# Supplementary material for: Exaptation of ancestral cell-identity networks enables C4 photosynthesis
Source: Nature. 2024 Nov 20;636(8041):143–50. doi: 10.1038/s41586-024-08204-3 (PMC11618092; doi:10.1038/s41586-024-08204-3)
Supplement: Supplementary file 3 — Supplementary Tables 1–13. [file 41586_2024_8204_MOESM3_ESM.zip]

Archive with 15 entries (15 files):
- 2024-01-00217C-s3/2024-01-00217C-Supplementary Table 10.xlsx
- 2024-01-00217C-s3/2024-01-00217C-Supplementary Table 11.xlsx
- 2024-01-00217C-s3/2024-01-00217C-Supplementary Table 12.xlsx
- 2024-01-00217C-s3/2024-01-00217C-Supplementary Table 13.xlsx
- 2024-01-00217C-s3/2024-01-00217C-Supplementary Table 2.xlsx
- 2024-01-00217C-s3/2024-01-00217C-Supplementary Table 3.xlsx
- 2024-01-00217C-s3/2024-01-00217C-Supplementary Table 4.xlsx
- 2024-01-00217C-s3/2024-01-00217C-Supplementary Table 5.xlsx
- 2024-01-00217C-s3/2024-01-00217C-Supplementary Table 6.xlsx
- 2024-01-00217C-s3/2024-01-00217C-Supplementary Table 7.xlsx
- 2024-01-00217C-s3/2024-01-00217C-Supplementary Table 8.xlsx
- 2024-01-00217C-s3/2024-01-00217C-Supplementary Table 9.xlsx
- 2024-01-00217C-s3/2024-01-00217C-SupplementaryTablesGuide.docx
- 2024-01-00217C-s3/2024-01-00217C-Supplementary Table 1 Updated References_ESM.xlsx
- 2024-01-00217C-s3/Supplementary Information References Updated_ESM.docx
