# Supplementary material for: Exaptation of ancestral cell-identity networks enables C4 photosynthesis
Source: Nature. 2024 Nov 20;636(8041):143–50. doi: 10.1038/s41586-024-08204-3 (PMC11618092; doi:10.1038/s41586-024-08204-3)
Supplement: Supplementary file 3 — Supplementary Tables 1–13. [file 41586_2024_8204_MOESM3_ESM.zip › 2024-01-00217C-s3/2024-01-00217C-Supplementary Table 10.xlsx]

## Sheet: sorghum - mesophyll
Supplementary Table 10
Cis-regulatory motifs enriched in a cell type restricted manner.
Motif	Name	TF class	adj. p-value
MA1374.1	IDD7	C2H2_zinc_finger_factors	1.80529e-193
MA1156.1	JKD	C2H2_zinc_finger_factors	1.82929e-187
MA1371.1	IDD4	C2H2_zinc_finger_factors	4.03393e-185
MA1157.1	NUC	C2H2_zinc_finger_factors	4.13212e-175
MA1370.1	IDD5	C2H2_zinc_finger_factors	9.06903e-169
MA1398.2	KUA1	Helix-Turn-Helix	2.39831e-123
MA1160.1	AT1G14580	C2H2_zinc_finger_factors	8.63503e-119
MA1096.1	ARALYDRAFT_496250	Basic_helix-loop-helix_factors_(bHLH)	9.79424e-118
MA0562.1	PIF5	Basic_helix-loop-helix_factors_(bHLH)	2.62217e-117
MA1688.1	ARF16	B3_domain	5.71384e-113
MA1172.1	MYB3R5	Helix-Turn-Helix	2.56229e-108
MA1158.1	MGP	C2H2_zinc_finger_factors	1.06049e-107
MA1067.1	TCP5	Basic_helix-loop-helix_factors_(bHLH)	4.17658e-106
MA0564.1	ABI3	B3_domain	3.56233e-103
MA1414.1	E2FA	Winged_Helix-Turn-Helix	2.4378e-96
MA1180.1	MYB3R4	Helix-Turn-Helix	2.55093e-87
MA1399.1	At5g08520	Helix-Turn-Helix	6.33107e-87
MA1035.1	TCP4	Basic_helix-loop-helix_factors_(bHLH)	4.19905e-86
MA1159.1	SGR5	C2H2_zinc_finger_factors	4.86602e-81
MA1286.1	TCP24	Basic_helix-loop-helix_factors_(bHLH)	1.39202e-79
MA1362.1	bHLH77	Basic_helix-loop-helix_factors_(bHLH)	1.87098e-78
MA0965.1	BIM2	Basic_helix-loop-helix_factors_(bHLH)	3.79355e-77
MA1697.1	ARF4	B3_domain	1.53213e-75
MA0581.1	LEC2	B3_domain	1.6264e-65
MA0553.1	SMZ	AP2/ERF_domain	3.00267e-64
MA1366.1	AT1G76880	Tryptophan_cluster_factors	3.24148e-63
MA1397.1	At1g74840	Helix-Turn-Helix	2.06783e-61
MA0964.1	BIM1	Basic_helix-loop-helix_factors_(bHLH)	3.76146e-61
MA1178.1	MYB3R1	Helix-Turn-Helix	1.45745e-59
MA1365.2	AT5G47660	Helix-Turn-Helix	8.08987e-58
MA0571.1	ANT	AP2/ERF_domain	6.01841e-53
MA1689.1	ARF18	B3_domain	3.29836e-50
MA1208.1	GT-2	Tryptophan_cluster_factors	3.56844e-46
MA1021.1	PHYPADRAFT_48267	Basic_helix-loop-helix_factors_(bHLH)	1.53086e-45
MA1289.1	TCP3	Basic_helix-loop-helix_factors_(bHLH)	1.52571e-44
MA1681.1	SRM1	Helix-Turn-Helix	9.66227e-42
MA1206.1	ARF2	B3_domain	3.00746e-40
MA1059.2	SPL5	SBP-type_zinc_finger	4.77724e-40
MA1011.1	PHYPADRAFT_72483	Basic_helix-loop-helix_factors_(bHLH)	9.40715e-40
MA1192.1	At5g58900	Helix-Turn-Helix	1.6935e-39
MA0565.2	FUS3	B3_domain	6.12185e-25

## Sheet: sorghum - bundle sheath
Motif	Name	TF class	adj. p-value
MA1022.1	PHYPADRAFT_38837	C2H2_zinc_finger_factors	7.79902e-210
MA1278.1	OBP1	C2H2_zinc_finger_factors	3.3364e-203
MA0981.1	DOF1.8	C2H2_zinc_finger_factors	4.84309e-195
MA1276.1	AT3G52440	C2H2_zinc_finger_factors	3.03442e-186
MA0987.1	PHYPADRAFT_140773	C2H2_zinc_finger_factors	1.52659e-185
MA1271.1	DAG2	C2H2_zinc_finger_factors	6.12694e-184
MA1071.1	DOF5.3	C2H2_zinc_finger_factors	9.394e-168
MA1270.1	AT3G45610	C2H2_zinc_finger_factors	1.00595e-166
MA0989.1	PHYPADRAFT_153324	C2H2_zinc_finger_factors	1.19165e-164
MA1272.1	AT2G28810	C2H2_zinc_finger_factors	3.23297e-162
MA0973.1	CDF2	C2H2_zinc_finger_factors	5.345e-162
MA1277.1	Adof1	C2H2_zinc_finger_factors	5.0732e-152
MA0977.1	DOF2.5	C2H2_zinc_finger_factors	3.30869e-144
MA1273.1	dof4.2	C2H2_zinc_finger_factors	1.66456e-143
MA1280.1	OBP4	C2H2_zinc_finger_factors	6.59654e-139
MA0020.1	Dof2	C2H2_zinc_finger_factors	3.19405e-136
MA0559.1	PI	MADS_box_factors	2.78933e-135
MA0021.1	Dof3	C2H2_zinc_finger_factors	2.88763e-132
MA1281.1	AT5G02460	C2H2_zinc_finger_factors	2.1257e-129
MA0053.1	MNB1A	C2H2_zinc_finger_factors	5.2898e-129
MA0064.1	PBF	C2H2_zinc_finger_factors	5.2898e-129
MA1279.1	COG1	C2H2_zinc_finger_factors	4.05917e-121
MA0974.2	CDF3	C2H2_zinc_finger_factors	2.69879e-116
MA1268.1	AT1G69570	C2H2_zinc_finger_factors	2.78748e-115
MA1267.1	AT5G66940	C2H2_zinc_finger_factors	4.22322e-113
MA1269.1	dof4.5	C2H2_zinc_finger_factors	1.57236e-105
MA0984.1	DOF5.7	C2H2_zinc_finger_factors	6.39991e-104
MA1398.2	KUA1	Helix-Turn-Helix	4.72454e-90
MA0982.1	DOF2.4	C2H2_zinc_finger_factors	9.58803e-86
MA1275.1	AT1G47655	C2H2_zinc_finger_factors	2.10182e-84
MA1399.1	At5g08520	Helix-Turn-Helix	2.22343e-76
MA0983.1	DOF5.6	C2H2_zinc_finger_factors	4.08035e-76
MA1274.1	OBP3	C2H2_zinc_finger_factors	3.77407e-74
MA1404.1	BPC1	Other	3.77849e-73
MA0563.1	45538	MADS_box_factors	1.62796e-70
MA1397.1	At1g74840	Helix-Turn-Helix	1.8965e-58
MA0940.1	AP1	MADS_box_factors	5.54907e-44
MA0576.1	RAX3	Tryptophan_cluster_factors	3.82348e-42
MA1035.1	TCP4	Basic_helix-loop-helix_factors_(bHLH)	2.17595e-40
MA0558.1	FLC	MADS_box_factors	4.21288e-40
MA1400.1	At1g19000	Helix-Turn-Helix	5.86522e-40
MA1403.1	BPC5	Other	1.45937e-37
MA0554.1	SOC1	MADS_box_factors	1.59362e-37
MA1402.1	BPC6	Other	7.45606e-37
MA1039.1	MYB4	Tryptophan_cluster_factors	4.85619e-36
MA0555.1	SVP	MADS_box_factors	2.60696e-31
MA1195.1	AT5G56840	Helix-Turn-Helix	3.66102e-31
MA1031.1	OJ1581_H09.2	Basic_helix-loop-helix_factors_(bHLH)	6.69956e-31
MA0556.1	AP3	MADS_box_factors	1.91128e-29
MA1681.1	SRM1	Helix-Turn-Helix	2.76642e-27
MA1054.1	ARALYDRAFT_897773	Basic_helix-loop-helix_factors_(bHLH)	2.64682e-24
MA0120.1	id1	C2H2_zinc_finger_factors	4.56976e-24
MA1354.1	AT4G12670	Helix-Turn-Helix	5.7176e-24
MA1353.1	AT1G72740	Helix-Turn-Helix	1.95552e-23
MA1192.1	At5g58900	Helix-Turn-Helix	4.57853e-23
MA0574.1	MYB15	Tryptophan_cluster_factors	3.71571e-22
MA1410.1	StBRC1	Basic_helix-loop-helix_factors_(bHLH)	1.28112e-21
MA1096.1	ARALYDRAFT_496250	Basic_helix-loop-helix_factors_(bHLH)	2.7486e-20
MA1678.1	NTL8	NAC/NAM	6.06377e-20
MA1200.1	AGL25	MADS_box_factors	7.23496e-19
MA1012.1	AGL27	MADS_box_factors	3.22959e-18
MA1030.1	P0510F09.23	Tryptophan_cluster_factors	2.20687e-17
MA1037.1	MYB24	Tryptophan_cluster_factors	2.14367e-14
MA1289.1	TCP3	Basic_helix-loop-helix_factors_(bHLH)	2.47659e-14
MA1661.1	AT-GTL1	Helix-Turn-Helix	3.25139e-14
MA1038.1	MYB3	Tryptophan_cluster_factors	1.25394e-13
MA1036.1	MYB111	Tryptophan_cluster_factors	4.57826e-13
MA1372.1	STZ	C2H2_zinc_finger_factors	2.92195e-12
MA1040.1	MYB46	Tryptophan_cluster_factors	3.85896e-12

## Sheet: sorghum - epidermis
Motif	Name	TF class	adj. p-value
MA0990.1	EDT1	Homeo_domain_factors	0
MA1325.1	GATA14	Other_C4_zinc_finger-type_factors	5.34619e-300
MA1015.1	GATA12	Other_C4_zinc_finger-type_factors	2.99349e-299
MA1018.1	GATA9	Other_C4_zinc_finger-type_factors	3.98538e-293
MA1396.1	GATA6	Other_C4_zinc_finger-type_factors	2.36477e-288
MA1013.1	GATA10	Other_C4_zinc_finger-type_factors	3.0759e-280
MA1014.1	GATA11	Other_C4_zinc_finger-type_factors	1.507e-265
MA1017.1	GATA8	Other_C4_zinc_finger-type_factors	4.98435e-258
MA1067.1	TCP5	Basic_helix-loop-helix_factors_(bHLH)	4.84744e-204
MA0959.1	AIB	Basic_helix-loop-helix_factors_(bHLH)	2.52915e-191
MA1375.1	ANL2	Homeo_domain_factors	4.68965e-171
MA1369.1	HDG1	Homeo_domain_factors	1.8261e-170
MA1208.1	GT-2	Tryptophan_cluster_factors	2.34519e-168
MA1366.1	AT1G76880	Tryptophan_cluster_factors	1.25643e-148
MA0565.2	FUS3	B3_domain	8.19082e-143
MA1035.1	TCP4	Basic_helix-loop-helix_factors_(bHLH)	3.93658e-141
MA1365.2	AT5G47660	Helix-Turn-Helix	9.05071e-126
MA0564.1	ABI3	B3_domain	3.79695e-109
MA0576.1	RAX3	Tryptophan_cluster_factors	1.46326e-88
MA1352.1	TRP1	Helix-Turn-Helix	1.77827e-82
MA1343.1	bZIP52	Basic_leucine_zipper_factors_(bZIP)	1.53213e-80
MA1039.1	MYB4	Tryptophan_cluster_factors	4.18176e-79
MA0586.2	SPL14	SBP-type_zinc_finger	1.40814e-78
MA1321.1	SPL13	SBP-type_zinc_finger	6.7789e-78
MA0964.1	BIM1	Basic_helix-loop-helix_factors_(bHLH)	2.89467e-77
MA1096.1	ARALYDRAFT_496250	Basic_helix-loop-helix_factors_(bHLH)	4.62216e-77
MA1356.1	TRP2	Helix-Turn-Helix	3.32364e-71
MA0121.1	ARR10	Tryptophan_cluster_factors	2.42384e-69
MA1395.1	MYB77	Helix-Turn-Helix	1.23924e-67
MA1430.1	TB1	Basic_helix-loop-helix_factors_(bHLH)	3.08258e-64
MA1038.1	MYB3	Tryptophan_cluster_factors	2.99015e-63
MA0581.1	LEC2	B3_domain	1.07773e-61
MA1289.1	TCP3	Basic_helix-loop-helix_factors_(bHLH)	1.85212e-58
MA1286.1	TCP24	Basic_helix-loop-helix_factors_(bHLH)	7.62939e-58
MA0965.1	BIM2	Basic_helix-loop-helix_factors_(bHLH)	1.36529e-55
MA1165.1	HHO6	Other	1.40396e-55
MA1074.1	UNE10	Basic_helix-loop-helix_factors_(bHLH)	6.3166e-55
MA1036.1	MYB111	Tryptophan_cluster_factors	1.20828e-54
MA1011.1	PHYPADRAFT_72483	Basic_helix-loop-helix_factors_(bHLH)	4.59759e-52
MA1290.1	TCP17	Basic_helix-loop-helix_factors_(bHLH)	4.77161e-51
MA1059.2	SPL5	SBP-type_zinc_finger	1.34981e-49
MA1054.1	ARALYDRAFT_897773	Basic_helix-loop-helix_factors_(bHLH)	2.17288e-49
MA0956.1	BEE2	Basic_helix-loop-helix_factors_(bHLH)	2.18873e-48
MA1171.1	MYB52	Helix-Turn-Helix	3.5255e-48
MA1416.1	RAMOSA1	C2H2_zinc_finger_factors	8.78695e-48
MA1030.1	P0510F09.23	Tryptophan_cluster_factors	6.15063e-47
MA0568.1	MYC3	Basic_helix-loop-helix_factors_(bHLH)	3.51665e-44
MA0574.1	MYB15	Tryptophan_cluster_factors	4.61299e-43
MA0966.1	BIM3	Basic_helix-loop-helix_factors_(bHLH)	4.92622e-43
MA0562.1	PIF5	Basic_helix-loop-helix_factors_(bHLH)	6.90997e-43
MA1177.1	MYB65	Helix-Turn-Helix	1.38995e-42
MA1326.1	ZHD5	Homeo_domain_factors	3.60638e-42
MA0988.1	PHYPADRAFT_143875	Basic_helix-loop-helix_factors_(bHLH)	1.69457e-41
MA0577.2	SPL3	SBP-type_zinc_finger	5.70271e-41
MA1064.1	TCP2	Basic_helix-loop-helix_factors_(bHLH)	7.93017e-39
MA1020.1	GT-1	Tryptophan_cluster_factors	1.10647e-38
MA1323.1	GATA19	Other_C4_zinc_finger-type_factors	9.69935e-38
MA1179.1	MYB1	Helix-Turn-Helix	6.30936e-37
MA1324.1	GATA20	Other_C4_zinc_finger-type_factors	2.48603e-36
MA1353.1	AT1G72740	Helix-Turn-Helix	9.79768e-36
MA1021.1	PHYPADRAFT_48267	Basic_helix-loop-helix_factors_(bHLH)	3.46741e-35
MA1690.1	ARF25	B3_domain	6.73642e-34
MA1320.1	SPL15	SBP-type_zinc_finger	4.34791e-33
MA1025.1	HBI1	Basic_helix-loop-helix_factors_(bHLH)	1.48207e-32
MA1355.1	TBP3	Helix-Turn-Helix	1.63792e-32
MA1661.1	AT-GTL1	Helix-Turn-Helix	1.58868e-31
MA1354.1	AT4G12670	Helix-Turn-Helix	2.14277e-31
MA1178.1	MYB3R1	Helix-Turn-Helix	2.20519e-30
MA1282.1	PTF1	Basic_helix-loop-helix_factors_(bHLH)	4.29573e-30
MA0560.1	PIF3	Basic_helix-loop-helix_factors_(bHLH)	1.73606e-29
MA1061.1	SPT	Basic_helix-loop-helix_factors_(bHLH)	8.26272e-29
MA1372.1	STZ	C2H2_zinc_finger_factors	8.37126e-29
MA1180.1	MYB3R4	Helix-Turn-Helix	2.32806e-28
MA1662.1	AT3G10030	MADS_box_factors	8.18754e-28
MA0960.1	BHLH104	Basic_helix-loop-helix_factors_(bHLH)	3.173e-27
MA1360.1	bHLH74	Basic_helix-loop-helix_factors_(bHLH)	2.24581e-26
MA1322.1	SPL9	SBP-type_zinc_finger	1.10991e-25
MA1057.1	SPL12	SBP-type_zinc_finger	3.48654e-25
MA1176.1	MYB119	Helix-Turn-Helix	2.02729e-24
MA1056.1	SPL11	SBP-type_zinc_finger	8.60715e-24
MA1393.2	MYB70	Tryptophan_cluster_factors	1.34579e-23
MA0955.1	POPTR_0002s00440g	SBP-type_zinc_finger	2.05674e-23
MA1362.1	bHLH77	Basic_helix-loop-helix_factors_(bHLH)	1.39602e-22
MA1410.1	StBRC1	Basic_helix-loop-helix_factors_(bHLH)	1.04404e-21
MA1381.1	AT3G46070	C2H2_zinc_finger_factors	3.73981e-21
MA0573.1	ATHB-9	Homeo_domain_factors	4.64476e-21
MA1031.1	OJ1581_H09.2	Basic_helix-loop-helix_factors_(bHLH)	8.81453e-17
MA1058.1	SPL4	SBP-type_zinc_finger	1.76332e-16
MA1050.1	OsI_08196	Basic_helix-loop-helix_factors_(bHLH)	2.07572e-13
MA1066.1	TCP23	Basic_helix-loop-helix_factors_(bHLH)	2.07572e-13
MA1095.1	ARALYDRAFT_495258	Basic_helix-loop-helix_factors_(bHLH)	2.07572e-13
MA1097.1	ARALYDRAFT_493022	Basic_helix-loop-helix_factors_(bHLH)	2.07572e-13
MA1098.1	ARALYDRAFT_484486	Basic_helix-loop-helix_factors_(bHLH)	2.07572e-13
MA1019.1	Glyma19g26560.1	Basic_helix-loop-helix_factors_(bHLH)	9.33201e-08

## Sheet: sorghum - guard
Motif	Name	TF class	adj. p-value
MA0990.1	EDT1	Homeo_domain_factors	0
MA1369.1	HDG1	Homeo_domain_factors	2.3565e-244
MA1375.1	ANL2	Homeo_domain_factors	1.1856e-235
MA0934.1	AHL25	A.T_hook_factors	8.35995e-138
MA1327.2	ATHB23	Homeo_domain_factors	1.73932e-130
MA0933.1	AHL20	A.T_hook_factors	6.76326e-108
MA1329.2	ZHD1	Homeo_domain_factors	2.01146e-83
MA1038.1	MYB3	Tryptophan_cluster_factors	2.62731e-70
MA1036.1	MYB111	Tryptophan_cluster_factors	1.52416e-62
MA1330.1	ZHD6	Homeo_domain_factors	9.08814e-62
MA1041.1	MYB55	Tryptophan_cluster_factors	1.28484e-59
MA1223.1	ERF035	AP2/ERF_domain	4.74208e-58
MA1039.1	MYB4	Tryptophan_cluster_factors	8.01752e-56
MA1230.1	ERF037	AP2/ERF_domain	3.89541e-47
MA1326.1	ZHD5	Homeo_domain_factors	2.4725e-46
MA1328.1	ATHB34	Homeo_domain_factors	5.69831e-45
MA1040.1	MYB46	Tryptophan_cluster_factors	1.07813e-43
MA1253.1	AT3G16280	AP2/ERF_domain	3.31633e-43
MA1008.1	PHYPADRAFT_182268	AP2/ERF_domain	5.29546e-42
MA1241.1	AT4G32800	AP2/ERF_domain	3.47269e-40
MA0995.2	ERF039	AP2/ERF_domain	3.23744e-39
MA0034.1	Gam1	Tryptophan_cluster_factors	9.26129e-39
MA1007.1	PHYPADRAFT_173530	AP2/ERF_domain	6.25723e-38
MA1023.1	PHYPADRAFT_28324	AP2/ERF_domain	6.25723e-38
MA0575.1	F3A4.140	Tryptophan_cluster_factors	6.58085e-38
MA0942.1	ARF1	B3_domain	2.62768e-37
MA0574.1	MYB15	Tryptophan_cluster_factors	2.68463e-32
MA0932.1	AHL12	A.T_hook_factors	6.6255e-32
MA0986.1	DREB2C	AP2/ERF_domain	3.87271e-27
MA0996.1	ERF043	AP2/ERF_domain	3.87271e-27
MA1010.1	PHYPADRAFT_64121	AP2/ERF_domain	6.96044e-27
MA0952.1	ATHB-51	Homeo_domain_factors	1.41646e-20
MA1016.1	GATA15	Other_C4_zinc_finger-type_factors	3.54152e-19
MA0980.2	RAP2-10	AP2/ERF_domain	3.74526e-19
MA1259.1	AT1G01250	AP2/ERF_domain	9.61144e-19
MA1238.2	ERF38	AP2/ERF_domain	1.78672e-18
MA1026.2	ATHB15	Homeo_domain_factors	1.38832e-17
MA1265.2	ERF015	AP2/ERF_domain	4.10178e-17
MA1229.1	AT2G44940	AP2/ERF_domain	1.32341e-16
MA0008.2	HAT5	Homeo_domain_factors	2.07953e-16
MA1080.1	WRKY23	WRKY	1.14203e-15
MA1214.1	ATHB40	Homeo_domain_factors	2.68873e-15
MA1079.1	WRKY21	WRKY	1.1981e-14
MA1324.1	GATA20	Other_C4_zinc_finger-type_factors	2.72786e-14
MA1212.1	ATHB13	Homeo_domain_factors	4.17007e-14
MA1215.1	ATHB53	Homeo_domain_factors	1.09464e-13
MA1425.1	HYH	Basic_leucine_zipper_factors_(bZIP)	1.39164e-13
MA0951.1	ATHB-16	Homeo_domain_factors	3.68196e-13
MA1341.1	bZIP53	Basic_leucine_zipper_factors_(bZIP)	4.70489e-13
MA1679.1	RAP2-1	AP2/ERF_domain	7.4666e-13
MA0972.1	CCA1	Tryptophan_cluster_factors	2.77702e-12
MA1249.1	RAP210	AP2/ERF_domain	3.76222e-12
MA1227.2	ERF027	AP2/ERF_domain	3.81307e-12
MA1334.1	GBF6	Basic_leucine_zipper_factors_(bZIP)	3.51162e-11
MA1424.1	ERF019	AP2/ERF_domain	8.00128e-11
MA1220.1	TINY	AP2/ERF_domain	1.22843e-10

## Sheet: sorghum - phloem
Motif	Name	TF class	adj. p-value
MA1071.1	DOF5.3	C2H2_zinc_finger_factors	1.84004e-244
MA0021.1	Dof3	C2H2_zinc_finger_factors	1.19979e-218
MA1278.1	OBP1	C2H2_zinc_finger_factors	5.93323e-218
MA1272.1	AT2G28810	C2H2_zinc_finger_factors	2.04481e-191
MA0984.1	DOF5.7	C2H2_zinc_finger_factors	1.48301e-189
MA1276.1	AT3G52440	C2H2_zinc_finger_factors	4.32991e-181
MA1388.1	AT3G24120	Other	7.18932e-178
MA1277.1	Adof1	C2H2_zinc_finger_factors	1.77606e-177
MA1270.1	AT3G45610	C2H2_zinc_finger_factors	4.86809e-177
MA0559.1	PI	MADS_box_factors	2.22714e-169
MA0987.1	PHYPADRAFT_140773	C2H2_zinc_finger_factors	1.72625e-168
MA0020.1	Dof2	C2H2_zinc_finger_factors	1.73551e-166
MA1273.1	dof4.2	C2H2_zinc_finger_factors	1.60573e-165
MA1279.1	COG1	C2H2_zinc_finger_factors	3.14918e-165
MA1022.1	PHYPADRAFT_38837	C2H2_zinc_finger_factors	7.03195e-161
MA1281.1	AT5G02460	C2H2_zinc_finger_factors	1.08193e-159
MA1271.1	DAG2	C2H2_zinc_finger_factors	9.77676e-143
MA1268.1	AT1G69570	C2H2_zinc_finger_factors	3.19088e-133
MA0053.1	MNB1A	C2H2_zinc_finger_factors	7.70829e-129
MA0064.1	PBF	C2H2_zinc_finger_factors	7.70829e-129
MA1280.1	OBP4	C2H2_zinc_finger_factors	1.16059e-125
MA0973.1	CDF2	C2H2_zinc_finger_factors	1.73359e-122
MA1389.1	PHL1	Other	7.31678e-122
MA1384.1	PHL7	Other	1.41244e-121
MA0981.1	DOF1.8	C2H2_zinc_finger_factors	6.54824e-118
MA0977.1	DOF2.5	C2H2_zinc_finger_factors	5.90891e-116
MA1267.1	AT5G66940	C2H2_zinc_finger_factors	1.12603e-115
MA1386.1	HHO3	Other	3.22766e-113
MA0989.1	PHYPADRAFT_153324	C2H2_zinc_finger_factors	2.62719e-112
MA1274.1	OBP3	C2H2_zinc_finger_factors	7.25071e-107
MA1168.1	MYR2	Other	2.10504e-97
MA1275.1	AT1G47655	C2H2_zinc_finger_factors	1.38238e-89
MA1163.1	PHL11	Other	1.06912e-88
MA0947.1	ARR14	Tryptophan_cluster_factors	1.86854e-88
MA1269.1	dof4.5	C2H2_zinc_finger_factors	5.36364e-86
MA1167.1	EFM	Other	1.02761e-85
MA1353.1	AT1G72740	Helix-Turn-Helix	3.55541e-82
MA1404.1	BPC1	Other	3.07499e-81
MA1387.1	AT1G13300	Other	5.99638e-77
MA1383.1	KAN2	Other	1.62218e-66
MA0563.1	45538	MADS_box_factors	3.38173e-65
MA1166.1	PHL12	Other	2.98049e-64
MA0120.1	id1	C2H2_zinc_finger_factors	3.09453e-64
MA0974.2	CDF3	C2H2_zinc_finger_factors	1.21409e-63
MA1027.1	KAN1	Tryptophan_cluster_factors	4.06356e-63
MA1030.1	P0510F09.23	Tryptophan_cluster_factors	1.0785e-58
MA0940.1	AP1	MADS_box_factors	5.38655e-53
MA1413.1	UIF1	Helix-Turn-Helix	1.04206e-52
MA1678.1	NTL8	NAC/NAM	2.3929e-45
MA0983.1	DOF5.6	C2H2_zinc_finger_factors	3.88435e-45
MA1667.1	HSFC1	Heat_shock_factors	6.61533e-34
MA0556.1	AP3	MADS_box_factors	4.66586e-32
MA1164.1	HHO5	Other	2.99437e-31
MA1666.1	HSFB2B	Heat_shock_factors	5.42176e-31
MA0982.1	DOF2.4	C2H2_zinc_finger_factors	1.19436e-30
MA1355.1	TBP3	Helix-Turn-Helix	5.51685e-29
MA0555.1	SVP	MADS_box_factors	2.42082e-27
MA1664.1	HSFA6B	Heat_shock_factors	2.59636e-26
MA1028.1	KAN4	Tryptophan_cluster_factors	6.04193e-26
MA1403.1	BPC5	Other	3.49314e-25
MA1012.1	AGL27	MADS_box_factors	4.21451e-25
MA0548.2	AGL15	MADS_box_factors	5.1741e-24
MA1402.1	BPC6	Other	3.10173e-23
MA1385.1	AT2G40260	Other	3.10806e-23
MA0558.1	FLC	MADS_box_factors	2.98756e-22
MA1200.1	AGL25	MADS_box_factors	8.18811e-21
MA1356.1	TRP2	Helix-Turn-Helix	4.86574e-19
MA0045.1	HMG-I/Y	High-mobility_group_(HMG)_domain_factors	6.3283e-19
MA1665.1	HSFB2A	Heat_shock_factors	1.07389e-17
MA0554.1	SOC1	MADS_box_factors	1.92967e-17
MA1031.1	OJ1581_H09.2	Basic_helix-loop-helix_factors_(bHLH)	3.99097e-17
MA1390.1	HHO2	Other	9.93066e-15
MA1676.1	NAC062	NAC/NAM	1.25859e-14
MA1352.1	TRP1	Helix-Turn-Helix	1.9178e-13
MA1165.1	HHO6	Other	2.39457e-13
MA1199.1	AGL16	MADS_box_factors	6.24604e-13
MA1063.1	TCP19	Basic_helix-loop-helix_factors_(bHLH)	4.83969e-12
MA0975.1	CRF2	AP2/ERF_domain	1.32237e-09
MA0999.1	ERF098	AP2/ERF_domain	1.32237e-09

## Sheet: sorghum - xylem
Motif	Name	TF class	adj. p-value
MA1039.1	MYB4	Tryptophan_cluster_factors	6.12741e-61
MA0576.1	RAX3	Tryptophan_cluster_factors	8.38761e-51
MA1663.1	ANAC050	NAC/NAM	1.0352e-45
MA1678.1	NTL8	NAC/NAM	8.74481e-45
MA1041.1	MYB55	Tryptophan_cluster_factors	1.65427e-41
MA1660.1	ANAC13	NAC/NAM	2.32727e-41
MA1676.1	NAC062	NAC/NAM	9.16798e-40
MA1674.1	NAC017	NAC/NAM	4.33546e-39
MA0574.1	MYB15	Tryptophan_cluster_factors	1.41492e-37
MA1038.1	MYB3	Tryptophan_cluster_factors	4.4309e-30
MA1040.1	MYB46	Tryptophan_cluster_factors	2.03717e-29
MA1017.1	GATA8	Other_C4_zinc_finger-type_factors	4.17068e-29
MA1037.1	MYB24	Tryptophan_cluster_factors	4.24697e-28
MA1036.1	MYB111	Tryptophan_cluster_factors	2.41544e-27
MA1408.1	FaEOBII	Helix-Turn-Helix	6.14655e-26
MA1396.1	GATA6	Other_C4_zinc_finger-type_factors	1.43135e-21
MA1013.1	GATA10	Other_C4_zinc_finger-type_factors	3.50682e-19
MA1325.1	GATA14	Other_C4_zinc_finger-type_factors	7.27855e-18
MA1042.1	MYB59	Tryptophan_cluster_factors	1.85127e-17
MA1014.1	GATA11	Other_C4_zinc_finger-type_factors	2.11072e-16
MA1323.1	GATA19	Other_C4_zinc_finger-type_factors	2.30912e-15
MA1018.1	GATA9	Other_C4_zinc_finger-type_factors	2.10089e-14
MA0987.1	PHYPADRAFT_140773	C2H2_zinc_finger_factors	3.92477e-14
MA1015.1	GATA12	Other_C4_zinc_finger-type_factors	2.58096e-13
MA1293.1	MYB57	Basic_helix-loop-helix_factors_(bHLH)	1.81704e-12
MA1045.1	NAC043	NAC/NAM	4.22987e-12
MA1324.1	GATA20	Other_C4_zinc_finger-type_factors	4.51559e-12
MA0053.1	MNB1A	C2H2_zinc_finger_factors	3.40283e-10
MA0064.1	PBF	C2H2_zinc_finger_factors	3.40283e-10
MA0020.1	Dof2	C2H2_zinc_finger_factors	5.98858e-10
MA0034.1	Gam1	Tryptophan_cluster_factors	3.28266e-09
MA0575.1	F3A4.140	Tryptophan_cluster_factors	1.58667e-08
MA1416.1	RAMOSA1	C2H2_zinc_finger_factors	5.02495e-08
MA1292.1	MYB27	Basic_helix-loop-helix_factors_(bHLH)	5.18057e-08
MA1662.1	AT3G10030	MADS_box_factors	2.03173e-07
MA0981.1	DOF1.8	C2H2_zinc_finger_factors	2.19383e-07
MA1007.1	PHYPADRAFT_173530	AP2/ERF_domain	3.01256e-07
MA1023.1	PHYPADRAFT_28324	AP2/ERF_domain	3.01256e-07
MA1008.1	PHYPADRAFT_182268	AP2/ERF_domain	1.65841e-06
MA0021.1	Dof3	C2H2_zinc_finger_factors	2.4683e-06
MA1202.1	AGL55	MADS_box_factors	4.88253e-06
MA1294.1	MYB62	Basic_helix-loop-helix_factors_(bHLH)	5.63679e-06
MA1693.1	ARF34	B3_domain	1.7282e-05
MA1010.1	PHYPADRAFT_64121	AP2/ERF_domain	7.98129e-05
MA0942.1	ARF1	B3_domain	0.000140443
MA1022.1	PHYPADRAFT_38837	C2H2_zinc_finger_factors	0.00015103
MA1030.1	P0510F09.23	Tryptophan_cluster_factors	0.00111794
MA0573.1	ATHB-9	Homeo_domain_factors	0.0018233
MA1353.1	AT1G72740	Helix-Turn-Helix	0.00553867
MA1024.1	HAT1	Homeo_domain_factors	0.0131541
MA1210.1	HAT22	Homeo_domain_factors	0.0146278
MA1223.1	ERF035	AP2/ERF_domain	0.0920783

## Sheet: rice - mesophyll
Motif	Name	TF class	adj. p-value
MA1398.2	KUA1	Helix-Turn-Helix	1.8553e-222
MA1399.1	At5g08520	Helix-Turn-Helix	5.27891e-179
MA1397.1	At1g74840	Helix-Turn-Helix	8.62619e-165
MA1681.1	SRM1	Helix-Turn-Helix	5.96376e-149
MA1290.1	TCP17	Basic_helix-loop-helix_factors_(bHLH)	1.01789e-135
MA1192.1	At5g58900	Helix-Turn-Helix	2.0294e-125
MA1400.1	At1g19000	Helix-Turn-Helix	1.16241e-121
MA1062.2	TCP15	Basic_helix-loop-helix_factors_(bHLH)	1.9191e-115
MA1065.2	TCP20	Basic_helix-loop-helix_factors_(bHLH)	1.67739e-114
MA1289.1	TCP3	Basic_helix-loop-helix_factors_(bHLH)	1.15672e-113
MA1282.1	PTF1	Basic_helix-loop-helix_factors_(bHLH)	3.18614e-113
MA1186.1	At1g49010	Myb/SANT_domain_factors	1.69072e-111
MA1287.1	TCP21	Basic_helix-loop-helix_factors_(bHLH)	6.41465e-107
MA1284.1	TCP1	Basic_helix-loop-helix_factors_(bHLH)	3.32385e-102
MA1195.1	AT5G56840	Helix-Turn-Helix	4.72337e-102
MA1286.1	TCP24	Basic_helix-loop-helix_factors_(bHLH)	5.08321e-102
MA1063.1	TCP19	Basic_helix-loop-helix_factors_(bHLH)	5.20975e-102
MA1288.1	At1g72010	Basic_helix-loop-helix_factors_(bHLH)	9.69622e-102
MA1035.1	TCP4	Basic_helix-loop-helix_factors_(bHLH)	4.02636e-101
MA1291.1	TCP7	Basic_helix-loop-helix_factors_(bHLH)	4.60164e-101
MA1031.1	OJ1581_H09.2	Basic_helix-loop-helix_factors_(bHLH)	2.66109e-98
MA1054.1	ARALYDRAFT_897773	Basic_helix-loop-helix_factors_(bHLH)	6.90602e-98
MA1428.1	TCP8	Basic_helix-loop-helix_factors_(bHLH)	2.52074e-96
MA1019.1	Glyma19g26560.1	Basic_helix-loop-helix_factors_(bHLH)	4.48321e-95
MA1285.1	At2g45680	Basic_helix-loop-helix_factors_(bHLH)	1.89239e-94
MA1283.1	TCP14	Basic_helix-loop-helix_factors_(bHLH)	4.88862e-92
MA1050.1	OsI_08196	Basic_helix-loop-helix_factors_(bHLH)	9.64803e-92
MA1066.1	TCP23	Basic_helix-loop-helix_factors_(bHLH)	9.64803e-92
MA1097.1	ARALYDRAFT_493022	Basic_helix-loop-helix_factors_(bHLH)	9.64803e-92
MA1030.1	P0510F09.23	Tryptophan_cluster_factors	5.51034e-82
MA1353.1	AT1G72740	Helix-Turn-Helix	1.98991e-81
MA1189.1	AT5G61620	Helix-Turn-Helix	4.53257e-72
MA1355.1	TBP3	Helix-Turn-Helix	2.32917e-69
MA1095.1	ARALYDRAFT_495258	Basic_helix-loop-helix_factors_(bHLH)	3.06356e-62
MA1098.1	ARALYDRAFT_484486	Basic_helix-loop-helix_factors_(bHLH)	3.06356e-62
MA1188.1	At3g11280	Helix-Turn-Helix	1.17378e-61
MA0975.1	CRF2	AP2/ERF_domain	1.58156e-61
MA0999.1	ERF098	AP2/ERF_domain	1.58156e-61
MA0994.1	ERF8	AP2/ERF_domain	9.05816e-61
MA0993.1	ERF7	AP2/ERF_domain	8.67014e-60
MA1416.1	RAMOSA1	C2H2_zinc_finger_factors	3.6841e-58
MA0992.2	ERF4	AP2/ERF_domain	8.0865e-57
MA1403.1	BPC5	Other	5.30918e-55
MA1002.1	ERF112	AP2/ERF_domain	5.47509e-55
MA1004.1	ERF13	AP2/ERF_domain	2.18636e-54
MA1068.1	TGA2	Basic_leucine_zipper_factors_(bZIP)	2.62076e-54
MA1365.2	AT5G47660	Helix-Turn-Helix	1.40769e-53
MA1671.1	ERF118	AP2/ERF_domain	7.79543e-53
MA1242.1	AT3G57600	AP2/ERF_domain	4.65989e-52
MA0998.1	ERF096	AP2/ERF_domain	6.00225e-52
MA1000.2	ERF105	AP2/ERF_domain	1.00046e-51
MA1196.1	At5g05790	Helix-Turn-Helix	2.33078e-51
MA1231.1	ERF15	AP2/ERF_domain	8.70593e-51
MA1252.1	PUCHI	AP2/ERF_domain	1.92729e-50
MA1221.1	RAP26	AP2/ERF_domain	2.04587e-50
MA1052.1	RAP2-6	AP2/ERF_domain	2.53776e-50
MA1194.1	AT3G10580	Helix-Turn-Helix	3.16056e-50
MA0976.2	CRF4	AP2/ERF_domain	3.63354e-50
MA0997.1	ERF069	AP2/ERF_domain	5.43108e-50
MA1001.2	ERF11	AP2/ERF_domain	1.54636e-49
MA1193.1	At2g38090	Helix-Turn-Helix	1.60614e-49
MA1245.2	AT2G33710	NA	1.62854e-49
MA1226.1	AT5G18450	AP2/ERF_domain	4.28183e-49
MA0587.1	TCP16	Basic_helix-loop-helix_factors_(bHLH)	5.41139e-49
MA1371.1	IDD4	C2H2_zinc_finger_factors	1.07655e-48
MA1005.2	ERF3	AP2/ERF_domain	2.55746e-48
MA1244.1	ABR1	AP2/ERF_domain	4.73271e-48
MA1402.1	BPC6	Other	1.34845e-47
MA1430.1	TB1	Basic_helix-loop-helix_factors_(bHLH)	4.21789e-47
MA1156.1	JKD	C2H2_zinc_finger_factors	8.41558e-47
MA1034.1	Os05g0497200	AP2/ERF_domain	2.55615e-46
MA1049.1	ERF094	AP2/ERF_domain	2.55615e-46
MA1228.1	AT4G18450	AP2/ERF_domain	4.98346e-46
MA1262.1	ERF2	AP2/ERF_domain	1.77345e-45
MA1256.1	RAP212	AP2/ERF_domain	1.97763e-45
MA1364.1	PIF7	Basic_helix-loop-helix_factors_(bHLH)	4.83219e-45
MA1236.1	ESE3	AP2/ERF_domain	6.75327e-45
MA1261.1	AT5G67000	AP2/ERF_domain	9.29306e-45
MA1404.1	BPC1	Other	9.5287e-45
MA1264.1	ESE1	AP2/ERF_domain	1.05821e-44
MA1247.1	ERF087	AP2/ERF_domain	1.75756e-44
MA0551.1	HY5	Basic_leucine_zipper_factors_(bZIP)	1.30741e-43
MA0123.1	abi4	AP2/ERF_domain	1.78226e-43
MA1354.1	AT4G12670	Helix-Turn-Helix	2.80794e-43
MA1250.1	AT1G75490	AP2/ERF_domain	3.28788e-43
MA1051.1	RAP2-3	AP2/ERF_domain	5.29227e-43
MA1053.1	ERF109	AP2/ERF_domain	5.29227e-43
MA1067.1	TCP5	Basic_helix-loop-helix_factors_(bHLH)	1.09766e-42
MA1061.1	SPT	Basic_helix-loop-helix_factors_(bHLH)	2.03732e-42
MA0567.1	ERF1B	AP2/ERF_domain	3.12851e-42
MA1374.1	IDD7	C2H2_zinc_finger_factors	3.79753e-42
MA1216.1	RAP21	AP2/ERF_domain	1.00403e-41
MA1349.1	bZIP16	Basic_leucine_zipper_factors_(bZIP)	1.90852e-41
MA1240.1	ERF10	AP2/ERF_domain	5.68438e-41
MA1417.1	O2	Basic_leucine_zipper_factors_(bZIP)	4.10195e-40
MA1225.1	ERF5	AP2/ERF_domain	1.43827e-39
MA1266.1	RAP211	AP2/ERF_domain	2.00674e-39
MA1232.1	AT4G28140	AP2/ERF_domain	2.37866e-39
MA1239.1	ERF104	AP2/ERF_domain	3.43791e-39
MA1246.1	LEP	AP2/ERF_domain	4.03349e-39
MA1668.1	DPBF3	Basic_leucine_zipper_factors_(bZIP)	5.32668e-38
MA1351.1	GBF3	Basic_leucine_zipper_factors_(bZIP)	1.53281e-37
MA0570.2	ABF1	Basic_leucine_zipper_factors_(bZIP)	2.37146e-37
MA1338.1	AREB3	Basic_leucine_zipper_factors_(bZIP)	2.92705e-37
MA1263.1	AT1G36060	AP2/ERF_domain	3.78162e-37
MA1257.1	ERF9	AP2/ERF_domain	4.73543e-36
MA1258.1	DREB2	AP2/ERF_domain	1.68856e-35
MA1366.1	AT1G76880	Tryptophan_cluster_factors	2.01726e-35
MA0968.2	bZIP68	Basic_leucine_zipper_factors_(bZIP)	3.67572e-35
MA0979.1	ERF008	AP2/ERF_domain	8.24179e-35
MA1672.1	GBF2	Basic_leucine_zipper_factors_(bZIP)	3.0319e-34
MA1335.1	TGA4	Basic_leucine_zipper_factors_(bZIP)	4.01088e-34
MA1356.1	TRP2	Helix-Turn-Helix	1.09228e-33
MA1344.1	bZIP28	Basic_leucine_zipper_factors_(bZIP)	3.86988e-33
MA1160.1	AT1G14580	C2H2_zinc_finger_factors	5.46108e-33
MA1234.1	ERF017	AP2/ERF_domain	6.71872e-33
MA1157.1	NUC	C2H2_zinc_finger_factors	7.93377e-33
MA1208.1	GT-2	Tryptophan_cluster_factors	8.50703e-33
MA0560.1	PIF3	Basic_helix-loop-helix_factors_(bHLH)	1.68791e-32
MA1345.1	bZIP48	Basic_leucine_zipper_factors_(bZIP)	2.3704e-32
MA1659.1	ABF4	Basic_leucine_zipper_factors_(bZIP)	4.87388e-32
MA1237.1	AT4G16750	AP2/ERF_domain	1.01799e-31
MA1340.1	bZIP3	Basic_leucine_zipper_factors_(bZIP)	1.90433e-31
MA1255.1	AT1G22810	AP2/ERF_domain	2.38818e-31
MA1339.1	bZIP43	Basic_leucine_zipper_factors_(bZIP)	6.20691e-31
MA0972.1	CCA1	Tryptophan_cluster_factors	7.98952e-31
MA1682.1	TCX3	NA	2.34792e-30
MA1341.1	bZIP53	Basic_leucine_zipper_factors_(bZIP)	2.75795e-29
MA1359.1	bHLH31	Basic_helix-loop-helix_factors_(bHLH)	2.14322e-28
MA1248.1	DREB26	AP2/ERF_domain	3.09862e-28
MA1360.1	bHLH74	Basic_helix-loop-helix_factors_(bHLH)	1.70228e-27
MA1363.1	bHLH69	Basic_helix-loop-helix_factors_(bHLH)	5.94946e-27
MA1334.1	GBF6	Basic_leucine_zipper_factors_(bZIP)	6.09048e-27
MA1187.1	LCL1	Helix-Turn-Helix	3.16832e-26
MA1661.1	AT-GTL1	Helix-Turn-Helix	4.40788e-26
MA1233.2	ERF021	AP2/ERF_domain	6.69357e-26
MA1346.1	TGA10	Basic_leucine_zipper_factors_(bZIP)	1.43707e-25
MA0588.1	TGA1	Basic_leucine_zipper_factors_(bZIP)	2.96057e-24
MA1190.1	RVE5	Helix-Turn-Helix	6.23784e-24
MA1348.1	TGA9	Basic_leucine_zipper_factors_(bZIP)	3.80267e-23
MA1337.1	bZIP44	Basic_leucine_zipper_factors_(bZIP)	4.96867e-22
MA0096.1	bZIP910	Basic_leucine_zipper_factors_(bZIP)	1.4429e-21
MA1367.1	AT1G76870	Tryptophan_cluster_factors	1.64518e-20

## Sheet: rice - bundle sheath
Motif	Name	TF class	adj. p-value
MA1071.1	DOF5.3	C2H2_zinc_finger_factors	1.46575e-121
MA0021.1	Dof3	C2H2_zinc_finger_factors	6.87051e-120
MA0053.1	MNB1A	C2H2_zinc_finger_factors	8.87144e-119
MA0064.1	PBF	C2H2_zinc_finger_factors	8.87144e-119
MA1278.1	OBP1	C2H2_zinc_finger_factors	1.00706e-108
MA1270.1	AT3G45610	C2H2_zinc_finger_factors	1.77597e-105
MA1277.1	Adof1	C2H2_zinc_finger_factors	3.48769e-98
MA1272.1	AT2G28810	C2H2_zinc_finger_factors	2.25995e-96
MA1273.1	dof4.2	C2H2_zinc_finger_factors	1.42805e-95
MA1271.1	DAG2	C2H2_zinc_finger_factors	2.17482e-93
MA1279.1	COG1	C2H2_zinc_finger_factors	1.67847e-86
MA0987.1	PHYPADRAFT_140773	C2H2_zinc_finger_factors	1.6975e-82
MA1280.1	OBP4	C2H2_zinc_finger_factors	1.61631e-76
MA1281.1	AT5G02460	C2H2_zinc_finger_factors	7.23434e-76
MA0559.1	PI	MADS_box_factors	3.0766e-73
MA1269.1	dof4.5	C2H2_zinc_finger_factors	3.31038e-72
MA1268.1	AT1G69570	C2H2_zinc_finger_factors	6.34797e-70
MA1276.1	AT3G52440	C2H2_zinc_finger_factors	2.25123e-69
MA0981.1	DOF1.8	C2H2_zinc_finger_factors	4.33763e-68
MA1267.1	AT5G66940	C2H2_zinc_finger_factors	1.63805e-66
MA0989.1	PHYPADRAFT_153324	C2H2_zinc_finger_factors	3.21111e-65
MA0973.1	CDF2	C2H2_zinc_finger_factors	3.64513e-64
MA1274.1	OBP3	C2H2_zinc_finger_factors	1.36281e-56
MA0020.1	Dof2	C2H2_zinc_finger_factors	6.30398e-49
MA0984.1	DOF5.7	C2H2_zinc_finger_factors	6.49619e-48
MA1022.1	PHYPADRAFT_38837	C2H2_zinc_finger_factors	5.08434e-47
MA0977.1	DOF2.5	C2H2_zinc_finger_factors	1.43878e-45
MA0974.2	CDF3	C2H2_zinc_finger_factors	4.28785e-39
MA0940.1	AP1	MADS_box_factors	1.88815e-37
MA1275.1	AT1G47655	C2H2_zinc_finger_factors	1.04099e-33
MA0558.1	FLC	MADS_box_factors	1.23739e-32
MA0120.1	id1	C2H2_zinc_finger_factors	8.97308e-32
MA0554.1	SOC1	MADS_box_factors	4.83125e-27
MA0045.1	HMG-I/Y	High-mobility_group_(HMG)_domain_factors	1.95641e-25
MA1404.1	BPC1	Other	1.96629e-25
MA0555.1	SVP	MADS_box_factors	1.05304e-23
MA1012.1	AGL27	MADS_box_factors	8.53492e-22
MA0983.1	DOF5.6	C2H2_zinc_finger_factors	9.08289e-22
MA0982.1	DOF2.4	C2H2_zinc_finger_factors	1.65663e-21
MA1413.1	UIF1	Helix-Turn-Helix	1.03525e-19
MA1164.1	HHO5	Other	3.64718e-19
MA0556.1	AP3	MADS_box_factors	4.32571e-19
MA1200.1	AGL25	MADS_box_factors	7.46143e-19
MA1199.1	AGL16	MADS_box_factors	1.71127e-16
MA1168.1	MYR2	Other	3.25449e-14
MA1386.1	HHO3	Other	5.61291e-13
MA1402.1	BPC6	Other	1.23035e-12
MA0548.2	AGL15	MADS_box_factors	6.14293e-12
MA1167.1	EFM	Other	1.0565e-11
MA1678.1	NTL8	NAC/NAM	5.60663e-11
MA0563.1	SEP3	MADS_box_factors	2.26304e-10
MA1403.1	BPC5	Other	2.32947e-10
MA1163.1	PHL11	Other	3.56741e-10
MA1166.1	PHL12	Other	5.90346e-10
MA1388.1	AT3G24120	Other	6.55613e-10
MA1384.1	PHL7	Other	8.27605e-10
MA1677.1	NAC078	NAC/NAM	1.59643e-09
MA1205.1	AGL6	MADS_box_factors	4.02933e-09
MA1293.1	MYB57	Basic_helix-loop-helix_factors_(bHLH)	1.34811e-08
MA1203.1	AGL63	MADS_box_factors	3.09399e-08
MA1204.1	AGL13	MADS_box_factors	5.11199e-07
MA1387.1	AT1G13300	Other	8.25068e-07
MA1373.1	IDD2	C2H2_zinc_finger_factors	8.33743e-07
MA1389.1	PHL1	Other	3.72e-06
MA1193.1	At2g38090	Helix-Turn-Helix	2.69723e-05
MA1079.1	WRKY21	WRKY	0.000991501

## Sheet: rice - epidermis
Motif	Name	TF class	adj. p-value
MA1369.1	HDG1	Homeo_domain_factors	5.29742e-236
MA0990.1	EDT1	Homeo_domain_factors	2.01873e-229
MA1375.1	ANL2	Homeo_domain_factors	1.78772e-210
MA1329.2	ZHD1	Homeo_domain_factors	2.81683e-147
MA1327.2	ATHB23	Homeo_domain_factors	9.24818e-138
MA1040.1	MYB46	Tryptophan_cluster_factors	4.23902e-131
MA1330.1	ZHD6	Homeo_domain_factors	1.3237e-113
MA1039.1	MYB4	Tryptophan_cluster_factors	7.79905e-105
MA0934.1	AHL25	A.T_hook_factors	6.82584e-104
MA1036.1	MYB111	Tryptophan_cluster_factors	6.55131e-100
MA1038.1	MYB3	Tryptophan_cluster_factors	4.2548e-99
MA1326.1	ZHD5	Homeo_domain_factors	1.44953e-90
MA1328.1	ATHB34	Homeo_domain_factors	1.85951e-87
MA0933.1	AHL20	A.T_hook_factors	2.76956e-86
MA0574.1	MYB15	Tryptophan_cluster_factors	3.50193e-81
MA1241.1	AT4G32800	AP2/ERF_domain	3.68603e-78
MA0576.1	RAX3	Tryptophan_cluster_factors	5.76752e-77
MA1223.1	ERF035	AP2/ERF_domain	4.55505e-75
MA1238.2	ERF38	AP2/ERF_domain	9.59489e-73
MA1230.1	ERF037	AP2/ERF_domain	2.02431e-69
MA1229.1	AT2G44940	AP2/ERF_domain	6.5548e-67
MA1293.1	MYB57	Basic_helix-loop-helix_factors_(bHLH)	7.10361e-64
MA0986.1	DREB2C	AP2/ERF_domain	7.43561e-63
MA0996.1	ERF043	AP2/ERF_domain	7.43561e-63
MA0995.2	ERF039	AP2/ERF_domain	8.2266e-62
MA1042.1	MYB59	Tryptophan_cluster_factors	4.38472e-61
MA1408.1	FaEOBII	Helix-Turn-Helix	1.19136e-59
MA1037.1	MYB24	Tryptophan_cluster_factors	2.2075e-58
MA1294.1	MYB62	Basic_helix-loop-helix_factors_(bHLH)	3.42986e-56
MA0942.1	ARF1	B3_domain	3.91189e-54
MA1253.1	AT3G16280	AP2/ERF_domain	1.36945e-52
MA1041.1	MYB55	Tryptophan_cluster_factors	2.56354e-52
MA1249.1	RAP210	AP2/ERF_domain	1.3094e-49
MA1023.1	PHYPADRAFT_28324	AP2/ERF_domain	1.29601e-48
MA1010.1	PHYPADRAFT_64121	AP2/ERF_domain	2.83922e-48
MA1265.2	ERF015	AP2/ERF_domain	4.93728e-48
MA1220.1	TINY	AP2/ERF_domain	2.38655e-46
MA1008.1	PHYPADRAFT_182268	AP2/ERF_domain	4.4746e-43
MA1259.1	AT1G01250	AP2/ERF_domain	2.86723e-41
MA1007.1	PHYPADRAFT_173530	AP2/ERF_domain	1.69886e-38
MA1292.1	MYB27	Basic_helix-loop-helix_factors_(bHLH)	4.07773e-37
MA0932.1	AHL12	A.T_hook_factors	6.8344e-35
MA1376.1	DEAR3	AP2/ERF_domain	1.66465e-33
MA1233.2	ERF021	AP2/ERF_domain	3.49154e-32
MA0980.2	RAP2-10	AP2/ERF_domain	5.20706e-32
MA1224.1	CBF1	AP2/ERF_domain	1.66561e-31
MA1260.1	AT1G77640	AP2/ERF_domain	2.90934e-31
MA1679.1	RAP2-1	AP2/ERF_domain	2.65121e-30
MA1219.1	CEJ1	AP2/ERF_domain	1.62616e-29
MA1424.1	ERF019	AP2/ERF_domain	1.83186e-29
MA1227.2	ERF027	AP2/ERF_domain	2.53663e-29
MA1251.1	DEAR5	AP2/ERF_domain	7.46378e-29
MA1222.1	AT1G44830	AP2/ERF_domain	1.09248e-27
MA1258.1	DREB2	AP2/ERF_domain	9.15597e-27
MA1237.1	AT4G16750	AP2/ERF_domain	7.6003e-26
MA1248.1	DREB26	AP2/ERF_domain	3.10996e-25
MA1255.1	AT1G22810	AP2/ERF_domain	2.94245e-24
MA1217.1	CBF2	AP2/ERF_domain	5.60255e-23
MA1218.1	CBF4	AP2/ERF_domain	1.43601e-22
MA1026.2	ATHB15	Homeo_domain_factors	1.70534e-22
MA1216.1	RAP21	AP2/ERF_domain	9.93209e-21
MA1232.1	AT4G28140	AP2/ERF_domain	3.43095e-20
MA1032.1	DREB1G	AP2/ERF_domain	3.92078e-18
MA1395.1	MYB77	Helix-Turn-Helix	6.38833e-18
MA1240.1	ERF10	AP2/ERF_domain	1.4149e-17
MA1262.1	ERF2	AP2/ERF_domain	1.54962e-17
MA1257.1	ERF9	AP2/ERF_domain	6.16727e-17
MA1239.1	ERF104	AP2/ERF_domain	6.44455e-17
MA1246.1	LEP	AP2/ERF_domain	2.48926e-16
MA1263.1	AT1G36060	AP2/ERF_domain	1.03437e-15
MA1225.1	ERF5	AP2/ERF_domain	7.74153e-15
MA1266.1	RAP211	AP2/ERF_domain	7.98692e-15
MA0575.1	F3A4.140	Tryptophan_cluster_factors	7.2236e-14
MA1250.1	AT1G75490	AP2/ERF_domain	1.05445e-13
MA1669.1	DREB1B	AP2/ERF_domain	8.62338e-13
MA1236.1	ESE3	AP2/ERF_domain	1.52313e-12
MA1234.1	ERF017	AP2/ERF_domain	2.42804e-12
MA1198.1	HAT2	Homeo_domain_factors	2.02736e-11
MA1264.1	ESE1	AP2/ERF_domain	2.11711e-11
MA1228.1	AT4G18450	AP2/ERF_domain	2.47041e-11
MA1243.1	DREB19	AP2/ERF_domain	2.58385e-11
MA1047.2	TGA5	Basic_leucine_zipper_factors_(bZIP)	2.64393e-11
MA1256.1	RAP212	AP2/ERF_domain	5.0895e-11
MA1034.1	Os05g0497200	AP2/ERF_domain	2.11644e-10
MA1049.1	ERF094	AP2/ERF_domain	2.11644e-10
MA1076.2	WRKY15	WRKY	2.18753e-10
MA1247.1	ERF087	AP2/ERF_domain	2.65709e-10
MA1231.1	ERF15	AP2/ERF_domain	7.00137e-10
MA1252.1	PUCHI	AP2/ERF_domain	7.18879e-10
MA0971.1	DREB1A	AP2/ERF_domain	8.79003e-10
MA1307.1	WRKY31	WRKY	1.82753e-09
MA1242.1	AT3G57600	AP2/ERF_domain	1.84903e-09
MA1244.1	ABR1	AP2/ERF_domain	1.9245e-09
MA1671.1	ERF118	AP2/ERF_domain	1.31459e-08
MA1221.1	RAP26	AP2/ERF_domain	1.36239e-08
MA1001.2	ERF11	AP2/ERF_domain	2.23241e-08
MA0975.1	CRF2	AP2/ERF_domain	6.21129e-08
MA0999.1	ERF098	AP2/ERF_domain	6.21129e-08
MA1346.1	TGA10	Basic_leucine_zipper_factors_(bZIP)	2.42232e-06
MA1348.1	TGA9	Basic_leucine_zipper_factors_(bZIP)	4.77266e-06

## Sheet: rice - guard
Motif	Name	TF class	adj. p-value
MA0990.1	EDT1	Homeo_domain_factors	4.16352e-97
MA1369.1	HDG1	Homeo_domain_factors	1.15106e-89
MA1375.1	ANL2	Homeo_domain_factors	2.79415e-87
MA1329.2	ZHD1	Homeo_domain_factors	1.92584e-44
MA1330.1	ZHD6	Homeo_domain_factors	8.04332e-37
MA1327.2	ATHB23	Homeo_domain_factors	1.00399e-36
MA1326.1	ZHD5	Homeo_domain_factors	7.37749e-26
MA1328.1	ATHB34	Homeo_domain_factors	5.06292e-23
MA0934.1	AHL25	A.T_hook_factors	2.85395e-20
MA1083.1	WRKY30	WRKY	2.07158e-19
MA1080.1	WRKY23	WRKY	1.24993e-18
MA0933.1	AHL20	A.T_hook_factors	4.62182e-18
MA1079.1	WRKY21	WRKY	7.27448e-16
MA1198.1	HAT2	Homeo_domain_factors	8.86332e-15
MA1094.1	WRKY8	WRKY	1.29308e-14
MA1075.1	WRKY12	WRKY	7.18335e-14
MA1084.1	WRKY38	WRKY	7.18335e-14
MA1088.1	WRKY48	WRKY	2.75097e-12
MA1081.1	WRKY25	WRKY	3.79697e-11
MA1310.1	WRKY42	WRKY	3.87663e-11
MA1076.2	WRKY15	WRKY	1.60908e-10
MA1307.1	WRKY31	WRKY	6.23174e-10
MA1305.1	WRKY55	WRKY	6.79485e-10
MA1087.1	WRKY45	WRKY	7.734e-10
MA1090.1	WRKY60	WRKY	9.28772e-10
MA1093.1	WRKY75	WRKY	1.08349e-09
MA1092.1	WRKY63	WRKY	2.21798e-09
MA1026.2	ATHB15	Homeo_domain_factors	2.25319e-09
MA1308.1	WRKY70	WRKY	2.74611e-09
MA1300.1	WRKY6	WRKY	7.08397e-09
MA1302.1	WRKY65	WRKY	1.20236e-08
MA1089.1	WRKY57	WRKY	2.23493e-08
MA1086.1	WRKY43	WRKY	2.33824e-08
MA1249.1	RAP210	AP2/ERF_domain	1.85941e-07
MA0954.2	ATHB7	Homeo_domain_factors	3.30828e-07
MA1314.1	WRKY14	WRKY	8.58539e-07

[truncated: 2 more sheets: rice - phloem, rice - xylem]
