# Supplementary material for: Exaptation of ancestral cell-identity networks enables C4 photosynthesis
Source: Nature. 2024 Nov 20;636(8041):143–50. doi: 10.1038/s41586-024-08204-3 (PMC11618092; doi:10.1038/s41586-024-08204-3)
Supplement: Supplementary file 3 — Supplementary Tables 1–13. [file 41586_2024_8204_MOESM3_ESM.zip › 2024-01-00217C-s3/2024-01-00217C-Supplementary Table 11.xlsx]

## Sheet: O.sativa
Supplementary Table 11
Enriched cis-regulatory motifs in homologs of bundle sheath specific genes in different Poaceae species. The ortholog gene list used for each species is provided.
rank	motif	motif name	consensus	adjusted p-value	DOF family motif				Query List
1	MA1404.1	MA1404.1.BPC1	GAGAGAGAGAGAGAGAGAGAGAGA	1.59e-24					LOC_Os01g09300
2	MA1416.1	MA1416.1.RAMOSA1	GAGAGAGAGAGAGA	1.66e-21					LOC_Os01g13060
3	MA1274.1	MA1274.1.OBP3	TTTWCTTTTTHHYTTTTTTTT	8.02e-20					LOC_Os01g42730
4	MA1402.1	MA1402.1.BPC6	CTCTCTCTCTCTCTCTCTCTC	3.23e-17					LOC_Os01g48790
5	MA1268.1	MA1268.1.AT1G69570	TTTTYACTTTTTYTTTTTTTTTTTTTW	3.71e-17	DOF family motif				LOC_Os01g61880
6	MA1281.1	MA1281.1.AT5G02460	RAAAAAGWAAAAARAAAAARA	5.08e-16	DOF family motif				LOC_Os02g08100
7	MA1267.1	MA1267.1.AT5G66940	WHTTTTTTHYTTTTTACTTTTTNHTTTWW	2.58e-14	DOF family motif				LOC_Os02g39140
8	MA1240.1	MA1240.1.ERF10	NCCDCCNYCDCCGCCGCCRYH	8.14e-14					LOC_Os02g39850
9	MA1226.1	MA1226.1.AT5G18450	GGHGGAGGCGGTGGH	1.11e-13					LOC_Os02g41550
10	MA1239.1	MA1239.1.ERF104	CDCCDCCDCCGCCGCCRYH	1.25e-13					LOC_Os02g53340
11	MA1242.1	MA1242.1.AT3G57600	CCDCCACCGCC	2.24e-13					LOC_Os02g56560
12	MA1257.1	MA1257.1.ERF9	YGGCGGHKRYGGCGGCGGMGR	4.08e-13					LOC_Os03g31290
13	MA1250.1	MA1250.1.AT1G75490	CCDCCDCCACCGCCD	4.1e-13					LOC_Os03g49510
14	MA1225.1	MA1225.1.ERF5	CCDCCGCCGCCGCCR	5.48e-13					LOC_Os03g53660
15	MA1255.1	MA1255.1.AT1G22810	GGHGGYGGCGGTGGH	1.01e-12					LOC_Os03g58330
16	MA1246.1	MA1246.1.LEP	DCCKCCGCCGYCDMHDCCKCC	1.29e-12					LOC_Os04g10380
17	MA1262.1	MA1262.1.ERF2	YCDCCDCCDCCGCCGCCRYYD	1.45e-12					LOC_Os04g35060
18	MA0559.1	MA0559.1.PI	CCAAAARWRGAAAR	1.95e-12	DOF family motif				LOC_Os04g51560
19	MA1285.1	MA1285.1.At2g45680	CCATTWBHHGTGGGTCCCACM	2.27e-12					LOC_Os04g54474
20	MA1278.1	MA1278.1.OBP1	HHYYTTYTTTTTTWVCTTTTT	4.04e-12	DOF family motif				LOC_Os04g56160
21	MA1065.2	MA1065.2.TCP20	NNWNGTGGGWCCCACHWNH	5.39e-12					LOC_Os04g59450
22	MA1272.1	MA1272.1.AT2G28810	TTYTTTTTTTTTWACTTTTTB	5.55e-12	DOF family motif				LOC_Os05g11910
23	MA1236.1	MA1236.1.ESE3	HGGHGGHGGCGGCGGMGGW	6.21e-12					LOC_Os05g11950
24	MA1277.1	MA1277.1.Adof1	AAAAAVAAAAAGTARAAAAWR	9.35e-12	DOF family motif				LOC_Os06g08560
25	MA1222.1	MA1222.1.AT1G44830	CCDCCDCCACCGMCA	3.06e-11					LOC_Os07g11000
26	MA1264.1	MA1264.1.ESE1	HGRYGGCGGCGGHGG	5.04e-11					LOC_Os07g42626
27	MA1283.1	MA1283.1.TCP14	AVADAGVDBGTGGGDCCCAC	5.17e-11					LOC_Os07g42940
28	MA1062.2	MA1062.2.TCP15	NNWDGTGGGWCCCACHWNN	5.42e-11					LOC_Os07g47360
29	MA1232.1	MA1232.1.AT4G28140	GDCGGYGGHGRHGRHGGNGR	6.82e-11					LOC_Os08g13920
30	MA1288.1	MA1288.1.At1g72010	WWGTGGGHCCCAC	6.84e-11					LOC_Os08g31580
31	MA0976.2	MA0976.2.CRF4	CCGCCGCCRCCR	7.36e-11					LOC_Os09g20350
32	MA1270.1	MA1270.1.AT3G45610	KTWACTTTTTNNYTTTTTT	8.23e-11	DOF family motif				LOC_Os09g26660
33	MA1428.1	MA1428.1.TCP8	BGGSCCCAC	9.82e-11					LOC_Os10g30910
34	MA1291.1	MA1291.1.TCP7	GTGGGRCCCAC	1.15e-10					LOC_Os10g40250
35	MA1290.1	MA1290.1.TCP17	GTGGTCCCCAC	4.41e-10					LOC_Os12g40900
36	MA1287.1	MA1287.1.TCP21	WGTGGGMCCCACNW	5.61e-10					LOC_Os12g41680
37	MA1279.1	MA1279.1.COG1	RWAAAAADDAAAAAGTRAAAA	7.46e-10	DOF family motif				LOC_Os01g03110
38	MA1233.1	MA1233.1.ERF021	CDCCRCCRCCDCCRCCGYCR	8.11e-10					LOC_Os01g09280
39	MA1019.1	MA1019.1.Glyma19g26560.1	GGGSCCCAC	9.1e-10					LOC_Os01g09320
40	MA1228.1	MA1228.1.AT4G18450	RYGGCGGCGGHGGHGGH	9.54e-10					LOC_Os01g34890
41	MA1282.1	MA1282.1.PTF1	GTGGGGACCACWD	1.1e-09					LOC_Os01g51634
42	MA1098.1	MA1098.1.ARALYDRAFT_484486	GGSCCCAC	1.57e-09					LOC_Os01g59180
43	MA1095.1	MA1095.1.ARALYDRAFT_495258	GGSCCCAC	1.57e-09					LOC_Os01g69920
44	MA1221.1	MA1221.1.RAP26	TKGCGGCGGMGGHGG	1.97e-09					LOC_Os02g15550
45	MA0570.1	MA0570.1.ABF1	GGMCACGTGGCVCRVVVGR	2.01e-09					LOC_Os02g28830
46	MA0931.1	MA0931.1.ABI5	NGMCACGTGK	3.04e-09					LOC_Os02g42020
47	MA1097.1	MA1097.1.ARALYDRAFT_493022	GGSMCCAC	3.67e-09					LOC_Os02g56280
48	MA1063.1	MA1063.1.TCP19	TGGGSCCCAC	3.68e-09					LOC_Os03g03510
49	MA1273.1	MA1273.1.dof4.2	AAADNAAAAAGGYAAAAAA	4.93e-09	DOF family motif				LOC_Os03g03610
50	MA1062.1	MA1062.1.TCP15	GGGCCCAC	4.94e-09					LOC_Os03g06520
51	MA1066.1	MA1066.1.TCP23	GGGCCCAC	5.05e-09					LOC_Os03g22580
52	MA0120.1	MA0120.1.id1	TTKYYYYTHBCG	6.26e-09					LOC_Os03g38740
53	MA1219.1	MA1219.1.CEJ1	CCDYCDCCACCGMCA	7.13e-09					LOC_Os03g48140
54	MA1000.2	MA1000.2.ERF105	RHRRYGGCGGCGGHG	7.3e-09					LOC_Os03g48180
55	MA0940.1	MA0940.1.AP1	MYAAAAAWRGAAA	8.57e-09					LOC_Os03g53150
56	MA1284.1	MA1284.1.TCP1	WGTGGGCCCCMCBTHHYMWNNHKDKHHNNY	9.08e-09					LOC_Os04g39240
57	MA1245.1	MA1245.1.AT2G33710	CCDCCGCCGCCGYCR	9.67e-09					LOC_Os04g47870
58	MA1050.1	MA1050.1.OsI_08196	GGGCCCAC	1.63e-08					LOC_Os05g14010
59	MA1266.1	MA1266.1.RAP211	CYDYCDYCGCCGGCN	1.66e-08					LOC_Os05g32544
60	MA1005.2	MA1005.2.ERF3	DCCGCCGCCRY	2.19e-08					LOC_Os05g38040
61	MA0968.1	MA0968.1.bZIP68	HNACGTGKM	2.95e-08					LOC_Os05g42350
62	MA1231.1	MA1231.1.ERF15	CDCCDCCGCCGCCRY	2.95e-08					LOC_Os05g48390
63	MA1261.1	MA1261.1.AT5G67000	HDDHTRCGGCKGHGG	3.02e-08					LOC_Os06g05100
64	MA1065.1	MA1065.1.TCP20	GGSCCCACHN	4.71e-08					LOC_Os06g05160
65	MA1245.2	MA1245.2.AT2G33710	DCCGCCGCCRY	4.93e-08					LOC_Os06g06290
66	MA1248.1	MA1248.1.DREB26	YCNCCDYCDYCDCCACCGMC	5.3e-08					LOC_Os06g14370
67	MA1672.1	MA1672.1.GBF2	NHSACGTGGCANN	8.04e-08					LOC_Os06g42030
68	MA1363.1	MA1363.1.bHLH69	CGTGNKWBGCACGTG	8.28e-08					LOC_Os07g22710
69	MA0045.1	MA0045.1.HMG-I/Y	VWAVAAAHRVMRAMAY	1.14e-07					LOC_Os08g34280
70	MA1256.1	MA1256.1.RAP212	NGRHDRHDRYGGCGGCGGHGR	1.28e-07					LOC_Os08g37370
71	MA0549.1	MA0549.1.BZR2	MRCACGTGKSV	1.54e-07					LOC_Os09g14610
72	MA1252.1	MA1252.1.PUCHI	CCDCCKCCGCCGYYD	1.72e-07					LOC_Os09g31454
73	MA1244.1	MA1244.1.ABR1	GRHGRHDDTKGCGGCGGMG	2.03e-07					LOC_Os11g06020
74	MA1338.1	MA1338.1.AREB3	DDWGGWSACGTGGCA	2.08e-07					LOC_Os12g39630
75	MA0551.1	MA0551.1.HY5	NNTGMCACGTGKCANN	2.18e-07					LOC_Os12g40890
76	MA1247.1	MA1247.1.ERF087	YGRCGGCGGMGRHGG	5.46e-07					LOC_Os12g41820
77	MA1333.1	MA1333.1.BEH3	YGCACGTGTGR	5.58e-07
78	MA0561.1	MA0561.1.PIF4	CACGTGSC	9.33e-07
79	MA1373.1	MA1373.1.IDD2	HABWAAACGACAAAA	1.09e-06
80	MA1237.1	MA1237.1.AT4G16750	CNHCDYCRCCGACAH	1.21e-06
81	MA0941.1	MA0941.1.ABF2	NNNDACACGTGDN	1.35e-06
82	MA0932.1	MA0932.1.AHL12	AAWWWWTT	1.49e-06
83	MA1049.1	MA1049.1.ERF094	MGCCGCCR	1.65e-06
84	MA1265.1	MA1265.1.ERF015	CCACCGACAMHDHYDHCNNH	1.7e-06
85	MA1258.1	MA1258.1.DREB2	NRDYDAWGKCGGTGRHKRNDR	2.81e-06
86	MA0570.2	MA0570.2.ABF1	ACACGTGKCANN	3.7e-06
87	MA1001.2	MA1001.2.ERF11	DCCGCCGTCAHH	4.03e-06
88	MA0992.2	MA0992.2.ERF4	DCCGCCGYCAHH	4.2e-06
89	MA1263.1	MA1263.1.AT1G36060	DTKGKCGGTGGHGR	4.22e-06
90	MA1061.1	MA1061.1.SPT	CCCACGTGN	4.41e-06
91	MA1349.1	MA1349.1.bZIP16	DDWKSHSACGTGGCA	5.56e-06
92	MA0128.1	MA0128.1.EmBP-1	ASACGTGG	6.91e-06
93	MA0567.1	MA0567.1.ERF1B	MGCCGCCA	7.02e-06
94	MA1033.1	MA1033.1.OJ1058_F05.8	MCACGTGK	7.96e-06
95	MA1671.1	MA1671.1.ERF118	CDCCGCCGCCR	8.6e-06
96	MA1054.1	MA1054.1.ARALYDRAFT_897773	YKGGGACCAC	1.12e-05
97	MA0568.1	MA0568.1.MYC3	VCACGTGB	1.13e-05
98	MA1216.1	MA1216.1.RAP21	DTGTCGGTGGHGR	1.14e-05
99	MA1034.1	MA1034.1.Os05g0497200	CGSCGCCR	1.4e-05
100	MA1425.1	MA1425.1.HYH	NRTSACGTGDCN	1.47e-05
101	MA1031.1	MA1031.1.OJ1581_H09.2	KKGGGCCCMM	1.67e-05
102	MA1002.1	MA1002.1.ERF112	SSCGCCGCCR	1.79e-05
103	MA1361.1	MA1361.1.bHLH18	CRCGTKWWHCACGTGKN	1.81e-05
104	MA1659.1	MA1659.1.ABF4	NKCCACGTSDHH	1.91e-05
105	MA0956.1	MA0956.1.BEE2	NNCACGTGNN	2.16e-05
106	MA1035.1	MA1035.1.TCP4	GGGACCAC	2.9e-05
107	MA1344.1	MA1344.1.bZIP28	DNWKRTSACGTGGCA	3.03e-05
108	MA0968.2	MA0968.2.bZIP68	TGCCACGTSABCWHH	3.34e-05
109	MA0958.1	MA0958.1.BHLH13	RCACGTGC	3.44e-05
110	MA0560.1	MA0560.1.PIF3	DBCCACGTGR	3.63e-05
111	MA1260.1	MA1260.1.AT1G77640	KDNGDNGDHDDTGTCGGTGGH	3.7e-05
112	MA1005.1	MA1005.1.ERF3	CGCCGCCA	4.11e-05
113	MA1289.1	MA1289.1.TCP3	DTKGGGACCACHD	4.81e-05
114	MA1359.1	MA1359.1.bHLH31	VWBDHVNCACGTGBNHNWSWC	5.71e-05
115	MA1351.1	MA1351.1.GBF3	TGCCACGTCABCWHH	6.16e-05
116	MA0550.1	MA0550.1.BZR1	MMDMCACGTGDVMA	6.44e-05
117	MA1403.1	MA1403.1.BPC5	AGAGAGAGAGAGAGAGAGAGAGAGAGAGAG	7.33e-05
118	MA1424.1	MA1424.1.ERF019	CDCCACCGACAHNNN	7.85e-05
119	MA0566.1	MA0566.1.MYC2	GCACGTGC	7.88e-05
120	MA0975.1	MA0975.1.CRF2	SCGCCGCC	9.66e-05
121	MA0988.1	MA0988.1.PHYPADRAFT_143875	NVCACGTGBN	0.00013
122	MA0569.1	MA0569.1.MYC4	RCACGTGC	0.00014
123	MA1064.1	MA1064.1.TCP2	RTGGKMCCAY	0.00017
124	MA0992.1	MA0992.1.ERF4	CCGCCGCC	0.000187
125	MA1227.1	MA1227.1.ERF027	HNHYDYHDHYKYYRCCGACAH	0.000198
126	MA1286.1	MA1286.1.TCP24	DTKGGGACCACH	0.000273
127	MA1011.1	MA1011.1.PHYPADRAFT_72483	NNCACGTGNN	0.000277
128	MA0552.1	MA0552.1.PIF1	DKNRNGWCACGTGG	0.000283
129	MA0966.1	MA0966.1.BIM3	NKCACGTGMN	0.000292
130	MA0998.1	MA0998.1.ERF096	NMGCCGCCDN	0.000344
131	MA0976.1	MA0976.1.CRF4	SCGCCGCC	0.000393
132	MA0964.1	MA0964.1.BIM1	NCACGTGMBN	0.000425
133	MA1004.1	MA1004.1.ERF13	SGCCGCCR	0.000448
134	MA0957.1	MA0957.1.BHLH3	GCACGTGC	0.000463
135	MA0962.1	MA0962.1.BHLH34	GCACGTGK	0.000502
136	MA0979.1	MA0979.1.ERF008	CRCCGMCS	0.000504
137	MA0994.1	MA0994.1.ERF8	CGCCGYCANN	0.000554
138	MA1001.1	MA1001.1.ERF11	NCGCCGYMWN	0.000566
139	MA0993.1	MA0993.1.ERF7	MGCCGYCRNN	0.000576
140	MA0997.1	MA0997.1.ERF069	NCGCCGBMN	0.000586
141	MA0999.1	MA0999.1.ERF098	NVGCCGCC	0.000603
142	MA1364.1	MA1364.1.PIF7	SDKRDWGCCACGTGG	0.000646
143	MA1668.1	MA1668.1.DPBF3	WNNTGCCACGTSABCWH	0.00069
144	MA1234.1	MA1234.1.ERF017	DTGGWCGGTGRHGR	0.000972
145	MA1340.1	MA1340.1.bZIP3	DDTGMTGACGTGGCA	0.00101
146	MA1410.1	MA1410.1.StBRC1	BGGGSCCMCC	0.00123
147	MA1052.1	MA1052.1.RAP2-6	GCGCCGCC	0.00131
148	MA1412.1	MA1412.1.TSAR2	NGCACGTGCN	0.00132
149	MA0550.2	MA0550.2.BZR1	SCRCACGTGYRHNYNHNNHB	0.00132
150	MA1025.1	MA1025.1.HBI1	NNBGCACGTGCN	0.00139
151	MA1053.1	MA1053.1.ERF109	GCGCCGCC	0.00164
152	MA0558.1	MA0558.1.FLC	WNWWDCCMAAAATRGAAAGWW	0.0017
153	MA1332.1	MA1332.1.BEH2	YCACACGTGCR	0.00181
154	MA1327.1	MA1327.1.ATHB23	AWWNWTAATTAATDAWWWAWTW	0.00185
155	MA0576.1	MA0576.1.RAX3	RGGGGGTAGGTGS	0.00197
156	MA0587.1	MA0587.1.TCP16	GTGGACCCRS	0.00239
157	MA1051.1	MA1051.1.RAP2-3	GCGCCGCC	0.0024
158	MA1329.2	MA1329.2.ZHD1	WWAYTAATTAAWW	0.00248
159	MA1327.2	MA1327.2.ATHB23	WTAATTAAWW	0.00264
160	MA1074.1	MA1074.1.UNE10	CCACGTGM	0.00264
161	MA0930.1	MA0930.1.ABF3	ACACGTGT	0.00283
162	MA0965.1	MA0965.1.BIM2	NKCACGTGMN	0.00362
163	MA1331.1	MA1331.1.BEH4	YGCACGTGTGV	0.00373
164	MA1238.1	MA1238.1.ERF38	TGTCGGTGRHGDHDD	0.00383
165	MA1233.2	MA1233.2.ERF021	HHDCCGCCGACAHND	0.00385
166	MA1417.1	MA1417.1.O2	GTGCCACGTCATC	0.00443
167	MA1021.1	MA1021.1.PHYPADRAFT_48267	YCACGTGC	0.00574
168	MA1360.1	MA1360.1.bHLH74	CGTGANDVBCACGTGMBNNCW	0.00613
169	MA0123.1	MA0123.1.abi4	CGSYGCCCCC	0.00654
170	MA1345.1	MA1345.1.bZIP48	GCCACGTCAGCAWH	0.00853
171	MA0963.1	MA0963.1.BHLH78	GCACGTGC	0.00864
172	MA0097.1	MA0097.1.bZIP911	GRTGACGTGGMC	0.00929
173	MA1328.1	MA1328.1.ATHB34	WTWAWHNVYTAATYA	0.00982

## Sheet: S.bicolor
rank	motif	motif name	consensus	adjusted p-value	DOF family motif					Query List
1	MA1274.1	MA1274.1.OBP3	TTTWCTTTTTHHYTTTTTTTT	3.9e-17						Sobic.001G056100
2	MA1164.1	MA1164.1.HHO5	HARAAGATTCY	8.75e-16						Sobic.001G133900
3	MA0946.1	MA0946.1.ARR11	AAGATACG	1.14e-15						Sobic.001G179900
4	MA0949.1	MA0949.1.ARR2	SMGWATCTTN	3.35e-13						Sobic.001G180000
5	MA1257.1	MA1257.1.ERF9	YGGCGGHKRYGGCGGCGGMGR	6.2e-12						Sobic.001G373700
6	MA1246.1	MA1246.1.LEP	DCCKCCGCCGYCDMHDCCKCC	8.76e-12						Sobic.001G496800
7	MA1225.1	MA1225.1.ERF5	CCDCCGCCGCCGCCR	1.17e-11						Sobic.001G523200
8	MA1226.1	MA1226.1.AT5G18450	GGHGGAGGCGGTGGH	3.61e-11						Sobic.002G065000
9	MA1281.1	MA1281.1.AT5G02460	RAAAAAGWAAAAARAAAAARA	3.78e-11	DOF family motif					Sobic.002G076400
10	MA1409.1	MA1409.1.OsRR22	AAGATACGST	4.34e-11						Sobic.002G376100
11	MA1239.1	MA1239.1.ERF104	CDCCDCCDCCGCCGCCRYH	5.07e-11						Sobic.003G007700
12	MA0940.1	MA0940.1.AP1	MYAAAAAWRGAAA	1.73e-10						Sobic.003G036200
13	MA1240.1	MA1240.1.ERF10	NCCDCCNYCDCCGCCGCCRYH	2.39e-10						Sobic.003G036600
14	MA1413.1	MA1413.1.UIF1	WAAGATTCNN	2.95e-10						Sobic.003G093400
15	MA1267.1	MA1267.1.AT5G66940	WHTTTTTTHYTTTTTACTTTTTNHTTTWW	4.9e-10	DOF family motif					Sobic.003G257100
16	MA1236.1	MA1236.1.ESE3	HGGHGGHGGCGGCGGMGGW	7.18e-10						Sobic.003G347520
17	MA1233.1	MA1233.1.ERF021	CDCCRCCRCCDCCRCCGYCR	7.37e-10						Sobic.003G356400
18	MA1242.1	MA1242.1.AT3G57600	CCDCCACCGCC	2.11e-09						Sobic.004G062500
19	MA1255.1	MA1255.1.AT1G22810	GGHGGYGGCGGTGGH	2.17e-09						Sobic.004G188400
20	MA1262.1	MA1262.1.ERF2	YCDCCDCCDCCGCCGCCRYYD	2.23e-09						Sobic.004G207200
21	MA1278.1	MA1278.1.OBP1	HHYYTTYTTTTTTWVCTTTTT	4.54e-09	DOF family motif					Sobic.004G212300
22	MA1222.1	MA1222.1.AT1G44830	CCDCCDCCACCGMCA	8.44e-09						Sobic.004G314700
23	MA1268.1	MA1268.1.AT1G69570	TTTTYACTTTTTYTTTTTTTTTTTTTW	1.07e-08	DOF family motif					Sobic.004G329800
24	MA1219.1	MA1219.1.CEJ1	CCDYCDCCACCGMCA	1.16e-08						Sobic.006G206000
25	MA1232.1	MA1232.1.AT4G28140	GDCGGYGGHGRHGRHGGNGR	2.22e-08						Sobic.006G233500
26	MA1264.1	MA1264.1.ESE1	HGRYGGCGGCGGHGG	2.78e-08						Sobic.006G247100
27	MA1245.1	MA1245.1.AT2G33710	CCDCCGCCGCCGYCR	2.9e-08						Sobic.006G279100
28	MA1261.1	MA1261.1.AT5G67000	HDDHTRCGGCKGHGG	3.19e-08						Sobic.007G090436
29	MA1221.1	MA1221.1.RAP26	TKGCGGCGGMGGHGG	3.31e-08						Sobic.007G124100
30	MA1231.1	MA1231.1.ERF15	CDCCDCCGCCGCCRY	6.32e-08						Sobic.007G209500
31	MA1247.1	MA1247.1.ERF087	YGRCGGCGGMGRHGG	7.46e-08						Sobic.008G164800
32	MA0948.1	MA0948.1.ARR18	NNMNAGATACGVN	7.94e-08						Sobic.008G190500
33	MA1248.1	MA1248.1.DREB26	YCNCCDYCDYCDCCACCGMC	8.91e-08						Sobic.009G078900
34	MA1277.1	MA1277.1.Adof1	AAAAAVAAAAAGTARAAAAWR	1.11e-07	DOF family motif					Sobic.010G044500
35	MA1250.1	MA1250.1.AT1G75490	CCDCCDCCACCGCCD	1.66e-07						Sobic.010G066200
36	MA0565.2	MA0565.2.FUS3	WHACATGCAW	2.26e-07						Sobic.010G153900
37	MA1252.1	MA1252.1.PUCHI	CCDCCKCCGCCGYYD	3.49e-07						Sobic.010G180800
38	MA1245.2	MA1245.2.AT2G33710	DCCGCCGCCRY	3.97e-07						Sobic.001G021000
39	MA1163.1	MA1163.1.PHL11	AAWRGAATATTCYN	5.96e-07						Sobic.001G113200
40	MA1260.1	MA1260.1.AT1G77640	KDNGDNGDHDDTGTCGGTGGH	9.52e-07						Sobic.001G203400
41	MA1272.1	MA1272.1.AT2G28810	TTYTTTTTTTTTWACTTTTTB	1.38e-06	DOF family motif					Sobic.001G220500
42	MA0045.1	MA0045.1.HMG-I/Y	VWAVAAAHRVMRAMAY	1.4e-06						Sobic.001G233700
43	MA1345.1	MA1345.1.bZIP48	GCCACGTCAGCAWH	1.49e-06						Sobic.001G305500
44	MA0945.1	MA0945.1.ARR1	DNMRDATCTH	1.99e-06						Sobic.001G333600
45	MA1168.1	MA1168.1.MYR2	WADRGAATMTTYYD	2.07e-06						Sobic.002G055900
46	MA0120.1	MA0120.1.id1	TTKYYYYTHBCG	2.48e-06						Sobic.002G114800
47	MA1668.1	MA1668.1.DPBF3	WNNTGCCACGTSABCWH	2.65e-06						Sobic.002G417500
48	MA1228.1	MA1228.1.AT4G18450	RYGGCGGCGGHGGHGGH	2.79e-06						Sobic.003G036300
49	MA1416.1	MA1416.1.RAMOSA1	GAGAGAGAGAGAGA	4.46e-06						Sobic.003G036900
50	MA1266.1	MA1266.1.RAP211	CYDYCDYCGCCGGCN	5.02e-06						Sobic.003G179600
51	MA1369.1	MA1369.1.HDG1	RYAATTAATGM	5.46e-06						Sobic.003G275700
52	MA1375.1	MA1375.1.ANL2	GCATTAATTRY	6.09e-06						Sobic.003G329000
53	MA1237.1	MA1237.1.AT4G16750	CNHCDYCRCCGACAH	6.86e-06						Sobic.004G147500
54	MA0932.1	MA0932.1.AHL12	AAWWWWTT	7.9e-06						Sobic.004G222800
55	MA0976.2	MA0976.2.CRF4	CCGCCGCCRCCR	8.07e-06						Sobic.004G233200
56	MA1671.1	MA1671.1.ERF118	CDCCGCCGCCR	8.19e-06						Sobic.004G337925
57	MA1216.1	MA1216.1.RAP21	DTGTCGGTGGHGR	9.11e-06						Sobic.005G045200
58	MA1244.1	MA1244.1.ABR1	GRHGRHDDTKGCGGCGGMG	1.07e-05						Sobic.006G112100
59	MA0979.1	MA0979.1.ERF008	CRCCGMCS	1.28e-05						Sobic.006G244000
60	MA1334.1	MA1334.1.GBF6	TGCCACGTCAGCAWH	1.34e-05						Sobic.007G141200
61	MA1005.2	MA1005.2.ERF3	DCCGCCGCCRY	1.57e-05						Sobic.007G160200
62	MA1417.1	MA1417.1.O2	GTGCCACGTCATC	1.74e-05						Sobic.008G167800
63	MA1340.1	MA1340.1.bZIP3	DDTGMTGACGTGGCA	1.84e-05						Sobic.009G084500
64	MA1065.1	MA1065.1.TCP20	GGSCCCACHN	2.01e-05						Sobic.009G126100
65	MA1000.2	MA1000.2.ERF105	RHRRYGGCGGCGGHG	3.33e-05						Sobic.009G189400
66	MA1265.1	MA1265.1.ERF015	CCACCGACAMHDHYDHCNNH	3.61e-05						Sobic.009G228100
67	MA1291.1	MA1291.1.TCP7	GTGGGRCCCAC	6.02e-05						Sobic.010G032900
68	MA1273.1	MA1273.1.dof4.2	AAADNAAAAAGGYAAAAAA	7.26e-05	DOF family motif					Sobic.010G104900
69	MA0998.1	MA0998.1.ERF096	NMGCCGCCDN	7.52e-05						Sobic.010G197500
70	MA1326.1	MA1326.1.ZHD5	NHGTRATTARB	8.25e-05						Sobic.010G202300
71	MA1098.1	MA1098.1.ARALYDRAFT_484486	GGSCCCAC	8.33e-05						Sobic.010G214900
72	MA1095.1	MA1095.1.ARALYDRAFT_495258	GGSCCCAC	8.33e-05
73	MA0968.2	MA0968.2.bZIP68	TGCCACGTSABCWHH	9.44e-05
74	MA0559.1	MA0559.1.PI	CCAAAARWRGAAAR	0.000119	DOF family motif
75	MA1165.1	MA1165.1.HHO6	ATCHAAGATTC	0.000139
76	MA1328.1	MA1328.1.ATHB34	WTWAWHNVYTAATYA	0.00014
77	MA1390.1	MA1390.1.HHO2	GAATCNAAGATTC	0.000145
78	MA1351.1	MA1351.1.GBF3	TGCCACGTCABCWHH	0.000149
79	MA1256.1	MA1256.1.RAP212	NGRHDRHDRYGGCGGCGGHGR	0.00015
80	MA1159.1	MA1159.1.SGR5	AAAAWAAGACAAAAW	0.000155
81	MA0567.1	MA0567.1.ERF1B	MGCCGCCA	0.00016
82	MA1424.1	MA1424.1.ERF019	CDCCACCGACAHNNN	0.000168
83	MA1372.1	MA1372.1.STZ	CACTNHCACTN	0.000179
84	MA0964.1	MA0964.1.BIM1	NCACGTGMBN	0.000214
85	MA0954.2	MA0954.2.ATHB7	TCAATGATTGRWT	0.000232
86	MA1002.1	MA1002.1.ERF112	SSCGCCGCCR	0.000233
87	MA1341.1	MA1341.1.bZIP53	DWTGCTGACGTGGCA	0.000261
88	MA1234.1	MA1234.1.ERF017	DTGGWCGGTGRHGR	0.000286
89	MA0997.1	MA0997.1.ERF069	NCGCCGBMN	0.000307
90	MA0956.1	MA0956.1.BEE2	NNCACGTGNN	0.000312
91	MA0976.1	MA0976.1.CRF4	SCGCCGCC	0.000321
92	MA1337.1	MA1337.1.bZIP44	DWWGCTGACGTGGCA	0.000325
93	MA1063.1	MA1063.1.TCP19	TGGGSCCCAC	0.000326
94	MA1412.1	MA1412.1.TSAR2	NGCACGTGCN	0.000348
95	MA1327.1	MA1327.1.ATHB23	AWWNWTAATTAATDAWWWAWTW	0.000356
96	MA1349.1	MA1349.1.bZIP16	DDWKSHSACGTGGCA	0.000377
97	MA0123.1	MA0123.1.abi4	CGSYGCCCCC	0.000382
98	MA0975.1	MA0975.1.CRF2	SCGCCGCC	0.000389
99	MA1160.1	MA1160.1.AT1G14580	WWWWTTTTTGTCGTTTTSTK	0.000463
100	MA1049.1	MA1049.1.ERF094	MGCCGCCR	0.000465
101	MA0570.1	MA0570.1.ABF1	GGMCACGTGGCVCRVVVGR	0.000523
102	MA1425.1	MA1425.1.HYH	NRTSACGTGDCN	0.000611
103	MA1039.1	MA1039.1.MYB4	GGTWGGTR	0.000634
104	MA0992.1	MA0992.1.ERF4	CCGCCGCC	0.0007
105	MA1025.1	MA1025.1.HBI1	NNBGCACGTGCN	0.000724
106	MA0980.1	MA0980.1.RAP2-10	GCGCCGCC	0.00074
107	MA1428.1	MA1428.1.TCP8	BGGSCCCAC	0.000745
108	MA1404.1	MA1404.1.BPC1	GAGAGAGAGAGAGAGAGAGAGAGA	0.000774
109	MA1062.1	MA1062.1.TCP15	GGGCCCAC	0.000841
110	MA1066.1	MA1066.1.TCP23	GGGCCCAC	0.00087
111	MA0968.1	MA0968.1.bZIP68	HNACGTGKM	0.00104
112	MA1019.1	MA1019.1.Glyma19g26560.1	GGGSCCCAC	0.00133
113	MA1285.1	MA1285.1.At2g45680	CCATTWBHHGTGGGTCCCACM	0.00135
114	MA1227.1	MA1227.1.ERF027	HNHYDYHDHYKYYRCCGACAH	0.00154
115	MA1344.1	MA1344.1.bZIP28	DNWKRTSACGTGGCA	0.00161
116	MA0999.1	MA0999.1.ERF098	NVGCCGCC	0.00166
117	MA0566.1	MA0566.1.MYC2	GCACGTGC	0.00192
118	MA1065.2	MA1065.2.TCP20	NNWNGTGGGWCCCACHWNH	0.00215
119	MA1338.1	MA1338.1.AREB3	DDWGGWSACGTGGCA	0.00269
120	MA1279.1	MA1279.1.COG1	RWAAAAADDAAAAAGTRAAAA	0.00271	DOF family motif
121	MA1011.1	MA1011.1.PHYPADRAFT_72483	NNCACGTGNN	0.00272
122	MA0995.1	MA0995.1.ERF039	NYGTCGGYRN	0.00293
123	MA1402.1	MA1402.1.BPC6	CTCTCTCTCTCTCTCTCTCTC	0.00298
124	MA1381.1	MA1381.1.AT3G46070	HYHHYHTCACTCTHH	0.00325
125	MA1672.1	MA1672.1.GBF2	NHSACGTGGCANN	0.00344
126	MA1288.1	MA1288.1.At1g72010	WWGTGGGHCCCAC	0.00351
127	MA1195.1	MA1195.1.AT5G56840	AAYCTTATCCAWWWH	0.00364
128	MA1050.1	MA1050.1.OsI_08196	GGGCCCAC	0.00387
129	MA1051.1	MA1051.1.RAP2-3	GCGCCGCC	0.00391
130	MA1052.1	MA1052.1.RAP2-6	GCGCCGCC	0.00405
131	MA1097.1	MA1097.1.ARALYDRAFT_493022	GGSMCCAC	0.00405
132	MA1034.1	MA1034.1.Os05g0497200	CGSCGCCR	0.00428
133	MA1004.1	MA1004.1.ERF13	SGCCGCCR	0.00437
134	MA1062.2	MA1062.2.TCP15	NNWDGTGGGWCCCACHWNN	0.00506
135	MA1270.1	MA1270.1.AT3G45610	KTWACTTTTTNNYTTTTTT	0.00611	DOF family motif
136	MA0993.1	MA0993.1.ERF7	MGCCGYCRNN	0.00618
137	MA1659.1	MA1659.1.ABF4	NKCCACGTSDHH	0.00707
138	MA1329.1	MA1329.1.ZHD1	THAYTAATTAHNHWW	0.00884
139	MA1189.1	MA1189.1.AT5G61620	DWWWTGGATAAGRWW	0.00895
140	MA0963.1	MA0963.1.BHLH78	GCACGTGC	0.00906
141	MA1053.1	MA1053.1.ERF109	GCGCCGCC	0.00923
142	MA1388.1	MA1388.1.AT3G24120	VGAATMTD	0.00949
143	MA1263.1	MA1263.1.AT1G36060	DTKGKCGGTGGHGR	0.00962
144	MA1238.1	MA1238.1.ERF38	TGTCGGTGRHGDHDD	0.00962

## Sheet: C.laxum
rank	motif	motif name	consensus	adjusted p-value	DOF family motif				Query list
1	MA1267.1	MA1267.1.AT5G66940	WHTTTTTTHYTTTTTACTTTTTNHTTTWW	1.4e-21	DOF family motif				rice bundle sheath specific gene	C. laxum ortholog
2	MA1274.1	MA1274.1.OBP3	TTTWCTTTTTHHYTTTTTTTT	4.13e-21					LOC_Os01g03110	Chala.08G179600
3	MA1281.1	MA1281.1.AT5G02460	RAAAAAGWAAAAARAAAAARA	1.39e-20	DOF family motif				LOC_Os01g09280	Chala.08G220800
4	MA1404.1	MA1404.1.BPC1	GAGAGAGAGAGAGAGAGAGAGAGA	7.95e-20					LOC_Os01g09300	Chala.08G221200
5	MA1416.1	MA1416.1.RAMOSA1	GAGAGAGAGAGAGA	9.15e-19					LOC_Os01g09320	Chala.08G221300
6	MA1268.1	MA1268.1.AT1G69570	TTTTYACTTTTTYTTTTTTTTTTTTTW	2.45e-17	DOF family motif				LOC_Os01g13060	Chala.08G246000
7	MA1233.1	MA1233.1.ERF021	CDCCRCCRCCDCCRCCGYCR	8.16e-17					LOC_Os01g34890	Chala.01G100800
8	MA1240.1	MA1240.1.ERF10	NCCDCCNYCDCCGCCGCCRYH	2.54e-16					LOC_Os01g42730	Chala.01G138800
9	MA1226.1	MA1226.1.AT5G18450	GGHGGAGGCGGTGGH	9.14e-16					LOC_Os01g48790	Chala.01G175800
10	MA1278.1	MA1278.1.OBP1	HHYYTTYTTTTTTWVCTTTTT	9.73e-16	DOF family motif				LOC_Os01g51634	Chala.01G342500
11	MA1236.1	MA1236.1.ESE3	HGGHGGHGGCGGCGGMGGW	1.63e-15					LOC_Os01g59180	Chala.01G254600
12	MA1225.1	MA1225.1.ERF5	CCDCCGCCGCCGCCR	2.04e-15					LOC_Os01g61880	Chala.01G272300
13	MA1250.1	MA1250.1.AT1G75490	CCDCCDCCACCGCCD	3.78e-15					LOC_Os01g69920	Chala.01G327500
14	MA1247.1	MA1247.1.ERF087	YGRCGGCGGMGRHGG	7.78e-15					LOC_Os02g08100	Chala.11G167800
15	MA1402.1	MA1402.1.BPC6	CTCTCTCTCTCTCTCTCTCTC	1.38e-14					LOC_Os02g15550	Chala.11G215400
16	MA1257.1	MA1257.1.ERF9	YGGCGGHKRYGGCGGCGGMGR	2.63e-14					LOC_Os02g28830	Chala.05G126300
17	MA1272.1	MA1272.1.AT2G28810	TTYTTTTTTTTTWACTTTTTB	5.19e-14	DOF family motif				LOC_Os02g39140	Chala.05G183700
18	MA1246.1	MA1246.1.LEP	DCCKCCGCCGYCDMHDCCKCC	5.74e-14					LOC_Os02g39850	Chala.05G190000
19	MA1239.1	MA1239.1.ERF104	CDCCDCCDCCGCCGCCRYH	5.76e-14					LOC_Os02g41550	Chala.02G141700
20	MA1252.1	MA1252.1.PUCHI	CCDCCKCCGCCGYYD	7.01e-14					LOC_Os02g42020	no ortholog
21	MA1255.1	MA1255.1.AT1G22810	GGHGGYGGCGGTGGH	1.37e-13					LOC_Os02g53340	Chala.05G289700
22	MA1264.1	MA1264.1.ESE1	HGRYGGCGGCGGHGG	3.38e-13					LOC_Os02g56280	Chala.05G311600
23	MA1671.1	MA1671.1.ERF118	CDCCGCCGCCR	3.57e-13					LOC_Os02g56560	Chala.05G312900
24	MA1262.1	MA1262.1.ERF2	YCDCCDCCDCCGCCGCCRYYD	3.93e-13					LOC_Os03g03510	Chala.04G227500
25	MA1221.1	MA1221.1.RAP26	TKGCGGCGGMGGHGG	3.18e-12					LOC_Os03g03610	Chala.04G225900
26	MA1000.2	MA1000.2.ERF105	RHRRYGGCGGCGGHG	3.74e-12					LOC_Os03g06520	Chala.04G204000
27	MA1228.1	MA1228.1.AT4G18450	RYGGCGGCGGHGGHGGH	3.92e-12					LOC_Os03g22580	Chala.04G080700
28	MA1242.1	MA1242.1.AT3G57600	CCDCCACCGCC	4.19e-12					LOC_Os03g31290	Chala.04G042300
29	MA1232.1	MA1232.1.AT4G28140	GDCGGYGGHGRHGRHGGNGR	9.29e-12					LOC_Os03g38740	Chala.03G134800
30	MA0976.2	MA0976.2.CRF4	CCGCCGCCRCCR	1.27e-11					LOC_Os03g48140	Chala.01G120900
31	MA1245.1	MA1245.1.AT2G33710	CCDCCGCCGCCGYCR	1.47e-11					LOC_Os03g48180	Chala.03G179700
32	MA1245.2	MA1245.2.AT2G33710	DCCGCCGCCRY	6.66e-11					LOC_Os03g49510	Chala.03G187500
33	MA0940.1	MA0940.1.AP1	MYAAAAAWRGAAA	8.5e-11					LOC_Os03g53150	Chala.03G214000
34	MA1005.2	MA1005.2.ERF3	DCCGCCGCCRY	1.18e-10					LOC_Os03g53660	Chala.03G215700
35	MA1231.1	MA1231.1.ERF15	CDCCDCCGCCGCCRY	1.41e-10					LOC_Os03g58330	Chala.03G247500
36	MA1256.1	MA1256.1.RAP212	NGRHDRHDRYGGCGGCGGHGR	4.06e-10					LOC_Os04g10380	Chala.06G038900
37	MA1222.1	MA1222.1.AT1G44830	CCDCCDCCACCGMCA	4.23e-10					LOC_Os04g35060	Chala.06G102800
38	MA1277.1	MA1277.1.Adof1	AAAAAVAAAAAGTARAAAAWR	5.17e-10	DOF family motif				LOC_Os04g47870	Chala.07G011900
39	MA1219.1	MA1219.1.CEJ1	CCDYCDCCACCGMCA	2.5e-09					LOC_Os04g51560	Chala.06G223900
40	MA0045.1	MA0045.1.HMG-I/Y	VWAVAAAHRVMRAMAY	3.54e-09					LOC_Os04g54474	no ortholog
41	MA1266.1	MA1266.1.RAP211	CYDYCDYCGCCGGCN	6.48e-09					LOC_Os04g56160	Chala.06G262800
42	MA1261.1	MA1261.1.AT5G67000	HDDHTRCGGCKGHGG	8.61e-09					LOC_Os04g59450	Chala.06G291400
43	MA1244.1	MA1244.1.ABR1	GRHGRHDDTKGCGGCGGMG	1.41e-08					LOC_Os05g11910	Chala.07G073500
44	MA1279.1	MA1279.1.COG1	RWAAAAADDAAAAAGTRAAAA	2.03e-08	DOF family motif				LOC_Os05g11950	Chala.07G073600
45	MA0975.1	MA0975.1.CRF2	SCGCCGCC	2.35e-08					LOC_Os05g14010	Chala.07G080200
46	MA1424.1	MA1424.1.ERF019	CDCCACCGACAHNNN	4.11e-08					LOC_Os05g32544	Chala.07G134600
47	MA1034.1	MA1034.1.Os05g0497200	CGSCGCCR	7.11e-08					LOC_Os05g38040	Chala.07G167200
48	MA0559.1	MA0559.1.PI	CCAAAARWRGAAAR	8.44e-08	DOF family motif				LOC_Os05g42350	Chala.07G199400
49	MA1002.1	MA1002.1.ERF112	SSCGCCGCCR	1.14e-07					LOC_Os05g48390	Chala.07G232100
50	MA1216.1	MA1216.1.RAP21	DTGTCGGTGGHGR	1.54e-07					LOC_Os06g05100	Chala.02G031600
51	MA1263.1	MA1263.1.AT1G36060	DTKGKCGGTGGHGR	3.04e-07					LOC_Os06g05160	Chala.02G033200
52	MA1005.1	MA1005.1.ERF3	CGCCGCCA	3.23e-07					LOC_Os06g06290	Chala.02G043500
53	MA1237.1	MA1237.1.AT4G16750	CNHCDYCRCCGACAH	3.82e-07					LOC_Os06g08560	Chala.10G095000
54	MA0120.1	MA0120.1.id1	TTKYYYYTHBCG	3.93e-07					LOC_Os06g42030	Chala.02G199000
55	MA1004.1	MA1004.1.ERF13	SGCCGCCR	4.64e-07					LOC_Os07g11000	Chala.10G059500
56	MA0979.1	MA0979.1.ERF008	CRCCGMCS	7.71e-07					LOC_Os07g22710	Chala.10G090400
57	MA0992.1	MA0992.1.ERF4	CCGCCGCC	1.35e-06					LOC_Os07g42626	Chala.10G189000
58	MA1248.1	MA1248.1.DREB26	YCNCCDYCDYCDCCACCGMC	1.83e-06					LOC_Os07g42940	Chala.10G191600
59	MA1265.1	MA1265.1.ERF015	CCACCGACAMHDHYDHCNNH	2.71e-06					LOC_Os07g47360	Chala.10G222100
60	MA1049.1	MA1049.1.ERF094	MGCCGCCR	2.76e-06					LOC_Os08g13920	Chala.11G069800
61	MA1260.1	MA1260.1.AT1G77640	KDNGDNGDHDDTGTCGGTGGH	3.38e-06					LOC_Os08g31580	Chala.05G093700
62	MA1403.1	MA1403.1.BPC5	AGAGAGAGAGAGAGAGAGAGAGAGAGAGAG	4.17e-06					LOC_Os08g34280	Chala.05G075000
63	MA0998.1	MA0998.1.ERF096	NMGCCGCCDN	6.78e-06					LOC_Os08g37370	Chala.05G058200
64	MA1270.1	MA1270.1.AT3G45610	KTWACTTTTTNNYTTTTTT	1.05e-05	DOF family motif				LOC_Os09g14610	Chala.03G134800
65	MA1098.1	MA1098.1.ARALYDRAFT_484486	GGSCCCAC	1.35e-05					LOC_Os09g20350	Chala.01G044200
66	MA1095.1	MA1095.1.ARALYDRAFT_495258	GGSCCCAC	1.35e-05					LOC_Os09g26660	Chala.08G074000
67	MA1381.1	MA1381.1.AT3G46070	HYHHYHTCACTCTHH	1.54e-05					LOC_Os09g31454	Chala.08G039200
68	MA1273.1	MA1273.1.dof4.2	AAADNAAAAAGGYAAAAAA	1.76e-05	DOF family motif				LOC_Os10g30910	Chala.03G077200
69	MA0567.1	MA0567.1.ERF1B	MGCCGCCA	1.95e-05					LOC_Os10g40250	Chala.03G020300
70	MA1234.1	MA1234.1.ERF017	DTGGWCGGTGRHGR	2.1e-05					LOC_Os11g06020	Chala.09G149300
71	MA0992.2	MA0992.2.ERF4	DCCGCCGYCAHH	2.8e-05					LOC_Os12g39630	Chala.12G104600
72	MA0976.1	MA0976.1.CRF4	SCGCCGCC	2.91e-05					LOC_Os12g40890	Chala.12G098000
73	MA1052.1	MA1052.1.RAP2-6	GCGCCGCC	3.44e-05					LOC_Os12g40900	Chala.12G097900
74	MA1001.2	MA1001.2.ERF11	DCCGCCGTCAHH	3.92e-05					LOC_Os12g41680	Chala.12G092800
75	MA0123.1	MA0123.1.abi4	CGSYGCCCCC	7.38e-05					LOC_Os12g41820	Chala.12G090200
76	MA1097.1	MA1097.1.ARALYDRAFT_493022	GGSMCCAC	9.86e-05
77	MA1051.1	MA1051.1.RAP2-3	GCGCCGCC	0.000124
78	MA0997.1	MA0997.1.ERF069	NCGCCGBMN	0.000192
79	MA0980.1	MA0980.1.RAP2-10	GCGCCGCC	0.000194
80	MA1280.1	MA1280.1.OBP4	VAAAAAGKWAAWWW	0.000226	DOF family motif
81	MA0558.1	MA0558.1.FLC	WNWWDCCMAAAATRGAAAGWW	0.000227
82	MA1053.1	MA1053.1.ERF109	GCGCCGCC	0.000382
83	MA0999.1	MA0999.1.ERF098	NVGCCGCC	0.000458
84	MA1065.1	MA1065.1.TCP20	GGSCCCACHN	0.000471
85	MA0934.1	MA0934.1.AHL25	AWTTAAWT	0.00058
86	MA1425.1	MA1425.1.HYH	NRTSACGTGDCN	0.000723
87	MA1238.1	MA1238.1.ERF38	TGTCGGTGRHGDHDD	0.000911
88	MA1679.1	MA1679.1.RAP2-1	HDYCACCGACAHHNN	0.00132
89	MA1019.1	MA1019.1.Glyma19g26560.1	GGGSCCCAC	0.00145
90	MA1412.1	MA1412.1.TSAR2	NGCACGTGCN	0.00148
91	MA1291.1	MA1291.1.TCP7	GTGGGRCCCAC	0.00181
92	MA1428.1	MA1428.1.TCP8	BGGSCCCAC	0.00198
93	MA0933.1	MA0933.1.AHL20	AATTAAWT	0.0029
94	MA1288.1	MA1288.1.At1g72010	WWGTGGGHCCCAC	0.00308
95	MA0570.1	MA0570.1.ABF1	GGMCACGTGGCVCRVVVGR	0.0036
96	MA1265.2	MA1265.2.ERF015	DYCACCGACAHH	0.00433
97	MA0995.1	MA0995.1.ERF039	NYGTCGGYRN	0.00443
98	MA1074.1	MA1074.1.UNE10	CCACGTGM	0.00735
99	MA1001.1	MA1001.1.ERF11	NCGCCGYMWN	0.00761
100	MA0994.1	MA0994.1.ERF8	CGCCGYCANN	0.00767
101	MA0993.1	MA0993.1.ERF7	MGCCGYCRNN	0.00781
102	MA1372.1	MA1372.1.STZ	CACTNHCACTN	0.00784
103	MA1227.1	MA1227.1.ERF027	HNHYDYHDHYKYYRCCGACAH	0.00827
104	MA0964.1	MA0964.1.BIM1	NCACGTGMBN	0.00942
105	MA0932.1	MA0932.1.AHL12	AAWWWWTT	0.00961
106	MA1000.1	MA1000.1.ERF105	TGCCGGCG	0.00993

## Sheet: H.vulgare
rank	motif	motif name	consensus	adjusted p-value	DOF family motif				Query list
1	MA1257.1	MA1257.1.ERF9	YGGCGGHKRYGGCGGCGGMGR	1.28e-13					rice bundle sheath specific gene	H. vulgare ortholog
2	MA1233.1	MA1233.1.ERF021	CDCCRCCRCCDCCRCCGYCR	1.63e-13					LOC_Os01g03110	not_found
3	MA1404.1	MA1404.1.BPC1	GAGAGAGAGAGAGAGAGAGAGAGA	7.3e-13					LOC_Os01g09280	HORVU3Hr1G019840
4	MA1255.1	MA1255.1.AT1G22810	GGHGGYGGCGGTGGH	3.69e-12					LOC_Os01g09300	HORVU3Hr1G019820
5	MA1246.1	MA1246.1.LEP	DCCKCCGCCGYCDMHDCCKCC	1.12e-11					LOC_Os01g09320	HORVU3Hr1G019790
6	MA1232.1	MA1232.1.AT4G28140	GDCGGYGGHGRHGRHGGNGR	1.68e-10					LOC_Os01g13060	HORVU3Hr1G031560
7	MA1239.1	MA1239.1.ERF104	CDCCDCCDCCGCCGCCRYH	1.9e-10					LOC_Os01g34890	HORVU3Hr1G042600
8	MA1248.1	MA1248.1.DREB26	YCNCCDYCDYCDCCACCGMC	2.96e-10					LOC_Os01g42730	HORVU3Hr1G053760
9	MA0976.2	MA0976.2.CRF4	CCGCCGCCRCCR	3.35e-10					LOC_Os01g48790	HORVU3Hr1G062620
10	MA1236.1	MA1236.1.ESE3	HGGHGGHGGCGGCGGMGGW	5.4e-10					LOC_Os01g51634	HORVU3Hr1G067400
11	MA1274.1	MA1274.1.OBP3	TTTWCTTTTTHHYTTTTTTTT	6.6e-10					LOC_Os01g59180	HORVU3Hr1G078960
12	MA1240.1	MA1240.1.ERF10	NCCDCCNYCDCCGCCGCCRYH	7.48e-10					LOC_Os01g61880	HORVU3Hr1G087210
13	MA1416.1	MA1416.1.RAMOSA1	GAGAGAGAGAGAGA	1.41e-09					LOC_Os01g69920	HORVU3Hr1G094870
14	MA1264.1	MA1264.1.ESE1	HGRYGGCGGCGGHGG	2.79e-09					LOC_Os02g08100	HORVU6Hr1G030390
15	MA1244.1	MA1244.1.ABR1	GRHGRHDDTKGCGGCGGMG	2.96e-09					LOC_Os02g15550	HORVU5Hr1G052890
16	MA1000.2	MA1000.2.ERF105	RHRRYGGCGGCGGHG	4.13e-09					LOC_Os02g28830	no ortholog
17	MA1231.1	MA1231.1.ERF15	CDCCDCCGCCGCCRY	4.82e-09					LOC_Os02g39140	HORVU6Hr1G054910
18	MA1222.1	MA1222.1.AT1G44830	CCDCCDCCACCGMCA	5.47e-09					LOC_Os02g39850	HORVU6Hr1G056230
19	MA1225.1	MA1225.1.ERF5	CCDCCGCCGCCGCCR	8.13e-09					LOC_Os02g41550	HORVU6Hr1G058740
20	MA1262.1	MA1262.1.ERF2	YCDCCDCCDCCGCCGCCRYYD	1.06e-08					LOC_Os02g42020	HORVU1Hr1G039570
21	MA1219.1	MA1219.1.CEJ1	CCDYCDCCACCGMCA	1.48e-08					LOC_Os02g53340	HORVU6Hr1G079040
22	MA1226.1	MA1226.1.AT5G18450	GGHGGAGGCGGTGGH	2.32e-08					LOC_Os02g56280	HORVU6Hr1G088580
23	MA1242.1	MA1242.1.AT3G57600	CCDCCACCGCC	2.5e-08					LOC_Os02g56560	HORVU6Hr1G088800
24	MA1250.1	MA1250.1.AT1G75490	CCDCCDCCACCGCCD	3.37e-08					LOC_Os03g03510	HORVU4Hr1G083080
25	MA1267.1	MA1267.1.AT5G66940	WHTTTTTTHYTTTTTACTTTTTNHTTTWW	5.3e-08	DOF family motif				LOC_Os03g03610	HORVU4Hr1G082910
26	MA0120.1	MA0120.1.id1	TTKYYYYTHBCG	7.01e-08					LOC_Os03g06520	HORVU4Hr1G073400
27	MA1402.1	MA1402.1.BPC6	CTCTCTCTCTCTCTCTCTCTC	1.49e-07					LOC_Os03g38740	HORVU5Hr1G019300
28	MA1266.1	MA1266.1.RAP211	CYDYCDYCGCCGGCN	1.56e-07					LOC_Os03g48140	HORVU3Hr1G050290
29	MA1268.1	MA1268.1.AT1G69570	TTTTYACTTTTTYTTTTTTTTTTTTTW	2.84e-07	DOF family motif				LOC_Os03g48180	HORVU4Hr1G004410
30	MA0940.1	MA0940.1.AP1	MYAAAAAWRGAAA	3.82e-07					LOC_Os03g49510	HORVU4Hr1G006200
31	MA1245.2	MA1245.2.AT2G33710	DCCGCCGCCRY	7.9e-07					LOC_Os03g53150	HORVU5Hr1G094210
32	MA1005.2	MA1005.2.ERF3	DCCGCCGCCRY	8.33e-07					LOC_Os03g53660	HORVU5Hr1G094780
33	MA1265.1	MA1265.1.ERF015	CCACCGACAMHDHYDHCNNH	2.37e-06					LOC_Os03g58330	HORVU5Hr1G106310
34	MA1256.1	MA1256.1.RAP212	NGRHDRHDRYGGCGGCGGHGR	3.42e-06					LOC_Os04g10380	HORVU2Hr1G003970
35	MA1252.1	MA1252.1.PUCHI	CCDCCKCCGCCGYYD	3.86e-06					LOC_Os04g35060	HORVU2Hr1G075010
36	MA1265.2	MA1265.2.ERF015	DYCACCGACAHH	4.12e-06					LOC_Os04g47870	no ortholog
37	MA0045.1	MA0045.1.HMG-I/Y	VWAVAAAHRVMRAMAY	4.41e-06					LOC_Os04g51560	HORVU2Hr1G101100
38	MA1245.1	MA1245.1.AT2G33710	CCDCCGCCGCCGYCR	4.69e-06					LOC_Os04g54474	HORVU2Hr1G116090
39	MA1049.1	MA1049.1.ERF094	MGCCGCCR	5.51e-06					LOC_Os04g56160	HORVU2Hr1G111640
40	MA1279.1	MA1279.1.COG1	RWAAAAADDAAAAAGTRAAAA	5.63e-06	DOF family motif				LOC_Os04g59450	HORVU2Hr1G125950
41	MA1671.1	MA1671.1.ERF118	CDCCGCCGCCR	6.7e-06					LOC_Os05g11910	HORVU0Hr1G031170
42	MA0979.1	MA0979.1.ERF008	CRCCGMCS	7.02e-06					LOC_Os05g11950	HORVU1Hr1G029460
43	MA1228.1	MA1228.1.AT4G18450	RYGGCGGCGGHGGHGGH	8.76e-06					LOC_Os05g14010	HORVU1Hr1G030540
44	MA1277.1	MA1277.1.Adof1	AAAAAVAAAAAGTARAAAAWR	1.48e-05	DOF family motif				LOC_Os05g32544	HORVU1Hr1G063050
45	MA1263.1	MA1263.1.AT1G36060	DTKGKCGGTGGHGR	1.63e-05					LOC_Os05g38040	HORVU1Hr1G072890
46	MA0992.2	MA0992.2.ERF4	DCCGCCGYCAHH	1.89e-05					LOC_Os05g42350	HORVU0Hr1G026700
47	MA1237.1	MA1237.1.AT4G16750	CNHCDYCRCCGACAH	1.99e-05					LOC_Os05g48390	HORVU1Hr1G085570
48	MA1247.1	MA1247.1.ERF087	YGRCGGCGGMGRHGG	2.19e-05					LOC_Os06g05160	HORVU7Hr1G019890
49	MA1034.1	MA1034.1.Os05g0497200	CGSCGCCR	2.3e-05					LOC_Os06g06290	HORVU7Hr1G024670
50	MA0559.1	MA0559.1.PI	CCAAAARWRGAAAR	3.54e-05	DOF family motif				LOC_Os06g08560	HORVU7Hr1G030540
51	MA1281.1	MA1281.1.AT5G02460	RAAAAAGWAAAAARAAAAARA	3.77e-05	DOF family motif				LOC_Os06g14370	HORVU7Hr1G041380
52	MA1221.1	MA1221.1.RAP26	TKGCGGCGGMGGHGG	4.2e-05					LOC_Os06g42030	HORVU7Hr1G092900
53	MA1001.2	MA1001.2.ERF11	DCCGCCGTCAHH	4.35e-05					LOC_Os07g11000	HORVU2Hr1G055830
54	MA1278.1	MA1278.1.OBP1	HHYYTTYTTTTTTWVCTTTTT	5.56e-05	DOF family motif				LOC_Os07g22710	HORVU2Hr1G054370
55	MA1005.1	MA1005.1.ERF3	CGCCGCCA	5.6e-05					LOC_Os07g42626	no ortholog
56	MA1233.2	MA1233.2.ERF021	HHDCCGCCGACAHND	7.83e-05					LOC_Os07g42940	HORVU2Hr1G029900
57	MA0980.1	MA0980.1.RAP2-10	GCGCCGCC	0.00015					LOC_Os07g47360	HORVU2Hr1G020190
58	MA1004.1	MA1004.1.ERF13	SGCCGCCR	0.000182					LOC_Os08g13920	HORVU1Hr1G087320
59	MA0992.1	MA0992.1.ERF4	CCGCCGCC	0.000204					LOC_Os08g31580	HORVU5Hr1G058270
60	MA1238.1	MA1238.1.ERF38	TGTCGGTGRHGDHDD	0.00022					LOC_Os08g34280	HORVU5Hr1G065330
61	MA1259.1	MA1259.1.AT1G01250	DNHDKTGTCGGTGRH	0.000226					LOC_Os08g37370	HORVU5Hr1G078950
62	MA1227.1	MA1227.1.ERF027	HNHYDYHDHYKYYRCCGACAH	0.000268					LOC_Os09g14610	HORVU5Hr1G019300
63	MA1216.1	MA1216.1.RAP21	DTGTCGGTGGHGR	0.00028					LOC_Os09g20350	HORVU5Hr1G058270
64	MA1260.1	MA1260.1.AT1G77640	KDNGDNGDHDDTGTCGGTGGH	0.000311					LOC_Os09g26660	HORVU5Hr1G062490
65	MA0567.1	MA0567.1.ERF1B	MGCCGCCA	0.000323					LOC_Os09g31454	HORVU5Hr1G073540
66	MA1002.1	MA1002.1.ERF112	SSCGCCGCCR	0.000344					LOC_Os10g30910	HORVU1Hr1G037650
67	MA1261.1	MA1261.1.AT5G67000	HDDHTRCGGCKGHGG	0.000356					LOC_Os10g40250	HORVU1Hr1G053340
68	MA1234.1	MA1234.1.ERF017	DTGGWCGGTGRHGR	0.000549					LOC_Os11g06020	HORVU4Hr1G020710
69	MA1424.1	MA1424.1.ERF019	CDCCACCGACAHNNN	0.00067					LOC_Os12g39630	HORVU5Hr1G018350
70	MA0995.1	MA0995.1.ERF039	NYGTCGGYRN	0.00084					LOC_Os12g40890	HORVU5Hr1G014300
71	MA1159.1	MA1159.1.SGR5	AAAAWAAGACAAAAW	0.000995					LOC_Os12g40900	HORVU5Hr1G014290
72	MA0994.1	MA0994.1.ERF8	CGCCGYCANN	0.00109					LOC_Os12g41680	HORVU5Hr1G011650
73	MA0984.1	MA0984.1.DOF5.7	DAAARRKB	0.00118					LOC_Os12g41820	HORVU5Hr1G011070
74	MA0999.1	MA0999.1.ERF098	NVGCCGCC	0.00121
75	MA1273.1	MA1273.1.dof4.2	AAADNAAAAAGGYAAAAAA	0.00127	DOF family motif
76	MA0975.1	MA0975.1.CRF2	SCGCCGCC	0.00163
77	MA1052.1	MA1052.1.RAP2-6	GCGCCGCC	0.00163
78	MA1238.2	MA1238.2.ERF38	DYCACCGACAHHD	0.00177
79	MA0976.1	MA0976.1.CRF4	SCGCCGCC	0.00229
80	MA1000.1	MA1000.1.ERF105	TGCCGGCG	0.00291
81	MA0998.1	MA0998.1.ERF096	NMGCCGCCDN	0.00293
82	MA1051.1	MA1051.1.RAP2-3	GCGCCGCC	0.00375
83	MA1272.1	MA1272.1.AT2G28810	TTYTTTTTTTTTWACTTTTTB	0.00406	DOF family motif
84	MA1373.1	MA1373.1.IDD2	HABWAAACGACAAAA	0.00422
85	MA0548.1	MA0548.1.AGL15	TTTCCWTTTTTGGNW	0.00462
86	MA1053.1	MA1053.1.ERF109	GCGCCGCC	0.00488
87	MA1270.1	MA1270.1.AT3G45610	KTWACTTTTTNNYTTTTTT	0.00545	DOF family motif
88	MA0993.1	MA0993.1.ERF7	MGCCGYCRNN	0.00578
89	MA1188.1	MA1188.1.At3g11280	AWYCTTATCTTHWY	0.00588
90	MA1196.1	MA1196.1.At5g05790	AWYCTTATCYTNWTH	0.00734
91	MA1158.1	MA1158.1.MGP	HAVAAAACGACAAAAAWWWW	0.00963

## Sheet: B.distachyon
rank	motif	motif name	consensus	adjusted p-value	DOF family motif				Query list
1	MA1274.1	MA1274.1.OBP3	TTTWCTTTTTHHYTTTTTTTT	1.97e-11					rice bundle sheath specific gene	H. vulgare ortholog
2	MA0559.1	MA0559.1.PI	CCAAAARWRGAAAR	6.63e-10	DOF family motif				LOC_Os01g03110	Bradi2g01590
3	MA1267.1	MA1267.1.AT5G66940	WHTTTTTTHYTTTTTACTTTTTNHTTTWW	1.34e-09	DOF family motif				LOC_Os01g09280	Bradi2g05590
4	MA0940.1	MA0940.1.AP1	MYAAAAAWRGAAA	2.96e-09					LOC_Os01g09300	Bradi2g05600
5	MA0045.1	MA0045.1.HMG-I/Y	VWAVAAAHRVMRAMAY	6.95e-09					LOC_Os01g09320	Bradi2g05620
6	MA1268.1	MA1268.1.AT1G69570	TTTTYACTTTTTYTTTTTTTTTTTTTW	7.23e-09	DOF family motif				LOC_Os01g13060	Bradi2g07790
7	MA1277.1	MA1277.1.Adof1	AAAAAVAAAAAGTARAAAAWR	1.27e-08	DOF family motif				LOC_Os01g34890	Bradi2g40441
8	MA1278.1	MA1278.1.OBP1	HHYYTTYTTTTTTWVCTTTTT	1.65e-08	DOF family motif				LOC_Os01g42730	Bradi2g43380
9	MA1281.1	MA1281.1.AT5G02460	RAAAAAGWAAAAARAAAAARA	7.64e-08	DOF family motif				LOC_Os01g48790	Bradi2g46590
10	MA1273.1	MA1273.1.dof4.2	AAADNAAAAAGGYAAAAAA	1.41e-07	DOF family motif				LOC_Os01g51634	Bradi2g48076
11	MA1404.1	MA1404.1.BPC1	GAGAGAGAGAGAGAGAGAGAGAGA	2.55e-07					LOC_Os01g61880	Bradi2g54240
12	MA1402.1	MA1402.1.BPC6	CTCTCTCTCTCTCTCTCTCTC	4.38e-07					LOC_Os01g69920	Bradi2g59127
13	MA1416.1	MA1416.1.RAMOSA1	GAGAGAGAGAGAGA	5.12e-07					LOC_Os02g08100	Bradi3g05750
14	MA1225.1	MA1225.1.ERF5	CCDCCGCCGCCGCCR	6.97e-07					LOC_Os02g15550	Bradi3g09540
15	MA1272.1	MA1272.1.AT2G28810	TTYTTTTTTTTTWACTTTTTB	1.47e-06	DOF family motif				LOC_Os02g28830	Bradi3g43577
16	MA0120.1	MA0120.1.id1	TTKYYYYTHBCG	1.55e-06					LOC_Os02g39140	Bradi3g48070
17	MA1262.1	MA1262.1.ERF2	YCDCCDCCDCCGCCGCCRYYD	3.05e-06					LOC_Os02g39850	Bradi3g48530
18	MA1236.1	MA1236.1.ESE3	HGGHGGHGGCGGCGGMGGW	7.68e-06					LOC_Os02g41550	Bradi3g49204
19	MA1246.1	MA1246.1.LEP	DCCKCCGCCGYCDMHDCCKCC	8.83e-06					LOC_Os02g42020	Bradi1g39190
20	MA1256.1	MA1256.1.RAP212	NGRHDRHDRYGGCGGCGGHGR	1.01e-05					LOC_Os02g53340	Bradi3g57510
21	MA1270.1	MA1270.1.AT3G45610	KTWACTTTTTNNYTTTTTT	1.36e-05	DOF family motif				LOC_Os02g56280	Bradi3g54750
22	MA1239.1	MA1239.1.ERF104	CDCCDCCDCCGCCGCCRYH	2.63e-05					LOC_Os02g56560	Bradi3g54860
23	MA1257.1	MA1257.1.ERF9	YGGCGGHKRYGGCGGCGGMGR	3.46e-05					LOC_Os03g03510	Bradi1g76760
24	MA1245.1	MA1245.1.AT2G33710	CCDCCGCCGCCGYCR	3.51e-05					LOC_Os03g03610	Bradi1g76617
25	MA1062.1	MA1062.1.TCP15	GGGCCCAC	4.63e-05					LOC_Os03g06520	Bradi1g74420
26	MA1065.1	MA1065.1.TCP20	GGSCCCACHN	6.44e-05					LOC_Os03g22580	Bradi1g62580
27	MA1232.1	MA1232.1.AT4G28140	GDCGGYGGHGRHGRHGGNGR	7.64e-05					LOC_Os03g38740	Bradi1g21030
28	MA1000.2	MA1000.2.ERF105	RHRRYGGCGGCGGHG	8.14e-05					LOC_Os03g48140	Bradi2g41977
29	MA1244.1	MA1244.1.ABR1	GRHGRHDDTKGCGGCGGMG	8.37e-05					LOC_Os03g48180	Bradi1g12190
30	MA1098.1	MA1098.1.ARALYDRAFT_484486	GGSCCCAC	8.66e-05					LOC_Os03g49510	Bradi1g11530
31	MA1095.1	MA1095.1.ARALYDRAFT_495258	GGSCCCAC	8.66e-05					LOC_Os03g53150	Bradi1g09090
32	MA1264.1	MA1264.1.ESE1	HGRYGGCGGCGGHGG	9.56e-05					LOC_Os03g53660	Bradi1g08710
33	MA1063.1	MA1063.1.TCP19	TGGGSCCCAC	0.00012					LOC_Os03g58330	Bradi1g05430
34	MA1097.1	MA1097.1.ARALYDRAFT_493022	GGSMCCAC	0.000138					LOC_Os04g10380	Bradi5g00847
35	MA1285.1	MA1285.1.At2g45680	CCATTWBHHGTGGGTCCCACM	0.00014					LOC_Os04g35060	Bradi5g10140
36	MA1412.1	MA1412.1.TSAR2	NGCACGTGCN	0.000145					LOC_Os04g39240	Bradi5g12830
37	MA1066.1	MA1066.1.TCP23	GGGCCCAC	0.000155					LOC_Os04g47870	Bradi5g18540
38	MA1240.1	MA1240.1.ERF10	NCCDCCNYCDCCGCCGCCRYH	0.000173					LOC_Os04g51560	Bradi5g20700
39	MA1233.1	MA1233.1.ERF021	CDCCRCCRCCDCCRCCGYCR	0.000181					LOC_Os04g54474	Bradi5g23340
40	MA1050.1	MA1050.1.OsI_08196	GGGCCCAC	0.00025					LOC_Os04g56160	Bradi5g24690
41	MA0956.1	MA0956.1.BEE2	NNCACGTGNN	0.000253					LOC_Os04g59450	Bradi5g27430
42	MA0968.1	MA0968.1.bZIP68	HNACGTGKM	0.000278					LOC_Os05g11910	Bradi2g32540
43	MA1279.1	MA1279.1.COG1	RWAAAAADDAAAAAGTRAAAA	0.000285	DOF family motif				LOC_Os05g11950	Bradi2g32520
44	MA0964.1	MA0964.1.BIM1	NCACGTGMBN	0.000359					LOC_Os05g14010	Bradi2g31870
45	MA1428.1	MA1428.1.TCP8	BGGSCCCAC	0.000365					LOC_Os05g32544	Bradi2g26590
46	MA1255.1	MA1255.1.AT1G22810	GGHGGYGGCGGTGGH	0.000469					LOC_Os05g38040	Bradi2g23540
47	MA1252.1	MA1252.1.PUCHI	CCDCCKCCGCCGYYD	0.000799					LOC_Os05g42350	Bradi2g20550
48	MA1222.1	MA1222.1.AT1G44830	CCDCCDCCACCGMCA	0.000833					LOC_Os05g48390	Bradi2g16960
49	MA1671.1	MA1671.1.ERF118	CDCCGCCGCCR	0.00088					LOC_Os06g05160	Bradi1g51200
50	MA1221.1	MA1221.1.RAP26	TKGCGGCGGMGGHGG	0.00109					LOC_Os06g06290	Bradi1g48870
51	MA1231.1	MA1231.1.ERF15	CDCCDCCGCCGCCRY	0.00111					LOC_Os06g08560	Bradi1g47277
52	MA0587.1	MA0587.1.TCP16	GTGGACCCRS	0.00127					LOC_Os06g42030	Bradi1g35620
53	MA1261.1	MA1261.1.AT5G67000	HDDHTRCGGCKGHGG	0.00131					LOC_Os07g11000	Bradi1g54147
54	MA0549.1	MA0549.1.BZR2	MRCACGTGKSV	0.00186					LOC_Os07g22710	Bradi1g52567
55	MA0976.2	MA0976.2.CRF4	CCGCCGCCRCCR	0.002					LOC_Os07g42626	Bradi1g21040
56	MA0957.1	MA0957.1.BHLH3	GCACGTGC	0.00223					LOC_Os07g42940	Bradi1g21310
57	MA1019.1	MA1019.1.Glyma19g26560.1	GGGSCCCAC	0.00225					LOC_Os07g47360	Bradi1g18607
58	MA1228.1	MA1228.1.AT4G18450	RYGGCGGCGGHGGHGGH	0.00231					LOC_Os08g13920	Bradi1g09690
59	MA0558.1	MA0558.1.FLC	WNWWDCCMAAAATRGAAAGWW	0.00257					LOC_Os08g31580	Bradi3g35560
60	MA0941.1	MA0941.1.ABF2	NNNDACACGTGDN	0.00269					LOC_Os08g34280	Bradi3g36887
61	MA1227.1	MA1227.1.ERF027	HNHYDYHDHYKYYRCCGACAH	0.00288					LOC_Os08g37370	Bradi3g38410
62	MA1237.1	MA1237.1.AT4G16750	CNHCDYCRCCGACAH	0.00306					LOC_Os09g14610	Bradi1g21030
63	MA1284.1	MA1284.1.TCP1	WGTGGGCCCCMCBTHHYMWNNHKDKHHNNY	0.00325					LOC_Os09g20350	Bradi4g29008
64	MA1054.1	MA1054.1.ARALYDRAFT_897773	YKGGGACCAC	0.00334					LOC_Os09g26660	Bradi4g31130
65	MA1659.1	MA1659.1.ABF4	NKCCACGTSDHH	0.00372					LOC_Os09g31454	Bradi4g33820
66	MA1057.1	MA1057.1.SPL12	NGTACGGH	0.00414					LOC_Os10g30910	Bradi3g27740
67	MA1334.1	MA1334.1.GBF6	TGCCACGTCAGCAWH	0.0044					LOC_Os10g40250	Bradi3g32840
68	MA1247.1	MA1247.1.ERF087	YGRCGGCGGMGRHGG	0.0044					LOC_Os11g06020	Bradi4g25022
69	MA1226.1	MA1226.1.AT5G18450	GGHGGAGGCGGTGGH	0.00452					LOC_Os12g39630	Bradi4g03230
70	MA0564.1	MA0564.1.ABI3	CTGCATGCA	0.00468					LOC_Os12g40890	Bradi4g02600
71	MA1250.1	MA1250.1.AT1G75490	CCDCCDCCACCGCCD	0.00516					LOC_Os12g40900	Bradi1g14230
72	MA0984.1	MA0984.1.DOF5.7	DAAARRKB	0.00585					LOC_Os12g41680	Bradi4g02060
73	MA1351.1	MA1351.1.GBF3	TGCCACGTCABCWHH	0.00609					LOC_Os12g41820	Bradi4g01910
74	MA0581.1	MA0581.1.LEC2	DVCATGCRMWT	0.00642
75	MA0962.1	MA0962.1.BHLH34	GCACGTGK	0.00651
76	MA1034.1	MA1034.1.Os05g0497200	CGSCGCCR	0.00655
77	MA0044.1	MA0044.1.HMG-1	STTGTDHTY	0.00774
78	MA1056.1	MA1056.1.SPL11	NNNCGTACGGAN	0.00783
79	MA0557.1	MA0557.1.FHY3	HHCACGCGCTNN	0.00785
80	MA0968.2	MA0968.2.bZIP68	TGCCACGTSABCWHH	0.00797
81	MA1011.1	MA1011.1.PHYPADRAFT_72483	NNCACGTGNN	0.00868
82	MA0568.1	MA0568.1.MYC3	VCACGTGB	0.00872
83	MA1672.1	MA1672.1.GBF2	NHSACGTGGCANN	0.0096
84	MA1190.1	MA1190.1.RVE5	AGATATTTTTD	0.00992
