# Supplementary material for: Exaptation of ancestral cell-identity networks enables C4 photosynthesis
Source: Nature. 2024 Nov 20;636(8041):143–50. doi: 10.1038/s41586-024-08204-3 (PMC11618092; doi:10.1038/s41586-024-08204-3)
Supplement: Supplementary file 3 — Supplementary Tables 1–13. [file 41586_2024_8204_MOESM3_ESM.zip › 2024-01-00217C-s3/2024-01-00217C-Supplementary Table 12.xlsx]

## Sheet: sorghum - mesophyll
Supplementary Table 12
Cis-regulatory motifs enriched in response to light within a cell type.
Motif	Name	TF class	adj. p-value
MA1182.1	At3g09600	Helix-Turn-Helix	8.8993e-139
MA1191.1	AT3G10113	Helix-Turn-Helix	6.08987e-137
MA1183.1	RVE6	Helix-Turn-Helix	1.20538e-132
MA0972.1	CCA1	Tryptophan_cluster_factors	2.31996e-123
MA1190.1	RVE5	Helix-Turn-Helix	1.63308e-121
MA1185.1	LHY1	Helix-Turn-Helix	1.08464e-120
MA1401.1	EPR1	Helix-Turn-Helix	6.48293e-114
MA1184.1	RVE1	Helix-Turn-Helix	2.23963e-98
MA1680.1	RVE7	Helix-Turn-Helix	2.0163e-95
MA1187.1	LCL1	Helix-Turn-Helix	2.72908e-89
MA1338.1	AREB3	Basic_leucine_zipper_factors_(bZIP)	9.2022e-79
MA1659.1	ABF4	Basic_leucine_zipper_factors_(bZIP)	2.40478e-76
MA1351.1	GBF3	Basic_leucine_zipper_factors_(bZIP)	1.74853e-72
MA0941.1	ABF2	Basic_leucine_zipper_factors_(bZIP)	1.9882e-68
MA1672.1	GBF2	Basic_leucine_zipper_factors_(bZIP)	1.34256e-67
MA0968.2	bZIP68	Basic_leucine_zipper_factors_(bZIP)	4.89047e-63
MA1349.1	bZIP16	Basic_leucine_zipper_factors_(bZIP)	1.03932e-61
MA0128.1	EmBP-1	Basic_leucine_zipper_factors_(bZIP)	5.5832e-61
MA0570.2	ABF1	Basic_leucine_zipper_factors_(bZIP)	7.15789e-61
MA1033.1	OJ1058_F05.8	Basic_leucine_zipper_factors_(bZIP)	8.01767e-57
MA0930.1	ABF3	Basic_leucine_zipper_factors_(bZIP)	4.34015e-56
MA1337.1	bZIP44	Basic_leucine_zipper_factors_(bZIP)	4.69751e-56
MA1344.1	bZIP28	Basic_leucine_zipper_factors_(bZIP)	1.63529e-54
MA1340.1	bZIP3	Basic_leucine_zipper_factors_(bZIP)	1.67529e-53
MA1668.1	DPBF3	Basic_leucine_zipper_factors_(bZIP)	1.55045e-51
MA1373.1	IDD2	C2H2_zinc_finger_factors	4.67001e-46
MA1345.1	bZIP48	Basic_leucine_zipper_factors_(bZIP)	2.08078e-43
MA0931.1	ABI5	Basic_leucine_zipper_factors_(bZIP)	3.89966e-38
MA1207.1	GT-A3	Tryptophan_cluster_factors	7.69957e-35
MA1334.1	GBF6	Basic_leucine_zipper_factors_(bZIP)	8.07499e-30
MA1341.1	bZIP53	Basic_leucine_zipper_factors_(bZIP)	1.52108e-29
MA1370.1	IDD5	C2H2_zinc_finger_factors	1.40645e-26
MA1158.1	MGP	C2H2_zinc_finger_factors	2.99607e-25
MA1157.1	NUC	C2H2_zinc_finger_factors	6.25649e-25
MA0933.1	AHL20	A.T_hook_factors	1.06084e-23
MA0551.1	HY5	Basic_leucine_zipper_factors_(bZIP)	1.70718e-23
MA1027.1	KAN1	Tryptophan_cluster_factors	2.4966e-23
MA0097.1	bZIP911	Basic_leucine_zipper_factors_(bZIP)	1.85558e-21
MA1160.1	AT1G14580	C2H2_zinc_finger_factors	4.5925e-21
MA1425.1	HYH	Basic_leucine_zipper_factors_(bZIP)	1.66692e-19
MA1273.1	dof4.2	C2H2_zinc_finger_factors	6.94426e-19
MA0940.1	AP1	MADS_box_factors	1.10171e-18
MA1173.1	MYB101	Helix-Turn-Helix	1.36112e-18
MA0934.1	AHL25	A.T_hook_factors	3.88894e-18
MA1417.1	O2	Basic_leucine_zipper_factors_(bZIP)	5.44344e-17
MA1371.1	IDD4	C2H2_zinc_finger_factors	1.5904e-16
MA1675.1	NAC029	NAC/NAM	4.65902e-16
MA1374.1	IDD7	C2H2_zinc_finger_factors	1.25296e-15
MA0935.1	NAC025	NAC/NAM	5.68737e-14
MA0582.1	RAV1	AP2/ERF_domain	6.42545e-14
MA1361.1	bHLH18	Basic_helix-loop-helix_factors_(bHLH)	9.42926e-14
MA1156.1	JKD	C2H2_zinc_finger_factors	2.15638e-13
MA1688.1	ARF16	B3_domain	3.08638e-13
MA1339.1	bZIP43	Basic_leucine_zipper_factors_(bZIP)	5.74175e-13
MA1398.2	KUA1	Helix-Turn-Helix	1.08004e-12
MA1159.1	SGR5	C2H2_zinc_finger_factors	2.48618e-12
MA0096.1	bZIP910	Basic_leucine_zipper_factors_(bZIP)	6.35563e-12
MA0588.1	TGA1	Basic_leucine_zipper_factors_(bZIP)	2.09727e-11
MA1327.2	ATHB23	Homeo_domain_factors	7.79829e-09

## Sheet: sorghum - bundle sheath
Motif	Name	TF class	adj. p-value
MA1190.1	RVE5	Helix-Turn-Helix	2.3377e-71
MA1183.1	RVE6	Helix-Turn-Helix	3.44253e-66
MA1182.1	At3g09600	Helix-Turn-Helix	2.42823e-58
MA1191.1	AT3G10113	Helix-Turn-Helix	6.26011e-57
MA1185.1	LHY1	Helix-Turn-Helix	3.7762e-55
MA1401.1	EPR1	Helix-Turn-Helix	2.91715e-51
MA1338.1	AREB3	Basic_leucine_zipper_factors_(bZIP)	3.35191e-49
MA1184.1	RVE1	Helix-Turn-Helix	1.20944e-47
MA1680.1	RVE7	Helix-Turn-Helix	2.77747e-44
MA0972.1	CCA1	Tryptophan_cluster_factors	2.12777e-42
MA0570.2	ABF1	Basic_leucine_zipper_factors_(bZIP)	5.1399e-42
MA1351.1	GBF3	Basic_leucine_zipper_factors_(bZIP)	2.23991e-41
MA1672.1	GBF2	Basic_leucine_zipper_factors_(bZIP)	3.16009e-41
MA1187.1	LCL1	Helix-Turn-Helix	8.38189e-41
MA1344.1	bZIP28	Basic_leucine_zipper_factors_(bZIP)	1.85345e-38
MA1349.1	bZIP16	Basic_leucine_zipper_factors_(bZIP)	2.05041e-38
MA0941.1	ABF2	Basic_leucine_zipper_factors_(bZIP)	9.57901e-38
MA1340.1	bZIP3	Basic_leucine_zipper_factors_(bZIP)	2.41239e-37
MA0968.2	bZIP68	Basic_leucine_zipper_factors_(bZIP)	5.0696e-37
MA1659.1	ABF4	Basic_leucine_zipper_factors_(bZIP)	5.3196e-36
MA1668.1	DPBF3	Basic_leucine_zipper_factors_(bZIP)	6.32983e-36
MA0128.1	EmBP-1	Basic_leucine_zipper_factors_(bZIP)	1.11523e-34
MA1033.1	OJ1058_F05.8	Basic_leucine_zipper_factors_(bZIP)	9.63065e-33
MA1337.1	bZIP44	Basic_leucine_zipper_factors_(bZIP)	4.97729e-31
MA0931.1	ABI5	Basic_leucine_zipper_factors_(bZIP)	1.36043e-27
MA0940.1	AP1	MADS_box_factors	3.22437e-25
MA1373.1	IDD2	C2H2_zinc_finger_factors	3.35642e-25
MA1425.1	HYH	Basic_leucine_zipper_factors_(bZIP)	1.86857e-24
MA0930.1	ABF3	Basic_leucine_zipper_factors_(bZIP)	7.2805e-24
MA1334.1	GBF6	Basic_leucine_zipper_factors_(bZIP)	5.48054e-22
MA1207.1	GT-A3	Tryptophan_cluster_factors	5.79567e-22
MA1341.1	bZIP53	Basic_leucine_zipper_factors_(bZIP)	6.07958e-21
MA1010.1	PHYPADRAFT_64121	AP2/ERF_domain	2.44026e-20
MA1345.1	bZIP48	Basic_leucine_zipper_factors_(bZIP)	6.5698e-19
MA1203.1	AGL63	MADS_box_factors	3.9712e-18
MA0551.1	HY5	Basic_leucine_zipper_factors_(bZIP)	1.30371e-17
MA1417.1	O2	Basic_leucine_zipper_factors_(bZIP)	2.55228e-17
MA1333.1	BEH3	Other	7.32727e-17
MA0045.1	HMG-I/Y	High-mobility_group_(HMG)_domain_factors	1.56433e-16
MA0550.2	BZR1	Other	1.7731e-16
MA1027.1	KAN1	Tryptophan_cluster_factors	4.91955e-16
MA0942.1	ARF1	B3_domain	5.80917e-16
MA1223.1	ERF035	AP2/ERF_domain	1.216e-15
MA1273.1	dof4.2	C2H2_zinc_finger_factors	1.99441e-15
MA0995.2	ERF039	AP2/ERF_domain	2.43987e-15
MA1339.1	bZIP43	Basic_leucine_zipper_factors_(bZIP)	2.77149e-15
MA0933.1	AHL20	A.T_hook_factors	3.63922e-15
MA1279.1	COG1	C2H2_zinc_finger_factors	3.801e-15
MA0554.1	SOC1	MADS_box_factors	5.63613e-15
MA1272.1	AT2G28810	C2H2_zinc_finger_factors	1.23282e-14
MA0559.1	PI	MADS_box_factors	2.82772e-14
MA0934.1	AHL25	A.T_hook_factors	4.03108e-14
MA1359.1	bHLH31	Basic_helix-loop-helix_factors_(bHLH)	7.1902e-14
MA0558.1	FLC	MADS_box_factors	1.20997e-13
MA1068.1	TGA2	Basic_leucine_zipper_factors_(bZIP)	1.92161e-13
MA1332.1	BEH2	Other	4.07375e-13
MA1281.1	AT5G02460	C2H2_zinc_finger_factors	6.57096e-13
MA0556.1	AP3	MADS_box_factors	9.47295e-13
MA0932.1	AHL12	A.T_hook_factors	1.23923e-12
MA0986.1	DREB2C	AP2/ERF_domain	1.79364e-12
MA0996.1	ERF043	AP2/ERF_domain	1.79364e-12
MA0552.1	PIF1	Basic_helix-loop-helix_factors_(bHLH)	2.72895e-12
MA0588.1	TGA1	Basic_leucine_zipper_factors_(bZIP)	3.30914e-12
MA0097.1	bZIP911	Basic_leucine_zipper_factors_(bZIP)	4.71256e-12
MA1682.1	TCX3	NA	4.84147e-12
MA1361.1	bHLH18	Basic_helix-loop-helix_factors_(bHLH)	5.95695e-12
MA1267.1	AT5G66940	C2H2_zinc_finger_factors	6.36322e-12
MA1270.1	AT3G45610	C2H2_zinc_finger_factors	1.02015e-11
MA1274.1	OBP3	C2H2_zinc_finger_factors	1.0218e-11
MA1259.1	AT1G01250	AP2/ERF_domain	1.71678e-11
MA1253.1	AT3G16280	AP2/ERF_domain	1.84209e-11
MA0096.1	bZIP910	Basic_leucine_zipper_factors_(bZIP)	5.78922e-11
MA1160.1	AT1G14580	C2H2_zinc_finger_factors	6.00668e-11
MA1159.1	SGR5	C2H2_zinc_finger_factors	7.51384e-11
MA1348.1	TGA9	Basic_leucine_zipper_factors_(bZIP)	8.01692e-11
MA1277.1	Adof1	C2H2_zinc_finger_factors	8.98339e-11
MA0082.1	squamosa	MADS_box_factors	9.4203e-11
MA1205.1	AGL6	MADS_box_factors	1.02059e-10
MA0548.2	AGL15	MADS_box_factors	1.1855e-10
MA1335.1	TGA4	Basic_leucine_zipper_factors_(bZIP)	1.30599e-10
MA1012.1	AGL27	MADS_box_factors	1.4688e-10
MA1241.1	AT4G32800	AP2/ERF_domain	1.79746e-10
MA1238.2	ERF38	AP2/ERF_domain	2.01245e-10
MA1342.1	bZIP50	Basic_leucine_zipper_factors_(bZIP)	2.65743e-10
MA1331.1	BEH4	Other	3.40186e-10
MA0563.1	45538	MADS_box_factors	3.45399e-10
MA1278.1	OBP1	C2H2_zinc_finger_factors	3.56603e-10
MA0561.1	PIF4	Basic_helix-loop-helix_factors_(bHLH)	4.18516e-10
MA0120.1	id1	C2H2_zinc_finger_factors	7.68095e-10
MA0555.1	SVP	MADS_box_factors	9.21155e-10
MA1229.1	AT2G44940	AP2/ERF_domain	1.09258e-09
MA1237.1	AT4G16750	AP2/ERF_domain	1.11724e-09
MA1280.1	OBP4	C2H2_zinc_finger_factors	1.38249e-09
MA1157.1	NUC	C2H2_zinc_finger_factors	2.08208e-09
MA1371.1	IDD4	C2H2_zinc_finger_factors	2.17749e-09
MA0549.1	BZR2	NA	2.38135e-09
MA0980.2	RAP2-10	AP2/ERF_domain	2.824e-09
MA1265.2	ERF015	AP2/ERF_domain	3.05116e-09
MA1230.1	ERF037	AP2/ERF_domain	4.94053e-09
MA1350.1	bZIP42	Basic_leucine_zipper_factors_(bZIP)	5.58919e-09
MA1232.1	AT4G28140	AP2/ERF_domain	1.00267e-08
MA1364.1	PIF7	Basic_helix-loop-helix_factors_(bHLH)	1.09434e-08
MA1158.1	MGP	C2H2_zinc_finger_factors	1.24697e-08
MA1047.2	TGA5	Basic_leucine_zipper_factors_(bZIP)	1.26387e-08
MA0974.2	CDF3	C2H2_zinc_finger_factors	1.74514e-08
MA1336.1	TGA3	Basic_leucine_zipper_factors_(bZIP)	1.84613e-08
MA1380.1	AT2G20110	Other	2.04969e-08
MA1199.1	AGL16	MADS_box_factors	2.51955e-08
MA1200.1	AGL25	MADS_box_factors	2.72237e-08
MA1007.1	PHYPADRAFT_173530	AP2/ERF_domain	3.11803e-08
MA1023.1	PHYPADRAFT_28324	AP2/ERF_domain	3.11803e-08
MA1424.1	ERF019	AP2/ERF_domain	5.28198e-08
MA1271.1	DAG2	C2H2_zinc_finger_factors	6.4697e-08
MA1379.1	SOL1	Other	7.00319e-08
MA1070.1	TGA7	Basic_leucine_zipper_factors_(bZIP)	8.48007e-08
MA1268.1	AT1G69570	C2H2_zinc_finger_factors	1.12932e-07
MA1220.1	TINY	AP2/ERF_domain	1.14853e-07
MA1370.1	IDD5	C2H2_zinc_finger_factors	1.28016e-07
MA1369.1	HDG1	Homeo_domain_factors	2.58028e-07
MA1243.1	DREB19	AP2/ERF_domain	2.58369e-07
MA1161.1	TSO1	Other	3.21902e-07
MA1216.1	RAP21	AP2/ERF_domain	3.54811e-07
MA1071.1	DOF5.3	C2H2_zinc_finger_factors	3.97191e-07
MA1162.1	TCX2	Other	4.95984e-07
MA1044.1	NAC92	NAC/NAM	5.87328e-07
MA1204.1	AGL13	MADS_box_factors	7.33731e-07
MA0566.1	MYC2	Basic_helix-loop-helix_factors_(bHLH)	1.99061e-06
MA0569.1	MYC4	Basic_helix-loop-helix_factors_(bHLH)	1.99061e-06
MA0957.1	BHLH3	Basic_helix-loop-helix_factors_(bHLH)	1.99061e-06
MA0958.1	BHLH13	Basic_helix-loop-helix_factors_(bHLH)	1.99061e-06
MA1227.2	ERF027	AP2/ERF_domain	2.56882e-06
MA1192.1	At5g58900	Helix-Turn-Helix	2.77539e-06
MA1248.1	DREB26	AP2/ERF_domain	2.89004e-06
MA0973.1	CDF2	C2H2_zinc_finger_factors	3.2482e-06
MA1231.1	ERF15	AP2/ERF_domain	3.30921e-06
MA1661.1	AT-GTL1	Helix-Turn-Helix	3.31948e-06
MA1276.1	AT3G52440	C2H2_zinc_finger_factors	4.95013e-06
MA1375.1	ANL2	Homeo_domain_factors	5.40988e-06
MA1404.1	BPC1	Other	6.7833e-06
MA1249.1	RAP210	AP2/ERF_domain	7.44803e-06
MA0585.1	AGL1	MADS_box_factors	8.08735e-06
MA1673.1	LBD18	NA	8.10203e-06
MA1407.1	bZIP14	Basic_leucine_zipper_factors_(bZIP)	9.29738e-06
MA1219.1	CEJ1	AP2/ERF_domain	1.10937e-05
MA1008.1	PHYPADRAFT_182268	AP2/ERF_domain	1.45297e-05
MA1173.1	MYB101	Helix-Turn-Helix	2.27741e-05
MA1233.2	ERF021	AP2/ERF_domain	2.46053e-05
MA1263.1	AT1G36060	AP2/ERF_domain	2.8159e-05
MA1043.1	NAC083	NAC/NAM	3.00913e-05
MA1221.1	RAP26	AP2/ERF_domain	3.34842e-05
MA1346.1	TGA10	Basic_leucine_zipper_factors_(bZIP)	3.40122e-05
MA1061.1	SPT	Basic_helix-loop-helix_factors_(bHLH)	4.06837e-05
MA1156.1	JKD	C2H2_zinc_finger_factors	4.62228e-05
MA0935.1	NAC025	NAC/NAM	5.4412e-05
MA0582.1	RAV1	AP2/ERF_domain	5.67581e-05
MA1260.1	AT1G77640	AP2/ERF_domain	5.82323e-05
MA1679.1	RAP2-1	AP2/ERF_domain	5.9506e-05
MA0971.1	DREB1A	AP2/ERF_domain	6.37801e-05
MA1252.1	PUCHI	AP2/ERF_domain	6.78873e-05
MA1225.1	ERF5	AP2/ERF_domain	6.84281e-05
MA0967.1	BZIP60	Basic_leucine_zipper_factors_(bZIP)	7.09937e-05
MA0937.1	NAC055	NAC/NAM	8.80105e-05
MA1389.1	PHL1	Other	9.31453e-05
MA1247.1	ERF087	AP2/ERF_domain	9.64396e-05
MA1376.1	DEAR3	AP2/ERF_domain	0.000157693
MA1240.1	ERF10	AP2/ERF_domain	0.000172488
MA0001.2	AGL3	MADS_box_factors	0.000225481
MA1264.1	ESE1	AP2/ERF_domain	0.000225972
MA1032.1	DREB1G	AP2/ERF_domain	0.000228818
MA1234.1	ERF017	AP2/ERF_domain	0.000229191
MA1217.1	CBF2	AP2/ERF_domain	0.000271587
MA1327.2	ATHB23	Homeo_domain_factors	0.000303678
MA0970.1	CMTA3	CG-1_domain	0.000343068
MA1228.1	AT4G18450	AP2/ERF_domain	0.000358473
MA1002.1	ERF112	AP2/ERF_domain	0.00043022
MA1398.2	KUA1	Helix-Turn-Helix	0.00045393
MA1399.1	At5g08520	Helix-Turn-Helix	0.00049934
MA1255.1	AT1G22810	AP2/ERF_domain	0.000720784
MA1239.1	ERF104	AP2/ERF_domain	0.000850785
MA1385.1	AT2G40260	Other	0.0010572
MA1669.1	DREB1B	AP2/ERF_domain	0.00115648
MA1034.1	Os05g0497200	AP2/ERF_domain	0.00130928
MA1049.1	ERF094	AP2/ERF_domain	0.00130928
MA1246.1	LEP	AP2/ERF_domain	0.00189953
MA1257.1	ERF9	AP2/ERF_domain	0.00206527
MA1262.1	ERF2	AP2/ERF_domain	0.0020694
MA1363.1	bHLH69	Basic_helix-loop-helix_factors_(bHLH)	0.00298014
MA1374.1	IDD7	C2H2_zinc_finger_factors	0.00346986
MA1251.1	DEAR5	AP2/ERF_domain	0.00359766
MA1000.2	ERF105	AP2/ERF_domain	0.00369736
MA0990.1	EDT1	Homeo_domain_factors	0.00530761
MA1675.1	NAC029	NAC/NAM	0.00570327
MA1218.1	CBF4	AP2/ERF_domain	0.00573337
MA0962.1	BHLH34	Basic_helix-loop-helix_factors_(bHLH)	0.00729066
MA1261.1	AT5G67000	AP2/ERF_domain	0.0080354
MA1266.1	RAP211	AP2/ERF_domain	0.0104978
MA1222.1	AT1G44830	AP2/ERF_domain	0.0111719
MA1258.1	DREB2	AP2/ERF_domain	0.0174739
MA0580.1	DYT1	Basic_helix-loop-helix_factors_(bHLH)	0.021381
MA1005.2	ERF3	AP2/ERF_domain	0.0232606
MA1256.1	RAP212	AP2/ERF_domain	0.0239783
MA1244.1	ABR1	AP2/ERF_domain	0.0252288
MA1001.2	ERF11	AP2/ERF_domain	0.0265881
MA0997.1	ERF069	AP2/ERF_domain	0.0312595
MA1329.2	ZHD1	Homeo_domain_factors	0.0318708
MA0977.1	DOF2.5	C2H2_zinc_finger_factors	0.0345972
MA1224.1	CBF1	AP2/ERF_domain	0.0361443
MA1245.2	AT2G33710	NA	0.0421454
MA0975.1	CRF2	AP2/ERF_domain	0.048368
MA0999.1	ERF098	AP2/ERF_domain	0.048368
MA0992.2	ERF4	AP2/ERF_domain	0.049355
MA0998.1	ERF096	AP2/ERF_domain	0.0502747
MA0976.2	CRF4	AP2/ERF_domain	0.0594381
MA1069.1	TGA6	Basic_leucine_zipper_factors_(bZIP)	0.0653321
MA1427.1	NAC028	NAC/NAM	0.0670095

## Sheet: sorghum - epidermis
Motif	Name	TF class	adj. p-value
MA1338.1	AREB3	Basic_leucine_zipper_factors_(bZIP)	1.17225e-30
MA0972.1	CCA1	Tryptophan_cluster_factors	3.27424e-30
MA1182.1	At3g09600	Helix-Turn-Helix	3.95812e-30
MA0968.2	bZIP68	Basic_leucine_zipper_factors_(bZIP)	5.63144e-30
MA1672.1	GBF2	Basic_leucine_zipper_factors_(bZIP)	1.72764e-28
MA1191.1	AT3G10113	Helix-Turn-Helix	2.14213e-28
MA1351.1	GBF3	Basic_leucine_zipper_factors_(bZIP)	7.33949e-28
MA1349.1	bZIP16	Basic_leucine_zipper_factors_(bZIP)	6.10978e-27
MA1344.1	bZIP28	Basic_leucine_zipper_factors_(bZIP)	4.18216e-26
MA1183.1	RVE6	Helix-Turn-Helix	1.55135e-25
MA1659.1	ABF4	Basic_leucine_zipper_factors_(bZIP)	1.74763e-25
MA1668.1	DPBF3	Basic_leucine_zipper_factors_(bZIP)	6.07281e-22
MA1184.1	RVE1	Helix-Turn-Helix	5.14241e-21
MA1340.1	bZIP3	Basic_leucine_zipper_factors_(bZIP)	7.17854e-21
MA1190.1	RVE5	Helix-Turn-Helix	1.14561e-19
MA1185.1	LHY1	Helix-Turn-Helix	1.33177e-19
MA0941.1	ABF2	Basic_leucine_zipper_factors_(bZIP)	1.22426e-18
MA1401.1	EPR1	Helix-Turn-Helix	7.31048e-17
MA0128.1	EmBP-1	Basic_leucine_zipper_factors_(bZIP)	2.28413e-16
MA1187.1	LCL1	Helix-Turn-Helix	3.51901e-16
MA0570.2	ABF1	Basic_leucine_zipper_factors_(bZIP)	4.64638e-16
MA1157.1	NUC	C2H2_zinc_finger_factors	1.66968e-15
MA1033.1	OJ1058_F05.8	Basic_leucine_zipper_factors_(bZIP)	7.15721e-14
MA1337.1	bZIP44	Basic_leucine_zipper_factors_(bZIP)	2.19532e-13
MA1345.1	bZIP48	Basic_leucine_zipper_factors_(bZIP)	3.62618e-11
MA1370.1	IDD5	C2H2_zinc_finger_factors	2.10493e-09
MA1374.1	IDD7	C2H2_zinc_finger_factors	1.07138e-08
MA1334.1	GBF6	Basic_leucine_zipper_factors_(bZIP)	2.16204e-08
MA1341.1	bZIP53	Basic_leucine_zipper_factors_(bZIP)	2.51535e-08
MA1373.1	IDD2	C2H2_zinc_finger_factors	5.98868e-08
MA1680.1	RVE7	Helix-Turn-Helix	7.05262e-08
MA1158.1	MGP	C2H2_zinc_finger_factors	1.30448e-07
MA0551.1	HY5	Basic_leucine_zipper_factors_(bZIP)	1.80429e-07
MA1371.1	IDD4	C2H2_zinc_finger_factors	1.76584e-06
MA0931.1	ABI5	Basic_leucine_zipper_factors_(bZIP)	1.12112e-05
MA1160.1	AT1G14580	C2H2_zinc_finger_factors	1.6908e-05
MA1425.1	HYH	Basic_leucine_zipper_factors_(bZIP)	0.000314265
MA1010.1	PHYPADRAFT_64121	AP2/ERF_domain	0.000641266
MA0097.1	bZIP911	Basic_leucine_zipper_factors_(bZIP)	0.00197315
MA1071.1	DOF5.3	C2H2_zinc_finger_factors	0.00334666
MA1427.1	NAC028	NAC/NAM	0.00350228
MA0973.1	CDF2	C2H2_zinc_finger_factors	0.0458863
MA1022.1	PHYPADRAFT_38837	C2H2_zinc_finger_factors	0.0709441

## Sheet: sorghum - guard
Motif	Name	TF class	adj. p-value
MA0972.1	CCA1	Tryptophan_cluster_factors	2.22845e-33
MA1351.1	GBF3	Basic_leucine_zipper_factors_(bZIP)	1.73742e-28
MA0968.2	bZIP68	Basic_leucine_zipper_factors_(bZIP)	3.07767e-28
MA1338.1	AREB3	Basic_leucine_zipper_factors_(bZIP)	1.60075e-25
MA1191.1	AT3G10113	Helix-Turn-Helix	1.45956e-24
MA1349.1	bZIP16	Basic_leucine_zipper_factors_(bZIP)	2.52048e-24
MA0570.2	ABF1	Basic_leucine_zipper_factors_(bZIP)	2.69638e-23
MA1668.1	DPBF3	Basic_leucine_zipper_factors_(bZIP)	1.06557e-22
MA1182.1	At3g09600	Helix-Turn-Helix	1.23375e-22
MA0128.1	EmBP-1	Basic_leucine_zipper_factors_(bZIP)	2.01091e-22
MA1183.1	RVE6	Helix-Turn-Helix	5.48367e-22
MA1340.1	bZIP3	Basic_leucine_zipper_factors_(bZIP)	1.19343e-21
MA1672.1	GBF2	Basic_leucine_zipper_factors_(bZIP)	2.61872e-20
MA1190.1	RVE5	Helix-Turn-Helix	3.50558e-20
MA1401.1	EPR1	Helix-Turn-Helix	7.8952e-20
MA1185.1	LHY1	Helix-Turn-Helix	2.67619e-19
MA1344.1	bZIP28	Basic_leucine_zipper_factors_(bZIP)	5.78787e-19
MA1659.1	ABF4	Basic_leucine_zipper_factors_(bZIP)	8.48626e-19
MA0941.1	ABF2	Basic_leucine_zipper_factors_(bZIP)	2.2374e-18
MA1337.1	bZIP44	Basic_leucine_zipper_factors_(bZIP)	6.65317e-17
MA1184.1	RVE1	Helix-Turn-Helix	1.70387e-15
MA1187.1	LCL1	Helix-Turn-Helix	8.66976e-12
MA1345.1	bZIP48	Basic_leucine_zipper_factors_(bZIP)	9.57756e-11
MA1680.1	RVE7	Helix-Turn-Helix	1.12121e-09
MA1334.1	GBF6	Basic_leucine_zipper_factors_(bZIP)	1.54974e-08
MA1033.1	OJ1058_F05.8	Basic_leucine_zipper_factors_(bZIP)	4.02166e-08
MA1341.1	bZIP53	Basic_leucine_zipper_factors_(bZIP)	5.91108e-08
MA0930.1	ABF3	Basic_leucine_zipper_factors_(bZIP)	2.93674e-06
MA0931.1	ABI5	Basic_leucine_zipper_factors_(bZIP)	4.31301e-05
MA0551.1	HY5	Basic_leucine_zipper_factors_(bZIP)	8.27916e-05
MA1157.1	NUC	C2H2_zinc_finger_factors	0.00051768
MA1425.1	HYH	Basic_leucine_zipper_factors_(bZIP)	0.000658715
MA1010.1	PHYPADRAFT_64121	AP2/ERF_domain	0.00102845
MA1173.1	MYB101	Helix-Turn-Helix	0.00117408
MA1373.1	IDD2	C2H2_zinc_finger_factors	0.00974901
MA1071.1	DOF5.3	C2H2_zinc_finger_factors	0.0278043
MA1370.1	IDD5	C2H2_zinc_finger_factors	0.0430284
MA1271.1	DAG2	C2H2_zinc_finger_factors	0.163853
MA0942.1	ARF1	B3_domain	0.234091
MA1043.1	NAC083	NAC/NAM	0.314758
MA1273.1	dof4.2	C2H2_zinc_finger_factors	0.506507
MA0989.1	PHYPADRAFT_153324	C2H2_zinc_finger_factors	0.729691

## Sheet: sorghum - phloem
Motif	Name	TF class	adj. p-value
MA1338.1	AREB3	Basic_leucine_zipper_factors_(bZIP)	2.83433e-40
MA0941.1	ABF2	Basic_leucine_zipper_factors_(bZIP)	3.57926e-39
MA0570.2	ABF1	Basic_leucine_zipper_factors_(bZIP)	5.56992e-38
MA1659.1	ABF4	Basic_leucine_zipper_factors_(bZIP)	2.33429e-35
MA1672.1	GBF2	Basic_leucine_zipper_factors_(bZIP)	4.30304e-35
MA1344.1	bZIP28	Basic_leucine_zipper_factors_(bZIP)	1.02042e-34
MA1351.1	GBF3	Basic_leucine_zipper_factors_(bZIP)	2.31154e-33
MA0128.1	EmBP-1	Basic_leucine_zipper_factors_(bZIP)	2.45767e-33
MA0968.2	bZIP68	Basic_leucine_zipper_factors_(bZIP)	5.75021e-33
MA1668.1	DPBF3	Basic_leucine_zipper_factors_(bZIP)	5.36858e-32
MA1349.1	bZIP16	Basic_leucine_zipper_factors_(bZIP)	2.921e-31
MA0930.1	ABF3	Basic_leucine_zipper_factors_(bZIP)	2.53996e-30
MA0931.1	ABI5	Basic_leucine_zipper_factors_(bZIP)	1.22889e-29
MA1033.1	OJ1058_F05.8	Basic_leucine_zipper_factors_(bZIP)	1.41775e-29
MA0552.1	PIF1	Basic_helix-loop-helix_factors_(bHLH)	6.1339e-29
MA1340.1	bZIP3	Basic_leucine_zipper_factors_(bZIP)	4.49794e-28
MA1207.1	GT-A3	Tryptophan_cluster_factors	2.13586e-24
MA0551.1	HY5	Basic_leucine_zipper_factors_(bZIP)	1.55628e-23
MA1337.1	bZIP44	Basic_leucine_zipper_factors_(bZIP)	4.34036e-18
MA1345.1	bZIP48	Basic_leucine_zipper_factors_(bZIP)	9.19714e-18
MA1425.1	HYH	Basic_leucine_zipper_factors_(bZIP)	8.29912e-17
MA1341.1	bZIP53	Basic_leucine_zipper_factors_(bZIP)	1.06816e-16
MA0935.1	NAC025	NAC/NAM	4.02069e-16
MA1333.1	BEH3	Other	2.29719e-15
MA1334.1	GBF6	Basic_leucine_zipper_factors_(bZIP)	2.32491e-15
MA1157.1	NUC	C2H2_zinc_finger_factors	2.44302e-14
MA1359.1	bHLH31	Basic_helix-loop-helix_factors_(bHLH)	1.01746e-13
MA1191.1	AT3G10113	Helix-Turn-Helix	3.0294e-13
MA1182.1	At3g09600	Helix-Turn-Helix	5.74799e-13
MA1332.1	BEH2	Other	1.41816e-12
MA1417.1	O2	Basic_leucine_zipper_factors_(bZIP)	1.47814e-12
MA1374.1	IDD7	C2H2_zinc_finger_factors	1.65726e-12
MA1361.1	bHLH18	Basic_helix-loop-helix_factors_(bHLH)	2.94142e-12
MA0008.2	HAT5	Homeo_domain_factors	4.39337e-12
MA0549.1	BZR2	NA	4.54857e-12
MA0953.1	ATHB-6	Homeo_domain_factors	6.43732e-12
MA0934.1	AHL25	A.T_hook_factors	2.12944e-11
MA0954.2	ATHB7	Homeo_domain_factors	5.97704e-11
MA1369.1	HDG1	Homeo_domain_factors	1.46202e-10
MA1339.1	bZIP43	Basic_leucine_zipper_factors_(bZIP)	4.14666e-10
MA1331.1	BEH4	Other	1.06054e-09
MA1185.1	LHY1	Helix-Turn-Helix	1.26471e-09
MA0561.1	PIF4	Basic_helix-loop-helix_factors_(bHLH)	1.58241e-09
MA1371.1	IDD4	C2H2_zinc_finger_factors	2.40482e-09
MA1364.1	PIF7	Basic_helix-loop-helix_factors_(bHLH)	2.43593e-09
MA1370.1	IDD5	C2H2_zinc_finger_factors	2.60867e-09
MA1190.1	RVE5	Helix-Turn-Helix	3.79218e-09
MA1184.1	RVE1	Helix-Turn-Helix	5.07917e-09
MA1350.1	bZIP42	Basic_leucine_zipper_factors_(bZIP)	5.7158e-09
MA0097.1	bZIP911	Basic_leucine_zipper_factors_(bZIP)	8.08946e-09
MA1070.1	TGA7	Basic_leucine_zipper_factors_(bZIP)	1.3819e-08
MA0110.3	ATHB-5	Homeo_domain_factors	1.54336e-08
MA1401.1	EPR1	Helix-Turn-Helix	2.21819e-08
MA0972.1	CCA1	Tryptophan_cluster_factors	4.67822e-08
MA1156.1	JKD	C2H2_zinc_finger_factors	9.18426e-08
MA1183.1	RVE6	Helix-Turn-Helix	1.02618e-07
MA1158.1	MGP	C2H2_zinc_finger_factors	1.34585e-07
MA1375.1	ANL2	Homeo_domain_factors	2.50347e-07
MA1680.1	RVE7	Helix-Turn-Helix	3.30915e-07
MA1407.1	bZIP14	Basic_leucine_zipper_factors_(bZIP)	3.90343e-07
MA1215.1	ATHB53	Homeo_domain_factors	4.19806e-07
MA1212.1	ATHB13	Homeo_domain_factors	8.54038e-07
MA1360.1	bHLH74	Basic_helix-loop-helix_factors_(bHLH)	9.40725e-07
MA0588.1	TGA1	Basic_leucine_zipper_factors_(bZIP)	1.13951e-06
MA0096.1	bZIP910	Basic_leucine_zipper_factors_(bZIP)	1.44446e-06
MA0580.1	DYT1	Basic_helix-loop-helix_factors_(bHLH)	1.63822e-06
MA1342.1	bZIP50	Basic_leucine_zipper_factors_(bZIP)	1.88303e-06
MA0951.1	ATHB-16	Homeo_domain_factors	2.11232e-06
MA1327.2	ATHB23	Homeo_domain_factors	2.12984e-06
MA0550.2	BZR1	Other	2.19932e-06
MA1211.1	ATHB18	Homeo_domain_factors	2.70166e-06
MA1043.1	NAC083	NAC/NAM	3.24949e-06
MA0952.1	ATHB-51	Homeo_domain_factors	5.05481e-06
MA0962.1	BHLH34	Basic_helix-loop-helix_factors_(bHLH)	6.90773e-06
MA0933.1	AHL20	A.T_hook_factors	6.96936e-06
MA1214.1	ATHB40	Homeo_domain_factors	7.9958e-06
MA0566.1	MYC2	Basic_helix-loop-helix_factors_(bHLH)	9.56433e-06
MA0569.1	MYC4	Basic_helix-loop-helix_factors_(bHLH)	9.56433e-06
MA0957.1	BHLH3	Basic_helix-loop-helix_factors_(bHLH)	9.56433e-06
MA0958.1	BHLH13	Basic_helix-loop-helix_factors_(bHLH)	9.56433e-06
MA1675.1	NAC029	NAC/NAM	1.28502e-05
MA1329.2	ZHD1	Homeo_domain_factors	1.63779e-05
MA1187.1	LCL1	Helix-Turn-Helix	2.00116e-05
MA0937.1	NAC055	NAC/NAM	2.35188e-05
MA0990.1	EDT1	Homeo_domain_factors	2.63752e-05
MA1427.1	NAC028	NAC/NAM	3.01251e-05
MA1213.1	ZHD3	Homeo_domain_factors	3.79016e-05
MA1060.1	SPL7	SBP-type_zinc_finger	4.94777e-05
MA1044.1	NAC92	NAC/NAM	7.46184e-05
MA0936.1	T11I18.17	NAC/NAM	0.00013525
MA1047.2	TGA5	Basic_leucine_zipper_factors_(bZIP)	0.000394911
MA1209.1	ATHB20	Homeo_domain_factors	0.000549846
MA1068.1	TGA2	Basic_leucine_zipper_factors_(bZIP)	0.000571863
MA1061.1	SPT	Basic_helix-loop-helix_factors_(bHLH)	0.000659573
MA0950.1	ATHB-12	Homeo_domain_factors	0.000706527
MA1697.1	ARF4	B3_domain	0.00111567
MA1160.1	AT1G14580	C2H2_zinc_finger_factors	0.00186571
MA1336.1	TGA3	Basic_leucine_zipper_factors_(bZIP)	0.00234353
MA1362.1	bHLH77	Basic_helix-loop-helix_factors_(bHLH)	0.00281502
MA1363.1	bHLH69	Basic_helix-loop-helix_factors_(bHLH)	0.0104075
MA1041.1	MYB55	Tryptophan_cluster_factors	0.0223004
MA1040.1	MYB46	Tryptophan_cluster_factors	0.0316468
MA1198.1	HAT2	Homeo_domain_factors	0.0324297
MA0939.1	NAC080	NAC/NAM	0.032555
MA0967.1	BZIP60	Basic_leucine_zipper_factors_(bZIP)	0.0405549
MA1024.1	HAT1	Homeo_domain_factors	0.0420481
MA1346.1	TGA10	Basic_leucine_zipper_factors_(bZIP)	0.0435106
MA1056.1	SPL11	SBP-type_zinc_finger	0.0485872
MA1348.1	TGA9	Basic_leucine_zipper_factors_(bZIP)	0.0663105
MA1069.1	TGA6	Basic_leucine_zipper_factors_(bZIP)	0.0777588
MA1058.1	SPL4	SBP-type_zinc_finger	0.171949
MA1210.1	HAT22	Homeo_domain_factors	0.193917
MA0938.1	NAC058	NAC/NAM	0.250321
MA1335.1	TGA4	Basic_leucine_zipper_factors_(bZIP)	0.375549
MA1021.1	PHYPADRAFT_48267	Basic_helix-loop-helix_factors_(bHLH)	0.387352
MA0964.1	BIM1	Basic_helix-loop-helix_factors_(bHLH)	1
MA1038.1	MYB3	Tryptophan_cluster_factors	1
MA1039.1	MYB4	Tryptophan_cluster_factors	1

## Sheet: sorghum - xylem
Motif	Name	TF class	adj. p-value
MA0972.1	CCA1	Tryptophan_cluster_factors	8.12646e-06
MA1182.1	At3g09600	Helix-Turn-Helix	7.07328e-05
MA1338.1	AREB3	Basic_leucine_zipper_factors_(bZIP)	0.00010375
MA1191.1	AT3G10113	Helix-Turn-Helix	0.00023077
MA1672.1	GBF2	Basic_leucine_zipper_factors_(bZIP)	0.000294496
MA1185.1	LHY1	Helix-Turn-Helix	0.000335371
MA1659.1	ABF4	Basic_leucine_zipper_factors_(bZIP)	0.000347435
MA0941.1	ABF2	Basic_leucine_zipper_factors_(bZIP)	0.00100182
MA1351.1	GBF3	Basic_leucine_zipper_factors_(bZIP)	0.00120657
MA1190.1	RVE5	Helix-Turn-Helix	0.00251104
MA0570.2	ABF1	Basic_leucine_zipper_factors_(bZIP)	0.00293138
MA1668.1	DPBF3	Basic_leucine_zipper_factors_(bZIP)	0.00335484
MA0930.1	ABF3	Basic_leucine_zipper_factors_(bZIP)	0.00346485
MA1401.1	EPR1	Helix-Turn-Helix	0.00451387
MA1349.1	bZIP16	Basic_leucine_zipper_factors_(bZIP)	0.00805692
MA0968.2	bZIP68	Basic_leucine_zipper_factors_(bZIP)	0.0150826
MA1183.1	RVE6	Helix-Turn-Helix	0.0153499
MA1344.1	bZIP28	Basic_leucine_zipper_factors_(bZIP)	0.0232353
MA1184.1	RVE1	Helix-Turn-Helix	0.045449
MA1157.1	NUC	C2H2_zinc_finger_factors	0.0469811
MA1340.1	bZIP3	Basic_leucine_zipper_factors_(bZIP)	0.0595686
MA1187.1	LCL1	Helix-Turn-Helix	0.062267
MA1207.1	GT-A3	Tryptophan_cluster_factors	0.0647788
MA1033.1	OJ1058_F05.8	Basic_leucine_zipper_factors_(bZIP)	0.0966029
MA1425.1	HYH	Basic_leucine_zipper_factors_(bZIP)	0.289802
MA0128.1	EmBP-1	Basic_leucine_zipper_factors_(bZIP)	0.337224
MA0931.1	ABI5	Basic_leucine_zipper_factors_(bZIP)	0.472474
MA1361.1	bHLH18	Basic_helix-loop-helix_factors_(bHLH)	1
MA0097.1	bZIP911	Basic_leucine_zipper_factors_(bZIP)	1
MA1334.1	GBF6	Basic_leucine_zipper_factors_(bZIP)	1
MA1337.1	bZIP44	Basic_leucine_zipper_factors_(bZIP)	1
MA1341.1	bZIP53	Basic_leucine_zipper_factors_(bZIP)	1
MA1345.1	bZIP48	Basic_leucine_zipper_factors_(bZIP)	1
MA1417.1	O2	Basic_leucine_zipper_factors_(bZIP)	1
MA1156.1	JKD	C2H2_zinc_finger_factors	1
MA1158.1	MGP	C2H2_zinc_finger_factors	1
MA1159.1	SGR5	C2H2_zinc_finger_factors	1
MA1160.1	AT1G14580	C2H2_zinc_finger_factors	1
MA1370.1	IDD5	C2H2_zinc_finger_factors	1
MA1371.1	IDD4	C2H2_zinc_finger_factors	1
MA1373.1	IDD2	C2H2_zinc_finger_factors	1
MA1374.1	IDD7	C2H2_zinc_finger_factors	1
MA1680.1	RVE7	Helix-Turn-Helix	1
MA1675.1	NAC029	NAC/NAM	1

## Sheet: rice - meosphyll
Motif	Name	TF class	adj. p-value
MA1183.1	RVE6	Helix-Turn-Helix	1.61301e-93
MA1190.1	RVE5	Helix-Turn-Helix	4.93319e-91
MA1182.1	At3g09600	Helix-Turn-Helix	5.71786e-91
MA0972.1	CCA1	Tryptophan_cluster_factors	8.38145e-89
MA1187.1	LCL1	Helix-Turn-Helix	1.35506e-86
MA1184.1	RVE1	Helix-Turn-Helix	5.97449e-82
MA1191.1	AT3G10113	Helix-Turn-Helix	1.0477e-79
MA1185.1	LHY1	Helix-Turn-Helix	1.29388e-79
MA1401.1	EPR1	Helix-Turn-Helix	1.30902e-68
MA1345.1	bZIP48	Basic_leucine_zipper_factors_(bZIP)	2.60616e-68
MA1680.1	RVE7	Helix-Turn-Helix	1.00907e-64
MA1337.1	bZIP44	Basic_leucine_zipper_factors_(bZIP)	3.71082e-64
MA1340.1	bZIP3	Basic_leucine_zipper_factors_(bZIP)	2.44748e-62
MA0567.1	ERF1B	AP2/ERF_domain	3.63131e-62
MA0998.1	ERF096	AP2/ERF_domain	7.67475e-62
MA1334.1	GBF6	Basic_leucine_zipper_factors_(bZIP)	1.03108e-61
MA1659.1	ABF4	Basic_leucine_zipper_factors_(bZIP)	5.18683e-60
MA1262.1	ERF2	AP2/ERF_domain	9.12273e-60
MA1239.1	ERF104	AP2/ERF_domain	1.29559e-59
MA1052.1	RAP2-6	AP2/ERF_domain	1.92167e-59
MA1231.1	ERF15	AP2/ERF_domain	2.04582e-59
MA1351.1	GBF3	Basic_leucine_zipper_factors_(bZIP)	1.17083e-58
MA1034.1	Os05g0497200	AP2/ERF_domain	1.67791e-58
MA1049.1	ERF094	AP2/ERF_domain	1.67791e-58
MA1671.1	ERF118	AP2/ERF_domain	3.73267e-57
MA1245.2	AT2G33710	NA	6.0091e-57
MA0975.1	CRF2	AP2/ERF_domain	6.56285e-57
MA0999.1	ERF098	AP2/ERF_domain	6.56285e-57
MA1005.2	ERF3	AP2/ERF_domain	7.32294e-57
MA1341.1	bZIP53	Basic_leucine_zipper_factors_(bZIP)	1.27827e-56
MA1000.2	ERF105	AP2/ERF_domain	5.02872e-56
MA1228.1	AT4G18450	AP2/ERF_domain	2.53089e-55
MA1344.1	bZIP28	Basic_leucine_zipper_factors_(bZIP)	2.64623e-55
MA1244.1	ABR1	AP2/ERF_domain	3.66872e-55
MA1247.1	ERF087	AP2/ERF_domain	4.34867e-55
MA0976.2	CRF4	AP2/ERF_domain	4.8696e-55
MA1246.1	LEP	AP2/ERF_domain	5.71044e-55
MA1252.1	PUCHI	AP2/ERF_domain	7.4965e-55
MA1240.1	ERF10	AP2/ERF_domain	7.79203e-55
MA1257.1	ERF9	AP2/ERF_domain	1.02393e-54
MA1417.1	O2	Basic_leucine_zipper_factors_(bZIP)	1.04115e-54
MA0997.1	ERF069	AP2/ERF_domain	2.87492e-54
MA1668.1	DPBF3	Basic_leucine_zipper_factors_(bZIP)	3.77593e-54
MA1339.1	bZIP43	Basic_leucine_zipper_factors_(bZIP)	3.94272e-54
MA1002.1	ERF112	AP2/ERF_domain	4.51397e-54
MA0968.2	bZIP68	Basic_leucine_zipper_factors_(bZIP)	1.07829e-53
MA1221.1	RAP26	AP2/ERF_domain	2.52618e-53
MA1236.1	ESE3	AP2/ERF_domain	6.82274e-53
MA1264.1	ESE1	AP2/ERF_domain	8.94371e-52
MA1266.1	RAP211	AP2/ERF_domain	3.42841e-51
MA1256.1	RAP212	AP2/ERF_domain	8.5465e-51
MA1232.1	AT4G28140	AP2/ERF_domain	3.31963e-50
MA1338.1	AREB3	Basic_leucine_zipper_factors_(bZIP)	5.62389e-50
MA1350.1	bZIP42	Basic_leucine_zipper_factors_(bZIP)	3.67803e-49
MA0992.2	ERF4	AP2/ERF_domain	8.00169e-49
MA1225.1	ERF5	AP2/ERF_domain	1.3162e-48
MA1261.1	AT5G67000	AP2/ERF_domain	5.87078e-48
MA0556.1	AP3	MADS_box_factors	6.52565e-48
MA1001.2	ERF11	AP2/ERF_domain	8.6129e-48
MA1242.1	AT3G57600	AP2/ERF_domain	9.20941e-48
MA1226.1	AT5G18450	AP2/ERF_domain	4.61383e-47
MA1349.1	bZIP16	Basic_leucine_zipper_factors_(bZIP)	1.47313e-46
MA1250.1	AT1G75490	AP2/ERF_domain	1.67321e-46
MA1222.1	AT1G44830	AP2/ERF_domain	6.31395e-45
MA0123.1	abi4	AP2/ERF_domain	2.00047e-44
MA0993.1	ERF7	AP2/ERF_domain	2.99957e-43
MA1255.1	AT1G22810	AP2/ERF_domain	8.60116e-43
MA1672.1	GBF2	Basic_leucine_zipper_factors_(bZIP)	1.72968e-42
MA1275.1	AT1G47655	C2H2_zinc_finger_factors	4.46971e-42
MA1237.1	AT4G16750	AP2/ERF_domain	5.50581e-42
MA1367.1	AT1G76870	Tryptophan_cluster_factors	1.0309e-41
MA1404.1	BPC1	Other	2.94715e-41
MA1354.1	AT4G12670	Helix-Turn-Helix	2.41752e-40
MA1022.1	PHYPADRAFT_38837	C2H2_zinc_finger_factors	5.40257e-40
MA0563.1	45538	MADS_box_factors	7.60784e-40
MA1274.1	OBP3	C2H2_zinc_finger_factors	3.6265e-39
MA1425.1	HYH	Basic_leucine_zipper_factors_(bZIP)	3.80104e-39
MA1371.1	IDD4	C2H2_zinc_finger_factors	6.12587e-39
MA1068.1	TGA2	Basic_leucine_zipper_factors_(bZIP)	6.61377e-39
MA1335.1	TGA4	Basic_leucine_zipper_factors_(bZIP)	1.50075e-38
MA0096.1	bZIP910	Basic_leucine_zipper_factors_(bZIP)	4.69885e-38
MA0977.1	DOF2.5	C2H2_zinc_finger_factors	6.46288e-38
MA1186.1	At1g49010	Myb/SANT_domain_factors	1.26099e-37
MA1681.1	SRM1	Helix-Turn-Helix	1.5607e-37
MA1071.1	DOF5.3	C2H2_zinc_finger_factors	2.22655e-37
MA1399.1	At5g08520	Helix-Turn-Helix	3.16616e-37
MA1352.1	TRP1	Helix-Turn-Helix	3.58585e-37
MA1012.1	AGL27	MADS_box_factors	5.47595e-37
MA1219.1	CEJ1	AP2/ERF_domain	9.56489e-37
MA0588.1	TGA1	Basic_leucine_zipper_factors_(bZIP)	7.02393e-36
MA1403.1	BPC5	Other	9.51378e-36
MA1402.1	BPC6	Other	3.31638e-35
MA0989.1	PHYPADRAFT_153324	C2H2_zinc_finger_factors	4.81824e-35
MA1051.1	RAP2-3	AP2/ERF_domain	5.0843e-35
MA1053.1	ERF109	AP2/ERF_domain	5.0843e-35
MA1373.1	IDD2	C2H2_zinc_finger_factors	6.14015e-35
MA0994.1	ERF8	AP2/ERF_domain	6.21432e-35
MA1248.1	DREB26	AP2/ERF_domain	6.87707e-34
MA0559.1	PI	MADS_box_factors	1.03497e-33
MA1268.1	AT1G69570	C2H2_zinc_finger_factors	1.2963e-33
MA0983.1	DOF5.6	C2H2_zinc_finger_factors	2.225e-33
MA1216.1	RAP21	AP2/ERF_domain	2.59908e-33
MA0974.2	CDF3	C2H2_zinc_finger_factors	2.68664e-33
MA0570.2	ABF1	Basic_leucine_zipper_factors_(bZIP)	2.81184e-33
MA1279.1	COG1	C2H2_zinc_finger_factors	7.64425e-33
MA1398.2	KUA1	Helix-Turn-Helix	8.17021e-32
MA1160.1	AT1G14580	C2H2_zinc_finger_factors	4.08669e-31
MA0558.1	FLC	MADS_box_factors	4.74139e-31
MA1158.1	MGP	C2H2_zinc_finger_factors	8.75403e-31
MA1195.1	AT5G56840	Helix-Turn-Helix	1.49447e-30
MA1356.1	TRP2	Helix-Turn-Helix	2.57257e-30
MA0979.1	ERF008	AP2/ERF_domain	4.1111e-30
MA1370.1	IDD5	C2H2_zinc_finger_factors	6.18793e-30
MA1277.1	Adof1	C2H2_zinc_finger_factors	7.26135e-30
MA0127.1	PEND	NA	1.22974e-29
MA1192.1	At5g58900	Helix-Turn-Helix	1.3114e-29
MA1156.1	JKD	C2H2_zinc_finger_factors	1.77341e-29
MA1281.1	AT5G02460	C2H2_zinc_finger_factors	2.58088e-29
MA1397.1	At1g74840	Helix-Turn-Helix	2.75134e-29
MA0982.1	DOF2.4	C2H2_zinc_finger_factors	3.0862e-29
MA0097.1	bZIP911	Basic_leucine_zipper_factors_(bZIP)	5.28356e-29
MA1263.1	AT1G36060	AP2/ERF_domain	6.42741e-29
MA0973.1	CDF2	C2H2_zinc_finger_factors	2.5863e-28
MA1188.1	At3g11280	Helix-Turn-Helix	3.04452e-28
MA1203.1	AGL63	MADS_box_factors	3.3534e-28
MA0555.1	SVP	MADS_box_factors	3.75385e-28
MA1278.1	OBP1	C2H2_zinc_finger_factors	3.81897e-28
MA1204.1	AGL13	MADS_box_factors	4.515e-28
MA1267.1	AT5G66940	C2H2_zinc_finger_factors	5.94531e-28
MA0554.1	SOC1	MADS_box_factors	8.25724e-28
MA1205.1	AGL6	MADS_box_factors	1.46024e-27
MA1346.1	TGA10	Basic_leucine_zipper_factors_(bZIP)	2.58095e-27
MA0120.1	id1	C2H2_zinc_finger_factors	2.7899e-27
MA1416.1	RAMOSA1	C2H2_zinc_finger_factors	1.06553e-26
MA1348.1	TGA9	Basic_leucine_zipper_factors_(bZIP)	1.11842e-26
MA1374.1	IDD7	C2H2_zinc_finger_factors	1.7876e-26
MA1276.1	AT3G52440	C2H2_zinc_finger_factors	1.79425e-26
MA0582.1	RAV1	AP2/ERF_domain	2.01486e-26
MA1194.1	AT3G10580	Helix-Turn-Helix	2.54313e-26
MA1159.1	SGR5	C2H2_zinc_finger_factors	3.25233e-26
MA1189.1	AT5G61620	Helix-Turn-Helix	3.79569e-26
MA1260.1	AT1G77640	AP2/ERF_domain	3.86994e-26
MA1400.1	At1g19000	Helix-Turn-Helix	5.11337e-26
MA1270.1	AT3G45610	C2H2_zinc_finger_factors	8.32886e-26
MA1193.1	At2g38090	Helix-Turn-Helix	9.43741e-26
MA1393.2	MYB70	Tryptophan_cluster_factors	1.90694e-25
MA1280.1	OBP4	C2H2_zinc_finger_factors	2.25808e-25
MA1258.1	DREB2	AP2/ERF_domain	3.165e-25
MA1162.1	TCX2	Other	5.09581e-25
MA1004.1	ERF13	AP2/ERF_domain	8.43624e-25
MA1353.1	AT1G72740	Helix-Turn-Helix	9.22207e-25
MA1233.2	ERF021	AP2/ERF_domain	1.23004e-24
MA1179.1	MYB1	Helix-Turn-Helix	2.05996e-24
MA1157.1	NUC	C2H2_zinc_finger_factors	4.16205e-24
MA1196.1	At5g05790	Helix-Turn-Helix	4.57705e-23
MA1027.1	KAN1	Tryptophan_cluster_factors	8.62358e-23
MA1199.1	AGL16	MADS_box_factors	1.65701e-22
MA0940.1	AP1	MADS_box_factors	6.26589e-22
MA0548.2	AGL15	MADS_box_factors	1.33996e-21
MA1272.1	AT2G28810	C2H2_zinc_finger_factors	3.30699e-21
MA1355.1	TBP3	Helix-Turn-Helix	8.74523e-21
MA0020.1	Dof2	C2H2_zinc_finger_factors	1.08867e-20
MA1682.1	TCX3	NA	1.31896e-20
MA0082.1	squamosa	MADS_box_factors	3.6845e-20
MA1164.1	HHO5	Other	5.9026e-20
MA1161.1	TSO1	Other	6.71647e-20
MA1173.1	MYB101	Helix-Turn-Helix	1.26433e-19
MA1379.1	SOL1	Other	1.47832e-19
MA1166.1	PHL12	Other	1.74906e-19
MA1698.1	ARF7	B3_domain	3.41276e-19
MA1414.1	E2FA	Winged_Helix-Turn-Helix	8.33253e-19
MA1271.1	DAG2	C2H2_zinc_finger_factors	1.47391e-18
MA1030.1	P0510F09.23	Tryptophan_cluster_factors	2.34395e-18
MA1273.1	dof4.2	C2H2_zinc_finger_factors	6.26098e-18
MA0981.1	DOF1.8	C2H2_zinc_finger_factors	1.4579e-17
MA0578.1	SPL8	SBP-type_zinc_finger	1.71571e-17
MA1380.1	AT2G20110	Other	4.62939e-17
MA0129.1	TGA1A	Basic_leucine_zipper_factors_(bZIP)	5.37513e-17
MA1389.1	PHL1	Other	7.76325e-17
MA1269.1	dof4.5	C2H2_zinc_finger_factors	6.79729e-16
MA1413.1	UIF1	Helix-Turn-Helix	9.58005e-16
MA1661.1	AT-GTL1	Helix-Turn-Helix	9.85871e-16
MA0946.1	ARR11	Tryptophan_cluster_factors	1.20903e-15
MA1361.1	bHLH18	Basic_helix-loop-helix_factors_(bHLH)	1.72209e-15
MA1684.1	Foxn1	Fork_head_/_winged_helix_factors	1.86292e-15
MA0045.1	HMG-I/Y	High-mobility_group_(HMG)_domain_factors	3.15158e-15
MA0021.1	Dof3	C2H2_zinc_finger_factors	3.62225e-15
MA1677.1	NAC078	NAC/NAM	7.08666e-15
MA1386.1	HHO3	Other	3.38231e-14
MA1169.1	MYB105	Helix-Turn-Helix	6.1548e-14
MA1688.1	ARF16	B3_domain	7.89603e-14
MA0005.2	AG	MADS_box_factors	9.96279e-14
MA1387.1	AT1G13300	Other	2.27829e-13
MA1006.1	ERF6	AP2/ERF_domain	2.60726e-13
MA0584.1	45536	MADS_box_factors	7.54879e-13
MA1664.1	HSFA6B	Heat_shock_factors	8.78794e-13
MA1200.1	AGL25	MADS_box_factors	1.03199e-12
MA1424.1	ERF019	AP2/ERF_domain	1.18086e-12
MA1220.1	TINY	AP2/ERF_domain	3.66929e-12
MA1307.1	WRKY31	WRKY	4.13371e-12
MA1395.1	MYB77	Helix-Turn-Helix	9.78255e-12
MA0585.1	AGL1	MADS_box_factors	1.41676e-11
MA1167.1	EFM	Other	2.24816e-11
MA1390.1	HHO2	Other	2.48248e-11
MA1296.1	WRKY46	WRKY	2.78943e-11
MA0932.1	AHL12	A.T_hook_factors	3.77884e-11
MA1364.1	PIF7	Basic_helix-loop-helix_factors_(bHLH)	4.74637e-11
MA1363.1	bHLH69	Basic_helix-loop-helix_factors_(bHLH)	4.95984e-11
MA1207.1	GT-A3	Tryptophan_cluster_factors	8.93504e-11
MA0128.1	EmBP-1	Basic_leucine_zipper_factors_(bZIP)	1.14606e-10
MA1663.1	ANAC050	NAC/NAM	1.36599e-10
MA1300.1	WRKY6	WRKY	2.14973e-10
MA1229.1	AT2G44940	AP2/ERF_domain	2.36572e-10
MA0054.1	myb.Ph3	Tryptophan_cluster_factors	2.38153e-10
MA1234.1	ERF017	AP2/ERF_domain	3.0661e-10
MA0984.1	DOF5.7	C2H2_zinc_finger_factors	5.09686e-10
MA1243.1	DREB19	AP2/ERF_domain	6.16521e-10
MA1224.1	CBF1	AP2/ERF_domain	7.22334e-10
MA1384.1	PHL7	Other	1.19207e-09
MA1385.1	AT2G40260	Other	1.55994e-09
MA1673.1	LBD18	NA	2.24962e-09
MA1181.1	MYB113	Helix-Turn-Helix	4.70883e-09
MA1666.1	HSFB2B	Heat_shock_factors	6.4158e-09
MA1342.1	bZIP50	Basic_leucine_zipper_factors_(bZIP)	6.97158e-09
MA1317.1	WRKY50	WRKY	7.79925e-09
MA1163.1	PHL11	Other	8.79048e-09
MA1366.1	AT1G76880	Tryptophan_cluster_factors	1.31175e-08
MA1062.2	TCP15	Basic_helix-loop-helix_factors_(bHLH)	2.686e-08
MA1069.1	TGA6	Basic_leucine_zipper_factors_(bZIP)	3.00862e-08
MA1298.1	WRKY29	WRKY	4.09024e-08
MA1085.2	WRKY40	WRKY	5.6484e-08
MA1076.2	WRKY15	WRKY	7.3066e-08
MA1065.2	TCP20	Basic_helix-loop-helix_factors_(bHLH)	9.23228e-08
MA1061.1	SPT	Basic_helix-loop-helix_factors_(bHLH)	1.05737e-07
MA1238.2	ERF38	AP2/ERF_domain	1.88701e-07
MA1306.1	WRKY11	WRKY	1.93913e-07
MA1679.1	RAP2-1	AP2/ERF_domain	7.00553e-07
MA1047.2	TGA5	Basic_leucine_zipper_factors_(bZIP)	7.28519e-07
MA1287.1	TCP21	Basic_helix-loop-helix_factors_(bHLH)	8.92724e-07
MA1218.1	CBF4	AP2/ERF_domain	1.0171e-06
MA1336.1	TGA3	Basic_leucine_zipper_factors_(bZIP)	1.22246e-06
MA1283.1	TCP14	Basic_helix-loop-helix_factors_(bHLH)	1.88893e-06
MA1285.1	At2g45680	Basic_helix-loop-helix_factors_(bHLH)	9.74335e-06
MA1288.1	At1g72010	Basic_helix-loop-helix_factors_(bHLH)	2.19801e-05
MA1376.1	DEAR3	AP2/ERF_domain	2.53014e-05
MA1019.1	Glyma19g26560.1	Basic_helix-loop-helix_factors_(bHLH)	2.62786e-05
MA1290.1	TCP17	Basic_helix-loop-helix_factors_(bHLH)	2.98898e-05
MA1291.1	TCP7	Basic_helix-loop-helix_factors_(bHLH)	0.000614081

## Sheet: rice - bundle sheath
Motif	Name	TF class	adj. p-value
MA1184.1	RVE1	Helix-Turn-Helix	8.2935e-18
MA1191.1	AT3G10113	Helix-Turn-Helix	1.63808e-16
MA1182.1	At3g09600	Helix-Turn-Helix	9.48489e-16
MA1183.1	RVE6	Helix-Turn-Helix	2.23524e-13
MA1190.1	RVE5	Helix-Turn-Helix	1.10192e-12
MA0972.1	CCA1	Tryptophan_cluster_factors	3.48065e-12
MA1185.1	LHY1	Helix-Turn-Helix	6.40674e-12
MA1187.1	LCL1	Helix-Turn-Helix	9.0634e-12
MA1680.1	RVE7	Helix-Turn-Helix	8.22468e-10
MA1401.1	EPR1	Helix-Turn-Helix	4.38191e-09
MA1387.1	AT1G13300	Other	1.1358e-05
MA1164.1	HHO5	Other	5.11895e-05
MA1345.1	bZIP48	Basic_leucine_zipper_factors_(bZIP)	8.46102e-05
MA1413.1	UIF1	Helix-Turn-Helix	0.000119798
MA0129.1	TGA1A	Basic_leucine_zipper_factors_(bZIP)	0.000151797
MA1304.1	WRKY59	WRKY	0.000253827
MA0020.1	Dof2	C2H2_zinc_finger_factors	0.000355518
MA1340.1	bZIP3	Basic_leucine_zipper_factors_(bZIP)	0.000404331
MA0582.1	RAV1	AP2/ERF_domain	0.000445574
MA1334.1	GBF6	Basic_leucine_zipper_factors_(bZIP)	0.000785856
MA1659.1	ABF4	Basic_leucine_zipper_factors_(bZIP)	0.000932473
MA1316.1	WRKY71	WRKY	0.00183119
MA1337.1	bZIP44	Basic_leucine_zipper_factors_(bZIP)	0.002148
MA0968.2	bZIP68	Basic_leucine_zipper_factors_(bZIP)	0.00280841
MA1390.1	HHO2	Other	0.00286277
MA0021.1	Dof3	C2H2_zinc_finger_factors	0.00343194
MA1341.1	bZIP53	Basic_leucine_zipper_factors_(bZIP)	0.0047575
MA1351.1	GBF3	Basic_leucine_zipper_factors_(bZIP)	0.00544267
MA1085.2	WRKY40	WRKY	0.00825929
MA1344.1	bZIP28	Basic_leucine_zipper_factors_(bZIP)	0.00844236
MA1317.1	WRKY50	WRKY	0.0095031
MA1020.1	GT-1	Tryptophan_cluster_factors	0.0109636
MA1417.1	O2	Basic_leucine_zipper_factors_(bZIP)	0.0128186
MA1313.1	WRKY7	WRKY	0.0128646
MA1296.1	WRKY46	WRKY	0.0138669
MA1299.1	WRKY17	WRKY	0.0166194
MA1386.1	HHO3	Other	0.0166782
MA1089.1	WRKY57	WRKY	0.0171864
MA1165.1	HHO6	Other	0.0181193
MA1297.1	WRKY26	WRKY	0.0183115
MA0120.1	id1	C2H2_zinc_finger_factors	0.0199558
MA1275.1	AT1G47655	C2H2_zinc_finger_factors	0.0214384
MA1071.1	DOF5.3	C2H2_zinc_finger_factors	0.023551
MA0977.1	DOF2.5	C2H2_zinc_finger_factors	0.0243403
MA0558.1	FLC	MADS_box_factors	0.0284317
MA1306.1	WRKY11	WRKY	0.030714
MA0128.1	EmBP-1	Basic_leucine_zipper_factors_(bZIP)	0.0309781
MA1298.1	WRKY29	WRKY	0.0313513
MA1668.1	DPBF3	Basic_leucine_zipper_factors_(bZIP)	0.0322206
MA0989.1	PHYPADRAFT_153324	C2H2_zinc_finger_factors	0.0348485
MA1303.1	WRKY22	WRKY	0.0351461
MA0097.1	bZIP911	Basic_leucine_zipper_factors_(bZIP)	0.0459649
MA1339.1	bZIP43	Basic_leucine_zipper_factors_(bZIP)	0.0467411
MA1166.1	PHL12	Other	0.0472128
MA1022.1	PHYPADRAFT_38837	C2H2_zinc_finger_factors	0.0544876
MA1160.1	AT1G14580	C2H2_zinc_finger_factors	0.0544876
MA1309.1	WRKY3	WRKY	0.0621938
MA1425.1	HYH	Basic_leucine_zipper_factors_(bZIP)	0.0660955
MA1269.1	dof4.5	C2H2_zinc_finger_factors	0.0704573
MA1350.1	bZIP42	Basic_leucine_zipper_factors_(bZIP)	0.0806588
MA0588.1	TGA1	Basic_leucine_zipper_factors_(bZIP)	0.081184
MA0946.1	ARR11	Tryptophan_cluster_factors	0.0931343
MA1335.1	TGA4	Basic_leucine_zipper_factors_(bZIP)	0.0957149
MA0127.1	PEND	NA	0.117603
MA1087.1	WRKY45	WRKY	0.120816
MA1079.1	WRKY21	WRKY	0.138585
MA1661.1	AT-GTL1	Helix-Turn-Helix	0.140998
MA0096.1	bZIP910	Basic_leucine_zipper_factors_(bZIP)	0.150581
MA1349.1	bZIP16	Basic_leucine_zipper_factors_(bZIP)	0.153909
MA1080.1	WRKY23	WRKY	0.160522
MA1086.1	WRKY43	WRKY	0.185965
MA1301.1	WRKY33	WRKY	0.193559
MA0982.1	DOF2.4	C2H2_zinc_finger_factors	0.201751
MA1315.1	WRKY24	WRKY	0.202371
MA0053.1	MNB1A	C2H2_zinc_finger_factors	0.213179
MA0064.1	PBF	C2H2_zinc_finger_factors	0.213179
MA0973.1	CDF2	C2H2_zinc_finger_factors	0.214814
MA1173.1	MYB101	Helix-Turn-Helix	0.217453
MA1295.1	WRKY20	WRKY	0.237872
MA1088.1	WRKY48	WRKY	0.243342
MA1338.1	AREB3	Basic_leucine_zipper_factors_(bZIP)	0.26762
MA1068.1	TGA2	Basic_leucine_zipper_factors_(bZIP)	0.289775
MA1205.1	AGL6	MADS_box_factors	0.310839
MA1274.1	OBP3	C2H2_zinc_finger_factors	0.315971
MA1370.1	IDD5	C2H2_zinc_finger_factors	0.325504
MA1207.1	GT-A3	Tryptophan_cluster_factors	0.340306
MA0556.1	AP3	MADS_box_factors	0.345888
MA1388.1	AT3G24120	Other	0.351037
MA1307.1	WRKY31	WRKY	0.432275
MA1158.1	MGP	C2H2_zinc_finger_factors	0.449572
MA1394.2	MYB73	Helix-Turn-Helix	0.467508
MA1312.1	WRKY47	WRKY	0.491039
MA1371.1	IDD4	C2H2_zinc_finger_factors	0.492457
MA0045.1	HMG-I/Y	High-mobility_group_(HMG)_domain_factors	0.500322
MA1308.1	WRKY70	WRKY	0.531438
MA1199.1	AGL16	MADS_box_factors	0.558725
MA1168.1	MYR2	Other	0.584803
MA1070.1	TGA7	Basic_leucine_zipper_factors_(bZIP)	0.618105
MA1051.1	RAP2-3	AP2/ERF_domain	0.635856
MA1053.1	ERF109	AP2/ERF_domain	0.635856
MA1270.1	AT3G45610	C2H2_zinc_finger_factors	0.703728
MA1672.1	GBF2	Basic_leucine_zipper_factors_(bZIP)	0.707688
MA1305.1	WRKY55	WRKY	0.728816
MA0940.1	AP1	MADS_box_factors	0.729837
MA0548.2	AGL15	MADS_box_factors	0.731882
MA1083.1	WRKY30	WRKY	0.771755
MA0563.1	45538	MADS_box_factors	0.7804
MA1671.1	ERF118	AP2/ERF_domain	0.793535
MA1366.1	AT1G76880	Tryptophan_cluster_factors	0.828417
MA0559.1	PI	MADS_box_factors	0.829565
MA1300.1	WRKY6	WRKY	0.863512
MA1677.1	NAC078	NAC/NAM	0.956011
MA1318.1	WRKY27	WRKY	0.967862
MA0974.2	CDF3	C2H2_zinc_finger_factors	0.973172
MA1665.1	HSFB2A	Heat_shock_factors	0.973172
MA0005.2	AG	MADS_box_factors	1
MA0123.1	abi4	AP2/ERF_domain	1
MA0554.1	SOC1	MADS_box_factors	1
MA0567.1	ERF1B	AP2/ERF_domain	1
MA0570.2	ABF1	Basic_leucine_zipper_factors_(bZIP)	1
MA0585.1	AGL1	MADS_box_factors	1
MA0975.1	CRF2	AP2/ERF_domain	1
MA0983.1	DOF5.6	C2H2_zinc_finger_factors	1
MA0993.1	ERF7	AP2/ERF_domain	1
MA0997.1	ERF069	AP2/ERF_domain	1
MA0998.1	ERF096	AP2/ERF_domain	1
MA0999.1	ERF098	AP2/ERF_domain	1
MA1000.2	ERF105	AP2/ERF_domain	1
MA1001.2	ERF11	AP2/ERF_domain	1
MA1002.1	ERF112	AP2/ERF_domain	1
MA1005.2	ERF3	AP2/ERF_domain	1
MA1012.1	AGL27	MADS_box_factors	1
MA1034.1	Os05g0497200	AP2/ERF_domain	1
MA1047.2	TGA5	Basic_leucine_zipper_factors_(bZIP)	1
MA1049.1	ERF094	AP2/ERF_domain	1
MA1052.1	RAP2-6	AP2/ERF_domain	1
MA1069.1	TGA6	Basic_leucine_zipper_factors_(bZIP)	1
MA1075.1	WRKY12	WRKY	1
MA1076.2	WRKY15	WRKY	1
MA1084.1	WRKY38	WRKY	1
MA1094.1	WRKY8	WRKY	1
MA1159.1	SGR5	C2H2_zinc_finger_factors	1
MA1163.1	PHL11	Other	1
MA1202.1	AGL55	MADS_box_factors	1
MA1204.1	AGL13	MADS_box_factors	1
MA1221.1	RAP26	AP2/ERF_domain	1
MA1226.1	AT5G18450	AP2/ERF_domain	1
MA1228.1	AT4G18450	AP2/ERF_domain	1
MA1231.1	ERF15	AP2/ERF_domain	1
MA1232.1	AT4G28140	AP2/ERF_domain	1
MA1239.1	ERF104	AP2/ERF_domain	1
MA1240.1	ERF10	AP2/ERF_domain	1
MA1244.1	ABR1	AP2/ERF_domain	1
MA1245.2	AT2G33710	NA	1
MA1246.1	LEP	AP2/ERF_domain	1
MA1247.1	ERF087	AP2/ERF_domain	1
MA1252.1	PUCHI	AP2/ERF_domain	1
MA1256.1	RAP212	AP2/ERF_domain	1
MA1257.1	ERF9	AP2/ERF_domain	1
MA1262.1	ERF2	AP2/ERF_domain	1
MA1266.1	RAP211	AP2/ERF_domain	1
MA1267.1	AT5G66940	C2H2_zinc_finger_factors	1
MA1271.1	DAG2	C2H2_zinc_finger_factors	1
MA1272.1	AT2G28810	C2H2_zinc_finger_factors	1
MA1273.1	dof4.2	C2H2_zinc_finger_factors	1
MA1276.1	AT3G52440	C2H2_zinc_finger_factors	1
MA1277.1	Adof1	C2H2_zinc_finger_factors	1
MA1278.1	OBP1	C2H2_zinc_finger_factors	1
MA1279.1	COG1	C2H2_zinc_finger_factors	1
MA1280.1	OBP4	C2H2_zinc_finger_factors	1
MA1281.1	AT5G02460	C2H2_zinc_finger_factors	1
MA1302.1	WRKY65	WRKY	1
MA1310.1	WRKY42	WRKY	1
MA1311.2	WRKY28	WRKY	1
MA1314.1	WRKY14	WRKY	1
MA1346.1	TGA10	Basic_leucine_zipper_factors_(bZIP)	1
MA1348.1	TGA9	Basic_leucine_zipper_factors_(bZIP)	1
MA1352.1	TRP1	Helix-Turn-Helix	1
MA1354.1	AT4G12670	Helix-Turn-Helix	1
MA1397.1	At1g74840	Helix-Turn-Helix	1
MA1407.1	bZIP14	Basic_leucine_zipper_factors_(bZIP)	1
MA1414.1	E2FA	Winged_Helix-Turn-Helix	1
MA1664.1	HSFA6B	Heat_shock_factors	1
MA1666.1	HSFB2B	Heat_shock_factors	1
MA1667.1	HSFC1	Heat_shock_factors	1
MA1675.1	NAC029	NAC/NAM	1
MA1684.1	Foxn1	Fork_head_/_winged_helix_factors	1
MA1688.1	ARF16	B3_domain	1
MA1698.1	ARF7	B3_domain	1

## Sheet: rice - epidermis
Motif	Name	TF class	adj. p-value
MA1190.1	RVE5	Helix-Turn-Helix	3.26964e-18
MA1183.1	RVE6	Helix-Turn-Helix	2.37075e-17
MA1184.1	RVE1	Helix-Turn-Helix	6.78764e-17
MA1182.1	At3g09600	Helix-Turn-Helix	2.48347e-16
MA0972.1	CCA1	Tryptophan_cluster_factors	1.27778e-15
MA1185.1	LHY1	Helix-Turn-Helix	4.1464e-13
MA1191.1	AT3G10113	Helix-Turn-Helix	4.57423e-13
MA1226.1	AT5G18450	AP2/ERF_domain	4.84562e-12
MA1401.1	EPR1	Helix-Turn-Helix	8.1948e-12
MA1219.1	CEJ1	AP2/ERF_domain	3.4703e-11
MA1242.1	AT3G57600	AP2/ERF_domain	3.67897e-11
MA1187.1	LCL1	Helix-Turn-Helix	5.33011e-11
MA1022.1	PHYPADRAFT_38837	C2H2_zinc_finger_factors	6.2062e-11
MA1340.1	bZIP3	Basic_leucine_zipper_factors_(bZIP)	1.69748e-10
MA1351.1	GBF3	Basic_leucine_zipper_factors_(bZIP)	2.05086e-10
MA1659.1	ABF4	Basic_leucine_zipper_factors_(bZIP)	2.07376e-10
MA1244.1	ABR1	AP2/ERF_domain	5.69945e-10
MA1341.1	bZIP53	Basic_leucine_zipper_factors_(bZIP)	6.11094e-10
MA0973.1	CDF2	C2H2_zinc_finger_factors	6.13092e-10
MA0567.1	ERF1B	AP2/ERF_domain	6.41758e-10
MA1222.1	AT1G44830	AP2/ERF_domain	9.01011e-10
MA1236.1	ESE3	AP2/ERF_domain	1.02559e-09
MA1248.1	DREB26	AP2/ERF_domain	1.04231e-09
MA1257.1	ERF9	AP2/ERF_domain	1.21177e-09
MA1334.1	GBF6	Basic_leucine_zipper_factors_(bZIP)	1.26769e-09
MA1240.1	ERF10	AP2/ERF_domain	1.67638e-09
MA1668.1	DPBF3	Basic_leucine_zipper_factors_(bZIP)	1.78342e-09
MA0020.1	Dof2	C2H2_zinc_finger_factors	1.84334e-09
MA0975.1	CRF2	AP2/ERF_domain	2.19476e-09
MA0999.1	ERF098	AP2/ERF_domain	2.19476e-09
MA1344.1	bZIP28	Basic_leucine_zipper_factors_(bZIP)	3.02815e-09
MA1256.1	RAP212	AP2/ERF_domain	3.48016e-09
MA1255.1	AT1G22810	AP2/ERF_domain	3.64887e-09
MA1034.1	Os05g0497200	AP2/ERF_domain	3.8417e-09
MA1049.1	ERF094	AP2/ERF_domain	3.8417e-09
MA1264.1	ESE1	AP2/ERF_domain	3.91091e-09
MA1005.2	ERF3	AP2/ERF_domain	4.04876e-09
MA1245.2	AT2G33710	NA	4.08717e-09
MA0974.2	CDF3	C2H2_zinc_finger_factors	4.85308e-09
MA1247.1	ERF087	AP2/ERF_domain	5.22674e-09
MA1232.1	AT4G28140	AP2/ERF_domain	5.44952e-09
MA1252.1	PUCHI	AP2/ERF_domain	5.67567e-09
MA1250.1	AT1G75490	AP2/ERF_domain	5.89871e-09
MA1239.1	ERF104	AP2/ERF_domain	7.13444e-09
MA1671.1	ERF118	AP2/ERF_domain	7.33702e-09
MA0998.1	ERF096	AP2/ERF_domain	8.35937e-09
MA1221.1	RAP26	AP2/ERF_domain	8.77541e-09
MA1246.1	LEP	AP2/ERF_domain	1.0045e-08
MA1231.1	ERF15	AP2/ERF_domain	1.2933e-08
MA0976.2	CRF4	AP2/ERF_domain	1.69887e-08
MA1337.1	bZIP44	Basic_leucine_zipper_factors_(bZIP)	1.74801e-08
MA1680.1	RVE7	Helix-Turn-Helix	1.75157e-08
MA1339.1	bZIP43	Basic_leucine_zipper_factors_(bZIP)	1.95289e-08
MA0123.1	abi4	AP2/ERF_domain	2.0671e-08
MA1262.1	ERF2	AP2/ERF_domain	2.07972e-08
MA1225.1	ERF5	AP2/ERF_domain	2.1288e-08
MA1216.1	RAP21	AP2/ERF_domain	2.70252e-08
MA1173.1	MYB101	Helix-Turn-Helix	3.48207e-08
MA0968.2	bZIP68	Basic_leucine_zipper_factors_(bZIP)	3.51012e-08
MA1266.1	RAP211	AP2/ERF_domain	3.68312e-08
MA1001.2	ERF11	AP2/ERF_domain	3.88771e-08
MA1071.1	DOF5.3	C2H2_zinc_finger_factors	4.50261e-08
MA0053.1	MNB1A	C2H2_zinc_finger_factors	4.52963e-08
MA0064.1	PBF	C2H2_zinc_finger_factors	4.52963e-08
MA1000.2	ERF105	AP2/ERF_domain	4.55681e-08
MA1237.1	AT4G16750	AP2/ERF_domain	5.32749e-08
MA1228.1	AT4G18450	AP2/ERF_domain	5.38603e-08
MA1349.1	bZIP16	Basic_leucine_zipper_factors_(bZIP)	5.57649e-08
MA1052.1	RAP2-6	AP2/ERF_domain	5.79074e-08
MA1356.1	TRP2	Helix-Turn-Helix	5.84845e-08
MA0989.1	PHYPADRAFT_153324	C2H2_zinc_finger_factors	1.2131e-07
MA1350.1	bZIP42	Basic_leucine_zipper_factors_(bZIP)	1.2491e-07
MA1354.1	AT4G12670	Helix-Turn-Helix	1.3076e-07
MA1338.1	AREB3	Basic_leucine_zipper_factors_(bZIP)	1.56501e-07
MA1258.1	DREB2	AP2/ERF_domain	1.6395e-07
MA0563.1	45538	MADS_box_factors	2.14201e-07
MA1345.1	bZIP48	Basic_leucine_zipper_factors_(bZIP)	2.43628e-07
MA1352.1	TRP1	Helix-Turn-Helix	2.96713e-07
MA0021.1	Dof3	C2H2_zinc_finger_factors	3.124e-07
MA1002.1	ERF112	AP2/ERF_domain	3.73938e-07
MA0997.1	ERF069	AP2/ERF_domain	4.18988e-07
MA1425.1	HYH	Basic_leucine_zipper_factors_(bZIP)	5.88277e-07
MA0992.2	ERF4	AP2/ERF_domain	6.92423e-07
MA0993.1	ERF7	AP2/ERF_domain	8.06162e-07
MA1417.1	O2	Basic_leucine_zipper_factors_(bZIP)	1.22646e-06
MA1335.1	TGA4	Basic_leucine_zipper_factors_(bZIP)	1.36835e-06
MA1261.1	AT5G67000	AP2/ERF_domain	1.45916e-06
MA1672.1	GBF2	Basic_leucine_zipper_factors_(bZIP)	1.56011e-06
MA1263.1	AT1G36060	AP2/ERF_domain	1.89335e-06
MA1278.1	OBP1	C2H2_zinc_finger_factors	2.13872e-06
MA1404.1	BPC1	Other	2.17197e-06
MA0097.1	bZIP911	Basic_leucine_zipper_factors_(bZIP)	3.52159e-06
MA1677.1	NAC078	NAC/NAM	4.71031e-06
MA0096.1	bZIP910	Basic_leucine_zipper_factors_(bZIP)	5.29549e-06
MA1233.2	ERF021	AP2/ERF_domain	6.50531e-06
MA0977.1	DOF2.5	C2H2_zinc_finger_factors	7.29293e-06
MA1274.1	OBP3	C2H2_zinc_finger_factors	8.56795e-06
MA0994.1	ERF8	AP2/ERF_domain	1.63128e-05
MA1367.1	AT1G76870	Tryptophan_cluster_factors	1.76047e-05
MA0982.1	DOF2.4	C2H2_zinc_finger_factors	1.96214e-05
MA1203.1	AGL63	MADS_box_factors	2.57036e-05
MA1260.1	AT1G77640	AP2/ERF_domain	3.07868e-05
MA1199.1	AGL16	MADS_box_factors	3.99803e-05
MA0582.1	RAV1	AP2/ERF_domain	4.37433e-05
MA1275.1	AT1G47655	C2H2_zinc_finger_factors	4.42188e-05
MA0045.1	HMG-I/Y	High-mobility_group_(HMG)_domain_factors	5.53491e-05
MA1353.1	AT1G72740	Helix-Turn-Helix	5.76323e-05
MA0979.1	ERF008	AP2/ERF_domain	6.33025e-05
MA0588.1	TGA1	Basic_leucine_zipper_factors_(bZIP)	7.01401e-05
MA1270.1	AT3G45610	C2H2_zinc_finger_factors	7.08328e-05
MA1416.1	RAMOSA1	C2H2_zinc_finger_factors	7.41543e-05
MA1205.1	AGL6	MADS_box_factors	7.72468e-05
MA1403.1	BPC5	Other	8.51169e-05
MA1402.1	BPC6	Other	9.49847e-05
MA1012.1	AGL27	MADS_box_factors	0.00012886
MA0555.1	SVP	MADS_box_factors	0.000147892
MA0120.1	id1	C2H2_zinc_finger_factors	0.000154531
MA0556.1	AP3	MADS_box_factors	0.000186433
MA1279.1	COG1	C2H2_zinc_finger_factors	0.000240369
MA0558.1	FLC	MADS_box_factors	0.000262235
MA1348.1	TGA9	Basic_leucine_zipper_factors_(bZIP)	0.000283347
MA1281.1	AT5G02460	C2H2_zinc_finger_factors	0.00032651
MA1373.1	IDD2	C2H2_zinc_finger_factors	0.000435293
MA0983.1	DOF5.6	C2H2_zinc_finger_factors	0.000448193
MA1204.1	AGL13	MADS_box_factors	0.000531238
MA1684.1	Foxn1	Fork_head_/_winged_helix_factors	0.000589677
MA1370.1	IDD5	C2H2_zinc_finger_factors	0.000692472
MA0548.2	AGL15	MADS_box_factors	0.000724016
MA1371.1	IDD4	C2H2_zinc_finger_factors	0.000781839
MA0559.1	PI	MADS_box_factors	0.000872387
MA1387.1	AT1G13300	Other	0.000938732
MA1366.1	AT1G76880	Tryptophan_cluster_factors	0.000945768
MA1269.1	dof4.5	C2H2_zinc_finger_factors	0.000978063
MA0554.1	SOC1	MADS_box_factors	0.00104353
MA1277.1	Adof1	C2H2_zinc_finger_factors	0.00113908
MA0127.1	PEND	NA	0.00124117
MA1276.1	AT3G52440	C2H2_zinc_finger_factors	0.00127837
MA1068.1	TGA2	Basic_leucine_zipper_factors_(bZIP)	0.00159469
MA1179.1	MYB1	Helix-Turn-Helix	0.00180784
MA1346.1	TGA10	Basic_leucine_zipper_factors_(bZIP)	0.00181575
MA1158.1	MGP	C2H2_zinc_finger_factors	0.00182767
MA1234.1	ERF017	AP2/ERF_domain	0.001837
MA1030.1	P0510F09.23	Tryptophan_cluster_factors	0.00187476
MA1160.1	AT1G14580	C2H2_zinc_finger_factors	0.00222723
MA0570.2	ABF1	Basic_leucine_zipper_factors_(bZIP)	0.00352806
MA1272.1	AT2G28810	C2H2_zinc_finger_factors	0.0038481
MA1268.1	AT1G69570	C2H2_zinc_finger_factors	0.00389172
MA1161.1	TSO1	Other	0.00396361
MA1267.1	AT5G66940	C2H2_zinc_finger_factors	0.00477586
MA1698.1	ARF7	B3_domain	0.00529431
MA1229.1	AT2G44940	AP2/ERF_domain	0.00649242
MA1230.1	ERF037	AP2/ERF_domain	0.00667814
MA1249.1	RAP210	AP2/ERF_domain	0.00695432
MA1390.1	HHO2	Other	0.00700219
MA1381.1	AT3G46070	C2H2_zinc_finger_factors	0.00755517
MA1004.1	ERF13	AP2/ERF_domain	0.00764868
MA1688.1	ARF16	B3_domain	0.00774329
MA0001.2	AGL3	MADS_box_factors	0.00898143
MA1280.1	OBP4	C2H2_zinc_finger_factors	0.00934768
MA0981.1	DOF1.8	C2H2_zinc_finger_factors	0.0107052
MA1156.1	JKD	C2H2_zinc_finger_factors	0.0117516
MA1682.1	TCX3	NA	0.0121838
MA1355.1	TBP3	Helix-Turn-Helix	0.0128349
MA1413.1	UIF1	Helix-Turn-Helix	0.0129638
MA1223.1	ERF035	AP2/ERF_domain	0.0142945
MA1361.1	bHLH18	Basic_helix-loop-helix_factors_(bHLH)	0.0166401
MA1271.1	DAG2	C2H2_zinc_finger_factors	0.016662
MA1051.1	RAP2-3	AP2/ERF_domain	0.0171061
MA1053.1	ERF109	AP2/ERF_domain	0.0171061
MA1220.1	TINY	AP2/ERF_domain	0.0177818
MA0984.1	DOF5.7	C2H2_zinc_finger_factors	0.0195389
MA0584.1	45536	MADS_box_factors	0.0203319
MA0945.1	ARR1	Tryptophan_cluster_factors	0.0240054
MA0044.1	HMG-1	High-mobility_group_(HMG)_domain_factors	0.0249693
MA1388.1	AT3G24120	Other	0.0293165
MA1374.1	IDD7	C2H2_zinc_finger_factors	0.030735
MA1298.1	WRKY29	WRKY	0.0318919
MA1162.1	TCX2	Other	0.0343525
MA1395.1	MYB77	Helix-Turn-Helix	0.034396
MA1273.1	dof4.2	C2H2_zinc_finger_factors	0.0490419
MA1157.1	NUC	C2H2_zinc_finger_factors	0.0598829
MA1365.2	AT5G47660	Helix-Turn-Helix	0.0610346
MA1414.1	E2FA	Winged_Helix-Turn-Helix	0.0634398
MA1306.1	WRKY11	WRKY	0.0659745
MA0942.1	ARF1	B3_domain	0.0754349
MA0940.1	AP1	MADS_box_factors	0.0866305
MA1241.1	AT4G32800	AP2/ERF_domain	0.0874685
MA1303.1	WRKY22	WRKY	0.122595
MA0578.1	SPL8	SBP-type_zinc_finger	0.130023
MA1317.1	WRKY50	WRKY	0.136348
MA1224.1	CBF1	AP2/ERF_domain	0.153399
MA1207.1	GT-A3	Tryptophan_cluster_factors	0.242952
MA1309.1	WRKY3	WRKY	0.271242
MA1316.1	WRKY71	WRKY	0.309204
MA1315.1	WRKY24	WRKY	0.383922
MA1085.2	WRKY40	WRKY	0.405888
MA1424.1	ERF019	AP2/ERF_domain	0.434399
MA0082.1	squamosa	MADS_box_factors	0.449705
MA1301.1	WRKY33	WRKY	0.490448
MA1673.1	LBD18	NA	0.593598
MA1307.1	WRKY31	WRKY	0.725903
MA1297.1	WRKY26	WRKY	1

## Sheet: rice - guard
Motif	Name	TF class	adj. p-value
MA0968.2	bZIP68	Basic_leucine_zipper_factors_(bZIP)	9.23887e-17
MA1351.1	GBF3	Basic_leucine_zipper_factors_(bZIP)	3.05599e-16
MA1340.1	bZIP3	Basic_leucine_zipper_factors_(bZIP)	3.38786e-16
MA1659.1	ABF4	Basic_leucine_zipper_factors_(bZIP)	9.83313e-16
MA1344.1	bZIP28	Basic_leucine_zipper_factors_(bZIP)	3.30882e-15
MA1345.1	bZIP48	Basic_leucine_zipper_factors_(bZIP)	1.0676e-13
MA1341.1	bZIP53	Basic_leucine_zipper_factors_(bZIP)	2.12797e-13
MA1334.1	GBF6	Basic_leucine_zipper_factors_(bZIP)	3.16378e-13
MA1668.1	DPBF3	Basic_leucine_zipper_factors_(bZIP)	3.18675e-13
MA1338.1	AREB3	Basic_leucine_zipper_factors_(bZIP)	6.83066e-13
MA1339.1	bZIP43	Basic_leucine_zipper_factors_(bZIP)	1.29008e-12
MA1191.1	AT3G10113	Helix-Turn-Helix	2.19498e-12
MA1349.1	bZIP16	Basic_leucine_zipper_factors_(bZIP)	2.24698e-12
MA1672.1	GBF2	Basic_leucine_zipper_factors_(bZIP)	2.30559e-12
MA1184.1	RVE1	Helix-Turn-Helix	2.86512e-12
MA1182.1	At3g09600	Helix-Turn-Helix	7.18401e-12
MA1337.1	bZIP44	Basic_leucine_zipper_factors_(bZIP)	7.62623e-12
MA1417.1	O2	Basic_leucine_zipper_factors_(bZIP)	7.72805e-11
MA0972.1	CCA1	Tryptophan_cluster_factors	5.81306e-10
MA1350.1	bZIP42	Basic_leucine_zipper_factors_(bZIP)	1.03441e-09
MA0096.1	bZIP910	Basic_leucine_zipper_factors_(bZIP)	5.62958e-08
MA1185.1	LHY1	Helix-Turn-Helix	7.32375e-08
MA1190.1	RVE5	Helix-Turn-Helix	7.61166e-08
MA0097.1	bZIP911	Basic_leucine_zipper_factors_(bZIP)	9.0154e-08
MA0570.2	ABF1	Basic_leucine_zipper_factors_(bZIP)	1.15185e-07
MA1166.1	PHL12	Other	1.99646e-07
MA1425.1	HYH	Basic_leucine_zipper_factors_(bZIP)	2.15261e-07
MA1183.1	RVE6	Helix-Turn-Helix	2.80404e-07
MA1680.1	RVE7	Helix-Turn-Helix	7.51674e-07
MA0588.1	TGA1	Basic_leucine_zipper_factors_(bZIP)	8.12943e-07
MA1187.1	LCL1	Helix-Turn-Helix	2.5394e-06
MA1367.1	AT1G76870	Tryptophan_cluster_factors	4.02288e-06
MA1401.1	EPR1	Helix-Turn-Helix	5.72304e-06
MA0977.1	DOF2.5	C2H2_zinc_finger_factors	1.10809e-05
MA1370.1	IDD5	C2H2_zinc_finger_factors	3.44814e-05
MA1413.1	UIF1	Helix-Turn-Helix	5.70714e-05
MA1173.1	MYB101	Helix-Turn-Helix	5.98977e-05
MA1005.2	ERF3	AP2/ERF_domain	9.7184e-05
MA1034.1	Os05g0497200	AP2/ERF_domain	0.000104689
MA1049.1	ERF094	AP2/ERF_domain	0.000104689
MA1228.1	AT4G18450	AP2/ERF_domain	0.000117837
MA0020.1	Dof2	C2H2_zinc_finger_factors	0.000120842
MA1245.2	AT2G33710	NA	0.000121032
MA1164.1	HHO5	Other	0.000147234
MA0567.1	ERF1B	AP2/ERF_domain	0.000160426
MA1335.1	TGA4	Basic_leucine_zipper_factors_(bZIP)	0.00017832
MA0976.2	CRF4	AP2/ERF_domain	0.000211088
MA1244.1	ABR1	AP2/ERF_domain	0.000216697
MA1001.2	ERF11	AP2/ERF_domain	0.000236569
MA1371.1	IDD4	C2H2_zinc_finger_factors	0.000296269
MA1207.1	GT-A3	Tryptophan_cluster_factors	0.000297174
MA1356.1	TRP2	Helix-Turn-Helix	0.000333599
MA1089.1	WRKY57	WRKY	0.000390481
MA1307.1	WRKY31	WRKY	0.000412887
MA1052.1	RAP2-6	AP2/ERF_domain	0.000503354
MA1671.1	ERF118	AP2/ERF_domain	0.000509411
MA0983.1	DOF5.6	C2H2_zinc_finger_factors	0.00056129
MA1068.1	TGA2	Basic_leucine_zipper_factors_(bZIP)	0.000567171
MA0998.1	ERF096	AP2/ERF_domain	0.000582567
MA1275.1	AT1G47655	C2H2_zinc_finger_factors	0.000670723
MA1346.1	TGA10	Basic_leucine_zipper_factors_(bZIP)	0.000728559
MA1043.1	NAC083	NAC/NAM	0.000821976
MA1266.1	RAP211	AP2/ERF_domain	0.000837806
MA0992.2	ERF4	AP2/ERF_domain	0.000863997
MA0997.1	ERF069	AP2/ERF_domain	0.000867803
MA0989.1	PHYPADRAFT_153324	C2H2_zinc_finger_factors	0.000884479
MA1352.1	TRP1	Helix-Turn-Helix	0.000929564
MA0975.1	CRF2	AP2/ERF_domain	0.000969757
MA0999.1	ERF098	AP2/ERF_domain	0.000969757
MA1156.1	JKD	C2H2_zinc_finger_factors	0.00102347
MA1354.1	AT4G12670	Helix-Turn-Helix	0.0010691
MA1239.1	ERF104	AP2/ERF_domain	0.00116125
MA0021.1	Dof3	C2H2_zinc_finger_factors	0.00125193
MA1002.1	ERF112	AP2/ERF_domain	0.001261
MA1231.1	ERF15	AP2/ERF_domain	0.00134164
MA1298.1	WRKY29	WRKY	0.00149857
MA1160.1	AT1G14580	C2H2_zinc_finger_factors	0.00172635
MA1252.1	PUCHI	AP2/ERF_domain	0.00204711
MA1316.1	WRKY71	WRKY	0.00215096
MA1663.1	ANAC050	NAC/NAM	0.00243824
MA0994.1	ERF8	AP2/ERF_domain	0.0025218
MA1387.1	AT1G13300	Other	0.00254311
MA1221.1	RAP26	AP2/ERF_domain	0.00280878
MA1301.1	WRKY33	WRKY	0.00298239
MA1427.1	NAC028	NAC/NAM	0.00300741
MA1000.2	ERF105	AP2/ERF_domain	0.00303264
MA0973.1	CDF2	C2H2_zinc_finger_factors	0.00351802
MA1225.1	ERF5	AP2/ERF_domain	0.00397208
MA0982.1	DOF2.4	C2H2_zinc_finger_factors	0.00402155
MA0582.1	RAV1	AP2/ERF_domain	0.00423702
MA1264.1	ESE1	AP2/ERF_domain	0.00470151
MA1315.1	WRKY24	WRKY	0.00491131
MA0939.1	NAC080	NAC/NAM	0.00601166
MA1262.1	ERF2	AP2/ERF_domain	0.00610161
MA1246.1	LEP	AP2/ERF_domain	0.0061845
MA1256.1	RAP212	AP2/ERF_domain	0.00702739
MA0938.1	NAC058	NAC/NAM	0.00811863
MA1022.1	PHYPADRAFT_38837	C2H2_zinc_finger_factors	0.00857377
MA1306.1	WRKY11	WRKY	0.00911334
MA1051.1	RAP2-3	AP2/ERF_domain	0.0108329
MA1053.1	ERF109	AP2/ERF_domain	0.0108329
MA1240.1	ERF10	AP2/ERF_domain	0.011063
MA1247.1	ERF087	AP2/ERF_domain	0.011522
MA0128.1	EmBP-1	Basic_leucine_zipper_factors_(bZIP)	0.0117968
MA0993.1	ERF7	AP2/ERF_domain	0.0122848
MA1309.1	WRKY3	WRKY	0.012495
MA1311.2	WRKY28	WRKY	0.0125113
MA1300.1	WRKY6	WRKY	0.012544
MA1257.1	ERF9	AP2/ERF_domain	0.0132153
MA0563.1	45538	MADS_box_factors	0.0133709
MA1348.1	TGA9	Basic_leucine_zipper_factors_(bZIP)	0.013993
MA1261.1	AT5G67000	AP2/ERF_domain	0.0144916
MA1374.1	IDD7	C2H2_zinc_finger_factors	0.0149683
MA1308.1	WRKY70	WRKY	0.01542
MA1236.1	ESE3	AP2/ERF_domain	0.0161948
MA0123.1	abi4	AP2/ERF_domain	0.0183673
MA1085.2	WRKY40	WRKY	0.019356
MA1242.1	AT3G57600	AP2/ERF_domain	0.0202398
MA1389.1	PHL1	Other	0.0206302
MA1314.1	WRKY14	WRKY	0.0221236
MA1383.1	KAN2	Other	0.0230682
MA1157.1	NUC	C2H2_zinc_finger_factors	0.0267688
MA1071.1	DOF5.3	C2H2_zinc_finger_factors	0.028111
MA1386.1	HHO3	Other	0.0300749
MA1414.1	E2FA	Winged_Helix-Turn-Helix	0.0363693
MA1390.1	HHO2	Other	0.0370494
MA1384.1	PHL7	Other	0.0374632
MA1176.1	MYB119	Helix-Turn-Helix	0.0426779
MA1303.1	WRKY22	WRKY	0.0427302
MA1677.1	NAC078	NAC/NAM	0.0438965
MA0979.1	ERF008	AP2/ERF_domain	0.0446544
MA1255.1	AT1G22810	AP2/ERF_domain	0.0489887
MA1684.1	Foxn1	Fork_head_/_winged_helix_factors	0.0497688
MA1158.1	MGP	C2H2_zinc_finger_factors	0.0522433
MA1304.1	WRKY59	WRKY	0.0532653
MA1222.1	AT1G44830	AP2/ERF_domain	0.054175
MA1353.1	AT1G72740	Helix-Turn-Helix	0.0543718
MA1232.1	AT4G28140	AP2/ERF_domain	0.0549
MA1076.2	WRKY15	WRKY	0.0578926
MA1305.1	WRKY55	WRKY	0.0604549
MA1167.1	EFM	Other	0.0608922
MA1317.1	WRKY50	WRKY	0.0668557
MA1361.1	bHLH18	Basic_helix-loop-helix_factors_(bHLH)	0.0714721
MA0974.2	CDF3	C2H2_zinc_finger_factors	0.0791503
MA1274.1	OBP3	C2H2_zinc_finger_factors	0.0807573
MA1388.1	AT3G24120	Other	0.0824922
MA0554.1	SOC1	MADS_box_factors	0.0924615
MA1302.1	WRKY65	WRKY	0.0928959
MA1250.1	AT1G75490	AP2/ERF_domain	0.0973477
MA1094.1	WRKY8	WRKY	0.102955
MA1237.1	AT4G16750	AP2/ERF_domain	0.104768
MA1295.1	WRKY20	WRKY	0.10899
MA1296.1	WRKY46	WRKY	0.110262
MA1216.1	RAP21	AP2/ERF_domain	0.113898
MA1665.1	HSFB2A	Heat_shock_factors	0.123345
MA0589.1	ZAP1	WRKY	0.125927
MA0129.1	TGA1A	Basic_leucine_zipper_factors_(bZIP)	0.149508
MA1079.1	WRKY21	WRKY	0.152428
MA1297.1	WRKY26	WRKY	0.159689
MA1276.1	AT3G52440	C2H2_zinc_finger_factors	0.161692
MA1044.1	NAC92	NAC/NAM	0.167653
MA1226.1	AT5G18450	AP2/ERF_domain	0.16994
MA1045.1	NAC043	NAC/NAM	0.181212
MA1258.1	DREB2	AP2/ERF_domain	0.203827
MA1163.1	PHL11	Other	0.205884
MA0551.1	HY5	Basic_leucine_zipper_factors_(bZIP)	0.21574
MA1248.1	DREB26	AP2/ERF_domain	0.21646
MA1318.1	WRKY27	WRKY	0.226285
MA0937.1	NAC055	NAC/NAM	0.228047
MA1168.1	MYR2	Other	0.229059
MA1179.1	MYB1	Helix-Turn-Helix	0.247743
MA1219.1	CEJ1	AP2/ERF_domain	0.24966
MA0578.1	SPL8	SBP-type_zinc_finger	0.255775
MA1271.1	DAG2	C2H2_zinc_finger_factors	0.265211
MA1675.1	NAC029	NAC/NAM	0.269311
MA1269.1	dof4.5	C2H2_zinc_finger_factors	0.274669
MA1170.1	MYB118	Helix-Turn-Helix	0.275271
MA1664.1	HSFA6B	Heat_shock_factors	0.288189
MA1393.2	MYB70	Tryptophan_cluster_factors	0.355142
MA1364.1	PIF7	Basic_helix-loop-helix_factors_(bHLH)	0.378739
MA1080.1	WRKY23	WRKY	0.385684
MA1199.1	AGL16	MADS_box_factors	0.391076
MA1310.1	WRKY42	WRKY	0.40164
MA1270.1	AT3G45610	C2H2_zinc_finger_factors	0.413348
MA1279.1	COG1	C2H2_zinc_finger_factors	0.42088
MA0946.1	ARR11	Tryptophan_cluster_factors	0.476282
MA0127.1	PEND	NA	0.535578
MA1660.1	ANAC13	NAC/NAM	0.546291
MA1355.1	TBP3	Helix-Turn-Helix	0.614843
MA1299.1	WRKY17	WRKY	0.628307
MA1373.1	IDD2	C2H2_zinc_finger_factors	0.888734
MA1277.1	Adof1	C2H2_zinc_finger_factors	0.903104
MA1030.1	P0510F09.23	Tryptophan_cluster_factors	0.907639
MA1402.1	BPC6	Other	0.954149
MA0005.2	AG	MADS_box_factors	1
MA0045.1	HMG-I/Y	High-mobility_group_(HMG)_domain_factors	1
MA0548.2	AGL15	MADS_box_factors	1
MA0559.1	PI	MADS_box_factors	1
MA1004.1	ERF13	AP2/ERF_domain	1
MA1012.1	AGL27	MADS_box_factors	1
MA1075.1	WRKY12	WRKY	1
MA1084.1	WRKY38	WRKY	1
MA1086.1	WRKY43	WRKY	1
MA1088.1	WRKY48	WRKY	1
MA1200.1	AGL25	MADS_box_factors	1
MA1205.1	AGL6	MADS_box_factors	1
MA1233.2	ERF021	AP2/ERF_domain	1
MA1263.1	AT1G36060	AP2/ERF_domain	1
MA1267.1	AT5G66940	C2H2_zinc_finger_factors	1
MA1313.1	WRKY7	WRKY	1
MA1342.1	bZIP50	Basic_leucine_zipper_factors_(bZIP)	1

[truncated: 2 more sheets: rice - phloem, rice - xylem]
