# Supplementary material for: Exaptation of ancestral cell-identity networks enables C4 photosynthesis
Source: Nature. 2024 Nov 20;636(8041):143–50. doi: 10.1038/s41586-024-08204-3 (PMC11618092; doi:10.1038/s41586-024-08204-3)
Supplement: Supplementary file 3 — Supplementary Tables 1–13. [file 41586_2024_8204_MOESM3_ESM.zip › 2024-01-00217C-s3/2024-01-00217C-Supplementary Table 13.xlsx]

## Sheet: Supplementary 13
Supplementary Table 13
Differentially partitioned genes in rice mesophyll and sorghum bundle sheath, and corresponding enriched motifs and DOF motif frequencies.
									Dof2 motif frequencies within accessbile chromatin proximal to +/- 1500 bp TSS
	Enriched Rice Motifs	Normalized rank across 100 permutations	Motif Name	Class	Family				Rice gene ID	Sorghum gene ID	Rice Dof2 motif count	Sorghum Dof2 motif count	Gene description
	MA1189.1	1.01	AT5G61620	Helix-Turn-Helix	Myb-related				LOC_Os01g25820	Sobic.003G347520	19	10	LOC_Os01g25820.1 respiratory burst oxidase, putative, expressed
	MA0045.1	2.43	HMG-I/Y	High-mobility group (HMG) domain factors					LOC_Os06g22960	Sobic.010G146100	1	26	LOC_Os06g22960.1 aquaporin protein, putative, expressed
	MA1186.1	2.73	YAB4	Tryptophan	Myb-related				LOC_Os10g37180	Sobic.004G055700	6	16	LOC_Os10g37180.1 glycine cleavage system H protein, putative, expressed
	MA1397.1	3.86	AT1G74840	Tryptophan	Myb-related				LOC_Os10g37180	Sobic.008G062500	6	9	LOC_Os10g37180.1 glycine cleavage system H protein, putative, expressed
	MA1196.1	5.05	AT5G05790	Tryptophan	Myb-related				LOC_Os03g57220	Sobic.002G036000	15	9	LOC_Os03g57220.2 hydroxyacid oxidase 1, putative, expressed
	MA1192.1	5.95	DIV1	Tryptophan	Myb-related				LOC_Os03g57220	Sobic.001G065600	15	16	LOC_Os03g57220.2 hydroxyacid oxidase 1, putative, expressed
	MA1681.1	7.69	SRM1	Tryptophan	Myb-related				LOC_Os06g02380	Sobic.001G437801	18	18	LOC_Os06g02380.2 T-complex protein, putative, expressed
	MA1400.1	8.95	AT1G19000	Tryptophan	Myb-related				LOC_Os11g07020	Sobic.008G053200	21	21	LOC_Os11g07020.1 fructose-bisphospate aldolase isozyme, putative, expressed
	MA1190.1	9.68	RVE5	Tryptophan	Myb-related				LOC_Os11g07020	Sobic.005G056400	21	32	LOC_Os11g07020.1 fructose-bisphospate aldolase isozyme, putative, expressed
	MA1398.2	9.78	KUA1	Tryptophan	Myb-related				LOC_Os05g33840	Sobic.010G032900	18	17	LOC_Os05g33840.1 transketolase, putative, expressed
	MA1187.1	9.95	RVE4	Tryptophan	Myb-related				LOC_Os08g43400	Sobic.007G179400	29	26	LOC_Os08g43400.1 kinesin motor domain containing protein, expressed
	MA1366.1	10.38	DF1	Tryptophan	Trihelix				LOC_Os04g38600	Sobic.006G105900	4	9	LOC_Os04g38600.1 glyceraldehyde-3-phosphate dehydrogenase, putative, expressed
	MA1193.1	10.54	AT2G38090	Tryptophan	Myb-related				LOC_Os03g03720	Sobic.006G105900	1	9	LOC_Os03g03720.1 glyceraldehyde-3-phosphate dehydrogenase, putative, expressed
									LOC_Os09g39680	Sobic.003G186800	0	17	LOC_Os09g39680.1 transporter, major facilitator family, putative, expressed
									LOC_Os12g17910	Sobic.009G098100	21	25	LOC_Os12g17910.1 T-complex protein, putative, expressed
									LOC_Os01g13740	Sobic.003G002600	19	28	LOC_Os01g13740.1 myb-like DNA-binding domain containing protein, expressed
	Enriched Sorghum Motifs	Normalized rank across 100 permutations	Motif Name	Class	Family				LOC_Os08g45180	Sobic.007G211800	7	14	LOC_Os08g45180.1 kinase, pfkB family, putative, expressed
	MA1267.1	1.05	DOF5.8	Other	DOF				LOC_Os08g45180	Sobic.007G161800	7	15	LOC_Os08g45180.1 kinase, pfkB family, putative, expressed
	MA1156.1	1.95	JKD	C2H2	IDD				LOC_Os03g56280	Sobic.001G073900	3	24	LOC_Os03g56280.1 lactate/malate dehydrogenase, putative, expressed
	MA1194.1	3	AT3G10580	Tryptophan	Myb-related				LOC_Os02g37090	Sobic.004G193800	7	26	LOC_Os02g37090.1 hydrolase, alpha/beta fold family domain containing protein, expressed
	MA1374.1	4.15	IDD7	C2H2	IDD				LOC_Os03g01014	Sobic.006G147300	16	6	LOC_Os03g01014.1 expressed protein
	MA0020.1	5.25	Dof2	Other	DOF				LOC_Os02g56320	Sobic.004G338100	5	11	LOC_Os02g56320.1 glycogen synthase 1, putative, expressed
	MA1268.1	6	CDF5	Other	DOF				LOC_Os06g01460	Sobic.010G002700	21	14	LOC_Os06g01460.1 expressed protein
	MA1212.1	7.85	ATHB-13	Homeo	HD-ZIP				LOC_Os08g39300	Sobic.007G213700	11	23	LOC_Os08g39300.1 aminotransferase, putative, expressed
	MA1371.1	8.1	IDD4	C2H2	IDD				LOC_Os02g51020	Sobic.006G101500	17	26	LOC_Os02g51020.1 expressed protein
	MA1158.1	8.65	MGP	C2H2	IDD				LOC_Os02g51020	Sobic.004G239100	17	10	LOC_Os02g51020.1 expressed protein
	MA1159.1	10.25	SGR5	C2H2	IDD				LOC_Os06g20320	Sobic.008G021700	6	8	LOC_Os06g20320.1 peptidyl-prolyl cis-trans isomerase, FKBP-type, putative, expressed
	MA1188.1	10.4	At3g11280	Tryptophan	Myb-related				LOC_Os01g62440	Sobic.003G352500	11	12	LOC_Os01g62440.1 ribonuclease protein, putative, expressed
	MA1277.1	10.7	Dof1.7	Other	DOF				LOC_Os06g37610	Sobic.010G174400	5	12	LOC_Os06g37610.1 Cyclopropane-fatty-acyl-phospholipid synthase, putative, expressed
	MA1192.1	10.75	DIV1	Tryptophan	Myb-related				LOC_Os10g36530	Sobic.001G198400	13	29	LOC_Os10g36530.1 mutS domain V family protein, expressed
	MA1399.1	10.95	At5g08520	Helix-Turn-Helix	Myb-related				LOC_Os02g07360	Sobic.004G055600	2	6	LOC_Os02g07360.1 pentatricopeptide containing protein, putative, expressed
	MA1196.1	10.95	AT5G05790	Tryptophan	Myb-related				LOC_Os05g34040	Sobic.009G137000	1	11	LOC_Os05g34040.1 monooxygenase, putative, expressed
									LOC_Os08g17390	Sobic.007G111500	5	18	LOC_Os08g17390.1 expressed protein
									LOC_Os04g16680	Sobic.003G359100	4	4	LOC_Os04g16680.1 fructose-1,6-bisphosphatase, putative, expressed
									LOC_Os03g17634	Sobic.001G410700	8	9	LOC_Os03g17634.1 PPR repeat domain containing protein, putative, expressed
									LOC_Os03g02690	Sobic.001G531800	0	13	LOC_Os03g02690.1 dihydrodipicolinate reductase, putative, expressed
									LOC_Os02g06300	Sobic.004G046500	7	14	LOC_Os02g06300.1 GTP-binding protein lepA, putative, expressed
									LOC_Os02g46750	Sobic.004G274100	0	6	LOC_Os02g46750.1 expressed protein
									LOC_Os05g05480	Sobic.009G042200	9	1	LOC_Os05g05480.1 OsDegp6 - Putative Deg protease homologue, expressed
									LOC_Os02g01150	Sobic.004G001300	12	6	LOC_Os02g01150.1 erythronate-4-phosphate dehydrogenase domain containing protein, expressed
									LOC_Os07g01760	Sobic.002G006600	9	28	LOC_Os07g01760.1 aminotransferase, classes I and II, domain containing protein, expressed
									LOC_Os11g32880	Sobic.005G138600	8	12	LOC_Os11g32880.1 DEAD-box ATP-dependent RNA helicase, putative, expressed
									LOC_Os01g52170	Sobic.006G010900	2	20	LOC_Os01g52170.1 expressed protein
									LOC_Os02g18450	Sobic.004G128900	30	37	LOC_Os02g18450.1 GTP-binding protein typA/bipA, putative, expressed
									LOC_Os01g04900	Sobic.003G077400	3	0	LOC_Os01g04900.1 peptidase M50 family protein, putative, expressed
									LOC_Os05g44330	Sobic.007G155600	3	22	LOC_Os05g44330.5 DJ-1 family protein, putative, expressed
									LOC_Os09g26810	Sobic.002G215000	15	1	LOC_Os09g26810.1 chlorophyll A-B binding protein, putative, expressed
									LOC_Os05g51150	Sobic.009G253000	9	16	LOC_Os05g51150.1 RNA polymerase sigma factor, putative, expressed
