# Supplementary material for: Exaptation of ancestral cell-identity networks enables C4 photosynthesis
Source: Nature. 2024 Nov 20;636(8041):143–50. doi: 10.1038/s41586-024-08204-3 (PMC11618092; doi:10.1038/s41586-024-08204-3)
Supplement: Supplementary file 3 — Supplementary Tables 1–13. [file 41586_2024_8204_MOESM3_ESM.zip › 2024-01-00217C-s3/2024-01-00217C-Supplementary Table 2.xlsx]

## Sheet: Cluster 0
Supplementary Table 2
List of significant marker genes for each cluster within bundle sheath marker line single nuclei experiment.
Gene	log2 fold change	adjusted p-value	specificity
LOC_Os01g09700	1.64184	0	2.40088
LOC_Os01g10400	0.88928	0	1.27426
LOC_Os01g16170	1.63657	0	2.1685
LOC_Os02g13510	1.71235	0	3.97917
LOC_Os02g32980	1.25356	0	1.77225
LOC_Os02g33070	1.32167	0	3.16514
LOC_Os02g44630	1.27651	0	2.39604
LOC_Os02g50810	1.58787	0	6.5
LOC_Os02g57280	1.33358	0	1.84286
LOC_Os02g57960	2.8021	0	5.55725
LOC_Os02g57980	3.09429	0	6.58407
LOC_Os03g09220	1.38492	0	2.5234
LOC_Os03g13520	1.45897	0	3.4322
LOC_Os03g13950	1.47332	0	2.17687
LOC_Os03g14690	1.4587	0	3.91262
LOC_Os03g17270	1.31961	0	9.88889
LOC_Os03g37411	2.38502	0	7.02469
LOC_Os03g37490	1.3518	0	4.26087
LOC_Os03g46110	2.70643	0	2.92547
LOC_Os03g52980	1.48692	0	5.34483
LOC_Os03g54000	1.30695	0	6.61765
LOC_Os03g55240	2.08092	0	8.37209
LOC_Os04g20164	2.06362	0	3.5
LOC_Os04g26920	1.16755	0	1.14355
LOC_Os04g32920	1.96512	0	3.24306
LOC_Os04g33660	2.09031	0	5.53933
LOC_Os04g36900	1.91869	0	8.3
LOC_Os04g45970	2.34228	0	2.01205
LOC_Os04g54310	1.68234	0	4.175
LOC_Os04g56110	1.22076	0	4.10145
LOC_Os04g56160	0.80888	0	1.17375
LOC_Os05g12640	2.79271	0	5.42466
LOC_Os05g31140	1.42228	0	1.67303
LOC_Os05g36270	1.50762	0	3.74444
LOC_Os06g22960	1.64869	0	2.44898
LOC_Os06g41060	2.49857	0	8.65455
LOC_Os07g39350	0.912753	0	1.27352
LOC_Os08g05910	1.27382	0	2.80405
LOC_Os08g37115	1.05443	0	2.08118
LOC_Os08g37432	1.24981	0	2.62981
LOC_Os09g26380	3.08602	0	2.60952
LOC_Os09g30400	1.08847	0	1.65101
LOC_Os10g02040	1.94373	0	2.23913
LOC_Os10g30790	1.97156	0	4.34211
LOC_Os10g31040	1.13534	0	1.88172
LOC_Os10g31850	1.42672	0	2.05279
LOC_Os10g39470	2.09941	0	4.1913
LOC_Os10g42610	1.78184	0	2.8
LOC_Os11g10480	1.78652	0	2.22609
LOC_Os08g32120	1.36494	2.17e-303	6.23529
LOC_Os01g37590	1.29154	4.19e-296	7.75
LOC_Os07g07300	1.35236	4.67e-294	7.30769
LOC_Os06g02019	0.969476	8.02e-293	2.12
LOC_Os01g45990	1.26999	4.39e-289	2.98319
LOC_Os02g41860	1.1921	4.49e-277	3.95588
LOC_Os03g01940	1.06735	4.09e-272	2.27723
LOC_Os12g36910	1.51563	2.5e-265	2.6791
LOC_Os03g12530	1.19895	1.14e-258	6.03226
INTACT_eGFP	1.01841	6.41e-251	6.65385
LOC_Os08g37670	0.674782	3.11e-249	1.14732
LOC_Os12g42860	1.22555	1.46e-242	3.95
LOC_Os07g08300	1.07283	1.14e-240	2.31492
LOC_Os03g63950	0.902678	2.89e-234	1.62438
LOC_Os03g48300	0.9637	5.7e-234	1.66856
LOC_Os05g10730	1.07248	1.1e-231	3.06316
H2B_mTurquoise2	0.960593	7.18e-228	9.06667
LOC_Os01g19820	1.34579	1.62e-221	4.03774
LOC_Os02g12480	0.766652	1.27e-220	1.23803
LOC_Os01g16146	1.19754	5.91e-220	3.52941
LOC_Os12g04204	0.548688	1.58e-218	1.10313
LOC_Os12g42980	1.25804	4.25e-216	3.11765
LOC_Os11g44870	0.870265	4.92e-211	1.84175
LOC_Os01g16180	1.2343	9.93e-211	3.01124
LOC_Os08g10320	1.01532	6.89e-209	2.30303
LOC_Os02g05630	0.657614	2.79e-208	1.29459
LOC_Os10g25550	1.39302	4.51e-208	6.54545
LOC_Os10g25674	1.08889	6.54e-207	3.66667
LOC_Os04g56100	1.00203	2.65e-206	2.5625
LOC_Os11g09020	1.37382	1.33e-204	5.4
LOC_Os04g56620	1.00827	4.64e-202	2.54762
LOC_Os11g30910	1.00633	9.94e-200	6.71429
LOC_Os12g08260	0.994428	9.87e-199	3.08434
LOC_Os04g58710	0.703987	8.73e-197	1.4308
LOC_Os01g63854	0.794673	7.61e-196	1.86691
LOC_Os04g45900	0.988469	6.64e-193	2.77451
LOC_Os03g49600	0.869489	1.04e-192	2.15957
LOC_Os08g35160	0.900939	2.22e-192	1.44667
LOC_Os09g38340	0.965239	2.83e-192	3.77778
LOC_Os01g37050	0.989012	5.48e-190	3.59322
LOC_Os08g37104	0.94421	3.21e-189	4.02128
LOC_Os04g54300	1.07833	1.82e-188	8.92308
LOC_Os10g02480	0.994245	2.86e-188	3.4
LOC_Os02g33110	0.946203	2.62e-187	3.14286
LOC_Os06g45480	1.04105	3.33e-186	2.52066
LOC_Os03g12660	1.01679	4.17e-184	2.91954
LOC_Os11g15040	0.798683	5.31e-182	1.37282
LOC_Os02g42620	0.897774	1.54e-181	4.62857
LOC_Os02g39850	1.1727	1.33e-178	1.8964
LOC_Os09g33680	0.863245	4.88e-178	1.95089
LOC_Os09g31130	1.02145	5.68e-177	2.87356
LOC_Os10g20090	0.819986	4.47e-176	2.17045
LOC_Os03g55260	0.832686	3.8e-174	9.63636
LOC_Os04g02050	1.09016	4.81e-173	2.24832
LOC_Os05g28740	1.27593	6.98e-173	2.70833
LOC_Os04g38450	0.865787	1.56e-172	2.89535
LOC_Os07g08460	1.02336	4.67e-172	2.07821
LOC_Os06g29844	0.877361	1.79e-170	4.48571
LOC_Os03g22120	0.79322	3.96e-168	1.64826
LOC_Os08g32100	0.793763	5.74e-168	1.65938
LOC_Os09g38130	0.557903	5.92e-165	1.29383
LOC_Os10g33210	1.0874	1.72e-164	4.8
LOC_Os07g45000	0.96552	1.7e-163	1.74046
LOC_Os03g52910	1.03595	3.16e-163	5.19231
LOC_Os04g42090	0.812602	4.88e-163	1.59026
LOC_Os10g40740	0.695901	7.4e-161	1.52882
LOC_Os07g29330	0.790477	3.23e-160	1.65409
LOC_Os02g14840	0.945664	9.12e-155	4.31429
LOC_Os07g25050	0.792799	1.85e-154	7.13333
LOC_Os10g20470	0.849293	2.06e-154	2.19079
LOC_Os10g11354	0.820806	9.87e-153	3.20968
LOC_Os08g42400	0.960154	2.23e-151	1.7026
LOC_Os04g49660	0.992936	4.62e-151	4.22857
LOC_Os06g46770	0.651352	1.42e-150	1.4295
LOC_Os07g47620	1.20545	3.58e-148	3.28571
LOC_Os10g35370	1.17325	1.55e-145	6.86667
LOC_Os01g57710	0.892015	7.28e-144	3.78571
LOC_Os02g07930	0.827783	1.14e-143	2
LOC_Os01g13740	0.58543	1.84e-143	1.68389
LOC_Os09g00999	0.312664	8.25e-143	1
LOC_Os10g04050	0.814167	1.18e-141	2.13514
LOC_Os12g43600	0.443938	5.96e-141	1.1135
LOC_Os03g08624	0.88215	7.72e-140	5
LOC_Os01g64110	0.978407	3.74e-139	3.13793
LOC_Os03g18220	1.04801	4.1e-139	4.48276
LOC_Os02g32280	0.805822	1.14e-137	2.264
LOC_Os08g31630	0.88396	6.96e-137	1.96648
LOC_Os08g36310	0.796119	2.58e-136	2.55319
LOC_Os11g10800	0.893097	9.24e-134	4.1875
LOC_Os05g44770	0.774217	2.14e-133	4.25806
LOC_Os09g25320	0.957884	1.37e-131	2.58824
LOC_Os01g02920	1.60632	5.12e-130	2.51163
LOC_Os07g32570	0.900522	5.56e-130	2.55056
LOC_Os05g48930	0.773562	1.79e-129	2.2459
LOC_Os05g42350	1.21916	3.05e-129	2.69333
LOC_Os03g42464	0.799242	1.76e-128	1.865
LOC_Os11g39370	0.903477	6.38e-128	1.8877
LOC_Os01g50760	0.861347	6.53e-126	2.53409
LOC_Os12g43640	0.751101	1.07e-124	3.45455
LOC_Os05g03480	0.790957	1.99e-124	2.4
LOC_Os03g09250	0.916282	9.44e-123	2.50575
LOC_Os03g51650	0.700344	1.28e-122	1.5
LOC_Os09g36880	1.35644	6.3e-122	5.31579
LOC_Os08g35190	0.634705	7.13e-121	1.49185
LOC_Os03g46510	0.72962	7.86e-121	5.55556
LOC_Os01g28680	0.40999	9.58e-121	1.15515
LOC_Os07g29220	0.75707	1.61e-119	3.22449
LOC_Os01g67860	0.881125	1.28e-117	3.07547
LOC_Os04g09350	0.942385	2.73e-117	1.8869
LOC_Os11g47300	0.655171	1.07e-116	1.85787
LOC_Os02g57260	0.804055	4.45e-115	1.64453
LOC_Os03g14590	0.771958	5.95e-115	2.09489
LOC_Os03g60840	0.786567	8.69e-115	1.55814
LOC_Os12g37260	0.770353	4.14e-114	3.41463
LOC_Os03g03034	1.02817	1.85e-113	2.525
LOC_Os07g32510	0.678955	9.96e-113	3.01852
LOC_Os10g01134	0.734876	1.91e-111	2.0137
LOC_Os01g14810	0.749412	7.61e-111	2.46988
LOC_Os06g10520	0.761038	4.18e-108	2.45783
LOC_Os08g39694	0.761211	1.44e-106	1.42582
LOC_Os11g45050	0.655035	2.71e-105	3.15556
LOC_Os08g32080	0.785161	4.81e-105	1.92857
LOC_Os06g46149	0.997668	2.38e-104	2.04688
LOC_Os03g58070	0.68268	2.19e-103	2.74194
LOC_Os02g39710	0.69141	6.13e-103	2.28866
LOC_Os07g46460	0.702681	7.66e-102	1.96528
LOC_Os07g35390	0.68853	4.89e-101	2.96078
LOC_Os01g50100	1.1533	1.67e-100	2.67188
LOC_Os11g04104	0.66258	1.63e-99	3.48571
LOC_Os05g33570	0.588981	3.82e-99	1.61255
LOC_Os04g20200	0.672342	6.27e-99	2.4557
LOC_Os10g33800	0.726257	1.55e-98	2.13393
LOC_Os07g14270	0.75189	1.75e-98	2.29032
LOC_Os02g58139	0.654973	6.39e-98	2.40964
LOC_Os03g28300	0.80475	3.52e-97	1.76064
LOC_Os02g03840	0.515195	6.06e-97	1.42686
LOC_Os01g42234	0.797139	1.53e-96	1.875
LOC_Os03g55010	0.719975	1.73e-96	2.6
LOC_Os03g19250	0.81965	4.37e-96	1.66667
LOC_Os04g58280	0.836365	1.16e-95	1.69417
LOC_Os03g49620	0.678558	7.81e-95	1.89542
LOC_Os07g35310	0.474064	4.25e-94	1.38254
LOC_Os02g56280	0.664335	3.4e-93	1.77297
LOC_Os08g37130	0.387158	4.15e-93	1.29402
LOC_Os12g07370	0.6658	1.37e-92	1.91724
LOC_Os02g14480	0.642656	1.85e-92	2.63934
LOC_Os02g32250	0.615117	1.94e-92	1.69124
LOC_Os12g36110	0.906239	5.29e-91	1.8012
LOC_Os11g44810	0.537744	7.88e-90	1.25184
LOC_Os11g12000	0.731044	1.47e-89	1.81928
LOC_Os06g05520	0.634509	2.82e-88	2.22826
LOC_Os01g62370	0.616652	3.25e-87	3.125
LOC_Os09g02770	0.688096	3.8e-87	2.35897
LOC_Os01g37910	0.631856	7.89e-87	1.73822
LOC_Os07g48100	0.526419	8.52e-87	1.43243
LOC_Os04g56240	0.621182	3.29e-86	3.18919
LOC_Os06g24070	0.589538	1.42e-85	1.78409
LOC_Os10g20794	0.74294	5.07e-85	2.76
LOC_Os06g07600	0.848004	7.37e-85	2.15789
LOC_Os12g01530	0.643983	1e-84	1.30752
LOC_Os07g35370	0.657743	1.69e-84	2.08257
LOC_Os03g06520	0.535121	4.31e-84	1.84472
LOC_Os09g26880	0.759752	5.25e-84	1.73743
LOC_Os05g46360	0.681332	2.32e-83	2.2
LOC_Os08g27720	0.444733	3.7e-83	3.22222
LOC_Os05g03780	0.558604	2.79e-82	3.2
LOC_Os10g25570	0.637075	4.92e-82	2.02655
LOC_Os08g26870	0.683637	3.69e-81	2.22892
LOC_Os01g09850	0.561679	8.54e-81	2.97561
LOC_Os10g22630	0.389931	1.22e-80	1.22764
LOC_Os06g36180	0.593651	5.71e-80	1.65566
LOC_Os03g21000	0.662036	1.35e-79	2.12632
LOC_Os09g32200	0.710679	4.39e-79	2.37143
LOC_Os01g43480	0.641403	1e-78	1.78616
LOC_Os04g26400	0.560408	3.49e-78	3.14286
LOC_Os06g13100	0.593929	3.99e-78	2.75
LOC_Os01g08320	0.614693	7.7e-78	1.80128
LOC_Os02g04810	0.663972	8.8e-78	2.08163
LOC_Os12g24020	0.958404	1e-77	2.5
LOC_Os02g17350	0.597919	4.06e-77	2.35211
LOC_Os09g23540	0.563112	7.21e-77	2.78261
LOC_Os01g37630	0.991157	1.31e-75	2.83333
LOC_Os05g05600	0.577874	7.42e-75	1.73684
LOC_Os08g10290	0.654864	8.58e-75	1.39612
LOC_Os12g43880	0.559387	2.32e-74	3.15152
LOC_Os02g44980	0.582582	5.86e-74	1.57627
LOC_Os05g05620	0.553771	9.4e-74	2.6875
LOC_Os02g09150	0.615641	2.05e-73	1.68478
LOC_Os01g08440	0.693879	1.23e-72	2.34848
LOC_Os05g22894	0.594886	4.45e-71	2.24
LOC_Os03g43720	0.53097	8.35e-71	1.5859
LOC_Os11g32240	0.660543	1.05e-70	2.44068
LOC_Os06g50300	0.627465	1.1e-70	2.89474
LOC_Os04g31340	0.68162	4.4e-70	2.15854
LOC_Os03g04020	0.578621	1.01e-69	1.47735
LOC_Os03g42130	0.567051	1.32e-69	3.05882
LOC_Os10g28610	0.596643	2.95e-69	2.34921
LOC_Os08g42590	0.608241	2.98e-68	1.94545
LOC_Os07g38170	0.684657	3.16e-68	1.80292
LOC_Os02g46380	0.552543	3.66e-68	1.93043
LOC_Os01g04800	0.471316	7.82e-68	1.39178
LOC_Os07g46350	0.615078	1.56e-67	2.34375
LOC_Os07g47290	0.552343	2.63e-67	1.9375
LOC_Os01g18840	0.575829	2.91e-67	2.34375
LOC_Os07g14070	0.557644	3.76e-67	2.04301
LOC_Os05g41200	0.574102	4.04e-67	2.57143
LOC_Os04g56990	0.569316	1.95e-66	2.60417
LOC_Os02g39970	0.520083	3.01e-66	1.39458
LOC_Os08g25799	0.53491	3.64e-66	1.96226
LOC_Os01g61044	0.566205	4.95e-66	2.33333
LOC_Os04g25740	0.545051	8.07e-66	1.78873
LOC_Os01g23740	0.53581	3.36e-65	2.3125
LOC_Os03g52690	0.5847	1.16e-64	1.48837
LOC_Os05g01530	0.602085	2.05e-64	1.67251
LOC_Os01g06600	0.637146	1.18e-63	2.06897
LOC_Os12g34380	0.499285	1.47e-63	2.67442
LOC_Os05g35470	0.259485	8.82e-63	1.40252
LOC_Os05g43790	0.567092	9.76e-63	1.83871
LOC_Os02g44820	0.644752	9.77e-63	2.27692
LOC_Os12g29330	0.551118	1.21e-62	1.69091
LOC_Os10g40600	0.622533	6.54e-62	2.375
LOC_Os04g39489	0.503872	2.01e-61	2.52083
LOC_Os07g34640	0.577622	3.01e-61	1.8374
LOC_Os01g03914	0.45329	3.91e-61	1.80147
LOC_Os08g06110	0.270808	4.33e-61	1.11995
LOC_Os06g40440	0.615845	5.16e-61	1.74468
LOC_Os03g27080	0.614311	5.63e-61	1.57921
LOC_Os10g01044	0.492168	6.49e-61	1.67241
LOC_Os09g24590	0.53894	6.65e-61	1.76761
LOC_Os03g62610	0.484527	1.43e-60	1.40248
LOC_Os02g01150	0.506437	2.06e-60	1.62963
LOC_Os05g38040	0.72151	2.37e-60	2.03571
LOC_Os11g32750	0.61863	2.44e-60	2.10256
LOC_Os05g46020	0.69489	4.75e-60	2.59091
LOC_Os11g25780	0.523722	5.67e-60	1.50201
LOC_Os04g39350	0.760254	7.7e-60	1.58602
LOC_Os01g19410	0.501511	8.33e-60	1.5082
LOC_Os07g31870	0.586632	9.74e-60	2.03488
LOC_Os06g14324	0.334725	1.33e-59	1.34884
LOC_Os12g03810	0.564215	1.42e-59	1.94792
LOC_Os12g38640	0.485327	1.79e-59	1.61224
LOC_Os01g05490	0.585647	4.01e-59	2.12
LOC_Os05g39580	0.513862	6.19e-59	2.46
LOC_Os01g70550	0.340889	9.91e-59	1.5229
LOC_Os02g03280	0.678257	1.02e-58	2.10667
LOC_Os10g36500	0.498515	1.4e-58	1.24681
LOC_Os05g27050	0.512595	4.99e-58	1.94845
LOC_Os09g39960	0.495881	1.53e-57	1.85965
LOC_Os04g37490	0.779498	1.69e-57	2.54545
LOC_Os08g29570	0.625383	2.3e-57	1.76154
LOC_Os08g06250	0.505925	2.77e-57	1.94792
LOC_Os01g25484	0.501152	3.28e-57	1.58291
LOC_Os10g40934	0.675962	5.52e-57	2.63415
LOC_Os09g33470	0.514144	7.44e-57	2.29825
LOC_Os11g05700	0.574611	1.02e-56	1.75758
LOC_Os01g14514	0.571576	1.15e-56	2.22222
LOC_Os06g39140	0.517734	3.07e-56	1.78125
LOC_Os05g46230	0.655053	4.69e-56	2.11268
LOC_Os02g17760	0.496517	2.71e-55	2.65789
LOC_Os08g40510	0.487877	5.7e-55	1.42509
LOC_Os01g51410	0.516686	1.13e-54	1.65432
LOC_Os01g60280	0.467977	1.24e-54	2.10811
LOC_Os02g40240	0.522008	1.97e-54	2.13043
LOC_Os03g08900	0.527633	3.72e-54	2.31481
LOC_Os06g15760	0.487853	3.94e-53	2.58974
LOC_Os11g11980	0.503787	4.02e-53	1.5
LOC_Os03g09940	0.495552	4.65e-53	2.17188
LOC_Os03g11520	0.42824	1.45e-52	1.40385
LOC_Os01g54920	0.476126	2.03e-52	1.74046
LOC_Os01g02900	0.497349	2.76e-52	1.8087
LOC_Os06g47530	0.454742	9.55e-52	2.48837
LOC_Os01g02870	0.902997	3.12e-51	1.96296
LOC_Os04g02120	0.421159	1.62e-50	1.40129
LOC_Os01g15900	0.462292	2.53e-50	1.51152
LOC_Os02g39530	0.488158	3.06e-50	1.92222
LOC_Os05g46460	0.527487	4.56e-50	1.45833
LOC_Os10g37210	0.486884	7.9e-50	2.02632
LOC_Os03g06390	0.412106	2.02e-49	1.40391
LOC_Os06g49640	0.414925	2.17e-49	1.41497
LOC_Os03g59180	0.461332	2.48e-49	1.48498
LOC_Os05g14194	0.45747	5.77e-49	1.61212
LOC_Os07g09060	0.483664	7.88e-49	2.44186
LOC_Os09g20240	0.413322	2.5e-48	1.31565
LOC_Os06g23870	0.412939	2.78e-48	1.2704
LOC_Os01g04900	0.44911	2.82e-48	2.3
LOC_Os08g35860	0.482727	3.32e-48	2.42857
LOC_Os02g36490	0.498789	4.87e-48	2.12698
LOC_Os08g10250	0.407954	6.36e-48	1.43956
LOC_Os08g39300	0.533794	6.37e-48	1.66434
LOC_Os07g01560	0.579935	8.19e-48	1.72581
LOC_Os03g50310	0.535103	1.05e-47	1.68421
LOC_Os09g35030	0.569176	1.06e-47	1.7438
LOC_Os08g31410	0.440179	2.13e-47	1.50917
LOC_Os07g27780	0.474641	3.35e-47	2.25
LOC_Os04g52450	0.483359	3.67e-47	1.7438
LOC_Os07g04180	0.408405	4.04e-47	1.6131
LOC_Os04g55720	0.501155	1.08e-46	2.34783
LOC_Os06g45090	0.5706	1.16e-46	1.90698
LOC_Os02g54254	0.519481	1.33e-46	1.59877
LOC_Os11g24050	0.41334	2.44e-46	1.44664
LOC_Os11g10100	0.380998	3.22e-46	1.31105
LOC_Os08g39630	0.40552	6.79e-46	1.48879
LOC_Os12g31850	0.396914	1.07e-45	1.37342
LOC_Os08g20570	0.47466	1.52e-45	2
LOC_Os05g30350	0.447478	1.86e-45	1.58824
LOC_Os03g06930	0.438547	1.99e-45	1.60494
LOC_Os01g58890	0.476201	3.63e-45	1.75221
LOC_Os01g48990	0.446148	1.23e-44	1.712
LOC_Os09g36080	0.457812	1.84e-44	1.65468
LOC_Os09g24230	0.494399	2.74e-44	2.09836
LOC_Os01g72570	0.450114	3.16e-44	1.71667
LOC_Os05g31680	0.394897	6.22e-44	1.52941
LOC_Os10g42780	0.297099	8.19e-44	1.20648
LOC_Os02g56370	0.459555	9.22e-44	2.18182
LOC_Os10g26680	0.514557	3.72e-43	1.78
LOC_Os01g12080	0.429817	7.27e-43	1.74336
LOC_Os11g33120	0.426369	8.31e-43	1.51
LOC_Os10g07440	0.466148	2.48e-42	1.35644
LOC_Os10g21810	0.413856	2.77e-42	1.39636
LOC_Os01g56790	0.451386	2.81e-42	2.03077
LOC_Os04g58810	0.471804	4.13e-42	1.58599
LOC_Os04g26380	0.432637	4.61e-42	2.04762
LOC_Os02g42810	0.441394	1.05e-41	1.56364
LOC_Os05g22920	0.419166	1.23e-41	1.94595
LOC_Os08g08592	0.398898	1.38e-41	2.28889
LOC_Os03g10880	0.442411	2.28e-41	2.15094
LOC_Os09g08390	0.467705	8.26e-41	1.69231
LOC_Os03g12890	0.52983	1.36e-40	1.6391
LOC_Os11g41034	0.33955	2.57e-40	1.72566
LOC_Os09g31514	0.419088	2.81e-40	1.92
LOC_Os01g53920	0.458291	4.32e-40	2
LOC_Os09g35010	0.522721	4.59e-40	1.54601
LOC_Os04g57500	0.456491	5.51e-40	2.03279
LOC_Os11g36190	0.453893	5.84e-40	1.98462
LOC_Os05g47540	0.424846	9.69e-40	2.21739
LOC_Os02g50560	0.4421	9.95e-40	1.84337
LOC_Os03g60639	0.396813	1.15e-39	1.49744
LOC_Os04g33190	0.504076	1.23e-39	1.66393
LOC_Os03g44810	0.426277	1.46e-39	2.24444
LOC_Os07g09420	0.494989	5.49e-39	1.88462
LOC_Os02g26860	0.470208	1.2e-38	1.81609
LOC_Os02g13380	0.504768	1.53e-38	1.83133
LOC_Os03g03910	0.43845	1.77e-38	1.69643
LOC_Os01g59840	0.438851	1.89e-38	1.60584
LOC_Os01g35789	0.296888	3.23e-38	1.20626
LOC_Os12g42850	0.364771	3.73e-38	1.40226
LOC_Os06g41930	0.349211	1.11e-37	1.6
LOC_Os02g32690	0.449135	2.07e-37	1.9403
LOC_Os07g37454	0.492406	2.28e-37	1.72277
LOC_Os03g58470	0.544276	2.99e-37	1.36154
LOC_Os03g60080	0.498753	8.8e-37	1.48889
LOC_Os03g04130	0.418306	1.45e-36	1.72115
LOC_Os09g39034	0.432299	1.67e-36	1.72115
LOC_Os05g34830	0.42332	1.93e-36	2.09804
LOC_Os07g35004	0.4084	2.51e-36	2
LOC_Os12g39860	0.422253	3.09e-36	1.65254
LOC_Os02g43850	0.346522	5.02e-36	1.56667
LOC_Os04g41700	0.3561	5.72e-36	1.2815
LOC_Os04g45370	0.441684	6.91e-36	2.07692
LOC_Os01g73580	0.440145	8.42e-36	1.80488
LOC_Os11g47370	0.396783	1.03e-35	1.52096
LOC_Os03g58790	0.440114	1.61e-35	1.66372
LOC_Os02g03040	0.420991	2.37e-35	1.33446
LOC_Os03g08430	0.290115	4.46e-35	1.23965
LOC_Os03g31026	0.362664	4.92e-35	1.26963
LOC_Os08g14880	0.315119	5.77e-35	1.37544
LOC_Os07g37320	0.375138	5.94e-35	1.27249
LOC_Os09g28910	0.44347	1.59e-34	1.616
LOC_Os02g13560	0.391317	1.69e-34	1.66667
LOC_Os06g47580	0.378305	1.73e-34	1.91176
LOC_Os04g17479	0.432127	6.37e-34	1.56835
LOC_Os08g05320	0.361358	9.71e-34	1.53846
LOC_Os05g10754	0.38701	1.58e-33	1.43204
LOC_Os08g27840	0.446657	8.2e-33	1.58333
LOC_Os05g29974	0.41673	1.1e-32	1.77381
LOC_Os03g55776	0.534833	1.66e-32	2
LOC_Os08g44520	0.379955	2.04e-32	1.89394
LOC_Os07g05640	0.357525	2.52e-32	1.8806
LOC_Os07g33350	0.446108	4.59e-32	1.78481
LOC_Os02g15870	0.37266	6.61e-32	1.73864
LOC_Os03g01014	0.518436	7.59e-32	1.80263
LOC_Os09g29460	0.409131	8.29e-32	1.83099
LOC_Os10g13914	0.308678	1.06e-31	1.625
LOC_Os12g27370	0.32341	1.06e-31	1.39749
LOC_Os05g34854	0.50614	1.19e-31	1.47337
LOC_Os03g21664	0.395338	1.67e-31	1.44444
LOC_Os12g13290	0.382747	1.78e-31	1.80519
LOC_Os03g32314	0.36321	2.95e-31	1.83099
LOC_Os05g41480	0.37748	4.38e-31	1.88889
LOC_Os09g34000	0.374059	5.42e-31	1.98113
LOC_Os06g22080	0.364403	1.09e-30	1.81081
LOC_Os11g14190	0.433281	1.44e-30	1.77632
LOC_Os10g30850	0.390052	1.81e-30	1.41148
LOC_Os01g37690	0.410425	2.35e-30	1.64423
LOC_Os05g31690	0.364072	2.86e-30	1.98077
LOC_Os07g02800	0.426382	3.09e-30	1.73256
LOC_Os04g38914	0.315388	5.31e-30	1.29395
LOC_Os01g12340	0.334396	5.7e-30	1.30921
LOC_Os09g27970	0.312163	6.32e-30	1.59055
LOC_Os03g53750	0.365289	6.96e-30	1.92982
LOC_Os03g49500	0.575469	8.41e-30	1.41848
LOC_Os01g61720	0.355515	8.79e-30	1.7561
LOC_Os03g33590	0.383616	2.31e-29	1.41089
LOC_Os04g43550	0.394055	2.56e-29	1.66327
LOC_Os04g47780	0.341814	6.11e-29	1.85938
LOC_Os06g49250	0.365967	7.92e-29	1.50685
LOC_Os10g13940	0.366171	9.81e-29	1.61682
LOC_Os04g02754	0.302739	1.76e-28	1.69149
LOC_Os07g09040	0.372915	1.96e-28	1.625
LOC_Os06g30750	0.356671	2.34e-28	1.94231
LOC_Os09g17630	0.304355	4.35e-28	1.35115
LOC_Os01g42430	0.337336	4.47e-28	1.86885
LOC_Os10g09290	0.393859	5e-28	1.89474
LOC_Os11g14544	0.357721	7.49e-28	1.2716
LOC_Os03g32580	0.357505	9.31e-28	1.45349
LOC_Os07g48820	0.364822	1.02e-27	1.78873
LOC_Os09g23550	0.368884	1.16e-27	1.64948
LOC_Os08g31510	0.370365	1.83e-27	1.86667
LOC_Os04g31924	0.38837	1.96e-27	1.77465
LOC_Os03g63270	0.287617	2.23e-27	1.61062
LOC_Os01g02390	0.359544	2.33e-27	1.89474
LOC_Os01g23600	0.345915	2.88e-27	1.7375
LOC_Os06g43630	0.346753	4.38e-27	1.61905
LOC_Os02g18320	0.367627	5.05e-27	1.46835
LOC_Os06g42720	0.340497	6.03e-27	1.55738
LOC_Os01g56780	0.299746	6.28e-27	1.31741
LOC_Os11g06890	0.347245	6.95e-27	1.5678
LOC_Os07g30020	0.318708	2.56e-26	1.92453
LOC_Os01g64700	0.336178	2.95e-26	1.8254
LOC_Os09g05020	0.333503	3.08e-26	1.43889
LOC_Os07g35330	0.350926	4.04e-26	1.48649
LOC_Os04g55520	0.390386	5.24e-26	1.60194
LOC_Os01g54340	0.379999	6.27e-26	1.50746
LOC_Os08g45180	0.365839	9.25e-26	1.78462
LOC_Os08g41790	0.305186	1.93e-25	1.51471
LOC_Os06g46410	0.319524	2.54e-25	1.47973
LOC_Os01g61460	0.339095	4.05e-25	1.66667
LOC_Os02g10650	0.390486	6.04e-25	1.6962
LOC_Os07g18720	0.358016	6.58e-25	1.75714
LOC_Os10g10170	0.363611	6.75e-25	1.76119
LOC_Os04g33110	0.346865	7.73e-25	1.63158
LOC_Os08g38880	0.374321	8.88e-25	1.37799
LOC_Os08g10080	0.360616	9.75e-25	1.80952
LOC_Os10g36550	0.27651	1.14e-24	1.25691
LOC_Os01g63410	0.348838	2.74e-24	1.63736
LOC_Os02g46920	0.329137	3.28e-24	1.4
LOC_Os11g02300	0.305108	5.4e-24	1.72
LOC_Os02g07750	0.329346	6.48e-24	1.83929
LOC_Os04g43650	0.378519	8.56e-24	1.56604
LOC_Os01g50050	0.330836	9.25e-24	1.83636
LOC_Os08g34984	0.26727	1.17e-23	1.5614
LOC_Os11g43990	0.413185	1.22e-23	1.4527
LOC_Os04g18090	0.537723	1.25e-23	1.46324
LOC_Os01g63990	0.287045	1.29e-23	1.63636
LOC_Os05g39690	0.353787	2.13e-23	1.81818
LOC_Os01g31980	0.303376	2.33e-23	1.82456
LOC_Os05g49890	0.296554	2.79e-23	1.43558
LOC_Os01g72940	0.348535	2.95e-23	1.504
LOC_Os04g43070	0.304586	3.09e-23	1.68354
LOC_Os09g04160	0.277231	3.14e-23	1.31559
LOC_Os06g16300	0.251296	3.87e-23	1.67059
LOC_Os03g48940	0.318208	5.87e-23	1.47826
LOC_Os03g19580	0.31155	6.43e-23	1.5619
LOC_Os11g48020	0.368449	1.03e-22	1.67105
LOC_Os03g09210	0.338033	1.23e-22	1.74603
LOC_Os04g41920	0.322243	1.43e-22	1.35
LOC_Os02g05199	0.314136	1.53e-22	1.58586
LOC_Os04g32950	0.309835	1.82e-22	1.73529
LOC_Os08g18044	0.322469	2.12e-22	1.61798
LOC_Os05g25770	0.330138	4.13e-22	1.75385
LOC_Os03g18600	0.297956	4.91e-22	1.34361
LOC_Os09g04384	0.330671	5.75e-22	1.67568
LOC_Os07g35790	0.303204	6.11e-22	1.43125
LOC_Os05g43170	0.417013	6.84e-22	1.73846
LOC_Os06g22919	0.417764	7.7e-22	1.36957
LOC_Os02g27594	0.261626	7.99e-22	1.3662
LOC_Os03g25940	0.37247	8.15e-22	1.63415
LOC_Os10g39440	0.335765	1.15e-21	1.77193
LOC_Os05g14170	0.294083	1.62e-21	1.68
LOC_Os10g14180	0.60179	1.71e-21	1.53846
LOC_Os05g07870	0.350954	2.13e-21	1.69565
LOC_Os03g59320	0.331516	2.81e-21	1.4507
LOC_Os10g10175	0.34222	3.97e-21	1.73016
LOC_Os02g48620	0.301236	4.89e-21	1.40698
LOC_Os04g55800	0.273386	7.26e-21	1.7
LOC_Os01g25990	0.383173	1.05e-20	1.52885
LOC_Os06g49480	0.305436	1.07e-20	1.49593
LOC_Os04g37430	0.300416	1.91e-20	1.71875
LOC_Os04g41200	0.319891	2.32e-20	1.75862
LOC_Os05g16824	0.333831	2.41e-20	1.4183
LOC_Os05g35710	0.311156	2.64e-20	1.65753
LOC_Os04g48800	0.268798	6.02e-20	1.26557
LOC_Os05g27780	0.308233	6.44e-20	1.30213
LOC_Os01g64730	0.326557	7.19e-20	1.56522
LOC_Os08g02340	0.302845	7.57e-20	1.56989
LOC_Os01g21160	0.312825	8.54e-20	1.74138
LOC_Os05g23600	0.285868	8.84e-20	1.73333
LOC_Os12g37910	0.263463	1.08e-19	1.50427
LOC_Os06g48500	0.267758	1.23e-19	1.52294
LOC_Os12g20390	0.256697	1.45e-19	1.35238
LOC_Os08g45220	0.318042	1.77e-19	1.56667
LOC_Os06g12129	0.352848	2.29e-19	1.43704
LOC_Os01g70080	0.335199	2.43e-19	1.70968
LOC_Os05g23880	0.328441	2.58e-19	1.37158
LOC_Os11g42970	0.367955	2.91e-19	1.52336
LOC_Os08g07330	0.262981	3.18e-19	1.36508
LOC_Os03g37640	0.310391	3.98e-19	1.45185
LOC_Os04g05650	0.650813	4.34e-19	1.58025
LOC_Os02g39010	0.262372	4.83e-19	1.23582
LOC_Os12g01140	0.330203	4.84e-19	1.56977
LOC_Os03g55150	0.328432	5.47e-19	1.71667
LOC_Os11g31640	0.336761	5.85e-19	1.65714
LOC_Os08g07774	0.287886	8.6e-19	1.33333
LOC_Os10g33190	0.259748	9.64e-19	1.3641
LOC_Os12g42420	0.323002	1.1e-18	1.6875
LOC_Os09g38020	0.439217	1.53e-18	1.625
LOC_Os12g26850	0.320646	2.39e-18	1.56818
LOC_Os01g57073	0.325431	2.57e-18	1.40667
LOC_Os02g03110	0.279955	3.09e-18	1.464
LOC_Os10g18370	0.370667	3.43e-18	1.48624
LOC_Os01g04950	0.315354	5.6e-18	1.52475
LOC_Os06g28524	0.276692	7.4e-18	1.35789
LOC_Os02g02730	0.266134	8.24e-18	1.72414
LOC_Os07g42940	0.311851	9.94e-18	1.15673
LOC_Os03g22380	0.283101	1.4e-17	1.50485
LOC_Os03g07130	0.263732	2.16e-17	1.69492
LOC_Os10g08840	0.279705	2.37e-17	1.67188
LOC_Os07g08290	0.3359	3.15e-17	1.575
LOC_Os12g40279	0.267558	4.83e-17	1.42963
LOC_Os04g46280	0.311237	5.21e-17	1.68333
LOC_Os06g39370	0.315805	5.49e-17	1.62687
LOC_Os01g52920	0.317035	5.68e-17	1.39726
LOC_Os02g52560	0.265777	5.97e-17	1.48649
LOC_Os05g40290	0.272563	6.6e-17	1.47321
LOC_Os12g32230	0.268109	6.77e-17	1.51546
LOC_Os06g50154	0.257888	9.08e-17	1.37805
LOC_Os04g27250	0.269577	1.07e-16	1.34031
LOC_Os04g58780	0.268405	1.34e-16	1.63235
LOC_Os12g21710	0.283976	1.34e-16	1.68333
LOC_Os11g01530	0.316768	1.93e-16	1.14256
LOC_Os02g48110	0.254725	1.96e-16	1.46218
LOC_Os02g45930	0.267276	3.1e-16	1.23197
LOC_Os11g39190	0.304368	3.77e-16	1.63235
LOC_Os11g36200	0.2684	4.24e-16	1.42308
LOC_Os08g14860	0.256492	5.54e-16	1.44828
LOC_Os11g01140	0.26435	7.32e-16	1.58667
LOC_Os05g38520	0.288031	8.47e-16	1.56962
LOC_Os04g57810	0.279523	8.81e-16	1.62121
LOC_Os03g58150	0.272903	9.81e-16	1.61429
LOC_Os05g27660	0.259374	1.44e-15	1.61765
LOC_Os02g41550	0.281652	1.66e-15	1.46364
LOC_Os03g46770	0.257797	1.83e-15	1.23432
LOC_Os05g29170	0.260381	2.18e-15	1.5942
LOC_Os03g22770	0.263928	2.53e-15	1.42742
LOC_Os08g44640	0.260547	3.95e-15	1.37931
LOC_Os09g36450	0.361104	4.03e-15	1.41322
LOC_Os03g49420	0.269248	5.14e-15	1.59155
LOC_Os02g47440	0.277645	8.29e-15	1.29954
LOC_Os08g14450	0.307849	1.11e-14	1.46078
LOC_Os11g08210	0.251095	2.07e-14	1.2621
LOC_Os04g40874	0.285387	2.37e-14	1.43478
LOC_Os05g12300	0.288391	3.16e-14	1.46465
LOC_Os06g04030	0.289682	4.05e-14	1.17838
LOC_Os04g28480	0.377244	5.69e-14	1.21166
LOC_Os04g57210	0.261483	6.72e-14	1.45283
LOC_Os01g65230	0.282075	8.77e-14	1.53947
LOC_Os09g28570	0.257405	1.1e-13	1.57971
LOC_Os03g59170	0.274598	1.15e-13	1.46
LOC_Os05g51690	0.289645	1.15e-13	1.29268
LOC_Os09g38060	0.2737	1.98e-13	1.41964
LOC_Os06g06080	0.293738	2.06e-13	1.47368
LOC_Os01g11054	0.267488	2.45e-13	1.5
LOC_Os01g68324	0.261029	2.81e-13	1.46392
LOC_Os01g46810	0.254571	3.06e-13	1.47778
LOC_Os02g37834	0.296524	3.43e-13	1.5493
LOC_Os06g05060	0.299205	5.8e-13	1.52632
LOC_Os04g42250	0.271761	6.03e-13	1.47253
LOC_Os03g06410	0.256096	7.32e-13	1.32353
LOC_Os03g05330	0.259258	1.17e-12	1.46739
LOC_Os03g45170	0.281002	1.5e-12	1.32919
LOC_Os05g41810	0.26413	1.54e-12	1.54286
LOC_Os10g29650	0.269104	1.9e-12	1.47059
LOC_Os01g73200	0.380166	2.25e-12	1.55385
LOC_Os04g08350	0.322828	2.41e-12	1.47561
LOC_Os10g10130	0.398554	2.89e-12	1.34783
LOC_Os06g01360	0.283704	3.17e-12	1.51316
LOC_Os06g15990	0.282296	3.71e-12	1.30114
LOC_Os05g07700	0.265627	4.45e-12	1.49383
LOC_Os04g27096	0.354558	7.63e-12	1.31481
LOC_Os08g06630	0.276118	7.65e-12	1.52113
LOC_Os03g56280	0.26506	7.47e-11	1.475
LOC_Os12g02440	0.253418	1.25e-10	1.47561
LOC_Os01g59530	0.294818	2.21e-10	1.4557
LOC_Os01g22900	0.330499	7.45e-10	1.29932
LOC_Os08g27850	0.255604	1.11e-09	1.34959
LOC_Os01g54670	0.287164	2.04e-08	1.28758
LOC_Os11g37890	0.274367	1.67e-07	1.24309
LOC_Os07g39620	0.267369	2.55e-07	1.23784
LOC_Os02g08420	0.264413	4.06e-07	1.21608
LOC_Os01g62244	0.397348	6.77e-07	1.17037
LOC_Os10g37770	0.32282	5.41e-06	1.34409
LOC_Os04g49370	0.283334	1.62e-05	1.15354

## Sheet: Cluster 1
Gene	log2 fold change	adjusted p-value	specificity
LOC_Os01g51570	2.53444	0	3.52174
LOC_Os01g51890	1.65639	0	1.86905
LOC_Os01g52110	0.755101	0	1.07314
LOC_Os01g64310	2.13674	0	4.09322
LOC_Os02g09480	1.76404	0	2.5969
LOC_Os02g14440	2.03472	0	3.05978
LOC_Os02g17534	1.69745	0	4.00952
LOC_Os02g37590	1.90361	0	3.17647
LOC_Os02g45054	1.54185	0	5.32759
LOC_Os02g45170	1.95525	0	2.24436
LOC_Os02g47470	1.05734	0	1.26721
LOC_Os02g48980	1.40505	0	2.99291
LOC_Os02g51350	1.85555	0	2.71212
LOC_Os02g52010	2.21309	0	4.23577
LOC_Os02g52210	1.45445	0	2.4375
LOC_Os02g56250	1.77017	0	2.22131
LOC_Os03g02920	1.8819	0	3.4386
LOC_Os03g03410	1.32659	0	1.9969
LOC_Os03g04110	1.64112	0	3.2129
LOC_Os03g07530	1.62643	0	2.73846
LOC_Os03g13810	1.10081	0	1.51639
LOC_Os03g16824	1.36084	0	3.06667
LOC_Os03g20380	2.11239	0	3.66456
LOC_Os03g50810	1.37221	0	3.9359
LOC_Os03g56930	1.67458	0	4
LOC_Os03g62090	1.57066	0	4.11111
LOC_Os04g41560	1.14205	0	1.71363
LOC_Os04g41570	2.63599	0	4.22613
LOC_Os04g47860	1.71138	0	4.11429
LOC_Os04g51460	1.44903	0	5.7381
LOC_Os04g52260	2.4066	0	1.57717
LOC_Os04g56530	1.77626	0	2.24579
LOC_Os04g57550	1.71862	0	2.50202
LOC_Os04g59200	2.12562	0	4.19101
LOC_Os05g05160	1.60369	0	1.94565
LOC_Os05g06399	1.49971	0	3.4381
LOC_Os05g35470	1.27863	0	1.83108
LOC_Os05g41550	0.526961	0	1.01945
LOC_Os06g06290	1.35994	0	1.28592
LOC_Os06g29260	3.40052	0	3.60474
LOC_Os06g48180	2.78949	0	2.95676
LOC_Os06g49420	1.90953	0	3.94326
LOC_Os06g49790	1.19407	0	1.80523
LOC_Os07g01904	1.0977	0	1.60321
LOC_Os07g07000	1.7637	0	3.776
LOC_Os07g07990	1.51155	0	2.81633
LOC_Os07g37620	1.99285	0	5.21538
LOC_Os07g46670	1.13951	0	1.51383
LOC_Os07g48040	1.5933	0	5.72917
LOC_Os08g06380	1.88909	0	4.15306
LOC_Os08g35760	1.67382	0	3.43137
LOC_Os08g37660	1.4162	0	2.00662
LOC_Os09g23084	2.44107	0	3.6
LOC_Os09g28810	1.69464	0	3.94318
LOC_Os10g03550	1.1434	0	1.30935
LOC_Os10g38110	1.10548	0	1.85965
LOC_Os11g10290	1.73929	0	3.22297
LOC_Os11g26130	1.67389	0	4.11765
LOC_Os11g45090	1.50424	0	2.82888
LOC_Os11g47453	1.56495	0	5.36842
LOC_Os12g05260	2.03704	0	3.35821
LOC_Os12g07210	2.39741	0	5.71698
LOC_Os12g09250	1.52184	0	6.27907
LOC_Os12g18729	1.12411	0	1.25498
LOC_Os03g19200	1.71446	4.29e-302	5.15217
LOC_Os04g34140	1.22904	6.85e-297	2.98413
LOC_Os01g14440	1.19314	1.6e-296	2.26106
LOC_Os05g37520	1.51342	2.9e-296	2.97561
LOC_Os04g59340	1.26748	1.31e-293	2.52023
LOC_Os05g29990	1.25869	7.47e-287	1.6402
LOC_Os10g36360	1.61103	1.17e-282	4.93617
LOC_Os01g13740	1.00596	8.85e-280	1.875
LOC_Os04g37660	1.23592	5.78e-278	2.41758
LOC_Os05g11260	1.01745	9.14e-278	1.81287
LOC_Os10g26940	1.56084	4.78e-274	1.97015
LOC_Os01g59900	1.23074	8.72e-274	2.09917
LOC_Os01g65670	1.96878	1.33e-270	5.42105
LOC_Os06g43660	1.05922	7.48e-270	1.63682
LOC_Os08g41090	1.21932	1.89e-269	3.6
LOC_Os03g12350	1.1596	2.1e-268	2.048
LOC_Os11g01490	1.20085	4.08e-258	2.52201
LOC_Os03g08840	1.22032	4.97e-258	3.09615
LOC_Os10g37240	1.16983	3.05e-251	2.53548
LOC_Os02g42310	1.22792	3.81e-251	3.14141
LOC_Os01g12730	1.2155	7.49e-251	2.67153
LOC_Os03g31510	1.30773	5.69e-247	2.93694
LOC_Os01g23680	1.2034	5.23e-246	2.95413
LOC_Os03g17760	1.87742	6.79e-240	4.83333
LOC_Os07g46790	1.16476	3.58e-239	2.21212
LOC_Os06g44250	1.1848	1.82e-238	5.05128
LOC_Os03g03720	1.14111	1.78e-235	2.25789
LOC_Os09g28390	1.28608	3.41e-235	4.36
LOC_Os04g46079	1.17869	8.6e-235	5.10811
LOC_Os01g70270	1.07747	8.18e-234	1.77742
LOC_Os01g01340	1.22842	2.88e-232	2.14286
LOC_Os02g52040	1.48064	7.73e-231	4.55556
LOC_Os08g40160	1.08614	9.33e-230	2.42236
LOC_Os02g22100	1.1434	1.24e-229	2.5942
LOC_Os02g45520	1.3234	4.29e-229	4.46809
LOC_Os01g39890	1.15423	8.19e-229	2.1244
LOC_Os06g21110	1.30422	7.07e-227	5.13889
LOC_Os03g10650	1.08537	2.03e-225	2.25269
LOC_Os07g05820	1.13858	3.73e-225	2.32948
LOC_Os03g64020	1.12149	2.22e-224	2.76923
LOC_Os06g28194	1.14157	6.12e-224	7.63158
LOC_Os06g48160	1.98407	1.52e-222	3.70968
LOC_Os01g46610	1.31093	1.7e-222	2.91346
LOC_Os03g11210	1.3312	2.35e-219	5.30303
LOC_Os06g37450	1.23432	2.52e-219	4.07547
LOC_Os12g33610	1.08805	3.84e-218	1.9877
LOC_Os02g32520	1.18869	9.12e-217	2.34132
LOC_Os12g12850	1.14014	1.01e-216	3.32468
LOC_Os07g38630	0.934648	3.59e-215	1.92565
LOC_Os05g37930	1.13027	1.18e-213	4.36957
LOC_Os01g58350	1.22797	6.08e-211	3.72131
LOC_Os06g48570	1.02748	1.23e-209	1.8806
LOC_Os05g39060	1.12965	1.38e-207	3.16867
LOC_Os01g65780	1.1151	1.19e-205	2.81481
LOC_Os06g40500	1.04911	1.31e-204	4.33333
LOC_Os02g53180	1.08385	4.95e-204	2.54887
LOC_Os03g50280	1.18652	2.24e-202	2.89796
LOC_Os10g33190	1.06752	1.08e-201	2.31288
LOC_Os09g34280	1.01716	2.31e-196	2.23429
LOC_Os07g35310	0.903621	5.98e-196	1.44536
LOC_Os05g34650	0.962233	6.67e-195	1.90438
LOC_Os08g37444	0.699419	1.7e-193	1.21622
LOC_Os03g40930	1.18163	7.29e-193	4.06383
LOC_Os06g37820	1.3908	1.01e-191	3.01149
LOC_Os12g38850	1.10331	5.46e-190	2.76699
LOC_Os01g64660	1.12306	1.81e-188	3.97959
LOC_Os12g08730	0.913457	3.3e-187	1.85985
LOC_Os05g51150	1.05948	4.85e-187	3.4375
LOC_Os01g16450	1.16693	4.64e-185	3.62069
LOC_Os07g42200	1.20647	1.85e-183	2.0733
LOC_Os03g02020	0.98594	3.2e-183	1.98618
LOC_Os03g56250	0.852906	1.57e-181	1.67964
LOC_Os01g62060	0.975665	6.5e-181	1.9177
LOC_Os06g14324	0.770187	1.5e-180	1.5537
LOC_Os04g38870	0.854946	3.3e-180	1.63977
LOC_Os02g35820	1.07673	6.04e-177	2.23418
LOC_Os01g36640	1.08151	6.84e-177	2.96429
LOC_Os04g41229	0.596891	7.61e-177	1.22114
LOC_Os04g45070	0.824411	1.6e-176	1.57592
LOC_Os10g36260	0.964201	2.25e-176	1.99526
LOC_Os01g48960	0.983571	1.14e-175	2.02404
LOC_Os01g62460	1.05092	2.52e-174	2.08649
LOC_Os04g55710	0.560728	3.94e-174	1.99099
LOC_Os12g09640	1.08542	2.59e-173	4.19512
LOC_Os05g46350	1.02547	8.71e-172	3.6
LOC_Os04g44924	1.01837	2.13e-171	5.58333
LOC_Os05g08370	1.12466	2.4e-171	2.67647
LOC_Os01g32364	0.934396	1.29e-169	6.09524
LOC_Os12g27370	0.922916	4.34e-168	1.96296
LOC_Os01g56330	0.946353	9.98e-168	4.41667
LOC_Os04g40400	0.986588	2.95e-165	2.55455
LOC_Os04g33200	0.985931	7.79e-165	3.52727
LOC_Os06g22380	0.991892	9.46e-164	2.56881
LOC_Os09g33690	0.97656	8.64e-162	2.19231
LOC_Os04g24804	1.1399	1.12e-161	3.13235
LOC_Os03g05470	1.03889	1.7e-161	2.18987
LOC_Os03g15570	0.939003	1.94e-161	2.29577
LOC_Os04g49954	1.01728	1.67e-159	2.7931
LOC_Os08g39840	1.23999	5.32e-159	3.64
LOC_Os01g72610	0.999859	6.26e-159	2.22667
LOC_Os02g55910	0.94185	1.62e-158	2.33835
LOC_Os01g67540	0.875077	1.3e-157	6.15789
LOC_Os02g48190	0.935123	7.03e-157	3.95238
LOC_Os07g07480	0.947784	3.23e-154	2.30075
LOC_Os04g40990	1.04768	4.31e-154	5.07692
LOC_Os08g12449	0.971038	1.01e-153	2.75281
LOC_Os03g30519	0.990895	1.15e-153	2.57282
LOC_Os01g11160	0.978558	1.32e-151	2.45614
LOC_Os03g07380	0.926879	1.64e-151	2.58416
LOC_Os02g21920	0.889448	4.67e-150	1.77606
LOC_Os03g51220	0.972261	1.25e-149	3.05882
LOC_Os06g17970	0.895264	1.49e-149	2.03911
LOC_Os05g31680	0.872131	1.36e-148	1.98429
LOC_Os05g32320	0.960999	3.82e-147	2.82716
LOC_Os02g42810	0.88165	2.17e-146	2.19463
LOC_Os07g06644	0.953458	2.53e-145	2.56
LOC_Os07g22494	0.843353	5.03e-141	1.61935
LOC_Os05g33570	0.79106	5.67e-141	1.75
LOC_Os08g12830	0.895696	1.36e-140	2.23529
LOC_Os01g19740	1.00435	1.12e-139	2.79747
LOC_Os03g38950	0.964789	5.28e-138	2.55789
LOC_Os04g32850	0.856969	5.6e-138	1.93434
LOC_Os12g23200	0.859249	3.16e-137	2.00559
LOC_Os02g15540	0.905069	2.48e-136	2.63636
LOC_Os07g13234	0.747237	1.1e-135	1.54366
LOC_Os05g35266	0.887208	5.91e-135	1.83105
LOC_Os10g29470	0.807456	1.68e-134	5.88889
LOC_Os03g63950	0.656476	3.45e-134	1.4965
LOC_Os08g38910	1.01406	1.64e-133	2.35652
LOC_Os03g56220	0.917912	1.76e-133	2.46154
LOC_Os02g33680	0.920036	2.34e-131	3.97143
LOC_Os07g23990	0.864228	9.05e-131	2.54839
LOC_Os02g47880	0.84251	1.07e-130	4.8
LOC_Os08g37130	0.646414	2.25e-129	1.24316
LOC_Os04g25400	0.636362	4.74e-127	1.3957
LOC_Os02g48560	1.12315	5.65e-127	1.76923
LOC_Os09g34250	1.02324	1.66e-126	3.73684
LOC_Os01g64780	0.784864	2.1e-126	1.67647
LOC_Os07g29410	0.874695	6.8e-126	2.6506
LOC_Os03g04920	0.895781	3.76e-125	2.50549
LOC_Os10g01044	0.82833	4.12e-125	1.99408
LOC_Os07g22930	0.925843	9.38e-125	2.86567
LOC_Os07g09340	0.819189	2.12e-124	2.23256
LOC_Os04g43410	1.02715	1.05e-123	4.27586
LOC_Os05g29760	0.836938	4.71e-122	1.86154
LOC_Os02g03670	0.907991	7.91e-122	2.75
LOC_Os07g36170	0.922749	1.37e-121	2.208
LOC_Os01g14050	0.868077	3.47e-121	2.16794
LOC_Os06g13660	0.874124	1.51e-120	2.73973
LOC_Os07g48550	0.843522	2.78e-120	3.71053
LOC_Os02g45450	0.794169	6.16e-118	5.15
LOC_Os02g45390	0.86666	1.29e-117	3.29787
LOC_Os09g38410	0.78124	4.43e-117	1.99383
LOC_Os08g38990	0.890466	6.27e-117	3.35556
LOC_Os09g34140	0.851547	3.57e-116	2.93443
LOC_Os04g52000	0.824474	3.83e-116	2.16535
LOC_Os02g07360	0.732144	7.33e-116	4.73913
LOC_Os02g51020	0.847078	5.19e-115	2.80303
LOC_Os01g55570	0.82184	1.13e-114	2.21849
LOC_Os09g32510	0.76	2.47e-114	1.93333
LOC_Os02g42850	0.774681	8.32e-114	4.77273
LOC_Os05g34670	0.929621	8.44e-114	3.62162
LOC_Os08g29150	0.812734	1.59e-113	2.2963
LOC_Os02g06300	0.794736	2.23e-113	3.01786
LOC_Os03g52940	0.981774	2.95e-113	2.42553
LOC_Os05g14270	0.800053	3.43e-113	2.91667
LOC_Os02g10350	0.845025	1.51e-112	2.5
LOC_Os11g17290	0.539801	3.92e-112	1.2144
LOC_Os04g38914	0.69724	9.98e-112	1.52836
LOC_Os04g53680	0.816657	1.59e-111	2.50588
LOC_Os01g45550	0.983109	1.94e-111	3.90323
LOC_Os03g40830	0.763388	5.22e-111	3.31818
LOC_Os10g42100	0.827069	7.11e-111	2.72059
LOC_Os04g53620	0.603964	1.01e-110	1.30899
LOC_Os01g25920	0.722755	1.3e-110	1.53503
LOC_Os03g62700	0.85859	3.28e-110	2.29524
LOC_Os02g54640	0.845566	3.96e-110	2.5375
LOC_Os01g33684	0.887838	1.77e-109	2.89831
LOC_Os05g34854	0.823897	2.65e-109	2
LOC_Os08g13920	0.73249	2.04e-108	1.95706
LOC_Os03g14370	0.838467	2.54e-108	2.04965
LOC_Os10g42690	0.806453	7.59e-108	2.02041
LOC_Os08g07330	0.788129	9.89e-108	1.90643
LOC_Os09g30120	0.547381	1.08e-107	1.48985
LOC_Os01g63190	0.879341	5.45e-107	2.67143
LOC_Os02g53200	0.817839	3.38e-106	3.96552
LOC_Os04g48880	0.836197	6.85e-106	2.71642
LOC_Os03g17300	0.765878	4.84e-105	2.85
LOC_Os07g44820	0.762939	1.82e-104	1.64173
LOC_Os11g33270	1.47206	2.02e-104	2.96154
LOC_Os03g12160	0.777509	1.47e-103	2.0597
LOC_Os12g35670	0.703221	2.75e-103	3.96429
LOC_Os04g52900	0.798291	6.7e-103	1.80513
LOC_Os05g35650	0.846586	1.18e-102	2.20561
LOC_Os12g01510	0.799859	1.19e-102	2.16239
LOC_Os03g59090	0.633275	9.9e-102	1.50442
LOC_Os12g08830	0.756468	1.32e-101	3.10417
LOC_Os10g39130	0.697885	2.66e-101	1.58099
LOC_Os01g17240	0.79214	3.15e-101	2.4023
LOC_Os06g47130	0.746495	3.72e-101	3.96429
LOC_Os11g05380	0.893818	6.49e-101	3.38462
LOC_Os01g21250	0.761679	8.94e-101	3
LOC_Os07g46780	0.730033	1.3e-100	3.57143
LOC_Os05g40010	0.892247	2.08e-100	3.20455
LOC_Os03g57220	0.773882	4.13e-100	1.9931
LOC_Os07g35480	0.931237	7.39e-100	4.03704
LOC_Os10g40590	0.893892	1.94e-98	2.17117
LOC_Os09g36040	0.781865	1.65e-97	2.61194
LOC_Os02g31070	0.757572	1.77e-97	2.40964
LOC_Os01g68160	0.747667	2.02e-97	1.95946
LOC_Os03g03520	0.749212	3.9e-97	3.51429
LOC_Os07g49114	0.756997	5.57e-97	1.7868
LOC_Os04g43440	0.8033	1.28e-96	2.76271
LOC_Os04g59330	0.755346	2.2e-96	2.55556
LOC_Os04g35130	0.745659	5.54e-96	2.52703
LOC_Os07g39920	0.704169	8.24e-96	3.7931
LOC_Os09g39390	0.748221	1.26e-95	2.21569
LOC_Os10g39520	0.795335	1.61e-95	1.86826
LOC_Os11g12340	0.953539	2.13e-95	2.97959
LOC_Os04g55230	0.82008	4.89e-95	2.58824
LOC_Os01g51430	0.770701	5.88e-95	2.06452
LOC_Os07g37010	0.775558	1.12e-94	3.13953
LOC_Os04g41960	0.857649	4.03e-94	1.94595
LOC_Os09g36600	0.784422	4.11e-94	1.84524
LOC_Os05g30350	0.740685	1.23e-93	1.87879
LOC_Os09g26160	0.739185	3.27e-93	3.5
LOC_Os02g40454	0.761233	4.04e-93	2.76786
LOC_Os03g59180	0.674839	2.64e-92	1.69432
LOC_Os03g01930	0.734341	2.66e-92	3.14286
LOC_Os07g37030	0.684776	7.42e-92	1.82584
LOC_Os07g42280	0.773811	3.64e-91	2.36585
LOC_Os02g14430	0.923193	9.86e-91	2.6
LOC_Os03g22120	0.578258	1.73e-90	1.44772
LOC_Os05g07300	0.828409	2.06e-90	2.29213
LOC_Os03g19760	0.695924	3.06e-90	1.62195
LOC_Os03g08860	0.774717	5.49e-90	2.31395
LOC_Os12g17320	0.811709	6.24e-90	2.28409
LOC_Os01g22980	0.748569	1.09e-89	2.29213
LOC_Os01g15640	0.668703	1.31e-89	1.54483
LOC_Os10g39140	0.802294	1.57e-89	2.02362
LOC_Os02g38980	0.55208	1.85e-89	1.2902
LOC_Os10g22630	0.459802	2.74e-89	1.24116
LOC_Os03g23980	0.721165	9.64e-89	1.9771
LOC_Os03g06139	1.04206	1.43e-87	2.93617
LOC_Os02g49760	0.748272	4e-87	2.07965
LOC_Os09g06464	0.528837	4.67e-87	1.38038
LOC_Os02g54254	0.703059	6.1e-87	1.86709
LOC_Os07g08950	0.748494	2.74e-86	2.01626
LOC_Os05g37080	0.917199	5.27e-86	2.97727
LOC_Os02g39330	0.748024	6.35e-86	3.84615
LOC_Os12g39200	0.703922	7.14e-86	2.71429
LOC_Os01g61120	0.731003	3.06e-85	2.11215
LOC_Os11g44990	0.593347	3.82e-85	3.58621
LOC_Os11g04710	0.749963	1.32e-84	2.41892
LOC_Os01g72080	0.680913	1.37e-84	1.77901
LOC_Os04g59210	0.643456	1.77e-84	3.58621
LOC_Os11g09010	0.684023	9.9e-84	1.58077
LOC_Os12g19470	0.681326	1.72e-83	1.56654
LOC_Os07g08970	0.803382	2.2e-83	2.11538
LOC_Os04g33460	0.625329	2.23e-83	3.39394
LOC_Os04g56400	0.785675	2.84e-83	1.81595
LOC_Os11g45190	0.752822	3.26e-83	2.91111
LOC_Os08g11480	0.467183	5.09e-83	1.2326
LOC_Os01g70710	0.8233	1.42e-82	2.66071
LOC_Os08g19650	0.680453	2.54e-82	1.55682
LOC_Os03g12370	0.777251	2.61e-81	2.24419
LOC_Os02g01150	0.694851	3.58e-81	1.73298
LOC_Os01g53790	0.906868	5.68e-81	2.68519
LOC_Os07g35560	0.7721	9.95e-81	3.13514
LOC_Os01g09010	0.64497	5.16e-80	1.52727
LOC_Os01g70470	0.538347	8.31e-80	1.42432
LOC_Os10g01480	0.683035	1.15e-79	2.12871
LOC_Os02g03230	0.698981	1.32e-79	1.875
LOC_Os02g37600	0.71826	3.25e-78	3.05128
LOC_Os04g52270	0.66233	6.75e-77	1.8777
LOC_Os09g23110	0.62753	1.55e-76	1.60173
LOC_Os02g15230	0.775628	2.38e-76	2.00893
LOC_Os03g48000	0.70702	6.68e-76	2.34247
LOC_Os02g39730	0.696096	2.08e-75	1.85714
LOC_Os06g51460	0.686508	5.26e-75	2.45312
LOC_Os02g50570	0.638656	7.65e-75	2.29114
LOC_Os03g04340	0.740594	1.07e-74	2.12766
LOC_Os03g09060	0.665817	2.22e-74	2.32877
LOC_Os04g37619	0.693687	8.06e-74	2.58182
LOC_Os01g68060	0.598607	1.11e-73	1.57959
LOC_Os05g21180	0.682894	1.64e-73	1.63636
LOC_Os03g11440	0.745927	5.51e-73	1.99099
LOC_Os06g51029	0.68981	5.89e-73	1.93388
LOC_Os02g51060	0.679501	1.16e-72	2.1413
LOC_Os07g41200	0.821	3.18e-72	2.13333
LOC_Os01g72000	0.687124	3.41e-72	1.77848
LOC_Os12g16350	0.309833	5.51e-72	1.07494
LOC_Os01g43330	0.615061	8.74e-72	2.79545
LOC_Os04g17660	0.727244	1.91e-71	2.53571
LOC_Os06g24070	0.644977	3.43e-71	1.68984
LOC_Os09g24924	0.645451	3.47e-71	3.11765
LOC_Os09g16330	0.691483	1.9e-70	2.24359
LOC_Os06g09900	0.550788	5.91e-70	1.4245
LOC_Os11g07020	0.485285	9.49e-70	1.48355
LOC_Os01g28989	0.491515	1.35e-69	1.32037
LOC_Os06g48200	1.3156	1.73e-69	1.68485
LOC_Os01g15000	0.676387	2.9e-69	2.29577
LOC_Os01g68020	0.562913	8.54e-69	1.20755
LOC_Os08g41040	0.697893	2.03e-68	1.92241
LOC_Os02g47020	0.676732	5.19e-68	1.89516
LOC_Os02g54600	0.674519	6.87e-68	1.76282
LOC_Os01g73900	0.647478	4.37e-67	2.74419
LOC_Os02g43350	0.651475	4.75e-67	1.75325
LOC_Os09g27050	0.68273	9.14e-67	1.65775
LOC_Os04g27096	0.65195	4.19e-66	1.79054
LOC_Os01g48200	0.613212	9.78e-66	2.31818
LOC_Os01g69030	0.6413	2.19e-65	2.67391
LOC_Os03g19020	0.632598	2.97e-65	1.56
LOC_Os05g11064	0.633136	1.74e-64	2.21918
LOC_Os01g19940	0.620016	5.77e-64	1.50781
LOC_Os04g51454	0.669713	6.67e-64	1.95283
LOC_Os02g45120	0.627558	1.28e-63	2.46296
LOC_Os03g40010	0.582357	1.31e-63	1.38438
LOC_Os08g39694	0.377444	2.69e-63	1.42895
LOC_Os02g36340	0.395938	9.42e-63	1.24113
LOC_Os05g39610	0.622668	1.05e-62	1.61856
LOC_Os11g45060	0.655713	1.68e-62	2.30159
LOC_Os03g16690	0.599342	2.74e-62	1.73077
LOC_Os06g12170	0.723022	3.87e-62	2.05618
LOC_Os02g32590	0.865707	5.29e-62	2.28788
LOC_Os03g50310	0.604456	6.61e-62	1.8209
LOC_Os09g35730	0.658634	1.02e-61	1.79851
LOC_Os02g54510	0.646525	2.29e-61	1.75862
LOC_Os12g19381	0.30371	3.11e-61	1.11895
LOC_Os02g57660	0.601268	3.39e-61	1.56019
LOC_Os04g54790	0.609544	2.09e-60	2
LOC_Os02g50130	0.505122	3.22e-60	1.34748
LOC_Os08g44050	0.619576	7.5e-60	2.33898
LOC_Os06g03990	0.653528	1.31e-59	2.12987
LOC_Os05g36994	0.471538	2.72e-59	1.35248
LOC_Os04g51880	0.62227	4.86e-59	1.34637
LOC_Os01g52170	0.567652	5.44e-59	2.88571
LOC_Os07g37320	0.63555	1.02e-58	1.32454
LOC_Os01g73970	0.619865	1.47e-58	1.65868
LOC_Os08g43560	0.598806	1.55e-58	1.71523
LOC_Os09g27080	0.5711	3.11e-58	1.67059
LOC_Os09g02710	0.559789	5.77e-58	1.52101
LOC_Os02g19924	0.553761	1.41e-57	2.43396
LOC_Os05g04520	0.605654	1.77e-57	1.57843
LOC_Os02g30900	0.623805	2.54e-57	1.83333
LOC_Os03g03290	0.56755	4.59e-57	1.73649
LOC_Os02g17500	0.518735	4.96e-57	1.4507
LOC_Os10g35630	0.631094	6.16e-57	1.68519
LOC_Os02g04680	0.629756	7.19e-57	1.74126
LOC_Os02g51950	0.648934	8.91e-57	2.5
LOC_Os02g06430	0.637968	2.42e-56	1.94898
LOC_Os01g67054	0.582603	2.45e-56	1.51046
LOC_Os02g40040	0.598244	3.39e-56	2.37037
LOC_Os01g68450	0.55678	3.96e-56	2.46939
LOC_Os01g59080	0.586923	1.17e-55	2.25806
LOC_Os11g05100	0.571501	1.8e-55	2.51064
LOC_Os09g25740	0.590792	1.87e-55	2.17647
LOC_Os03g10180	0.585075	4.75e-55	1.93814
LOC_Os03g18820	0.62029	8.98e-55	1.85586
LOC_Os05g41580	0.609986	1.19e-54	1.5736
LOC_Os03g12840	0.392677	3.43e-54	1.69939
LOC_Os03g45280	0.342002	3.79e-54	1.25631
LOC_Os02g32490	0.71618	5.09e-54	2
LOC_Os02g10390	0.563173	8.43e-54	1.66871
LOC_Os02g02910	0.5782	1.17e-53	2.51111
LOC_Os04g49350	0.562733	1.42e-53	2.57143
LOC_Os03g05620	0.547264	3.04e-53	1.62712
LOC_Os10g10130	0.638426	6.58e-53	1.78125
LOC_Os02g32250	0.529363	1.11e-52	1.50213
LOC_Os07g35540	0.578815	1.66e-52	2.2931
LOC_Os12g38640	0.522137	2.89e-52	1.56098
LOC_Os12g02200	0.607286	6.57e-52	1.61017
LOC_Os03g20640	0.544824	9.05e-52	2.38776
LOC_Os03g18310	0.597135	1.47e-51	1.74615
LOC_Os02g19820	0.555545	1.55e-51	1.60335
LOC_Os01g68480	0.571212	1.95e-51	1.82301
LOC_Os01g04010	0.520901	2.48e-51	1.60221
LOC_Os05g23530	0.584489	3.9e-51	1.85047
LOC_Os10g37760	0.59068	1.35e-50	2.06579
LOC_Os12g22489	0.608681	1.58e-50	2.05263
LOC_Os02g35470	0.536242	2.37e-50	1.44314
LOC_Os10g39780	0.579323	5.66e-50	1.65359
LOC_Os02g52880	0.54331	7.84e-50	1.88776
LOC_Os08g33420	0.532536	9.02e-50	1.52113
LOC_Os06g44890	0.593767	1.73e-49	1.96429
LOC_Os01g11946	0.549648	5.75e-49	2.19355
LOC_Os01g70130	0.529812	6.43e-49	2.03846
LOC_Os08g40919	0.567201	7.07e-49	1.97561
LOC_Os08g31410	0.504059	1.29e-48	1.50222
LOC_Os03g29350	0.413844	6.35e-48	1.27483
LOC_Os02g15520	0.578124	1.05e-47	2.01299
LOC_Os08g34950	0.555447	1.81e-47	1.69343
LOC_Os08g07540	0.549638	6.15e-47	1.63226
LOC_Os05g23880	0.53469	6.9e-47	1.56983
LOC_Os03g36750	0.486227	8.69e-47	2.29412
LOC_Os07g23520	0.540971	1.39e-46	1.65101
LOC_Os03g54220	0.516887	1.66e-46	2.32
LOC_Os01g70400	0.520699	6.4e-46	2.29412
LOC_Os03g45770	0.574314	7.61e-46	1.85417
LOC_Os11g02240	0.609031	1.13e-45	1.62914
LOC_Os03g08550	0.555632	1.44e-45	2.11111
LOC_Os01g29330	0.563704	1.66e-45	2.12698
LOC_Os05g36110	0.5225	2.42e-45	1.82178
LOC_Os03g17634	0.493203	7.93e-45	1.55801
LOC_Os05g39260	0.554416	8.85e-45	1.60625
LOC_Os09g37910	0.695507	1e-44	1.68148
LOC_Os01g43150	0.48725	1.84e-44	2.35556
LOC_Os08g20500	0.56245	1.93e-44	2.0597
LOC_Os01g38980	0.531437	2.86e-44	1.62581
LOC_Os09g04790	0.538362	5.67e-44	2.07692
LOC_Os01g43410	0.529504	6.71e-44	1.62416
LOC_Os01g13480	0.51881	1.01e-43	2.04478
LOC_Os01g60040	0.517733	1.52e-43	1.5614
LOC_Os04g53310	0.505198	1.68e-43	2.07692
LOC_Os07g48100	0.409365	3.51e-43	1.31282
LOC_Os03g08270	0.460699	4.1e-43	1.43852
LOC_Os07g06660	0.493332	6.17e-43	2.32609
LOC_Os01g43100	0.599006	1.14e-42	1.83696
LOC_Os05g51630	0.413483	1.65e-42	1.53731
LOC_Os08g24390	0.551702	4.11e-42	1.94872
LOC_Os07g09680	0.489362	4.14e-42	1.62416
LOC_Os01g47420	0.517117	6.37e-42	1.875
LOC_Os09g33680	0.507801	6.79e-42	1.41667
LOC_Os02g10700	0.341277	1.35e-41	1.16528
LOC_Os01g74640	0.550374	1.46e-41	1.57862
LOC_Os08g09340	0.669608	1.94e-41	1.56548
LOC_Os01g25990	0.492906	3.16e-41	1.79208
LOC_Os01g43870	0.435878	3.77e-41	1.367
LOC_Os05g41900	0.473458	4.23e-41	1.20798
LOC_Os04g37580	0.523833	4.5e-41	1.81443
LOC_Os05g49910	0.524834	5.02e-41	2.04615
LOC_Os04g17100	0.529185	7.92e-41	1.70248
LOC_Os04g49510	0.402604	1.64e-40	1.32123
LOC_Os10g28020	0.466588	2.24e-40	1.45946
LOC_Os03g01750	0.477766	3.57e-40	1.46759
LOC_Os11g05700	0.495519	3.64e-40	1.64539
LOC_Os08g06640	0.483409	3.66e-40	1.55556
LOC_Os08g39980	0.520761	4.19e-40	1.5679
LOC_Os03g12890	0.490145	4.81e-40	1.65693
LOC_Os04g48270	0.485982	8.21e-40	2.04839
LOC_Os06g49430	0.526087	1.07e-39	1.48454
LOC_Os12g15222	0.376855	1.18e-39	1.27098
LOC_Os01g66300	0.527585	1.81e-39	1.68908
LOC_Os07g35330	0.495604	4.73e-39	1.60135
LOC_Os04g47590	0.455012	4.9e-39	2.26667
LOC_Os07g35260	0.514878	1.17e-38	1.87059
LOC_Os06g44620	0.487286	1.23e-38	1.64444
LOC_Os04g50204	0.520388	1.6e-38	1.57419
LOC_Os09g17630	0.434432	2.33e-38	1.4053
LOC_Os04g54830	0.506144	4.97e-38	1.60563
LOC_Os09g23070	0.482818	7.25e-38	1.85542
LOC_Os07g47030	0.478077	8.22e-38	1.74757
LOC_Os06g21590	0.468779	1.01e-37	1.72072
LOC_Os06g04880	0.448531	1.18e-37	1.35517
LOC_Os01g54400	0.501182	1.75e-37	1.65354
LOC_Os12g23180	0.473187	1.98e-37	2.03226
LOC_Os07g47630	0.459953	2.3e-37	1.47739
LOC_Os05g49970	0.504162	2.56e-37	1.59712
LOC_Os08g34150	0.567124	3.06e-37	1.77895
LOC_Os01g61670	0.503423	3.59e-37	1.92958
LOC_Os01g73500	0.429135	4.87e-37	1.39764
LOC_Os07g29224	0.403699	8.84e-37	1.34884
LOC_Os03g22270	0.437143	1.01e-36	1.30548
LOC_Os06g44160	0.615454	1.61e-36	1.80682
LOC_Os05g32970	0.44013	1.84e-36	1.37545
LOC_Os01g64750	0.457361	2.77e-36	2.01639
LOC_Os09g25850	0.575598	4.69e-36	2.22222
LOC_Os08g10290	0.328161	5.97e-36	1.28496
LOC_Os04g46970	0.507417	9.43e-36	2.09434
LOC_Os01g54480	0.55316	2.14e-35	1.53086
LOC_Os10g31820	0.51149	2.7e-35	1.56463
LOC_Os04g38480	0.449376	2.78e-35	1.40928
LOC_Os08g41470	0.484941	2.85e-35	1.87013
LOC_Os02g26294	0.500162	3.1e-35	1.69811
LOC_Os03g41080	0.48608	3.4e-35	1.75789
LOC_Os07g33110	0.44856	4.95e-35	1.68142
LOC_Os09g24590	0.511402	5.62e-35	1.55484
LOC_Os10g22950	0.456756	9.09e-35	1.4141
LOC_Os11g25780	0.414677	9.14e-35	1.39544
LOC_Os06g44170	0.472162	1.17e-34	2.14583
LOC_Os12g08810	0.590789	1.21e-34	1.35361
LOC_Os06g43090	0.514461	1.41e-34	2.07407
LOC_Os08g11470	0.375837	1.96e-34	1.2164
LOC_Os01g56680	0.425231	2.79e-34	1.38492
LOC_Os02g53140	0.468561	3.17e-34	1.53086
LOC_Os06g45820	0.560407	7.33e-34	1.60465
LOC_Os01g71930	0.502934	9.15e-34	1.65517
LOC_Os10g40740	0.32745	1.95e-33	1.26027
LOC_Os04g44320	0.464489	2.59e-33	2.07547
LOC_Os03g59320	0.476511	2.72e-33	1.57042
LOC_Os10g41780	0.455278	2.83e-33	1.86301
LOC_Os02g01340	0.437798	4.01e-33	1.92537
LOC_Os01g73910	0.480685	5.68e-33	1.75824
LOC_Os05g43650	0.451814	7.54e-33	2.10417
LOC_Os03g34310	0.484037	1.31e-32	1.95082
LOC_Os03g59040	0.50296	1.45e-32	1.47977
LOC_Os03g03200	0.419631	1.6e-32	1.98333
LOC_Os01g69100	0.469866	1.87e-32	1.40179
LOC_Os03g60260	0.476222	2.19e-32	1.68269
LOC_Os02g03840	0.372725	3.48e-32	1.21556
LOC_Os10g39810	0.434924	4.73e-32	2.10204
LOC_Os01g67480	0.301337	9.79e-32	1.21529
LOC_Os03g52239	0.345071	1.77e-31	1.24439
LOC_Os08g06010	0.452557	1.87e-31	1.46277
LOC_Os04g32110	0.54801	3.34e-31	1.48171
LOC_Os12g07370	0.449332	5.37e-31	1.49701
LOC_Os10g01134	0.434591	5.56e-31	1.49419
LOC_Os07g43170	0.468246	6.24e-31	1.62281
LOC_Os09g25410	0.481215	6.24e-30	1.68687
LOC_Os05g50930	0.443946	7.62e-30	1.67327
LOC_Os08g41460	0.390056	2.11e-29	1.28616
LOC_Os02g50560	0.458366	2.43e-29	1.73034
LOC_Os12g04480	0.446145	2.76e-29	1.76829
LOC_Os01g11590	0.436425	3.05e-29	1.69474
LOC_Os12g03594	0.486171	3.36e-29	1.85294
LOC_Os07g46330	0.434738	1.14e-28	1.69474
LOC_Os11g45710	0.418365	1.14e-28	1.96296
LOC_Os12g32536	0.425683	1.23e-28	1.35983
LOC_Os03g17730	0.445221	2.83e-28	1.7439
LOC_Os04g40670	0.462097	4.07e-28	1.41237
LOC_Os06g31100	0.507475	5.59e-28	1.64423
LOC_Os08g27010	0.446438	5.87e-28	1.85938
LOC_Os05g02010	0.411801	1.07e-27	1.80822
LOC_Os04g27250	0.424991	1.39e-27	1.41667
LOC_Os06g49640	0.335548	2.12e-27	1.30744
LOC_Os03g50520	0.463597	2.17e-27	1.8209
LOC_Os07g37890	0.451188	2.29e-27	1.74684
LOC_Os09g24440	0.333077	2.38e-27	1.17292
LOC_Os09g04440	0.462282	2.41e-27	1.56198
LOC_Os03g37640	0.443609	2.67e-27	1.52941
LOC_Os03g04050	0.42781	3.13e-27	1.94545
LOC_Os11g41600	0.484918	3.74e-27	1.41237
LOC_Os10g42780	0.276023	1.08e-26	1.1495
LOC_Os06g43190	0.400043	1.32e-26	1.72619
LOC_Os03g02514	0.334466	1.39e-26	1.48795
LOC_Os12g07110	0.409452	2.76e-26	1.55645
LOC_Os02g42690	0.418613	3.94e-26	1.47771
LOC_Os01g66190	0.383949	4.1e-26	1.96078
LOC_Os02g39010	0.360449	5.55e-26	1.26036
LOC_Os04g25740	0.398303	5.66e-26	1.4717
LOC_Os04g21580	0.415707	6.87e-26	1.96078
LOC_Os10g41749	0.447551	7.29e-26	1.80303
LOC_Os02g45250	0.39033	7.67e-26	1.78873
LOC_Os02g58310	0.385556	1.31e-25	1.89474
LOC_Os01g48990	0.414078	1.97e-25	1.51471
LOC_Os04g16680	0.433002	3.03e-25	1.74667
LOC_Os05g01530	0.350117	3.4e-25	1.42553
LOC_Os02g54650	0.304045	4.01e-25	1.25948
LOC_Os07g37454	0.411921	5.96e-25	1.59259
LOC_Os11g06390	0.440426	5.99e-25	1.80303
LOC_Os08g19980	0.424731	8.25e-25	1.57522
LOC_Os01g16130	0.374856	9.51e-25	1.81538
LOC_Os03g07360	0.442527	3.15e-24	1.34783
LOC_Os07g43050	0.436989	6.46e-24	1.45946
LOC_Os02g15580	0.413512	7.26e-24	1.62366
LOC_Os03g31490	0.390713	8.56e-24	1.5614
LOC_Os10g40030	0.406913	1.13e-23	1.49265
LOC_Os05g36070	0.384774	1.26e-23	1.3062
LOC_Os03g62610	0.315273	1.38e-23	1.25364
LOC_Os03g17740	0.392266	1.93e-23	1.39683
LOC_Os02g08440	0.413563	2.25e-23	1.26774
LOC_Os02g06930	0.406696	6.32e-23	1.75714
LOC_Os06g05130	0.405563	8.88e-23	1.71429
LOC_Os01g25540	0.380586	1.19e-22	1.79365
LOC_Os03g21890	0.418719	1.61e-22	1.69737
LOC_Os04g39210	0.411855	1.64e-22	1.59375
LOC_Os10g20240	0.375297	2.7e-22	1.47518
LOC_Os10g40640	0.415492	3e-22	1.38542
LOC_Os04g34270	0.431093	3.46e-22	1.55357
LOC_Os01g28790	0.362031	3.78e-22	1.43636
LOC_Os02g57190	0.370916	5.19e-22	1.40449
LOC_Os06g09890	0.261785	6.5e-22	1.16599
LOC_Os06g12129	0.388597	6.88e-22	1.48175
LOC_Os03g63020	0.397954	7.05e-22	1.44667
LOC_Os12g39420	0.357129	9.46e-22	1.42683
LOC_Os03g37010	0.393141	1.06e-21	1.54955
LOC_Os02g12320	0.358607	1.36e-21	1.35437
LOC_Os05g25840	0.356467	1.71e-21	1.75758
LOC_Os06g36180	0.288857	1.83e-21	1.34322
LOC_Os01g48390	0.409822	1.98e-21	1.85185
LOC_Os03g55389	0.358459	2e-21	1.82456
LOC_Os02g36740	0.40925	3.46e-21	1.52632
LOC_Os08g01740	0.407712	3.67e-21	1.53704
LOC_Os06g09370	0.353971	3.69e-21	1.34419
LOC_Os02g37834	0.376334	3.76e-21	1.72857
LOC_Os09g17049	0.257074	3.8e-21	1.16963
LOC_Os07g48430	0.401279	3.83e-21	1.62069
LOC_Os09g31514	0.413143	4.37e-21	1.63855
LOC_Os06g14740	0.395182	5.11e-21	1.30672
LOC_Os12g44380	0.378566	7.63e-21	1.38043
LOC_Os07g41250	0.398642	7.9e-21	1.44218
LOC_Os03g60639	0.347786	1.02e-20	1.36232
LOC_Os08g14450	0.364474	1.89e-20	1.56863
LOC_Os01g66890	0.392319	2.17e-20	1.68
LOC_Os04g20230	0.359476	2.92e-20	1.72059
LOC_Os03g45870	0.39945	3.7e-20	1.55882
LOC_Os02g47620	0.379359	4.05e-20	1.36413
LOC_Os12g08770	0.350971	4.1e-20	1.45139
LOC_Os01g25386	0.272544	4.14e-20	1.28873
LOC_Os01g31870	0.307074	4.14e-20	1.24465
LOC_Os03g27250	0.421593	8.12e-20	1.40385
LOC_Os01g40070	0.355374	8.88e-20	1.68493
LOC_Os07g09040	0.409896	9.29e-20	1.51818
LOC_Os02g02980	0.368286	1.13e-19	1.47656
LOC_Os04g34080	0.309298	1.32e-19	1.4507
LOC_Os03g63870	0.402871	1.32e-19	1.50435
LOC_Os01g50849	0.387129	1.51e-19	1.44286
LOC_Os03g01014	0.299066	1.61e-19	1.64634
LOC_Os05g50370	0.374433	2.09e-19	1.59091
LOC_Os06g30310	0.421524	2.11e-19	1.40909
LOC_Os03g45730	0.370921	2.66e-19	1.37931
LOC_Os07g36410	0.30915	3.92e-19	1.25974
LOC_Os04g57610	0.440191	8.04e-19	1.41379
LOC_Os02g38392	0.375265	1.18e-18	1.56383
LOC_Os08g20020	0.403015	1.83e-18	1.74576
LOC_Os01g69060	0.363015	2.24e-18	1.71429
LOC_Os02g14800	0.333305	2.27e-18	1.34518
LOC_Os11g10100	0.293542	3.28e-18	1.18093
LOC_Os03g58790	0.394584	3.64e-18	1.46341
LOC_Os08g42590	0.388177	3.78e-18	1.44961
LOC_Os05g51690	0.294195	5.25e-18	1.34466
LOC_Os04g38720	0.545679	5.68e-18	1.67164
LOC_Os04g55180	0.328519	5.72e-18	1.72581
LOC_Os03g22160	0.334406	5.76e-18	1.34328
LOC_Os03g21664	0.342488	5.89e-18	1.34171
LOC_Os01g54510	0.353806	1.06e-17	1.48718
LOC_Os03g49900	0.367683	1.64e-17	1.44444
LOC_Os03g02320	0.33549	1.84e-17	1.31081
LOC_Os07g01550	0.372488	2.02e-17	1.50476
LOC_Os08g39300	0.310687	2.2e-17	1.40127
LOC_Os08g32630	0.352733	2.49e-17	1.63889
LOC_Os01g09300	0.356997	2.57e-17	1.50485
LOC_Os05g48790	0.363976	2.91e-17	1.60256
LOC_Os08g06630	0.34321	3.32e-17	1.64789
LOC_Os08g01850	0.319885	5.77e-17	1.7
LOC_Os01g49770	0.364281	6.45e-17	1.59494
LOC_Os01g65330	0.331365	6.8e-17	1.40132
LOC_Os03g53800	0.414595	7.49e-17	1.22115
LOC_Os09g27070	0.368431	9.21e-17	1.61644
LOC_Os02g04520	0.381116	1.07e-16	1.54348
LOC_Os05g26954	0.381178	1.31e-16	1.43511
LOC_Os10g04090	0.368277	1.44e-16	1.55682
LOC_Os07g37560	0.309258	1.65e-16	1.31754
LOC_Os11g41875	0.404993	1.96e-16	1.45299
LOC_Os06g14450	0.337423	2.94e-16	1.52083
LOC_Os03g18140	0.371979	3.56e-16	1.49038
LOC_Os03g07990	0.332858	3.79e-16	1.32474
LOC_Os02g12490	0.345084	4.06e-16	1.5679
LOC_Os01g64790	0.282548	4.86e-16	1.45238
LOC_Os06g51240	0.389731	5.77e-16	1.52222
LOC_Os04g59610	0.338771	6.4e-16	1.575
LOC_Os05g47560	0.337377	7.69e-16	1.39716
LOC_Os06g37000	0.377735	1.12e-15	1.49505
LOC_Os06g47300	0.352872	1.28e-15	1.41353
LOC_Os03g39860	0.802091	1.32e-15	1.42975
LOC_Os01g03060	0.329034	1.38e-15	1.30093
LOC_Os11g10990	0.391677	1.46e-15	1.67213
LOC_Os06g28524	0.318574	1.71e-15	1.31633
LOC_Os03g11220	0.307221	1.76e-15	1.56962
LOC_Os03g49380	0.452309	1.97e-15	1.47619
LOC_Os06g43670	0.363012	2.64e-15	1.44538
LOC_Os04g23820	0.36644	2.72e-15	1.51111
LOC_Os05g49770	0.277713	2.78e-15	1.27823
LOC_Os03g11230	0.342117	2.88e-15	1.40441
LOC_Os03g54900	0.320841	3.21e-15	1.39583
LOC_Os01g48300	0.328861	4.15e-15	1.48515
LOC_Os08g33820	0.287614	4.55e-15	1.54651
LOC_Os03g55450	0.326148	5.11e-15	1.65574
LOC_Os07g48280	0.314853	5.59e-15	1.41538
LOC_Os04g41340	0.343376	8.85e-15	1.40909
LOC_Os09g32820	0.332618	1.14e-14	1.6
LOC_Os07g37240	0.297923	1.21e-14	1.51685
LOC_Os01g31690	0.275151	1.57e-14	1.34911
LOC_Os07g01560	0.413988	1.57e-14	1.38849
LOC_Os01g66350	0.269885	2.3e-14	1.27311
LOC_Os02g40240	0.311611	2.39e-14	1.54217
LOC_Os03g15770	0.295477	4.66e-14	1.54321
LOC_Os07g37100	0.360139	4.67e-14	1.34356
LOC_Os11g09140	0.306295	5.73e-14	1.55128
LOC_Os01g31810	0.332479	6.03e-14	1.26457
LOC_Os02g58080	0.33818	6.62e-14	1.48936
LOC_Os01g72100	0.338524	7.55e-14	1.56579
LOC_Os03g60080	0.339232	7.82e-14	1.31606
LOC_Os01g47460	0.339272	9.45e-14	1.34615
LOC_Os02g18820	0.314067	9.7e-14	1.47959
LOC_Os06g40940	0.307154	1.15e-13	1.6
LOC_Os09g17740	0.254168	1.22e-13	1.36364
LOC_Os08g07774	0.300438	1.24e-13	1.2765
LOC_Os03g63040	0.299859	1.27e-13	1.23077
LOC_Os01g09800	0.302603	2.09e-13	1.58333
LOC_Os07g39620	0.313471	2.49e-13	1.30811
LOC_Os03g06835	0.357073	3.12e-13	1.39516
LOC_Os12g07540	0.344438	3.23e-13	1.48352
LOC_Os04g38600	0.256199	3.59e-13	1.49474
LOC_Os03g59360	0.310504	3.6e-13	1.27064
LOC_Os06g41990	0.292024	3.93e-13	1.23048
LOC_Os11g41990	0.321853	4.27e-13	1.46
LOC_Os07g30130	0.281272	4.53e-13	1.26293
LOC_Os07g39520	0.289165	4.92e-13	1.61905
LOC_Os03g19560	0.329505	6.25e-13	1.375
LOC_Os03g37730	0.333756	7.03e-13	1.39837
LOC_Os02g56560	0.300525	7.55e-13	1.25764
LOC_Os01g25530	0.338623	8.44e-13	1.37594
LOC_Os07g05480	0.276199	9.69e-13	1.27397
LOC_Os01g01484	0.276688	9.94e-13	1.48913
LOC_Os10g33930	0.293151	1.33e-12	1.53165
LOC_Os02g47744	0.307503	1.39e-12	1.57353
LOC_Os07g18720	0.305689	1.47e-12	1.53247
LOC_Os10g39010	0.322	1.5e-12	1.40164
LOC_Os02g49590	0.341195	2.22e-12	1.41228
LOC_Os10g10580	0.308643	2.23e-12	1.59375
LOC_Os05g25450	0.311955	2.29e-12	1.35915
LOC_Os05g35274	0.31592	3.19e-12	1.39496
LOC_Os05g39410	0.294499	3.35e-12	1.43519
LOC_Os06g12690	0.306415	3.82e-12	1.41593
LOC_Os08g30060	0.261707	4.09e-12	1.47368
LOC_Os09g32640	0.323953	7.86e-12	1.3871
LOC_Os06g49250	0.298488	8.46e-12	1.32484
LOC_Os08g02350	0.288796	9.69e-12	1.31395
LOC_Os01g61710	0.32882	1.04e-11	1.33333
LOC_Os01g13540	0.312062	1.11e-11	1.40909
LOC_Os02g19150	0.303163	1.34e-11	1.41284
LOC_Os01g59910	0.317714	1.35e-11	1.42574
LOC_Os03g17180	0.268505	1.57e-11	1.2479
LOC_Os05g24601	0.306123	1.8e-11	1.4878
LOC_Os07g49280	0.269733	2.14e-11	1.5
LOC_Os11g26850	0.401942	2.35e-11	1.45161
LOC_Os06g03600	0.344668	2.49e-11	1.26289
LOC_Os01g54560	0.255928	2.84e-11	1.56923
LOC_Os01g58220	0.316883	2.9e-11	1.27895
LOC_Os05g05310	0.305744	3.21e-11	1.32278
LOC_Os02g52340	0.324105	3.24e-11	1.3913
LOC_Os03g07300	0.297132	4.99e-11	1.45652
LOC_Os11g06170	0.279647	5.9e-11	1.46591
LOC_Os03g16800	0.297508	6.57e-11	1.44444
LOC_Os03g40270	0.461277	6.67e-11	1.36752
LOC_Os08g12430	0.264083	9.61e-11	1.39474
LOC_Os06g51250	0.294705	1.01e-10	1.33333
LOC_Os03g51960	0.280084	1.03e-10	1.21318
LOC_Os03g18440	0.296496	1.1e-10	1.26108
LOC_Os01g63690	0.339173	1.12e-10	1.48684
LOC_Os04g44700	0.283084	1.18e-10	1.53731
LOC_Os11g36430	0.306381	1.54e-10	1.32414
LOC_Os03g57320	0.289009	1.66e-10	1.44086
LOC_Os05g48800	0.301887	2.19e-10	1.28902
LOC_Os08g38060	0.25591	2.19e-10	1.52857
LOC_Os03g62620	0.321662	2.39e-10	1.45882
LOC_Os03g15480	0.284611	2.78e-10	1.33099
LOC_Os11g39190	0.327472	2.85e-10	1.49315
LOC_Os01g06510	0.260696	3e-10	1.42708
LOC_Os07g25150	0.280313	3.38e-10	1.42268
LOC_Os08g43170	0.292837	3.98e-10	1.51471
LOC_Os08g38410	0.294037	5.36e-10	1.41237
LOC_Os07g37750	0.291052	8.68e-10	1.41
LOC_Os01g41220	0.26895	1.05e-09	1.48052
LOC_Os04g58390	0.278284	1.3e-09	1.41414
LOC_Os02g32350	0.307153	1.35e-09	1.29268
LOC_Os04g44550	0.256383	1.79e-09	1.45679
LOC_Os01g12810	0.310907	2e-09	1.4625
LOC_Os02g47320	0.301489	2.45e-09	1.4625
LOC_Os02g52860	0.277767	3.53e-09	1.35897
LOC_Os01g13770	0.311384	4.07e-09	1.45455
LOC_Os11g04954	0.270661	4.31e-09	1.32117
LOC_Os05g38140	0.2717	5.25e-09	1.30405
LOC_Os01g45750	0.275469	6.16e-09	1.49275
LOC_Os08g43580	0.278948	6.5e-09	1.49254
LOC_Os06g17285	0.257463	7.06e-09	1.47297
LOC_Os07g02070	0.268559	7.58e-09	1.30667
LOC_Os02g40030	0.260832	7.92e-09	1.25806
LOC_Os07g31280	0.266449	1.11e-08	1.29801
LOC_Os12g07670	0.294589	1.24e-08	1.33607
LOC_Os01g53670	0.283882	1.31e-08	1.49254
LOC_Os08g19114	0.266709	1.32e-08	1.31884
LOC_Os04g41100	0.2539	1.46e-08	1.19608
LOC_Os12g09550	0.250108	1.64e-08	1.45333
LOC_Os11g41900	0.250288	2.19e-08	1.47826
LOC_Os12g06220	0.265511	2.26e-08	1.33077
LOC_Os02g08540	0.258412	5.52e-08	1.34821
LOC_Os01g37690	0.258581	6.14e-08	1.34783
LOC_Os02g31874	0.291196	1.12e-07	1.44
LOC_Os10g41590	0.276854	1.36e-07	1.32231
LOC_Os06g22650	0.257893	1.54e-07	1.35238
LOC_Os01g67250	0.250989	1.71e-07	1.29577
LOC_Os03g32499	0.266278	2.01e-07	1.24176
LOC_Os01g73580	0.252516	2.36e-07	1.37234
LOC_Os08g19170	0.276603	2.96e-07	1.38889
LOC_Os02g05450	0.296661	4.07e-07	1.25153
LOC_Os06g49460	0.250411	4.38e-07	1.41026
LOC_Os01g46720	0.293974	6.92e-07	1.4026
LOC_Os08g41110	0.269191	8.41e-07	1.31356
LOC_Os01g13060	0.255793	9.83e-07	1.28369
LOC_Os03g16120	0.261077	1.03e-06	1.38824
LOC_Os01g45439	0.25397	1.21e-06	1.25153
LOC_Os02g37830	0.277794	1.68e-06	1.22105
LOC_Os09g35010	0.268474	1.91e-06	1.24444
LOC_Os03g59740	0.275164	2.48e-06	1.3587
LOC_Os02g39160	0.28125	2.85e-06	1.3875
LOC_Os04g37710	0.251815	1.77e-05	1.37037
LOC_Os01g22510	0.260796	3.06e-05	1.2973
LOC_Os01g04409	0.267258	3.18e-05	1.24658
LOC_Os07g28460	0.257208	3.52e-05	1.27642
LOC_Os11g14220	0.305274	0.00016013	1.26667
LOC_Os02g53790	0.25994	0.00038898	1.31395
LOC_Os12g26850	0.254517	0.00068799	1.29897
LOC_Os01g46810	0.260733	0.00340378	1.27835

## Sheet: Cluster 2
Gene	log2 fold change	adjusted p-value	specificity
LOC_Os01g11730	2.32966	0	8
LOC_Os01g18584	1.55607	0	9.54545
LOC_Os01g22249	2.65182	0	2.64286
LOC_Os01g27230	2.66802	0	11.8919
LOC_Os01g32330	1.86999	0	4.73034
LOC_Os01g38229	2.40206	0	4.0873
LOC_Os01g39000	1.72259	0	4.07207
LOC_Os01g43230	2.52235	0	4.14894
LOC_Os01g46169	1.79506	0	2.03073
LOC_Os01g47530	2.33262	0	3.89189
LOC_Os01g72990	2.01212	0	5.63529
LOC_Os02g25060	1.94256	0	4.35833
LOC_Os02g31030	1.9305	0	5.03226
LOC_Os02g32504	2.01693	0	5
LOC_Os02g37654	3.08505	0	7.7931
LOC_Os02g46260	2.12398	0	6.0339
LOC_Os02g53750	1.9485	0	4.84884
LOC_Os03g03610	2.21561	0	2.51724
LOC_Os03g03700	1.85409	0	4.55952
LOC_Os03g04570	1.97393	0	4.08257
LOC_Os03g50210	2.03464	0	5.54167
LOC_Os03g51080	2.62041	0	3.95192
LOC_Os04g44354	1.79908	0	4.18557
LOC_Os04g45290	1.75323	0	10.1739
LOC_Os04g51580	2.02233	0	6.21818
LOC_Os04g52700	1.87538	0	4.78161
LOC_Os04g59150	2.34374	0	3.30275
LOC_Os05g16740	2.22055	0	12.037
LOC_Os05g32380	1.43108	0	8.65385
LOC_Os05g33630	2.5652	0	2.7931
LOC_Os05g37130	1.81914	0	7.65854
LOC_Os05g40270	3.12539	0	3.57265
LOC_Os06g01250	1.89688	0	6.03922
LOC_Os06g14780	1.52392	0	7.7
LOC_Os06g48940	1.65842	0	4
LOC_Os07g01214	1.79001	0	9.6
LOC_Os07g10840	1.96612	0	4.29
LOC_Os07g45570	1.95796	0	3.45251
LOC_Os07g48680	2.6967	0	10.7955
LOC_Os08g02230	1.68091	0	4.98462
LOC_Os08g05440	1.88432	0	10.5
LOC_Os08g26220	2.92024	0	12.3571
LOC_Os08g26710	2.92088	0	11.8
LOC_Os08g29020	1.88302	0	9.7
LOC_Os09g09830	3.28548	0	9.07018
LOC_Os09g10054	2.71936	0	3.45255
LOC_Os09g15980	1.99485	0	8.90244
LOC_Os09g18594	2.01225	0	8.44118
LOC_Os10g17260	1.71325	0	7.83333
LOC_Os11g41670	2.57638	0	12.6154
LOC_Os11g41710	1.81466	0	12.6111
LOC_Os11g45130	2.50716	0	9.1
LOC_Os12g03200	1.5701	0	4
LOC_Os12g10740	1.96283	0	4.15966
LOC_Os12g38760	3.54145	0	8.96875
LOC_Os12g39380	1.90884	0	3.23684
LOC_Os09g15950	1.34883	3.95e-301	19.5714
LOC_Os06g20920	1.74733	4.47e-293	10.9375
LOC_Os03g60509	1.65705	3.43e-292	4.39241
LOC_Os01g41160	1.90586	2.42e-290	9.2381
LOC_Os06g20150	2.11963	6.79e-286	7.19355
LOC_Os03g05290	1.89612	7.34e-282	3.00649
LOC_Os02g02120	1.60527	1.55e-279	9.2
LOC_Os07g31884	1.69439	6.92e-274	2.83432
LOC_Os11g40460	1.27285	1.18e-272	20.5
LOC_Os03g12620	1.62436	7.55e-272	3.21642
LOC_Os04g35280	1.37736	2.23e-271	4.07955
LOC_Os07g48690	1.55386	1.95e-270	4.27632
LOC_Os08g44870	1.63016	1.31e-269	4.65625
LOC_Os07g46852	1.88631	1.77e-269	3.88889
LOC_Os05g31570	1.50105	4.66e-262	4.5
LOC_Os06g41450	1.59583	1.45e-261	4.31507
LOC_Os09g18230	1.37525	8.19e-260	19.6667
LOC_Os02g49700	1.27394	6.75e-257	1.59674
LOC_Os03g55410	1.42971	3.9e-255	8.61905
LOC_Os08g08820	1.47561	3.63e-253	6.13514
LOC_Os11g32650	2.5208	6.9e-252	3.77528
LOC_Os12g02370	1.81687	7.1e-252	5.62791
LOC_Os02g06480	2.08253	9.28e-252	3.77778
LOC_Os11g44680	1.80698	1.89e-250	8.22727
LOC_Os04g24220	1.6046	2.22e-250	4.21918
LOC_Os03g28170	1.79894	5.13e-246	6.25714
LOC_Os08g30020	1.64591	2.72e-245	2.00321
LOC_Os11g44870	1.21382	3.4e-240	2.00893
LOC_Os11g40009	1.84578	5.65e-240	7.18519
LOC_Os06g12560	1.16759	2.74e-236	11.5833
LOC_Os05g31750	1.62316	5.2e-235	4.35821
LOC_Os01g42410	1.57311	5.5e-235	7.19231
LOC_Os06g14350	1.25058	2.1e-234	21.8
LOC_Os11g34660	1.47874	3.95e-233	11.5
LOC_Os06g45350	1.32647	5.12e-230	3.83908
LOC_Os10g38140	1.37912	3.59e-229	3.65957
LOC_Os10g22980	1.46345	4.44e-228	2.35776
LOC_Os04g55850	1.6182	7.03e-228	5
LOC_Os11g27329	1.33692	8.28e-225	5.66667
LOC_Os01g11720	1.15569	1.02e-223	9.05882
LOC_Os05g34550	1.31739	1.92e-221	5.75676
LOC_Os03g03510	1.48225	7.02e-220	2.08425
LOC_Os10g33170	1.02327	6.37e-219	11.7273
LOC_Os06g23274	1.34432	1.53e-218	5.53846
LOC_Os03g03660	1.53545	1.22e-216	3.42857
LOC_Os10g31040	1.30388	1.24e-211	1.46726
LOC_Os04g53540	1.30893	2.02e-211	4.91667
LOC_Os02g46970	1.37823	2.36e-210	7.40909
LOC_Os01g06520	1.35404	1.15e-206	8
LOC_Os09g34214	1.44983	9.92e-206	4.40351
LOC_Os09g03939	1.33187	1.85e-205	4.51786
LOC_Os10g12050	1.59907	1.27e-203	5.09302
LOC_Os04g21820	1.13749	1.27e-200	13.5
LOC_Os08g25010	1.25406	8.77e-197	6.17241
LOC_Os05g49140	1.44796	1.05e-195	3.70513
LOC_Os01g13210	1.20244	2.26e-195	2.07609
LOC_Os05g31760	1.34065	7.44e-195	5.23077
LOC_Os05g44420	1.20447	1.37e-194	5.84375
LOC_Os03g28160	1.86554	1.04e-193	4.93023
LOC_Os02g16270	1.12764	3.77e-193	8.23529
LOC_Os12g03260	1.23984	1.82e-186	4.625
LOC_Os06g03540	1.11722	3.43e-186	8.5
LOC_Os04g45690	1.40841	5.47e-181	4.08333
LOC_Os04g48130	1.05824	2.74e-179	7.2
LOC_Os04g49757	1.25184	2.46e-178	5.76667
LOC_Os11g24290	1.01423	2.32e-174	9.58333
LOC_Os05g14240	1.12704	7.17e-174	1.61163
LOC_Os04g31120	1.64046	1.21e-173	2.04016
LOC_Os06g27560	1.30129	5.81e-173	3.14
LOC_Os11g18194	1.69442	3.22e-170	11.5556
LOC_Os02g37700	0.989077	3.78e-168	9.33333
LOC_Os01g47580	1.9393	9.7e-168	6.54545
LOC_Os09g10274	1.19625	7.87e-159	3.91525
LOC_Os02g37690	1.09925	7.89e-159	6.04
LOC_Os02g36414	1.30657	1.14e-157	6.36364
LOC_Os01g63280	1.18935	1.92e-155	4.81081
LOC_Os04g58570	0.998706	8.61e-155	6.40909
LOC_Os01g10890	0.943203	2.41e-153	9.36364
LOC_Os04g52640	1.37819	1.16e-152	4.5122
LOC_Os10g30610	1.01325	5.26e-152	5.1875
LOC_Os11g39990	1.11533	1.32e-151	6.84211
LOC_Os06g48810	1.50648	2.29e-150	3.45833
LOC_Os01g07530	1.42709	5.67e-149	3.11111
LOC_Os01g19020	1.3478	2.85e-147	3.67742
LOC_Os10g02220	0.880018	1.41e-146	9.27273
LOC_Os03g12910	1.17779	6.42e-144	2.98969
LOC_Os05g13940	1.69619	1.09e-143	3.5873
LOC_Os06g18010	1.10401	1.36e-141	7.3125
LOC_Os01g12160	1.26927	1.92e-140	4.62162
LOC_Os11g34270	0.884235	2.53e-140	1.2876
LOC_Os05g45210	1.0982	1.44e-139	2.6
LOC_Os03g63270	1.24271	3.73e-136	2.75676
LOC_Os02g32580	1.26821	3.63e-135	2.87
LOC_Os09g15330	1.11211	1.08e-134	4.96774
LOC_Os09g37012	1.16718	2.99e-134	2.22778
LOC_Os07g05570	1.11893	5.81e-132	2.48921
LOC_Os02g31867	0.897385	4.17e-130	6.26316
LOC_Os05g09380	1.2045	1.85e-129	3.40909
LOC_Os11g02379	1.05098	1.23e-128	2.79439
LOC_Os01g11414	1.62418	4.24e-128	3.21918
LOC_Os01g73170	1.11705	1.07e-127	2.72973
LOC_Os06g03700	1.01143	8.94e-126	5.56522
LOC_Os07g13634	1.00247	8.47e-125	4.63636
LOC_Os12g26290	2.0129	8.82e-125	7
LOC_Os06g03560	1.12379	1.53e-124	2.54762
LOC_Os01g12320	1.0283	4.18e-124	4.225
LOC_Os04g39880	1.1885	2.57e-120	2.30128
LOC_Os05g01470	1.07783	3.07e-119	2.10769
LOC_Os04g50216	1.15819	5.96e-117	2.85556
LOC_Os09g35860	1.00439	1.39e-116	4.24324
LOC_Os01g41870	1.01355	5.6e-115	3.7
LOC_Os01g66544	1.01742	3.51e-113	5.20833
LOC_Os05g24550	0.815816	9.19e-110	1.55102
LOC_Os04g53850	0.929608	1.03e-109	4.6
LOC_Os02g36940	1.07449	6.28e-109	2.16265
LOC_Os05g35594	0.840801	5.25e-107	5.55
LOC_Os09g13870	0.974718	1.95e-106	2.19512
LOC_Os03g05390	0.653552	2.52e-106	1.13568
LOC_Os10g18340	1.03654	1.43e-105	2.05699
LOC_Os01g70240	1.20427	5.04e-105	3.2623
LOC_Os08g39370	1.07375	8.52e-104	2.04712
LOC_Os01g25740	0.959791	2.88e-103	4.11111
LOC_Os07g44330	0.974384	7.24e-102	1.42045
LOC_Os04g45470	1.0968	7.61e-102	2.65263
LOC_Os06g09450	0.887908	2.62e-101	5.04348
LOC_Os04g51820	1.19269	4.88e-101	2.80723
LOC_Os10g20090	0.975935	2.52e-100	1.94009
LOC_Os07g48090	1.03918	8.42e-99	3.30357
LOC_Os06g07540	1.04577	4.4e-98	1.81818
LOC_Os01g38660	1.06147	1.2e-97	2.86842
LOC_Os08g03350	1.69185	1.25e-96	2.66667
LOC_Os02g07010	0.972814	1.02e-95	3.51064
LOC_Os06g01934	0.879312	4.08e-95	2.53211
LOC_Os05g44130	0.884498	6.37e-95	4.26667
LOC_Os02g40500	1.03663	6.54e-94	3.56818
LOC_Os06g03800	0.63684	2.03e-93	2.5
LOC_Os12g08564	0.655261	5.01e-93	1.63218
LOC_Os12g41560	1.0445	2.57e-92	3.19298
LOC_Os08g33710	1.06754	2.99e-92	3.04762
LOC_Os01g60120	0.957304	8.02e-92	4.0303
LOC_Os02g33820	1.04496	4.09e-91	3.30769
LOC_Os04g42520	0.928204	4.98e-91	3.25455
LOC_Os02g08150	0.779893	5.14e-91	1.44369
LOC_Os10g13914	1.0134	6.06e-91	2.31452
LOC_Os02g19650	0.877467	8.34e-91	4
LOC_Os04g02510	0.868045	1.33e-90	4
LOC_Os01g09550	0.807609	1.39e-90	3.70732
LOC_Os03g14250	0.968321	1.5e-89	3.13793
LOC_Os11g06720	1.19718	4.54e-89	2.03529
LOC_Os04g40630	1.00552	4.22e-88	3.15789
LOC_Os11g47809	1.03435	7.23e-88	2.7284
LOC_Os12g44100	0.895086	2.08e-87	4.2069
LOC_Os06g49500	1.00447	3.95e-86	2.33621
LOC_Os12g10710	0.823924	4.03e-86	1.5442
LOC_Os08g42440	0.832403	8.02e-86	3.93939
LOC_Os05g03610	0.885672	1.86e-85	5
LOC_Os01g18800	0.963188	1.88e-84	1.62963
LOC_Os07g48770	0.936552	3.47e-84	4.10345
LOC_Os10g29620	0.928336	6.57e-83	1.84332
LOC_Os06g43860	0.765611	1.34e-82	1.3543
LOC_Os03g53020	0.871854	2.58e-82	3.19231
LOC_Os01g40630	0.972726	3.81e-82	1.91192
LOC_Os02g37120	0.859269	1.37e-80	2.93651
LOC_Os10g40360	0.94317	6.91e-79	3.84375
LOC_Os11g41034	1.82161	1.03e-78	2.17213
LOC_Os09g29940	0.820538	2.45e-78	3.51282
LOC_Os12g38750	0.810884	8.07e-78	4.14815
LOC_Os08g10244	0.682098	2.64e-77	1.2662
LOC_Os07g32020	0.792632	1.88e-76	3.37209
LOC_Os10g07229	0.793951	5.95e-76	3.70588
LOC_Os02g32970	1.0726	2.28e-75	3.6
LOC_Os05g04380	0.754554	1.71e-74	2.47872
LOC_Os10g38700	0.949035	2.36e-74	2.06164
LOC_Os08g33050	1.13825	1.41e-72	2.10853
LOC_Os01g16310	0.949971	5.71e-72	2.28704
LOC_Os09g21340	0.803677	8.93e-72	3.31707
LOC_Os09g26870	0.899345	1.16e-71	2.58442
LOC_Os11g42970	1.03823	1.13e-70	2.25926
LOC_Os02g24080	0.856352	1.17e-70	1.47486
LOC_Os01g01620	0.872759	2.6e-70	2.19328
LOC_Os02g37290	0.953089	3.08e-70	2.6
LOC_Os10g05069	0.712913	4.93e-69	1.31546
LOC_Os10g39030	0.940779	1.03e-68	2.14167
LOC_Os10g42870	0.880468	2.1e-68	2.10938
LOC_Os08g20486	0.755418	3.14e-68	3.96154
LOC_Os01g35050	0.897446	3.21e-68	2.61972
LOC_Os04g33600	0.907342	9.33e-68	3.96154
LOC_Os01g04350	0.937499	2.11e-67	2.34737
LOC_Os02g17470	0.875097	2.58e-67	1.62069
LOC_Os06g45380	0.93677	2.85e-67	2.68182
LOC_Os01g66860	1.32096	8.59e-67	3
LOC_Os07g08750	0.888804	3.31e-66	2.87037
LOC_Os06g03580	0.896489	6.9e-66	2.82456
LOC_Os05g50890	1.13436	9.82e-66	2.04511
LOC_Os09g27010	0.886885	1.05e-65	3.11364
LOC_Os09g20480	0.770563	1.52e-65	3.02083
LOC_Os10g36550	0.776329	4.81e-64	1.45822
LOC_Os01g38359	1.09128	1.73e-63	2.75862
LOC_Os11g06930	0.820126	2e-63	2.90196
LOC_Os03g43010	0.754056	1.32e-62	3.14286
LOC_Os08g08110	0.859161	1.19e-61	2.31183
LOC_Os01g36070	0.808989	2.72e-61	1.86628
LOC_Os09g26620	1.28628	5.39e-61	2.67213
LOC_Os05g11560	0.887377	2.03e-60	2.64615
LOC_Os09g38130	0.513475	3.2e-60	1.18665
LOC_Os10g38580	0.792851	5.97e-60	3.27027
LOC_Os10g40720	1.08305	8.99e-60	2.66667
LOC_Os05g32544	0.998751	2.03e-58	2.2809
LOC_Os08g29660	0.804538	2.3e-58	2.78182
LOC_Os07g05470	0.760946	5.2e-58	3.18421
LOC_Os01g04540	1.05864	6.12e-57	2.30588
LOC_Os07g49240	0.674564	4.62e-56	2.95652
LOC_Os01g62430	0.859768	2.3e-55	3.48276
LOC_Os02g56380	0.94358	6.29e-55	3.05
LOC_Os01g70770	0.758166	7.74e-55	2.75
LOC_Os03g55784	0.749012	8.93e-55	3.16667
LOC_Os12g32940	0.815804	1.97e-54	1.71569
LOC_Os08g36320	0.988397	7.43e-54	1.57255
LOC_Os06g42790	0.77451	1.28e-52	1.65899
LOC_Os04g39900	0.945984	2.48e-52	2.1978
LOC_Os03g13460	0.822559	4.01e-52	1.83125
LOC_Os02g50240	0.771815	1.22e-51	2.04274
LOC_Os07g43940	0.669811	2.51e-51	2.8125
LOC_Os03g26870	0.958355	7.89e-51	2.10784
LOC_Os04g26910	0.747688	1.42e-50	3.17647
LOC_Os01g10530	0.730099	1.25e-49	2.26829
LOC_Os03g12030	0.718982	2.79e-49	2.41429
LOC_Os04g16450	0.659071	3.58e-49	3.11429
LOC_Os03g17700	0.820642	4.68e-48	1.73889
LOC_Os04g52600	0.815729	9.89e-48	2.02804
LOC_Os07g48700	0.638941	1.3e-47	3.12121
LOC_Os10g41230	0.686129	2.99e-47	2.58182
LOC_Os01g66940	0.697819	3.11e-47	3.15152
LOC_Os07g38280	0.779878	4.01e-47	2
LOC_Os07g30150	0.771315	1.22e-46	1.83553
LOC_Os09g36300	0.71309	2.18e-46	1.21386
LOC_Os10g43060	0.820434	2.44e-46	2.0283
LOC_Os02g03410	0.727974	2.62e-46	1.45597
LOC_Os04g43680	0.847826	4.95e-46	2.45161
LOC_Os03g01890	0.719608	4.08e-45	2.2125
LOC_Os01g39770	0.6591	2.36e-44	2.53704
LOC_Os01g49529	0.708676	3.35e-44	1.36415
LOC_Os08g43670	0.75973	5.27e-44	1.93277
LOC_Os04g57560	0.690484	9.24e-44	1.54406
LOC_Os02g41650	0.855652	1.24e-43	1.77419
LOC_Os03g42464	0.641703	1.37e-43	1.60084
LOC_Os09g27750	0.866769	1.87e-43	2.1087
LOC_Os03g06580	0.724492	4.85e-43	1.92623
LOC_Os04g53190	1.0677	6.12e-43	1.84615
LOC_Os02g55970	0.66344	2.06e-42	2.69767
LOC_Os01g07760	0.70487	6.19e-42	2.15663
LOC_Os06g36840	0.668682	7.42e-42	2.91429
LOC_Os03g58730	0.832316	7.71e-42	2.0202
LOC_Os05g02130	0.674755	1.06e-41	2.46429
LOC_Os04g47120	0.710947	1.63e-41	1.888
LOC_Os01g66970	0.670707	1.8e-41	2.28571
LOC_Os02g55610	0.6937	9.13e-41	2.21918
LOC_Os05g51630	0.786354	9.52e-41	1.57477
LOC_Os01g54670	0.738189	1.06e-40	1.77632
LOC_Os01g52500	0.716634	1.54e-40	1.51969
LOC_Os04g42420	0.583503	2.08e-40	1.29385
LOC_Os03g14720	0.623495	3.05e-40	2.81579
LOC_Os07g30100	0.689196	4.62e-40	1.69143
LOC_Os08g10250	0.662778	2.07e-39	1.43919
LOC_Os08g37370	0.691065	2.42e-39	1.64398
LOC_Os05g15360	0.928361	2.53e-39	1.44318
LOC_Os03g08470	0.659244	8.61e-39	2.5625
LOC_Os03g15080	0.660354	1.35e-38	2.75676
LOC_Os08g06010	0.798989	1.46e-38	1.62051
LOC_Os09g35760	0.609999	8.21e-38	2.5102
LOC_Os10g21910	0.925372	9.33e-38	1.73793
LOC_Os09g25460	0.91797	1.93e-37	1.44161
LOC_Os04g45834	0.674651	3.78e-37	1.39815
LOC_Os08g03570	0.726878	1.05e-36	1.74483
LOC_Os01g01740	0.807552	3.2e-36	1.90476
LOC_Os03g47740	0.565782	5.5e-36	1.32888
LOC_Os11g06934	0.64757	1.04e-35	1.95
LOC_Os03g18150	0.663493	1.29e-35	2.01099
LOC_Os02g53700	0.695122	1.73e-35	1.72789
LOC_Os03g19990	0.610701	1.91e-35	2.29508
LOC_Os10g25290	0.668874	2.43e-35	2.54545
LOC_Os02g12870	0.667769	2.52e-35	1.63842
LOC_Os05g04550	0.681235	2.55e-35	1.71711
LOC_Os06g40650	0.686793	2.74e-35	1.63636
LOC_Os03g16700	0.726679	4.6e-35	1.77273
LOC_Os02g13060	0.694647	6.64e-35	2.25397
LOC_Os02g55080	0.637527	1.46e-34	2.15493
LOC_Os02g39560	0.663587	1.81e-34	1.82258
LOC_Os06g46149	0.852048	2.16e-34	1.68354
LOC_Os03g53280	0.685632	2.36e-34	1.88785
LOC_Os11g12330	0.680698	2.99e-34	2.39216
LOC_Os04g47220	0.704057	3.23e-34	1.96774
LOC_Os01g07370	0.844499	7.99e-34	2.02439
LOC_Os03g61060	0.65226	1.65e-33	2.46667
LOC_Os02g51410	0.621506	4.01e-33	1.27778
LOC_Os11g10090	0.628558	4.56e-33	1.92079
LOC_Os03g10640	0.635705	5.49e-33	2.52273
LOC_Os03g18560	0.691216	9.86e-33	1.59016
LOC_Os04g33310	0.636073	3.08e-32	1.60989
LOC_Os05g39240	0.601341	3.4e-32	2.06494
LOC_Os11g43860	0.5812	3.68e-32	2.55
LOC_Os12g43560	0.627689	4.34e-32	1.96629
LOC_Os02g54730	0.735663	5.44e-32	1.78814
LOC_Os03g18130	0.784667	7.05e-32	2.16923
LOC_Os06g50220	0.659145	1.14e-31	1.69718
LOC_Os04g32980	0.635981	1.38e-31	2.45455
LOC_Os04g37820	0.799525	2.68e-31	1.58889
LOC_Os03g48270	0.682706	3.98e-31	2.30769
LOC_Os07g19444	0.63569	7.44e-31	1.70922
LOC_Os08g10320	0.692838	8.33e-31	1.50679
LOC_Os06g51390	0.621643	9.27e-31	1.79339
LOC_Os06g09540	0.568238	1.23e-30	2.1
LOC_Os11g47300	0.531035	1.3e-30	1.51055
LOC_Os11g05050	0.656113	1.45e-30	1.63314
LOC_Os04g39840	0.56175	3.16e-30	2.42222
LOC_Os01g70130	0.654975	3.74e-30	1.94382
LOC_Os03g45280	0.70836	6.94e-30	1.15399
LOC_Os02g53530	0.613016	2.13e-29	2.3617
LOC_Os01g64170	0.739289	4.61e-29	1.44262
LOC_Os03g20370	0.630693	9.34e-29	1.52153
LOC_Os04g58850	0.71031	1.48e-28	1.728
LOC_Os08g04310	0.523132	2.23e-28	1.92308
LOC_Os01g49614	0.748667	6.28e-28	1.63576
LOC_Os07g47140	0.560074	7.58e-28	2.31915
LOC_Os06g40120	0.600056	8.36e-28	1.86316
LOC_Os03g02514	0.698146	2.03e-27	1.56571
LOC_Os04g41229	0.301617	2.29e-27	1.11067
LOC_Os04g03796	1.21976	4.2e-27	1.91139
LOC_Os03g06680	0.623427	5.45e-27	1.7459
LOC_Os05g46460	0.568903	1.17e-26	1.42366
LOC_Os08g40150	0.660821	1.2e-26	1.80583
LOC_Os03g09900	0.629887	2.05e-26	1.725
LOC_Os07g30940	0.56643	3.57e-26	2.14286
LOC_Os06g14420	0.641723	4.04e-26	1.8764
LOC_Os06g45140	0.636088	4.64e-26	2.04478
LOC_Os04g06734	0.605092	5.32e-26	1.55172
LOC_Os07g26690	0.578304	1.18e-25	1.80583
LOC_Os01g57960	0.817158	1.36e-25	1.85393
LOC_Os09g36320	0.602063	1.39e-25	2.31818
LOC_Os04g59480	0.525075	1.68e-25	2.0625
LOC_Os03g16890	0.60782	5.27e-25	1.90244
LOC_Os01g08700	0.413291	6.08e-25	1.15413
LOC_Os08g39860	0.538237	6.67e-25	2.19231
LOC_Os02g04710	0.568731	7.84e-25	1.48077
LOC_Os08g34800	0.679568	8e-25	2.25532
LOC_Os04g37904	0.592407	8.24e-25	1.40928
LOC_Os06g37620	0.60252	1.91e-24	1.89024
LOC_Os03g63150	0.614374	2.96e-24	1.66929
LOC_Os01g49310	0.543885	1.61e-23	1.44053
LOC_Os01g51360	0.610816	2.08e-23	1.57516
LOC_Os02g13100	0.668245	3.57e-23	1.87654
LOC_Os11g45280	0.443835	6.16e-23	1.25616
LOC_Os04g54430	0.443727	8.13e-23	1.24634
LOC_Os05g39990	0.728211	8.36e-23	1.95775
LOC_Os07g23540	0.572093	1.24e-22	1.84706
LOC_Os12g16350	0.25693	1.25e-22	1.02768
LOC_Os08g14570	0.638828	1.42e-22	1.55
LOC_Os02g51060	0.541265	1.57e-22	1.73394
LOC_Os01g67480	0.553736	2.33e-22	1.1376
LOC_Os01g10680	0.591306	3.02e-22	1.52023
LOC_Os03g21030	0.509276	3.41e-22	1.90789
LOC_Os04g58730	0.526734	3.61e-22	1.35273
LOC_Os06g44450	0.539593	8.4e-22	1.46734
LOC_Os12g02490	0.57135	1.18e-21	2.07143
LOC_Os06g39912	0.507328	3.71e-21	1.29217
LOC_Os04g51370	0.55804	5.95e-21	1.625
LOC_Os05g51070	0.543137	9.91e-21	1.71028
LOC_Os03g21270	0.509958	1.27e-20	1.54658
LOC_Os12g36030	0.509041	3.91e-20	1.91176
LOC_Os02g57530	0.506118	6.87e-20	1.69811
LOC_Os05g02940	0.538236	1.23e-19	1.9
LOC_Os04g09654	0.624411	1.24e-19	1.72165
LOC_Os07g49300	0.580262	1.3e-19	1.78571
LOC_Os04g33590	0.596549	3.1e-19	1.53247
LOC_Os09g27820	0.629404	3.7e-19	1.98276
LOC_Os06g46799	0.462043	4.65e-19	1.98305
LOC_Os03g55540	0.573371	2.06e-18	1.70526
LOC_Os09g36220	0.590113	2.15e-18	1.3981
LOC_Os04g52120	0.523364	2.33e-18	1.58268
LOC_Os05g35410	0.550925	2.82e-18	1.94737
LOC_Os04g45930	0.529754	5.13e-18	1.26562
LOC_Os02g41630	0.574692	6.54e-18	1.70707
LOC_Os02g57620	0.541724	7.58e-18	1.90476
LOC_Os03g57110	0.590611	8.89e-18	1.58871
LOC_Os04g55920	0.542233	8.92e-18	1.73864
LOC_Os10g30910	0.492507	9.71e-18	1.83333
LOC_Os05g51420	0.495191	1.07e-17	1.36667
LOC_Os01g63690	0.468377	1.92e-17	1.79487
LOC_Os01g25320	0.506568	2.34e-17	1.40191
LOC_Os09g19700	0.508431	2.44e-17	1.91667
LOC_Os01g01080	0.491058	2.48e-17	1.41919
LOC_Os01g10580	0.559067	2.8e-17	1.5625
LOC_Os07g42960	0.477433	2.93e-17	1.81333
LOC_Os01g38980	0.590135	2.98e-17	1.47059
LOC_Os10g36350	0.47228	6.33e-17	1.90164
LOC_Os09g33510	0.496271	6.65e-17	1.74118
LOC_Os03g08220	0.47067	7.18e-17	1.5274
LOC_Os09g38040	0.567794	1.26e-16	1.69565
LOC_Os09g08910	0.664641	2.24e-16	1.82609
LOC_Os06g44034	0.455911	3.06e-16	1.30033
LOC_Os06g12120	0.492841	3.09e-16	1.49677
LOC_Os07g31460	0.478824	6.39e-16	1.63208
LOC_Os01g33204	0.501879	8.59e-16	1.77778
LOC_Os03g64250	0.454178	8.91e-16	1.86667
LOC_Os04g35570	0.483161	9.27e-16	1.65347
LOC_Os01g36950	0.514213	9.78e-16	1.31298
LOC_Os03g12390	0.428643	1.11e-15	1.92593
LOC_Os07g30970	0.502295	1.12e-15	1.48387
LOC_Os02g09770	0.452473	1.88e-15	1.7093
LOC_Os07g32380	0.547998	2.51e-15	1.5188
LOC_Os02g51140	0.512818	3.25e-15	1.51111
LOC_Os01g64630	0.484013	5.24e-15	1.59821
LOC_Os11g11960	0.627191	5.46e-15	1.64583
LOC_Os01g70550	0.483022	8.58e-15	1.27027
LOC_Os04g38390	0.493407	1.06e-14	1.63542
LOC_Os05g04360	0.481438	1.14e-14	1.36744
LOC_Os12g02660	0.435334	1.94e-14	1.18947
LOC_Os07g49330	0.518629	1.95e-14	1.28623
LOC_Os05g02780	0.445184	2.43e-14	1.23392
LOC_Os05g51670	0.504894	3.89e-14	1.79688
LOC_Os07g26440	0.251039	4.97e-14	1.66667
LOC_Os02g42220	0.445287	6.65e-14	1.52344
LOC_Os11g11990	0.426838	7.05e-14	1.85965
LOC_Os12g02570	0.387012	8.86e-14	1.47239
LOC_Os03g58740	0.457264	1.05e-13	1.66667
LOC_Os05g25640	0.54002	1.39e-13	1.83929
LOC_Os07g42890	0.521194	1.82e-13	1.49242
LOC_Os06g07000	0.459943	3.48e-13	1.47887
LOC_Os01g51920	0.578741	4.88e-13	1.58416
LOC_Os05g46720	0.497946	1.09e-12	1.3125
LOC_Os02g25080	0.473329	1.3e-12	1.83636
LOC_Os12g04020	0.501468	1.35e-12	1.62921
LOC_Os04g39814	0.407019	2.42e-12	1.73913
LOC_Os06g07130	0.503145	2.68e-12	1.63095
LOC_Os04g59000	0.442235	3.06e-12	1.7931
LOC_Os05g04220	0.449844	3.11e-12	1.63529
LOC_Os03g01360	0.347307	3.4e-12	1.08995
LOC_Os09g17630	0.515641	4.01e-12	1.25442
LOC_Os12g05050	0.566404	5.18e-12	1.58163
LOC_Os03g59450	0.452337	5.69e-12	1.64634
LOC_Os05g30920	0.436137	6.26e-12	1.72464
LOC_Os10g35110	0.264036	8.16e-12	1.36574
LOC_Os11g40410	0.419401	9.5e-12	1.61798
LOC_Os06g10160	0.496155	1.12e-11	1.60227
LOC_Os01g65370	0.41372	1.14e-11	1.64634
LOC_Os01g45880	0.406239	1.28e-11	1.37895
LOC_Os01g42730	0.42735	1.61e-11	1.81818
LOC_Os06g34450	0.419286	1.65e-11	1.73438
LOC_Os09g25760	0.370681	2.08e-11	1.18799
LOC_Os11g44810	0.26995	2.19e-11	1.11897
LOC_Os02g13150	0.493062	2.24e-11	1.52727
LOC_Os03g17740	0.401882	2.29e-11	1.35
LOC_Os11g37740	0.369448	2.62e-11	1.68
LOC_Os05g24010	0.452733	3.94e-11	1.33824
LOC_Os03g27019	0.417424	5.4e-11	1.22581
LOC_Os10g22520	0.388563	6.6e-11	1.53704
LOC_Os03g53800	0.387645	7.96e-11	1.24063
LOC_Os08g14440	0.390823	9.48e-11	1.24242
LOC_Os06g06120	0.414195	9.97e-11	1.56122
LOC_Os04g55560	0.431062	1.22e-10	1.42857
LOC_Os01g56300	0.448171	1.46e-10	1.39024
LOC_Os07g14740	0.472706	1.82e-10	1.72131
LOC_Os09g20350	0.3711	1.89e-10	1.14579
LOC_Os01g48680	0.439491	2.23e-10	1.42657
LOC_Os11g07850	0.406887	2.72e-10	1.62195
LOC_Os01g25386	0.489629	3.17e-10	1.19799
LOC_Os03g55850	0.429493	3.29e-10	1.65753
LOC_Os01g04280	0.448652	3.3e-10	1.66197
LOC_Os02g14130	0.380353	4.29e-10	1.64865
LOC_Os03g03430	0.395564	4.39e-10	1.69231
LOC_Os05g04610	0.447005	8.07e-10	1.66176
LOC_Os06g33570	0.447207	8.28e-10	1.43411
LOC_Os01g53250	0.412767	1.37e-09	1.625
LOC_Os01g67950	0.397316	1.42e-09	1.66176
LOC_Os08g05320	0.425998	1.66e-09	1.36
LOC_Os01g18850	0.349901	1.72e-09	1.23746
LOC_Os10g36500	0.297333	1.85e-09	1.14028
LOC_Os03g53200	0.422005	2e-09	1.54255
LOC_Os03g07994	0.387353	2.45e-09	1.49074
LOC_Os10g28510	0.463659	3.67e-09	1.68852
LOC_Os01g63854	0.436036	4.23e-09	1.20173
LOC_Os03g55560	0.415199	6.96e-09	1.30049
LOC_Os01g65330	0.374218	6.96e-09	1.38125
LOC_Os07g48410	0.383161	7.29e-09	1.39073
LOC_Os07g24190	0.411395	1.18e-08	1.68852
LOC_Os03g60419	0.386295	2.08e-08	1.60811
LOC_Os12g38920	0.436559	3.5e-08	1.59722
LOC_Os05g03190	0.332028	3.77e-08	1.55056
LOC_Os02g40510	0.395681	4.45e-08	1.65079
LOC_Os06g49310	0.403488	5.2e-08	1.6
LOC_Os03g21380	0.308808	1.04e-07	1.51087
LOC_Os08g44860	0.358162	1.13e-07	1.3125
LOC_Os03g55590	0.338714	1.13e-07	1.40288
LOC_Os03g15920	0.469171	1.65e-07	1.56
LOC_Os03g20500	0.413881	2.41e-07	1.5375
LOC_Os07g30774	0.376211	2.72e-07	1.34783
LOC_Os07g39280	0.405196	2.99e-07	1.52439
LOC_Os08g01390	0.392028	3.45e-07	1.50562
LOC_Os03g52450	0.420858	3.72e-07	1.46392
LOC_Os03g31594	0.397995	7.43e-07	1.31214
LOC_Os02g57610	0.338572	7.91e-07	1.54667
LOC_Os03g43840	0.357271	8.41e-07	1.60938
LOC_Os05g02020	0.405603	1.21e-06	1.4087
LOC_Os03g25270	0.404136	1.49e-06	1.48913
LOC_Os11g15010	0.415083	1.85e-06	1.43564
LOC_Os08g35000	0.434646	1.9e-06	1.34028
LOC_Os01g67850	0.407159	2.14e-06	1.44444
LOC_Os07g42370	0.364582	2.17e-06	1.3617
LOC_Os07g49480	0.381565	2.18e-06	1.51899
LOC_Os08g39450	0.356571	2.32e-06	1.16431
LOC_Os08g37432	0.317132	2.33e-06	1.20968
LOC_Os12g40570	0.370334	3.74e-06	1.41593
LOC_Os02g13910	0.328795	3.75e-06	1.54286
LOC_Os04g45910	0.364846	4.37e-06	1.31875
LOC_Os01g48874	0.333282	4.43e-06	1.47253
LOC_Os05g04510	0.362966	5.38e-06	1.49398
LOC_Os07g22640	0.364663	6.32e-06	1.26471
LOC_Os08g33160	0.327653	7.17e-06	1.20641
LOC_Os03g18070	0.420369	7.54e-06	1.32886
LOC_Os01g50460	0.392142	9.94e-06	1.31325
LOC_Os03g52239	0.315824	1.1e-05	1.10689
LOC_Os04g39440	0.363693	1.36e-05	1.27749
LOC_Os03g08430	0.300886	1.72e-05	1.08589
LOC_Os05g49020	0.346245	2.26e-05	1.50667
LOC_Os03g37010	0.377647	2.75e-05	1.3719
LOC_Os02g55520	0.351006	2.8e-05	1.30573
LOC_Os12g28270	0.358646	2.81e-05	1.50685
LOC_Os04g31900	0.343708	3.36e-05	1.20565
LOC_Os01g53790	0.319778	4.19e-05	1.52055
LOC_Os12g39620	0.335422	4.62e-05	1.3719
LOC_Os02g51500	0.377832	5.01e-05	1.27647
LOC_Os01g57073	0.399513	5.56e-05	1.29268
LOC_Os06g41840	0.331116	5.77e-05	1.51471
LOC_Os10g33960	0.293556	6.17e-05	1.48718
LOC_Os07g32800	0.373496	6.42e-05	1.35156
LOC_Os04g02754	0.379429	7.2e-05	1.38182
LOC_Os07g09340	0.376751	7.32e-05	1.29878
LOC_Os12g13670	0.279632	7.44e-05	1.48101
LOC_Os11g14140	0.408073	8.06e-05	1.39806
LOC_Os01g73500	0.356322	8.4e-05	1.18248
LOC_Os02g27220	0.340658	8.8e-05	1.46753
LOC_Os07g48780	0.395691	0.00011219	1.375
LOC_Os12g03594	0.382116	0.00017939	1.44304
LOC_Os10g30600	0.325139	0.00019669	1.4382
LOC_Os01g56890	0.391673	0.00021526	1.33871
LOC_Os02g52560	0.356361	0.00024099	1.34146
LOC_Os03g15050	0.411719	0.00027715	1.31429
LOC_Os10g04342	0.307339	0.00027925	1.12567
LOC_Os04g41500	0.397657	0.00028368	1.275
LOC_Os03g56220	0.362024	0.000307	1.32847
LOC_Os02g27110	0.339859	0.00033823	1.24731
LOC_Os06g19400	0.322322	0.00040479	1.46479
LOC_Os03g10860	0.29423	0.00056183	1.44578
LOC_Os01g53730	0.27733	0.00068184	1.27485
LOC_Os12g21734	0.352788	0.00068381	1.30216
LOC_Os06g02550	0.29409	0.00069931	1.20408
LOC_Os06g45300	0.292339	0.0008731	1.44872
LOC_Os12g05650	0.302188	0.00121294	1.2266
LOC_Os09g31470	0.334166	0.00129749	1.34906
LOC_Os01g61990	0.363087	0.00130869	1.24352
LOC_Os11g12000	0.302891	0.00145271	1.22439
LOC_Os08g01290	0.281005	0.00167683	1.4186
LOC_Os02g51430	0.328488	0.00176189	1.44928
LOC_Os03g02410	0.360168	0.00247069	1.39773
LOC_Os02g02600	0.323933	0.00298056	1.38636
LOC_Os05g49270	0.293658	0.00312816	1.44286
LOC_Os01g60280	0.370167	0.00326047	1.36458
LOC_Os12g37910	0.351386	0.00392444	1.29545
LOC_Os01g50450	0.29714	0.0043005	1.42857
LOC_Os04g41310	0.331016	0.00435732	1.36458
LOC_Os02g45930	0.291201	0.00498177	1.1365
LOC_Os01g72100	0.357388	0.0058312	1.39759
LOC_Os10g40580	0.302511	0.00599945	1.25
LOC_Os11g17930	0.309137	0.00647863	1.25
LOC_Os09g35030	0.387632	0.00683139	1.26712
LOC_Os04g58330	0.323818	0.00794602	1.19907

## Sheet: Cluster 3
Gene	log2 fold change	adjusted p-value	specificity
LOC_Os01g10320	1.09046	0	34
LOC_Os01g11620	1.79984	0	12.0952
LOC_Os01g28030	2.83361	0	16.8929
LOC_Os01g39000	1.83545	0	4.57258
LOC_Os01g41870	1.69268	0	8.26667
LOC_Os01g42520	3.08739	0	12.122
LOC_Os01g47400	1.71915	0	35
LOC_Os01g56360	2.5407	0	17.8889
LOC_Os01g63280	1.45851	0	8.41667
LOC_Os01g64490	1.43937	0	10.8636
LOC_Os01g70240	2.59708	0	7.62963
LOC_Os01g72520	1.81043	0	9.87097
LOC_Os02g08110	1.72403	0	13.0909
LOC_Os02g13850	2.31749	0	4.63768
LOC_Os02g14890	1.48451	0	17.0909
LOC_Os02g25060	1.5967	0	4.22857
LOC_Os02g34860	2.826	0	23.1818
LOC_Os02g41630	2.77106	0	7.48
LOC_Os02g55130	1.74836	0	7.7619
LOC_Os03g06580	2.07374	0	5.40952
LOC_Os03g06680	2.15885	0	5.80198
LOC_Os03g08360	2.16382	0	12.75
LOC_Os03g12030	1.93249	0	7.27586
LOC_Os03g16060	1.52086	0	11.8095
LOC_Os03g19990	2.66394	0	10.2045
LOC_Os03g26530	1.69958	0	9.65625
LOC_Os03g45920	2.10794	0	15.1364
LOC_Os03g48626	2.44187	0	7.10127
LOC_Os03g51080	1.75639	0	3.092
LOC_Os03g52040	1.50142	0	14.5625
LOC_Os03g55530	2.0056	0	9.94286
LOC_Os03g60350	1.5865	0	10.4815
LOC_Os03g60509	1.84338	0	5.7093
LOC_Os04g02510	1.80082	0	10.4483
LOC_Os04g35280	2.45335	0	6.75
LOC_Os04g39840	2.23353	0	10.5625
LOC_Os04g44610	2.40296	0	15.5588
LOC_Os04g48160	1.35573	0	15.8462
LOC_Os04g59150	1.88433	0	3.22541
LOC_Os05g04170	2.61696	0	10.6596
LOC_Os05g04380	2.39624	0	6.53086
LOC_Os05g05670	2.17515	0	8.85
LOC_Os05g08554	1.68357	0	9.5
LOC_Os05g11910	2.53769	0	16.0833
LOC_Os05g13520	1.48032	0	12.95
LOC_Os05g31750	2.16571	0	6.15493
LOC_Os05g33630	2.26211	0	2.61648
LOC_Os05g34450	1.66406	0	19
LOC_Os05g39990	2.6419	0	6.23729
LOC_Os05g45210	2.52871	0	4.9375
LOC_Os05g47870	2.15266	0	18.1429
LOC_Os06g03800	2.91775	0	7.5102
LOC_Os06g05550	1.46493	0	17.6364
LOC_Os06g06250	3.35546	0	14.4737
LOC_Os06g11660	1.90062	0	15.5
LOC_Os06g24404	2.20214	0	27.625
LOC_Os06g35520	1.42505	0	19.1111
LOC_Os06g37560	3.12257	0	12.875
LOC_Os06g39640	1.78581	0	10.6333
LOC_Os06g45350	2.79262	0	7.07143
LOC_Os06g46799	2.55256	0	12.0263
LOC_Os06g48200	1.79951	0	3.91358
LOC_Os06g48810	1.98442	0	6.2
LOC_Os07g05470	1.71051	0	10.8966
LOC_Os07g10840	2.1533	0	5.18182
LOC_Os07g13634	1.61823	0	9.93333
LOC_Os07g26440	3.0213	0	10.6984
LOC_Os07g32020	1.71608	0	8.35135
LOC_Os07g36230	1.50777	0	12.2727
LOC_Os07g38130	1.71319	0	15.4667
LOC_Os07g49240	1.75227	0	9.40541
LOC_Os08g04310	2.43758	0	7.32394
LOC_Os08g29854	1.32049	0	13.5
LOC_Os08g30340	1.07259	0	36.5
LOC_Os08g39490	2.30346	0	16.8077
LOC_Os08g39860	1.84106	0	8.94872
LOC_Os08g41320	1.46753	0	16
LOC_Os09g10054	1.96775	0	2.97785
LOC_Os09g24800	1.68598	0	41.5
LOC_Os09g32510	1.93728	0	3.63684
LOC_Os09g33710	1.89185	0	24.4167
LOC_Os10g33650	1.41208	0	14.1333
LOC_Os10g38140	2.01792	0	5.68421
LOC_Os10g38580	1.74741	0	11.0357
LOC_Os11g02379	2.51517	0	6.64211
LOC_Os11g02424	1.7971	0	7.22
LOC_Os11g06720	1.9259	0	3.99375
LOC_Os11g27329	1.61807	0	8.09524
LOC_Os11g27540	1.20091	0	23.7143
LOC_Os11g30560	1.14131	0	36
LOC_Os11g37900	1.87406	0	10.25
LOC_Os11g42960	2.46506	0	16.5714
LOC_Os11g48050	2.0775	0	15.84
LOC_Os11g48070	1.40046	0	17.75
LOC_Os12g02310	2.89088	0	6.83962
LOC_Os12g12514	4.93767	0	13.4462
LOC_Os12g41600	1.58645	0	21.8182
LOC_Os12g42400	1.54385	0	9.33333
LOC_Os04g53540	1.57552	3.4e-301	6.76923
LOC_Os03g13460	2.07532	1.36e-299	3.78523
LOC_Os09g37050	1.03275	1.58e-299	42
LOC_Os06g43620	1.54885	1.35e-298	9.55556
LOC_Os07g29600	1.84893	9.65e-296	7.86842
LOC_Os03g12910	1.70288	2.8e-293	4.85417
LOC_Os01g50460	1.88332	7.63e-292	3.83448
LOC_Os03g64320	1.63317	3.41e-289	7.18182
LOC_Os07g24190	1.65989	1.11e-282	6.79167
LOC_Os03g06850	1.37262	9.92e-279	15
LOC_Os11g02389	1.47227	1.65e-278	5.05814
LOC_Os04g31120	2.01646	1.27e-277	2.74603
LOC_Os11g47730	1.17545	1.72e-277	21.5714
LOC_Os11g10520	2.84953	2.8e-277	12
LOC_Os08g02230	1.59391	9.48e-276	5.38667
LOC_Os04g57560	1.95357	7e-275	2.78313
LOC_Os05g01470	1.96321	1.52e-272	3.19171
LOC_Os09g10274	1.59119	2.37e-271	5.91803
LOC_Os10g40730	2.09295	5.96e-271	8.15152
LOC_Os06g01934	1.6821	1.53e-270	4.46226
LOC_Os10g33960	1.72005	6.11e-268	5.73016
LOC_Os01g63770	1.55665	3.86e-267	6.5
LOC_Os02g48900	2.18044	3.16e-266	4.37864
LOC_Os12g44100	1.5322	4.52e-265	9.23077
LOC_Os05g14240	1.6337	1.37e-264	1.94943
LOC_Os04g52700	1.65867	2.21e-261	4.44231
LOC_Os10g02040	1.4226	3.19e-261	1.875
LOC_Os12g37650	1.39861	8.21e-260	9.86957
LOC_Os02g49160	1.44655	2.37e-259	9.4
LOC_Os11g18570	1.7091	8.65e-258	8.36667
LOC_Os04g52164	1.42407	4.8e-256	11.5294
LOC_Os08g30020	1.92209	1.71e-255	2.36449
LOC_Os06g05630	1.51591	4.44e-252	10.5
LOC_Os03g46300	1.13325	6.32e-251	25.4
LOC_Os06g46284	1.4444	5.3e-250	10.45
LOC_Os01g43230	1.58143	1.58e-248	3.42604
LOC_Os08g42870	1.12619	2.61e-242	16.4444
LOC_Os01g19020	1.62747	6.04e-242	5.55556
LOC_Os08g45170	1.28982	9.06e-242	21.6667
LOC_Os01g02940	1.21379	3.19e-239	11.4375
LOC_Os09g27820	1.74725	1.05e-237	6.25
LOC_Os12g08564	1.6817	3.56e-237	2.23055
LOC_Os05g31760	1.44164	7.61e-237	6.67442
LOC_Os06g21210	2.11811	1.16e-235	6.20833
LOC_Os03g43010	1.36215	3.6e-235	7.02632
LOC_Os02g32504	1.61007	2.76e-234	4.58889
LOC_Os03g63370	1.26816	1.84e-233	12.9231
LOC_Os03g14250	1.4999	6.02e-233	5.75
LOC_Os02g41650	1.71066	4.21e-232	3.55862
LOC_Os07g30150	1.76836	3.82e-231	3.53472
LOC_Os01g32330	1.42583	2.16e-230	4.21296
LOC_Os08g33940	1.10726	1.07e-229	14.9
LOC_Os06g20040	1.32633	1.96e-228	11.6667
LOC_Os03g04570	1.8889	1.85e-226	3.74803
LOC_Os10g07229	1.43237	3.44e-224	7.70968
LOC_Os06g44610	1.27416	3.84e-224	8.875
LOC_Os04g09654	1.84835	1.25e-223	4.54118
LOC_Os01g66610	1.27956	5.35e-223	12
LOC_Os07g35140	1.34465	9.6e-222	8.46154
LOC_Os03g14030	1.04885	1.28e-221	23.4
LOC_Os01g66200	1.35664	7.05e-221	8.86957
LOC_Os12g38920	1.44661	2.35e-218	5.4
LOC_Os09g20684	1.4624	5.52e-218	8.26923
LOC_Os02g08230	1.34983	7.17e-218	10
LOC_Os07g44330	1.5201	2.27e-216	1.88101
LOC_Os10g35110	1.73105	2.5e-213	2.935
LOC_Os06g08090	1.51318	3.17e-212	7.63333
LOC_Os12g10740	1.43658	4.08e-211	3.56738
LOC_Os12g03200	1.45749	4.61e-208	3.94643
LOC_Os07g23540	1.58053	1.22e-207	4.65789
LOC_Os04g21320	0.967893	1.27e-206	13.2727
LOC_Os12g39380	1.49694	1.99e-205	3.2071
LOC_Os05g32170	1.1497	3.16e-205	10.625
LOC_Os04g02620	1.29229	3.52e-205	9.4
LOC_Os03g04020	1.43639	2.72e-204	2.34539
LOC_Os02g37120	1.24975	1.67e-203	5.22951
LOC_Os04g44354	1.42031	2.27e-203	3.90265
LOC_Os07g08390	1.17816	4.26e-203	11.0667
LOC_Os04g39880	1.59719	4.84e-200	3.24051
LOC_Os08g39370	1.63735	1.56e-199	2.93717
LOC_Os09g20880	0.862703	1.1e-196	21.2
LOC_Os08g08820	1.24368	1.24e-193	5.86957
LOC_Os01g01740	1.36965	3.05e-193	4.07216
LOC_Os05g11560	1.21053	9.57e-193	5.06452
LOC_Os06g34120	1.052	2.52e-192	11.9167
LOC_Os06g03640	1.14529	2.58e-192	10.3125
LOC_Os02g09630	0.943924	1.54e-191	13.5
LOC_Os01g10530	1.3744	1.76e-191	4.50649
LOC_Os08g42530	0.939016	4.79e-191	13.5
LOC_Os03g52070	0.951265	6.62e-191	18
LOC_Os09g33460	0.965298	2.29e-189	12.8182
LOC_Os08g08110	1.35827	1.18e-185	4.16854
LOC_Os06g10650	1.61678	1.46e-184	4.38462
LOC_Os03g18740	1.4276	1.41e-182	8.65
LOC_Os10g12050	1.41129	1.49e-181	5.48
LOC_Os06g41450	1.35863	4.74e-181	4.28571
LOC_Os01g39770	1.2722	1.68e-177	5.4898
LOC_Os09g03939	1.6063	6.37e-176	4.75
LOC_Os05g32110	1.19977	4.82e-173	6.30556
LOC_Os07g05370	0.844174	3.34e-172	14.5
LOC_Os03g15020	1.23197	1.72e-170	5.3
LOC_Os01g25820	1.21607	1.73e-170	7.34615
LOC_Os03g43810	1.22424	1.51e-169	5.19608
LOC_Os10g23050	1.33708	3.38e-159	5.32609
LOC_Os02g02040	1.039	4.04e-159	10.3077
LOC_Os12g25200	1.16507	4.47e-158	5.7
LOC_Os02g06910	1.20659	3.14e-157	6.41935
LOC_Os11g07040	1.27766	3.92e-154	5.01961
LOC_Os03g12250	1.05684	2.47e-153	7.03846
LOC_Os07g46570	1.0115	5.62e-153	7.85714
LOC_Os07g10770	1.03166	1.29e-151	8.26316
LOC_Os04g52370	0.869822	1.76e-150	9.4
LOC_Os02g58214	1.14083	7.59e-150	9.57143
LOC_Os11g05050	1.4554	1.4e-146	2.87654
LOC_Os04g39380	1.38685	5.81e-146	6.7037
LOC_Os05g31570	1.11258	8.86e-146	4.02469
LOC_Os03g48180	1.2895	1.28e-145	3.66667
LOC_Os07g49330	1.22317	2e-145	2.30798
LOC_Os05g04600	1.15258	4.74e-145	5.82857
LOC_Os03g40194	0.807269	1.07e-143	13.125
LOC_Os07g43580	1.09105	2.54e-143	7.40909
LOC_Os01g56930	1.41214	1.54e-140	3.13846
LOC_Os10g40720	1.56011	1.58e-140	4.53448
LOC_Os01g66544	1.04389	2.58e-140	6.55556
LOC_Os03g20550	1.23041	3.54e-140	4.89796
LOC_Os04g23890	1.34726	1.68e-138	2.48095
LOC_Os04g42420	1.23593	1.98e-137	1.7212
LOC_Os01g67950	1.36528	4.76e-136	4.38333
LOC_Os01g07300	0.878764	3.49e-134	8.4375
LOC_Os12g41720	0.842064	4.97e-132	10.9
LOC_Os04g35570	1.27343	9.32e-132	3.55914
LOC_Os04g40730	0.873456	4.34e-131	10.3636
LOC_Os06g50370	0.891216	2.41e-130	7.52632
LOC_Os08g20486	0.952815	1.27e-129	6.46154
LOC_Os07g09340	1.1983	1.46e-129	2.89404
LOC_Os01g13210	1.17399	1.97e-129	2.16151
LOC_Os07g18874	1.39014	1.19e-128	10.6
LOC_Os02g50900	0.944387	7.84e-128	8.4
LOC_Os12g08760	2.24572	2.95e-127	3.88889
LOC_Os09g21340	0.994765	3.49e-127	5.14634
LOC_Os05g32380	1.07096	2.78e-126	5.15
LOC_Os01g18360	0.781292	4.38e-125	8.53333
LOC_Os03g03610	0.864519	5.11e-124	1.91282
LOC_Os07g26690	1.34141	5.45e-123	3.37755
LOC_Os12g02370	1.22006	9.12e-123	4.35714
LOC_Os05g26820	0.932619	2.51e-122	6.11111
LOC_Os10g03850	1.41628	4.89e-122	3.52273
LOC_Os03g01890	1.07096	8.75e-122	3.80519
LOC_Os08g37390	1.12742	3.64e-121	4.59184
LOC_Os02g33820	1.16239	1.24e-120	4.42593
LOC_Os11g34270	0.939381	1.27e-120	1.3928
LOC_Os05g04610	1.09298	9.28e-120	4.14754
LOC_Os11g40009	1.15231	4.99e-118	5.13158
LOC_Os02g46260	1.04561	7.14e-118	3.7037
LOC_Os06g23274	1.02383	6.51e-117	4.57143
LOC_Os12g02340	1.01832	6.39e-116	6.43478
LOC_Os10g22520	1.11582	1.07e-115	3.32
LOC_Os01g65780	1.16615	9.66e-114	2.85106
LOC_Os01g48874	1.14183	1.67e-113	3.56098
LOC_Os03g27230	1.03601	6.53e-113	5.92593
LOC_Os05g41000	1.03285	3.62e-112	4.9
LOC_Os05g35594	0.882521	7.74e-112	6.3913
LOC_Os12g16200	0.703378	2.04e-111	10
LOC_Os10g01470	1.54752	3.98e-111	2.57407
LOC_Os06g08470	0.82911	1.86e-110	6.85
LOC_Os12g03260	1.00844	2.8e-109	4.12069
LOC_Os12g43560	1.04236	1.65e-107	3.47059
LOC_Os06g48940	1.04831	2.21e-107	3.04274
LOC_Os04g39240	0.825153	2.34e-107	6.75
LOC_Os04g45470	1.03221	4.92e-105	3.21
LOC_Os09g27700	0.978437	7.02e-105	4.79487
LOC_Os01g24070	0.904482	7.96e-103	5.51724
LOC_Os04g35080	0.817864	2.8e-102	6.18182
LOC_Os09g25850	1.20247	1.55e-101	4.2449
LOC_Os01g18800	0.994141	7.49e-101	2.02
LOC_Os05g10310	0.889092	1.65e-99	8
LOC_Os07g35280	0.761287	2.07e-99	7
LOC_Os04g59520	0.770916	8.15e-99	6.18182
LOC_Os04g47520	0.840268	3.27e-98	6.13636
LOC_Os12g13670	1.03341	5.91e-98	3.61972
LOC_Os12g44060	0.822651	1.34e-97	5.875
LOC_Os07g30100	1.06676	1.95e-96	2.47399
LOC_Os10g38700	1.13725	1.3e-95	2.63087
LOC_Os08g29760	0.84102	1.34e-94	5.44444
LOC_Os01g61880	0.962984	2.02e-93	4.7027
LOC_Os02g57620	0.918738	5.75e-93	3.83051
LOC_Os03g24940	1.04148	2.39e-92	3.5
LOC_Os06g19070	0.895817	2.54e-92	5.75
LOC_Os11g43860	0.909302	2.81e-91	4.63158
LOC_Os07g30940	0.915439	5.1e-91	3.98113
LOC_Os07g45570	0.896792	5.48e-91	2.31628
LOC_Os08g45210	0.74966	3.2e-90	6.3
LOC_Os11g32650	1.34844	7.33e-90	2.9434
LOC_Os06g06780	0.883553	2.17e-89	5.13793
LOC_Os01g48680	1.05694	1.41e-88	2.65441
LOC_Os10g22980	0.712146	2.07e-88	2.1627
LOC_Os12g32940	1.03143	6.77e-88	2.25366
LOC_Os10g02380	0.81972	9.47e-88	7.35714
LOC_Os05g13940	1.306	1.65e-87	3.41667
LOC_Os03g02514	1.04542	3.36e-87	2.4269
LOC_Os09g32080	0.798605	9.27e-87	5.22222
LOC_Os01g52500	1.10289	1.69e-86	2.04762
LOC_Os05g44420	0.83159	5.29e-86	4.33333
LOC_Os02g01590	0.893789	7.49e-86	6.38889
LOC_Os06g06980	0.954802	2.02e-85	3.65
LOC_Os06g16410	0.702497	6.7e-85	5.95238
LOC_Os01g67370	0.922721	7.09e-85	3.2
LOC_Os01g72990	0.789125	8.13e-85	2.85714
LOC_Os09g38960	0.992921	1.68e-82	2.31892
LOC_Os03g63150	1.00733	5.17e-82	2.69355
LOC_Os09g38320	1.10457	3.82e-81	4.13953
LOC_Os07g05570	0.965727	1.02e-80	2.52349
LOC_Os10g30610	0.801528	1.4e-80	4.275
LOC_Os05g37200	0.803462	1.49e-80	5.07407
LOC_Os12g25180	0.789187	3.57e-80	4.93103
LOC_Os01g22249	0.820648	6.45e-80	1.8558
LOC_Os04g34984	0.919925	5.33e-79	4
LOC_Os03g48270	0.858365	4.85e-78	3.80392
LOC_Os01g67220	0.963739	7.61e-78	4.26316
LOC_Os11g39990	0.693226	1.63e-77	5.11538
LOC_Os02g57120	1.10543	1.77e-77	4.5
LOC_Os02g49700	0.718343	2.24e-77	1.52941
LOC_Os01g54670	0.872452	3.5e-77	2.48026
LOC_Os02g19650	0.822529	4.09e-77	4.31579
LOC_Os02g04710	0.905506	7.87e-77	2.19608
LOC_Os09g13870	0.813371	2.21e-76	2.39535
LOC_Os08g33160	1.06956	2.61e-76	1.9262
LOC_Os03g05390	0.598638	6.14e-75	1.18375
LOC_Os03g24950	0.95537	1.29e-73	3.16
LOC_Os01g60120	0.840113	1.51e-73	4.27027
LOC_Os05g34550	0.776286	3.58e-72	3.74
LOC_Os06g43980	0.85394	1.04e-71	3.3871
LOC_Os01g45360	0.677647	1.62e-71	5.31818
LOC_Os03g06330	0.910357	2.73e-71	3.24638
LOC_Os03g03370	0.869948	1e-70	3.54545
LOC_Os08g14440	0.886041	1.67e-70	1.88235
LOC_Os03g52630	0.737794	1.82e-69	5.31818
LOC_Os03g06570	0.833779	3.64e-69	3.80435
LOC_Os05g28870	0.906777	1.81e-68	2.7549
LOC_Os05g42000	0.67884	4.03e-67	4.84
LOC_Os03g03510	0.849093	6.32e-67	1.85666
LOC_Os10g30080	1.00725	1.7e-66	2.71287
LOC_Os12g01510	0.858903	3.95e-66	2.45324
LOC_Os09g38970	0.671346	8.34e-66	5.3
LOC_Os06g14750	0.91324	1.15e-65	3.21538
LOC_Os03g51610	1.25907	1.34e-65	3.1875
LOC_Os02g07010	0.826573	1.38e-65	3.50943
LOC_Os11g02400	0.661942	2.26e-65	3.7907
LOC_Os03g29950	0.829483	2.46e-65	3.11111
LOC_Os03g43990	0.622235	4.66e-65	5.47368
LOC_Os09g33510	0.889837	1.98e-64	2.92683
LOC_Os02g05710	0.791585	2.24e-64	3.23438
LOC_Os01g07530	0.91477	7.63e-64	2.70588
LOC_Os01g45910	0.661012	2.55e-63	4.875
LOC_Os07g19444	0.904368	1.18e-62	2.37589
LOC_Os06g50380	0.940334	1.5e-62	2.23313
LOC_Os01g05670	0.959316	2.73e-62	2.96053
LOC_Os02g13150	1.06572	6.38e-62	2.58491
LOC_Os11g41670	0.707342	9.74e-61	2.88235
LOC_Os08g37380	0.707207	1.06e-60	3.28814
LOC_Os01g69220	0.683651	2.73e-60	5.31579
LOC_Os03g52940	0.936402	4.21e-60	2.50427
LOC_Os08g31980	0.640804	5.04e-60	4.82609
LOC_Os07g06680	0.711376	5.05e-60	4.02857
LOC_Os02g52280	0.745823	5.08e-60	4.26667
LOC_Os03g63140	0.805573	5.65e-60	2.42748
LOC_Os01g07310	0.826082	1.03e-59	2.75824
LOC_Os04g54870	0.774061	1.18e-59	3.6
LOC_Os07g37580	0.604133	1.23e-59	4.08824
LOC_Os01g66940	0.667753	3.57e-59	4.02857
LOC_Os05g03190	0.906172	6.83e-59	2.8
LOC_Os09g35630	0.745598	7.23e-59	3.6
LOC_Os09g27750	0.779971	8.45e-59	2.73404
LOC_Os02g01960	0.62118	2.92e-58	4.64
LOC_Os06g03700	0.718431	3.77e-58	4.2
LOC_Os05g03174	0.804317	1.7e-57	3.46809
LOC_Os11g07890	0.563432	1.08e-56	4.625
LOC_Os03g50210	0.69983	1.29e-56	2.62745
LOC_Os04g57610	0.770082	1.43e-56	2.29932
LOC_Os09g37012	0.727681	6.07e-56	2.10363
LOC_Os01g60770	1.06058	5.91e-55	4.21429
LOC_Os04g55920	0.768591	3.16e-54	2.73256
LOC_Os07g43940	0.61521	3.27e-54	3.35294
LOC_Os03g08470	0.677833	4.23e-53	3.34
LOC_Os08g37370	0.725227	5.78e-53	2.08333
LOC_Os10g35960	0.772242	6.86e-53	1.67656
LOC_Os01g31870	0.72649	1.02e-52	1.70482
LOC_Os01g04350	0.693526	1.1e-52	2.59
LOC_Os02g39560	0.80108	5.87e-52	2.34921
LOC_Os10g39640	0.752502	6.28e-52	2.72619
LOC_Os02g13100	0.780957	4.15e-51	2.74074
LOC_Os06g07000	0.795962	6.08e-51	2.26812
LOC_Os07g31884	0.815905	1.68e-50	2.01031
LOC_Os08g42420	0.859535	2.81e-50	1.68038
LOC_Os08g34010	0.613675	2.82e-50	4.32
LOC_Os05g33820	0.717339	3.81e-50	3.81818
LOC_Os08g25010	0.683488	5.74e-50	3.5122
LOC_Os01g12720	0.796188	4.51e-49	2.13836
LOC_Os09g36350	0.671568	8.72e-49	4.28
LOC_Os04g54430	0.692882	8.83e-49	1.55528
LOC_Os09g29200	0.72333	1.77e-48	3.4186
LOC_Os03g15920	0.728605	5.9e-48	2.84507
LOC_Os03g53800	0.736821	1.06e-47	1.69206
LOC_Os10g28510	0.768706	1.47e-47	3.03448
LOC_Os06g51390	0.760917	2.2e-47	2.31967
LOC_Os12g23570	0.747325	3.06e-47	4.34783
LOC_Os02g40430	0.617018	3.64e-47	3.70588
LOC_Os05g32210	0.63209	6.31e-47	3.78788
LOC_Os05g04150	0.651322	9.65e-47	3.8125
LOC_Os10g21910	0.662563	2.56e-46	2.18367
LOC_Os02g32970	0.708461	8.41e-46	3.425
LOC_Os03g28160	0.831704	1.65e-45	2.98246
LOC_Os04g58570	0.605179	1.69e-45	3.83871
LOC_Os02g02400	0.819497	4.92e-45	2.90164
LOC_Os02g35140	0.652414	5.33e-45	2.94915
LOC_Os01g01620	0.773627	5.59e-45	2.24603
LOC_Os06g44620	0.697891	6.03e-45	2.16438
LOC_Os07g46340	0.731318	1.4e-44	2.51087
LOC_Os04g35100	0.625812	2.09e-44	3.96296
LOC_Os09g26870	0.732022	3.43e-44	2.60241
LOC_Os08g37432	0.734564	4.08e-44	1.69737
LOC_Os01g47530	0.551696	5.12e-44	2.02116
LOC_Os05g20050	0.610838	1.16e-43	3.74194
LOC_Os03g06120	0.662304	1.26e-43	3.82759
LOC_Os04g51370	0.651932	1.74e-43	2.25197
LOC_Os06g49500	0.664751	1.87e-43	2.264
LOC_Os04g01280	0.642364	4.15e-43	3.14583
LOC_Os01g40630	0.563229	5.4e-43	1.93069
LOC_Os03g49600	0.694257	8.92e-43	1.82041
LOC_Os03g52880	0.714113	9.34e-43	3.54286
LOC_Os07g18930	0.645794	1.09e-42	2.70833
LOC_Os06g09540	0.671574	1.43e-42	2.71831
LOC_Os06g44420	0.670234	3.37e-42	3.14583
LOC_Os10g05069	0.644701	6.51e-42	1.41224
LOC_Os02g17320	0.72526	8.76e-42	2.85246
LOC_Os03g05290	0.81014	4.79e-41	1.94475
LOC_Os04g46750	0.639105	1.43e-40	2.53012
LOC_Os04g44530	0.605706	1.9e-40	2.91071
LOC_Os11g37740	0.702775	1.91e-40	2.62162
LOC_Os05g10740	0.693888	2.33e-40	3.13333
LOC_Os01g63854	0.725413	2.61e-40	1.59064
LOC_Os02g35180	0.739196	4.39e-40	2.38144
LOC_Os10g18340	0.594712	5.39e-40	1.90777
LOC_Os11g33270	0.513079	7.22e-40	2.67606
LOC_Os04g33610	0.57641	1.09e-39	3.75862
LOC_Os07g08750	0.65845	2.62e-39	2.83051
LOC_Os05g15510	0.965849	3.71e-39	2.69841
LOC_Os03g38050	0.680005	3.74e-39	3.21429
LOC_Os05g05680	0.816696	6.08e-39	2.78333
LOC_Os03g28170	0.745548	8.56e-39	2.92308
LOC_Os05g04550	0.745254	1.05e-38	2.04516
LOC_Os05g11990	0.65453	4.05e-38	3
LOC_Os03g10780	0.557595	5.01e-38	3.33333
LOC_Os09g29490	0.788812	5.04e-38	2.6875
LOC_Os04g45580	0.618971	5.89e-38	3.4
LOC_Os03g03440	0.533551	6.17e-38	3.65517
LOC_Os02g55610	0.693042	1.25e-37	2.55263
LOC_Os09g29940	0.657802	1.62e-37	3.06667
LOC_Os05g51670	0.707027	2.99e-37	2.69841
LOC_Os04g45690	0.655058	3.84e-37	2.56
LOC_Os01g19800	0.59835	6.22e-37	3.7037
LOC_Os02g10480	0.658275	8.4e-37	2.6875
LOC_Os12g41390	0.713536	2.57e-36	3.02174
LOC_Os04g32980	0.596737	2.66e-36	3.06667
LOC_Os12g18150	0.562401	3.53e-36	3.53333
LOC_Os05g03040	0.590406	4.12e-36	1.36914
LOC_Os01g57960	1.07307	1.06e-35	2.35556
LOC_Os11g47710	0.646296	1.73e-35	2.81481
LOC_Os06g36390	0.693773	1.84e-35	2.62121
LOC_Os07g32800	0.666544	2.35e-35	2.1371
LOC_Os08g38900	0.735591	3.95e-35	2.09302
LOC_Os04g26910	0.685001	4.17e-35	3.18421
LOC_Os02g39920	0.676635	5.23e-35	1.97403
LOC_Os04g56290	0.634789	5.6e-35	2.61538
LOC_Os04g50204	0.701929	9.57e-35	1.92857
LOC_Os03g04990	0.57756	1.3e-34	3.55172
LOC_Os11g20239	0.75751	1.68e-34	2.13793
LOC_Os02g49520	0.68236	4.09e-34	2.64516
LOC_Os05g11720	0.509752	4.23e-34	3.5
LOC_Os12g04020	0.592862	7.19e-34	2.375
LOC_Os07g48690	0.511858	8.59e-34	2.31633
LOC_Os05g32544	0.593072	1.74e-33	2.30526
LOC_Os06g46820	0.676947	3.55e-33	2.23762
LOC_Os09g08910	0.954393	4.86e-33	2.52174
LOC_Os03g24220	0.602522	5.41e-33	2.67797
LOC_Os12g03810	0.629798	5.92e-33	2.15517
LOC_Os01g38970	0.510812	2.52e-32	3.10526
LOC_Os06g36840	0.581203	3.29e-32	3.07895
LOC_Os08g16914	0.591288	6.23e-32	2.49296
LOC_Os04g59480	0.58559	6.48e-32	2.58462
LOC_Os10g30600	0.596908	1.11e-31	2.34884
LOC_Os02g32580	0.614725	1.14e-31	2.14912
LOC_Os06g06160	0.628085	1.74e-31	2.63333
LOC_Os06g39912	0.612851	2.69e-31	1.53916
LOC_Os07g35260	0.660058	2.7e-31	2.25
LOC_Os03g10860	0.63479	2.75e-31	2.35802
LOC_Os02g32814	0.893379	3.57e-31	3.02632
LOC_Os07g39470	0.575267	5.62e-31	2.24242
LOC_Os02g09359	0.643044	9.36e-31	2.53125
LOC_Os01g44310	0.622505	1.23e-30	2.85106
LOC_Os08g01290	0.589927	1.36e-30	2.36145
LOC_Os08g14570	0.698921	1.54e-30	1.91304
LOC_Os07g48340	0.647845	2e-30	2.38961
LOC_Os10g29620	0.499776	2.34e-30	1.77193
LOC_Os07g48200	0.640627	2.43e-30	2.38961
LOC_Os04g58320	0.594903	7.65e-30	2.57627
LOC_Os06g03860	0.638708	9.42e-30	1.75481
LOC_Os12g02570	0.503145	1.58e-29	1.9321
LOC_Os08g15230	0.642894	1.67e-29	2.16832
LOC_Os12g34018	0.714764	2.35e-29	3
LOC_Os05g24010	0.591097	2.99e-29	1.77723
LOC_Os02g53530	0.600535	3.17e-29	2.7551
LOC_Os04g47120	0.580775	3.88e-29	2.02308
LOC_Os04g16450	0.541772	4.95e-29	3
LOC_Os08g16930	0.618021	8.19e-29	2.09735
LOC_Os04g22720	0.504756	1.73e-28	2.90244
LOC_Os01g48790	0.556324	2.83e-28	1.69957
LOC_Os01g37350	0.482929	3.24e-28	3.22581
LOC_Os01g66970	0.500124	3.61e-28	2.40541
LOC_Os01g05650	0.575192	3.84e-28	2.06897
LOC_Os02g47220	0.549379	4.39e-28	2.49206
LOC_Os09g15980	0.503922	5.86e-28	2.40541
LOC_Os03g64250	0.544126	6.3e-28	2.53333
LOC_Os06g01250	0.553049	6.71e-28	2.35526
LOC_Os07g48260	0.610742	9.88e-28	2.68
LOC_Os12g02490	0.553284	1.37e-27	2.55172
LOC_Os03g14990	0.477871	1.94e-27	2.92308
LOC_Os09g15330	0.440408	2.12e-27	2.90244
LOC_Os11g45280	0.470475	2.31e-27	1.45946
LOC_Os09g20630	0.588077	2.39e-27	2.31169
LOC_Os07g30970	0.548239	2.59e-27	1.88387
LOC_Os08g19980	0.643893	2.6e-27	2
LOC_Os05g08370	0.606623	5.75e-27	1.94891
LOC_Os04g49757	0.494871	7.76e-27	2.81395
LOC_Os02g57190	0.580031	8.26e-27	1.7861
LOC_Os04g35840	0.470118	8.44e-27	3.02941
LOC_Os09g35760	0.497793	1.08e-26	2.63462
LOC_Os03g12620	0.595546	2.36e-26	1.85185
LOC_Os11g44810	0.347888	2.44e-26	1.33565
LOC_Os02g55970	0.521933	2.96e-26	2.73913
LOC_Os02g57610	0.522676	3.19e-26	2.32432
LOC_Os03g53270	0.486484	4.24e-26	2.82927
LOC_Os06g48500	0.658237	5.72e-26	2.0084
LOC_Os10g11354	0.607702	1.66e-25	2.09
LOC_Os01g67850	0.577927	2.34e-25	2.12371
LOC_Os02g30320	0.634194	2.4e-25	2.04673
LOC_Os02g06640	0.50094	3.99e-25	1.44072
LOC_Os04g24220	0.519961	4.76e-25	2.14737
LOC_Os01g02870	0.566269	7.76e-25	2.10101
LOC_Os03g52450	0.54352	1.14e-24	2.12632
LOC_Os01g25700	0.518487	1.75e-24	2.70455
LOC_Os07g01214	0.47804	2.83e-24	2.49123
LOC_Os02g51060	0.507695	3.77e-24	2.01786
LOC_Os07g48510	0.495903	4.1e-24	2.7561
LOC_Os10g42870	0.494902	4.45e-24	1.91971
LOC_Os03g49440	0.551384	7.26e-24	2.5283
LOC_Os06g29180	0.552698	7.67e-24	2.66667
LOC_Os11g10090	0.536596	1.18e-23	2.0381
LOC_Os01g35050	0.599014	1.31e-23	2.20253
LOC_Os11g06930	0.469657	1.97e-23	2.49123
LOC_Os03g04600	0.526651	2.43e-23	2.33333
LOC_Os12g40840	0.426421	6.26e-23	1.41509
LOC_Os02g58180	0.532695	7.17e-23	2.725
LOC_Os04g48010	0.560499	8.85e-23	2.30303
LOC_Os01g49529	0.471571	1.06e-22	1.4779
LOC_Os02g50240	0.489098	1.09e-22	1.928
LOC_Os02g09770	0.494893	1.14e-22	2.13793
LOC_Os03g02750	0.445624	1.31e-22	2.83333
LOC_Os03g16670	0.516888	1.46e-22	1.80745
LOC_Os11g36070	0.457581	3.32e-22	1.71357
LOC_Os06g44034	0.45573	3.94e-22	1.53795
LOC_Os02g46930	0.475597	4.34e-22	2.4717
LOC_Os12g40570	0.477812	4.58e-22	2
LOC_Os06g29380	0.451246	5e-22	2.725
LOC_Os09g39740	0.426878	5.26e-22	2.81081
LOC_Os04g47220	0.558721	6.05e-22	2.06186
LOC_Os01g01800	0.458805	8.24e-22	2.65854
LOC_Os04g56500	0.519351	1.07e-21	2.65854
LOC_Os03g21380	0.520922	1.93e-21	2.07692
LOC_Os09g06740	0.484082	3.21e-21	2.71795
LOC_Os01g45880	0.468118	4.18e-21	1.71053
LOC_Os12g10720	0.384252	7.35e-21	2.71053
LOC_Os09g26370	0.492699	7.91e-21	2.65854
LOC_Os05g02130	0.407281	8.45e-21	2.34426
LOC_Os01g51632	0.388514	1.21e-20	2.42593
LOC_Os07g42960	0.504349	1.52e-20	2.16883
LOC_Os08g34060	0.537526	1.94e-20	1.74691
LOC_Os06g16420	0.418605	2.1e-20	2.41818
LOC_Os07g41200	0.555349	2.23e-20	1.95413
LOC_Os07g22640	0.515373	2.4e-20	1.67164
LOC_Os09g38768	0.493127	2.58e-20	2.59524
LOC_Os08g02850	0.428801	2.62e-20	2.63415
LOC_Os06g42790	0.463135	3.59e-20	1.63274
LOC_Os03g37010	0.489821	6.63e-20	1.91667
LOC_Os11g05860	0.507313	8.43e-20	1.94495
LOC_Os11g04390	0.425497	1.21e-19	2.55814
LOC_Os08g42410	0.473388	1.37e-19	2.12658
LOC_Os02g08120	0.493063	2e-19	1.69832
LOC_Os07g47250	0.458719	3.27e-19	2.27869
LOC_Os03g20500	0.468342	4.11e-19	2.12658
LOC_Os07g38530	0.448865	4.43e-19	1.56809
LOC_Os02g36940	0.513015	5.28e-19	1.68681
LOC_Os11g14140	0.490007	6.64e-19	1.96078
LOC_Os04g57330	0.458187	7.4e-19	2.52273
LOC_Os02g49080	0.469597	7.76e-19	1.66837
LOC_Os03g50440	0.466973	8.37e-19	2.4375
LOC_Os07g31460	0.455763	9.31e-19	1.94393
LOC_Os03g06520	0.527131	1.55e-18	1.63452
LOC_Os03g42820	0.423919	1.67e-18	2.23438
LOC_Os04g48270	0.566871	1.7e-18	2.12329
LOC_Os02g42690	0.491907	2.27e-18	1.71429
LOC_Os03g16890	0.449824	2.3e-18	2.05882
LOC_Os04g40874	0.462986	2.39e-18	1.85484
LOC_Os05g44100	0.438647	3.25e-18	2.38
LOC_Os01g27020	0.424606	4.14e-18	2.26667
LOC_Os08g36840	0.390864	4.4e-18	2.08642
LOC_Os03g51000	0.415988	4.72e-18	2.42553
LOC_Os11g04210	0.463245	5.32e-18	2.47727
LOC_Os07g38120	0.511402	9.01e-18	1.86441
LOC_Os04g50216	0.478938	1.36e-17	1.92308
LOC_Os01g11650	0.514386	1.58e-17	1.86842
LOC_Os06g36080	0.495497	1.71e-17	2.09459
LOC_Os01g54340	0.535987	1.88e-17	1.73649
LOC_Os02g21430	0.429299	2.56e-17	1.88496
LOC_Os03g31594	0.431423	3e-17	1.69186
LOC_Os06g13030	0.359164	3.16e-17	2.5641
LOC_Os03g29760	0.477849	4.9e-17	2.17188
LOC_Os01g67290	0.416147	5.22e-17	2.48837
LOC_Os02g51610	0.378144	5.25e-17	2.5122
LOC_Os02g15540	0.519935	6.46e-17	1.83898
LOC_Os05g24550	0.365774	6.7e-17	1.40196
LOC_Os04g52614	0.471908	9.23e-17	1.95699
LOC_Os03g55990	0.367835	1.02e-16	2.14493
LOC_Os03g47740	0.467995	1.86e-16	1.36053
LOC_Os03g60240	0.356757	2.11e-16	2.45238
LOC_Os03g44710	0.730231	2.14e-16	2.01282
LOC_Os04g52500	0.419227	2.48e-16	2.11111
LOC_Os02g53700	0.410666	2.95e-16	1.71895
LOC_Os06g04020	0.436876	3.72e-16	1.73288
LOC_Os05g05590	0.518185	4.36e-16	1.68987
LOC_Os08g05440	0.351955	5.18e-16	2.30769
LOC_Os03g55590	0.405205	8.74e-16	1.76259
LOC_Os03g51600	0.479945	1.02e-15	2.16667
LOC_Os05g44900	0.516678	1.36e-15	2.16667
LOC_Os02g39630	0.398274	1.39e-15	2.03846
LOC_Os09g02650	0.30569	1.62e-15	2.36957
LOC_Os03g08430	0.372874	1.97e-15	1.2866
LOC_Os02g45130	0.451263	2.2e-15	2.16949
LOC_Os09g12750	0.433524	4.57e-15	2.34783
LOC_Os05g25640	0.49552	4.62e-15	2.19298
LOC_Os06g27560	0.325072	5.37e-15	1.83333
LOC_Os05g51700	0.462483	6.84e-15	1.76613
LOC_Os02g51140	0.413964	8.83e-15	1.73723
LOC_Os03g59450	0.424755	1.03e-14	1.96386
LOC_Os12g05050	0.454552	1.22e-14	1.87879
LOC_Os02g08364	0.434027	1.52e-14	2.29787
LOC_Os03g20980	0.442489	1.71e-14	1.73846
LOC_Os04g58730	0.39517	1.75e-14	1.48561
LOC_Os06g41840	0.459562	1.84e-14	2.07463
LOC_Os02g08150	0.307559	2.02e-14	1.33333
LOC_Os11g01530	0.276537	2.49e-14	1.30847
LOC_Os01g60040	0.424984	2.52e-14	1.6117
LOC_Os08g44870	0.335864	2.76e-14	1.95402
LOC_Os05g14180	0.378543	2.91e-14	1.58333
LOC_Os08g43130	0.386278	5.1e-14	2.16071
LOC_Os07g14850	0.387881	5.35e-14	2.20755
LOC_Os06g37620	0.386614	5.43e-14	1.93023
LOC_Os05g37130	0.322219	7.02e-14	2.04286
LOC_Os01g03144	0.443802	1.08e-13	2.22449
LOC_Os04g38390	0.421446	1.16e-13	1.85714
LOC_Os09g24700	0.388636	1.23e-13	1.96154
LOC_Os01g49470	0.378374	1.46e-13	1.97403
LOC_Os03g63710	0.430296	1.55e-13	1.97403
LOC_Os02g39030	0.364714	1.97e-13	1.65644
LOC_Os06g45860	0.454425	2.77e-13	2.06349
LOC_Os06g44450	0.421666	2.78e-13	1.55665
LOC_Os04g32590	0.413664	3.65e-13	1.82653
LOC_Os08g20544	0.442618	3.94e-13	1.75862
LOC_Os03g21270	0.377058	4.08e-13	1.64242
LOC_Os10g26540	0.464455	4.76e-13	1.4877
LOC_Os04g54800	0.354131	5.19e-13	2.25532
LOC_Os09g06499	0.470581	5.53e-13	1.60119
LOC_Os01g57210	0.366553	5.77e-13	2.125
LOC_Os03g61060	0.310384	6.64e-13	2.22449
LOC_Os02g06840	0.370286	8.27e-13	1.96104
LOC_Os05g51630	0.404632	8.92e-13	1.52941
LOC_Os04g19684	0.375361	1.23e-12	1.72222
LOC_Os04g46892	0.378235	1.33e-12	2.27273
LOC_Os04g33030	0.407527	1.54e-12	2
LOC_Os02g06480	0.331334	1.86e-12	1.75
LOC_Os07g38280	0.388915	2.59e-12	1.72951
LOC_Os07g11060	0.397531	2.61e-12	2.10714
LOC_Os05g50890	0.413832	2.63e-12	1.65972
LOC_Os02g57410	0.399232	2.75e-12	1.37391
LOC_Os12g41560	0.311198	3.88e-12	2
LOC_Os06g01390	0.383326	4.7e-12	1.66667
LOC_Os03g08550	0.389444	5.47e-12	1.93421
LOC_Os11g47809	0.405328	5.77e-12	1.81915
LOC_Os07g36590	0.387426	5.96e-12	1.82796
LOC_Os07g07030	0.393063	7.97e-12	1.88889
LOC_Os04g45290	0.286513	8.57e-12	2.21739
LOC_Os07g49300	0.337192	9.29e-12	1.85227
LOC_Os10g28200	0.396965	1.09e-11	1.62667
LOC_Os02g55480	0.347088	1.1e-11	1.62821
LOC_Os09g31454	0.407851	1.21e-11	1.50691
LOC_Os12g13590	0.401014	1.41e-11	1.8427
LOC_Os11g08300	0.348077	1.45e-11	1.89024
LOC_Os11g37890	0.38985	1.49e-11	1.55851
LOC_Os01g48830	0.369953	1.6e-11	1.60736
LOC_Os02g17470	0.349916	1.62e-11	1.43956
LOC_Os02g42590	0.319301	1.74e-11	2
LOC_Os02g13060	0.348437	1.88e-11	1.95652
LOC_Os04g46894	0.399426	2.21e-11	2.07407
LOC_Os06g09390	0.29041	2.29e-11	2.05
LOC_Os02g16620	0.338041	3.05e-11	2.07273
LOC_Os02g31290	0.407374	3.68e-11	1.66165
LOC_Os06g14406	0.386873	3.94e-11	1.42143
LOC_Os02g32469	0.417303	4.43e-11	1.70588
LOC_Os05g04220	0.32677	6.42e-11	1.85057
LOC_Os03g06340	0.360948	7.22e-11	2
LOC_Os02g27360	0.28781	8.66e-11	1.95652
LOC_Os01g07760	0.375611	9.89e-11	1.82222
LOC_Os07g05850	0.360783	9.89e-11	1.84524
LOC_Os01g39380	0.378779	1.05e-10	1.59748
LOC_Os10g04090	0.313515	1.22e-10	1.78125
LOC_Os08g19610	0.355589	1.22e-10	1.95385
LOC_Os11g06934	0.389895	1.59e-10	1.72897
LOC_Os06g39520	0.43934	2.59e-10	1.7
LOC_Os05g07860	0.296949	2.79e-10	1.85366
LOC_Os12g41820	0.367811	3.01e-10	1.53158
LOC_Os08g06380	0.472985	3.2e-10	1.55233
LOC_Os03g07570	0.315203	4.35e-10	2.1
LOC_Os02g55080	0.320461	4.37e-10	1.87013
LOC_Os01g64970	0.282475	5.88e-10	1.63043
LOC_Os03g28080	0.338279	6.63e-10	2
LOC_Os01g50450	0.391093	6.78e-10	1.84416
LOC_Os04g02000	0.339254	7.3e-10	1.80682
LOC_Os07g42890	0.3789	7.97e-10	1.62222
LOC_Os08g01390	0.317082	8.27e-10	1.78889
LOC_Os06g49310	0.290883	9.61e-10	1.90141
LOC_Os06g35030	0.335024	1.06e-09	1.68966
LOC_Os03g10200	0.437227	1.19e-09	1.71569
LOC_Os02g12870	0.377751	1.21e-09	1.52973
LOC_Os05g02940	0.339044	1.39e-09	1.86486
LOC_Os01g25386	0.409839	1.65e-09	1.36913
LOC_Os11g07850	0.404219	1.75e-09	1.79762
LOC_Os10g37740	0.383571	1.96e-09	1.80723
LOC_Os01g25710	0.33331	2.07e-09	1.58553
LOC_Os07g36820	0.392264	2.1e-09	1.408
LOC_Os01g65080	0.305208	2.19e-09	1.43346
LOC_Os06g01360	0.353964	2.74e-09	1.80952
LOC_Os10g31950	0.500239	3.09e-09	1.80519
LOC_Os06g40120	0.319787	3.21e-09	1.73
LOC_Os05g49140	0.321487	3.24e-09	1.73737
LOC_Os05g12680	0.434255	3.34e-09	1.96491
LOC_Os10g40570	0.284208	3.72e-09	1.96552
LOC_Os04g10380	0.352673	3.77e-09	1.62308
LOC_Os04g39440	0.341831	4.55e-09	1.50785
LOC_Os10g34400	0.347547	5.07e-09	1.59712
LOC_Os03g22800	0.30542	5.48e-09	2.08333
LOC_Os03g16460	0.355007	5.48e-09	1.88235
LOC_Os05g28630	0.317297	6.72e-09	1.86765
LOC_Os02g42220	0.359923	6.89e-09	1.61832
LOC_Os09g16510	0.348826	7.25e-09	1.91935
LOC_Os04g53190	0.459331	8.19e-09	1.56835
LOC_Os03g48480	0.319407	1.07e-08	2.04082
LOC_Os07g28940	0.341461	1.15e-08	1.55484
LOC_Os10g34710	0.357007	1.48e-08	1.67925
LOC_Os03g09270	0.343016	1.49e-08	1.89062
LOC_Os02g27220	0.294914	1.58e-08	1.81818
LOC_Os04g59450	0.433187	1.68e-08	1.64286
LOC_Os04g58160	0.265016	1.99e-08	1.89231
LOC_Os01g01080	0.29562	2.01e-08	1.47525
LOC_Os11g42970	0.34519	2.07e-08	1.63333
LOC_Os08g01360	0.364264	2.12e-08	1.83562
LOC_Os09g29070	0.317747	2.5e-08	1.7234
LOC_Os04g55410	0.277192	2.54e-08	1.80769
LOC_Os07g26210	0.316469	2.64e-08	1.55195
LOC_Os03g17210	0.315853	2.69e-08	1.93103
LOC_Os02g20950	0.377592	2.97e-08	1.6422
LOC_Os02g22190	0.38117	3.03e-08	1.82609
LOC_Os03g16130	0.323692	3.45e-08	1.82192
LOC_Os12g41650	0.299842	3.56e-08	1.66972
LOC_Os05g42330	0.303912	3.9e-08	2
LOC_Os10g36350	0.330974	4.43e-08	1.875
LOC_Os06g07130	0.259596	7.23e-08	1.74713
LOC_Os06g11990	0.408626	8.3e-08	1.84615
LOC_Os12g44150	0.285475	8.76e-08	1.92857
LOC_Os03g09900	0.347405	1.17e-07	1.59524
LOC_Os07g41280	0.361217	1.18e-07	1.87931
LOC_Os03g48540	0.305683	1.18e-07	1.96154
LOC_Os03g25940	0.381678	1.19e-07	1.69474
LOC_Os01g24680	0.303914	1.22e-07	1.7973
LOC_Os01g49770	0.350851	1.38e-07	1.72414
LOC_Os10g31040	0.308074	1.46e-07	1.17936
LOC_Os02g16600	0.272159	1.46e-07	1.83824
LOC_Os07g33350	0.343809	1.52e-07	1.68421
LOC_Os12g32360	0.259106	1.64e-07	1.92857
LOC_Os04g46020	0.283589	1.76e-07	1.69565
LOC_Os02g45930	0.268243	2.12e-07	1.32738
LOC_Os03g02410	0.264911	2.31e-07	1.72727
LOC_Os02g43850	0.312606	2.58e-07	1.49419
LOC_Os06g06120	0.333321	3.04e-07	1.67
LOC_Os11g09140	0.339744	3.85e-07	1.70588
LOC_Os01g49310	0.321861	3.86e-07	1.41202
LOC_Os03g47754	0.298596	4.65e-07	1.72289
LOC_Os10g41260	0.309899	5.58e-07	1.68478
LOC_Os05g12170	0.295521	5.73e-07	1.7971
LOC_Os02g53790	0.279454	6.53e-07	1.69663
LOC_Os01g10580	0.292382	7.79e-07	1.56818
LOC_Os11g35710	0.266062	8.42e-07	1.68085
LOC_Os02g14130	0.272923	9.29e-07	1.76316
LOC_Os11g01490	0.32236	9.43e-07	1.4213
LOC_Os03g57110	0.256691	9.58e-07	1.57812
LOC_Os05g48500	0.310796	1.24e-06	1.83333
LOC_Os01g11900	0.277923	1.37e-06	1.34983
LOC_Os04g59494	0.335643	1.38e-06	1.54962
LOC_Os08g42540	0.281522	1.39e-06	1.58065
LOC_Os07g07690	0.304635	1.47e-06	1.80952
LOC_Os10g38970	0.382645	1.74e-06	1.76471
LOC_Os04g45910	0.351146	1.84e-06	1.48447
LOC_Os03g61540	0.332234	2.18e-06	1.75714
LOC_Os05g30920	0.32908	2.25e-06	1.75
LOC_Os04g41460	0.253637	2.46e-06	1.37729
LOC_Os01g05810	0.298504	3.54e-06	1.70513
LOC_Os08g24946	0.267887	3.75e-06	1.43216
LOC_Os02g14730	0.298273	4.12e-06	1.78125
LOC_Os02g19510	0.254087	4.95e-06	1.54264
LOC_Os03g53750	0.29139	5.05e-06	1.75714
LOC_Os03g52239	0.267487	5.38e-06	1.25776
LOC_Os04g37904	0.320497	5.83e-06	1.3786
LOC_Os06g05060	0.26043	6.29e-06	1.68235
LOC_Os01g64330	0.286047	9.19e-06	1.66667
LOC_Os02g39840	0.299524	9.41e-06	1.81667
LOC_Os02g05490	0.263158	1.02e-05	1.78689
LOC_Os01g58459	0.26028	1.11e-05	1.32765
LOC_Os05g02500	0.268936	1.11e-05	1.8
LOC_Os10g39520	0.351721	1.41e-05	1.41206
LOC_Os05g49020	0.263762	1.48e-05	1.71053
LOC_Os04g26834	0.300371	1.71e-05	1.72464
LOC_Os08g40560	0.25982	2.11e-05	1.57273
LOC_Os04g32850	0.324285	2.53e-05	1.35417
LOC_Os03g25140	0.269795	2.55e-05	1.66265
LOC_Os10g32520	0.27715	2.97e-05	1.39908
LOC_Os10g40580	0.291014	3.43e-05	1.44048
LOC_Os03g02160	0.292385	3.75e-05	1.51538
LOC_Os02g46850	0.274836	4.4e-05	1.63636
LOC_Os05g15360	0.276586	4.44e-05	1.32234
LOC_Os05g32970	0.414899	4.77e-05	1.29195
LOC_Os02g58230	0.271072	5.25e-05	1.74194
LOC_Os04g43680	0.254121	5.31e-05	1.71429
LOC_Os11g14300	0.260214	5.59e-05	1.63095
LOC_Os08g36220	0.277078	6.23e-05	1.68919
LOC_Os09g13570	0.280619	8.45e-05	1.62651
LOC_Os12g07540	0.259774	8.66e-05	1.59184
LOC_Os06g12260	0.260236	8.8e-05	1.69444
LOC_Os03g55850	0.27371	0.00011182	1.65789
LOC_Os03g53280	0.303561	0.00014747	1.52174
LOC_Os05g19974	0.279568	0.00019196	1.55446
LOC_Os02g01100	0.273865	0.00020584	1.57143
LOC_Os05g10414	0.275672	0.00020926	1.70312
LOC_Os01g27150	0.268934	0.00022182	1.67606
LOC_Os06g34450	0.256765	0.00026747	1.68657
LOC_Os01g31360	0.267243	0.00031609	1.25706
LOC_Os03g03150	0.274611	0.00032735	1.64
LOC_Os08g41470	0.250824	0.00032902	1.6
LOC_Os03g53720	0.264166	0.00036696	1.67164
LOC_Os12g15470	0.25457	0.00036737	1.45946
LOC_Os10g39030	0.270847	0.0003993	1.47368
LOC_Os03g26820	0.263468	0.00040933	1.45139
LOC_Os02g49760	0.295035	0.00041217	1.45714
LOC_Os07g39280	0.266056	0.00053871	1.60714
LOC_Os12g10710	0.258566	0.00057584	1.24147
LOC_Os10g41360	0.25336	0.00079878	1.63514
LOC_Os05g15040	0.274442	0.00122726	1.5974
LOC_Os08g30730	0.275813	0.00161494	1.62687
LOC_Os02g35630	0.258063	0.00198733	1.55056
LOC_Os01g65330	0.255396	0.00285995	1.39877
LOC_Os02g41860	0.327262	0.00311672	1.43846
LOC_Os07g39780	0.258026	0.00488797	1.42553
LOC_Os01g63820	0.25477	0.00662108	1.5641

## Sheet: Cluster 4
Gene	log2 fold change	adjusted p-value	specificity
LOC_Os01g07500	2.71425	0	5.87013
LOC_Os01g52550	3.16699	0	12.2683
LOC_Os01g74410	2.61734	0	4.60156
LOC_Os02g14900	2.06279	0	41.6
LOC_Os02g28074	2.98714	0	12.6154
LOC_Os02g42020	2.16657	0	2.53474
LOC_Os03g01160	2.02332	0	19.7143
LOC_Os03g01170	2.08475	0	5.31868
LOC_Os04g01490	2.15371	0	4.33077
LOC_Os04g43360	2.09661	0	30.7
LOC_Os05g14010	1.78063	0	18.2143
LOC_Os09g36580	2.4431	0	12.0667
LOC_Os10g14870	2.34498	0	10.2333
LOC_Os12g13720	2.08689	0	29.8889
LOC_Os12g13730	3.11057	0	43
LOC_Os12g15314	2.26728	0	14.4762
LOC_Os06g01966	2.21994	6.92679e-301	18.2
LOC_Os06g17890	1.80981	5.56931e-298	6.73214
LOC_Os04g38940	1.63225	1.74027e-297	13.4375
LOC_Os01g01520	1.81985	1.08962e-290	25.6667
LOC_Os11g31190	2.84495	3.416e-287	7.68293
LOC_Os07g04180	2.41677	1.92243e-284	3.47159
LOC_Os12g29220	2.88666	2.79894e-284	7.89474
LOC_Os05g02420	2.074	9.39799e-284	2.70956
LOC_Os01g72009	2.16853	1.45771e-271	4.74747
LOC_Os06g48060	1.80151	1.62818e-270	7.34884
LOC_Os08g33750	2.12253	2.51384e-266	11.1
LOC_Os08g43050	1.11533	7.95794e-260	17.5556
LOC_Os09g15170	1.31153	1.18579e-248	14.5
LOC_Os03g53660	1.5552	2.63345e-245	8.21875
LOC_Os11g37860	1.54516	1.35215e-243	18.5
LOC_Os08g42930	1.33966	1.30705e-238	14.3333
LOC_Os06g37364	1.77026	9.11787e-233	5.09211
LOC_Os01g53294	1.40959	3.95176e-224	13.5833
LOC_Os01g70930	1.59592	1.69331e-219	11.1176
LOC_Os04g55800	2.07985	1.38298e-218	5.17391
LOC_Os03g49830	1.82854	7.04996e-205	5.45763
LOC_Os12g44360	1.9358	1.22378e-201	2.90816
LOC_Os11g25160	1.35947	9.78911e-196	4.44944
LOC_Os06g08560	1.47692	5.74903e-194	6.71053
LOC_Os03g25790	1.43559	5.97571e-186	11.2143
LOC_Os08g28870	1.1331	2.08094e-185	14.5556
LOC_Os11g07600	1.88429	7.29089e-183	12.8182
LOC_Os07g13260	0.938879	1.65659e-176	18.3333
LOC_Os05g16670	1.67694	3.01787e-172	3.13924
LOC_Os12g08090	1.64146	5.75479e-166	4.30864
LOC_Os08g07970	1.42186	8.36381e-163	6.24324
LOC_Os01g51290	1.65984	1.38615e-162	2.416
LOC_Os10g41260	1.92458	1.49335e-162	4.22222
LOC_Os07g36210	1.27524	7.84598e-161	8.6
LOC_Os03g10620	1.42483	4.2553e-159	1.53992
LOC_Os09g14610	2.4205	1.12609e-157	4.69355
LOC_Os01g55240	1.87242	2.56262e-157	4.74194
LOC_Os12g06340	1.45293	2.86043e-157	5.11111
LOC_Os12g40920	1.62834	4.85541e-154	2.70647
LOC_Os04g47310	1.37495	4.90412e-154	2.71359
LOC_Os09g09690	1.81307	3.67089e-151	14.8571
LOC_Os12g02570	1.41031	9.52329e-148	3.06494
LOC_Os03g15530	1.39687	3.74073e-138	6.32258
LOC_Os10g15310	1.50579	5.47015e-137	2.14533
LOC_Os04g40700	1.20766	3.91507e-133	7.52381
LOC_Os01g34790	1.20708	1.36469e-132	12
LOC_Os03g38740	2.21638	6.53055e-130	3.93333
LOC_Os01g73960	1.54074	1.83574e-125	2.59574
LOC_Os06g37330	1.27391	3.78363e-124	5.33333
LOC_Os02g49700	1.10343	1.89526e-123	1.5902
LOC_Os06g42030	1.42834	3.08721e-120	2.83553
LOC_Os01g53810	1.27892	6.08347e-116	11.2222
LOC_Os11g43700	0.933322	8.72373e-114	10
LOC_Os02g55480	1.42358	1.78281e-112	2.82993
LOC_Os04g44210	1.18026	1.1206e-110	4.07692
LOC_Os01g03110	1.01987	9.88107e-109	6.52174
LOC_Os09g20390	1.33108	4.90302e-108	2.05517
LOC_Os06g17900	0.979732	7.07987e-107	6.56522
LOC_Os01g73170	1.53956	6.74476e-105	3
LOC_Os06g02019	1.54268	9.8841e-105	1.89198
LOC_Os02g17680	0.875292	1.56829e-104	9.08333
LOC_Os04g54474	1.56951	8.33084e-104	4.24074
LOC_Os04g52460	1.20855	1.24329e-103	3.2451
LOC_Os01g04930	1.23997	2.87413e-103	3.75
LOC_Os03g08220	1.30663	8.07988e-102	2.78723
LOC_Os09g23300	1.4245	4.01177e-98	3.16832
LOC_Os06g22919	1.58868	8.55761e-97	2.35602
LOC_Os05g37470	1.01764	6.45202e-96	7.6
LOC_Os01g59180	1.55315	2.83624e-94	3.78462
LOC_Os08g04130	0.911796	2.70095e-93	6.78947
LOC_Os01g48790	1.34495	1.23884e-87	2.1179
LOC_Os05g41460	1.90657	3.67558e-86	4.72222
LOC_Os01g57560	1.1487	2.35046e-83	4.48718
LOC_Os01g20120	1.09239	6.49736e-83	4.77143
LOC_Os01g20830	1.30936	1.7747e-81	3.90566
LOC_Os06g50040	1.03804	7.93466e-81	4.81818
LOC_Os01g51632	1.04774	1.0045e-80	4.02
LOC_Os12g17090	1.07624	1.51814e-79	4.20455
LOC_Os10g31320	1.12245	9.5264e-79	7.28571
LOC_Os09g28354	1.1264	1.07393e-78	4.875
LOC_Os12g19304	1.10462	1.23002e-78	3.19277
LOC_Os03g57660	1.1364	2.49365e-76	2.77586
LOC_Os03g44810	1.21014	3.38985e-76	3.72727
LOC_Os03g60890	0.87778	1.06285e-75	5.9
LOC_Os03g45390	0.961913	7.83678e-75	5.07143
LOC_Os03g51610	1.21134	9.4868e-75	3.5
LOC_Os03g17570	0.793117	3.27439e-73	1.22754
LOC_Os12g39220	1.17665	5.45585e-71	4.35135
LOC_Os06g02028	1.19363	7.70618e-71	3.36364
LOC_Os01g51630	0.966725	1.99709e-70	4.41667
LOC_Os10g26620	1.16722	8.53108e-70	3.03529
LOC_Os12g18360	0.862517	1.58306e-67	5.30435
LOC_Os06g16330	0.907728	3.27607e-67	2.6371
LOC_Os03g60850	1.00119	4.69143e-67	3.87234
LOC_Os01g29804	1.45581	1.33163e-65	5.63158
LOC_Os11g14570	0.822931	3.30955e-65	5.08333
LOC_Os02g18000	0.785547	1.18877e-63	5.63158
LOC_Os03g22050	1.15801	1.26568e-63	3.23529
LOC_Os02g53510	0.970606	1.59697e-63	4.025
LOC_Os06g19990	1.0526	2.28462e-63	2.79798
LOC_Os07g05640	1.10811	2.78126e-63	3.03896
LOC_Os02g07960	1.01294	1.10833e-60	3.27419
LOC_Os01g43680	0.89775	1.92125e-60	3.65306
LOC_Os02g27594	1.01941	5.03061e-60	1.99111
LOC_Os08g41280	0.973592	4.00367e-59	2.89412
LOC_Os04g43650	1.37789	4.34389e-59	2.53913
LOC_Os05g48390	0.841482	2.81859e-58	5.09091
LOC_Os02g14110	0.830212	4.28234e-58	3.97368
LOC_Os05g03530	0.869581	8.64875e-58	5.47368
LOC_Os12g42610	1.16113	1.37935e-57	3.35714
LOC_Os01g55110	0.982715	1.5927e-57	4.17647
LOC_Os05g37730	0.973264	2.59314e-57	3.22581
LOC_Os02g04170	1.05167	4.67717e-57	3.7619
LOC_Os08g40590	1.00196	5.073e-57	2.76344
LOC_Os12g06260	0.788407	6.43605e-57	5
LOC_Os06g34730	0.836098	9.09254e-57	4.95652
LOC_Os12g08130	1.12411	1.42129e-56	2.24359
LOC_Os07g07410	1.30973	2.91068e-56	2.45378
LOC_Os10g40250	0.949884	1.37154e-55	3.89744
LOC_Os02g16680	0.957332	1.92409e-55	3.46
LOC_Os01g66110	0.807472	2.26188e-55	4.02857
LOC_Os01g69920	1.02193	7.4309e-54	2.37405
LOC_Os03g06520	1.20213	2.37725e-53	2
LOC_Os05g27050	0.972914	1.18718e-51	2.4359
LOC_Os05g27010	0.852256	1.41731e-50	3.86111
LOC_Os04g55560	0.947111	8.10107e-49	2.22069
LOC_Os02g44370	1.00371	1.28221e-48	2.38136
LOC_Os08g36320	0.873427	1.10003e-47	1.77099
LOC_Os09g22505	0.717389	2.02646e-47	1.31615
LOC_Os07g49460	0.758966	3.7197e-47	1.90411
LOC_Os01g71114	0.861583	9.55405e-47	2.89855
LOC_Os10g10300	0.870968	6.42961e-45	2.5
LOC_Os03g04000	0.734209	1.78239e-43	4.19231
LOC_Os04g33110	1.02167	2.00255e-43	2.41509
LOC_Os01g71100	0.758641	2.52212e-43	3.84375
LOC_Os01g67580	0.745236	4.96542e-43	4.07407
LOC_Os02g34990	0.740581	9.2315e-42	3.43902
LOC_Os01g09320	0.830227	1.05437e-41	1.6633
LOC_Os04g59130	0.930696	1.42783e-41	2.72222
LOC_Os11g04720	1.3689	5.31806e-41	2.89831
LOC_Os03g05390	0.519125	1.10812e-40	1.16459
LOC_Os02g46220	0.953238	1.12519e-40	2.48913
LOC_Os05g36290	0.641958	1.42558e-40	3.78125
LOC_Os01g28680	0.594508	7.49819e-40	1.10362
LOC_Os01g03020	0.848223	8.35257e-40	1.81223
LOC_Os06g08250	0.717512	9.83438e-40	4.08
LOC_Os01g57710	0.991239	9.83914e-40	2.68493
LOC_Os01g48280	0.891968	1.04327e-39	2.13043
LOC_Os04g52479	0.685304	1.10709e-39	2.32456
LOC_Os12g04500	1.42565	1.50783e-39	2.79032
LOC_Os07g39010	0.893294	2.20986e-39	2.35849
LOC_Os05g08570	0.930791	3.13812e-39	1.88021
LOC_Os03g02685	0.915347	1.45955e-38	2.96296
LOC_Os09g26460	0.618102	2.19537e-38	3.73333
LOC_Os08g37580	0.846177	2.99077e-38	2.67123
LOC_Os04g45834	0.876312	3.20872e-38	1.56231
LOC_Os02g10290	0.741946	4.85466e-38	3.92308
LOC_Os02g53750	0.86481	8.33683e-38	2.27119
LOC_Os07g09420	1.08497	1.50999e-37	2.4086
LOC_Os09g27750	1.06641	5.88297e-37	2.37113
LOC_Os12g05650	0.864687	2.82187e-36	1.8392
LOC_Os02g39140	0.608147	5.32596e-36	1.26833
LOC_Os01g51634	0.651032	1.48431e-35	3.78571
LOC_Os09g27970	0.836002	4.06883e-35	2.05594
LOC_Os05g51830	0.909664	5.34458e-34	2.44578
LOC_Os03g21140	0.774967	5.7852e-34	2.6
LOC_Os02g27360	0.819178	8.20481e-34	2.62687
LOC_Os01g54050	1.25723	2.5816e-33	2.55072
LOC_Os12g41650	0.813838	5.08551e-33	2.2243
LOC_Os07g31599	0.782614	3.87975e-32	1.75
LOC_Os12g23280	0.846831	5.07648e-32	2.78182
LOC_Os01g72570	0.733899	8.68857e-32	2.03571
LOC_Os09g11460	0.784037	2.56023e-31	1.48159
LOC_Os02g03700	0.878562	4.37685e-31	1.39846
LOC_Os04g56160	0.459718	9.8724e-31	1.07729
LOC_Os10g30910	0.735544	2.75646e-29	2.46575
LOC_Os06g30130	0.822619	3.02747e-29	2.69643
LOC_Os01g67770	0.644319	4.65928e-29	2.89362
LOC_Os07g22390	0.780942	9.60358e-29	1.92667
LOC_Os02g52990	0.899635	2.97425e-28	2.90909
LOC_Os07g02540	0.832958	4.60147e-28	2.97561
LOC_Os04g33310	0.757018	1.13289e-27	1.7754
LOC_Os05g43570	0.790522	1.39711e-27	1.54317
LOC_Os04g39020	0.66126	1.53138e-27	3
LOC_Os08g37750	0.59882	7.20103e-27	3.21212
LOC_Os11g05050	0.889485	8.80724e-27	1.8
LOC_Os08g01780	0.913349	2.23821e-26	3.14706
LOC_Os10g22980	0.6915	2.97064e-26	1.63359
LOC_Os10g37340	1.02574	3.82078e-26	2.88095
LOC_Os10g31330	0.957117	4.75092e-26	2.65385
LOC_Os04g57560	0.877691	2.24966e-25	1.54815
LOC_Os06g50340	0.606679	2.48507e-25	3.15625
LOC_Os09g25040	0.635092	4.21974e-25	3.12121
LOC_Os07g39680	0.771557	6.76057e-25	1.52083
LOC_Os01g54930	0.531961	8.51905e-25	3.02857
LOC_Os01g73110	0.594223	8.87175e-25	3.15625
LOC_Os09g04290	0.653218	1.09293e-24	2.72917
LOC_Os07g23880	0.605572	1.46199e-24	3.15625
LOC_Os01g53730	0.804355	1.52173e-24	1.7929
LOC_Os02g02890	0.862302	9.1556e-24	1.74444
LOC_Os02g37862	0.657711	9.67914e-24	2.37681
LOC_Os03g49520	0.679524	1.07889e-23	1.62661
LOC_Os03g62030	0.641083	2.5487e-23	2.16304
LOC_Os11g04409	0.427864	5.60446e-23	1.15223
LOC_Os04g43050	0.711229	6.49509e-23	2.15556
LOC_Os08g23710	0.732938	8.51285e-23	1.8662
LOC_Os05g03640	1.12957	9.04122e-23	2.5283
LOC_Os09g26420	0.745189	1.7982e-22	1.46599
LOC_Os01g65370	0.925531	3.4484e-22	2.16867
LOC_Os06g40360	0.673498	8.55749e-22	1.31991
LOC_Os08g44480	0.641197	8.6214e-22	2.48214
LOC_Os03g08960	0.744323	8.7053e-22	2.07216
LOC_Os08g13690	0.648082	1.02079e-21	2.25676
LOC_Os01g09770	0.706127	1.44973e-21	2.34848
LOC_Os04g47240	0.682598	2.22656e-21	2.17857
LOC_Os01g55750	0.591932	2.31356e-21	2.75
LOC_Os04g51820	0.767251	3.61425e-21	2.08421
LOC_Os01g54920	0.719134	4.06805e-21	1.78846
LOC_Os06g05110	0.684938	1.88137e-20	2.12941
LOC_Os02g02870	0.702363	2.52101e-20	2.5
LOC_Os04g36050	0.632039	2.86916e-20	1.99083
LOC_Os02g43700	0.60559	1.22708e-19	2.73684
LOC_Os09g37910	0.659794	2.28829e-19	1.78808
LOC_Os06g05120	0.751042	3.02878e-19	2.26471
LOC_Os03g24220	0.614492	4.44232e-19	2.32787
LOC_Os12g44000	0.624729	9.24641e-19	1.61165
LOC_Os03g10860	0.771662	1.1762e-18	2.08434
LOC_Os04g52960	0.609559	1.30154e-18	2.12346
LOC_Os02g07680	0.621034	2.34448e-18	2.25758
LOC_Os05g50420	0.530014	2.52789e-18	1.33002
LOC_Os12g21798	0.586415	5.63728e-18	2.25373
LOC_Os03g56900	0.547479	7.01404e-18	2.625
LOC_Os06g43860	0.473341	7.44831e-18	1.27088
LOC_Os09g13870	0.544005	9.03422e-18	1.69613
LOC_Os10g14180	0.922388	1.03335e-17	1.84615
LOC_Os12g25494	0.697827	1.0879e-17	1.74497
LOC_Os09g04160	0.659479	1.97008e-17	1.47163
LOC_Os10g29274	0.565575	3.34639e-17	1.89655
LOC_Os04g45370	0.646122	6.48624e-17	2.2
LOC_Os04g59190	0.790679	7.34804e-17	1.94898
LOC_Os12g12260	0.693852	7.58346e-17	2.20312
LOC_Os09g07120	0.567943	9.4664e-17	2.52381
LOC_Os03g49510	0.518404	1.05489e-16	1.31884
LOC_Os08g43190	0.498714	1.71176e-16	1.34314
LOC_Os05g48870	0.455023	2.08853e-16	1.22719
LOC_Os06g12590	0.619618	2.15858e-16	1.56872
LOC_Os12g08260	0.588517	2.29002e-16	1.78195
LOC_Os04g57220	0.733025	5.06355e-16	1.62644
LOC_Os05g26040	0.539932	9.83858e-16	2.46512
LOC_Os02g12480	0.524557	1.24077e-15	1.06622
LOC_Os11g43900	0.66802	1.89252e-15	1.65244
LOC_Os04g01230	0.553011	2.26332e-15	1.87156
LOC_Os11g43990	0.568971	3.57882e-15	1.66463
LOC_Os01g15270	0.592088	3.98042e-15	1.46124
LOC_Os06g04070	0.679124	4.39184e-15	1.30831
LOC_Os02g02424	0.570105	5.21303e-15	1.91753
LOC_Os02g14770	0.636206	6.03914e-15	1.81739
LOC_Os05g30220	0.495589	8.32256e-15	2.47619
LOC_Os12g13290	0.593536	9.19788e-15	1.93478
LOC_Os06g06900	0.619791	9.4351e-15	1.83486
LOC_Os02g30110	0.581792	1.1229e-14	2.2
LOC_Os06g01260	0.574689	1.15515e-14	1.74074
LOC_Os01g69870	0.589214	1.40529e-14	1.86538
LOC_Os02g33140	0.523411	1.90345e-14	2.44186
LOC_Os05g38040	0.740044	2.10708e-14	1.85047
LOC_Os04g51410	0.592403	2.14501e-14	2.21053
LOC_Os01g38530	0.597798	2.21329e-14	1.68919
LOC_Os04g08350	0.641393	2.30125e-14	1.93333
LOC_Os11g34650	0.538779	3.10655e-14	2.05479
LOC_Os05g38730	0.60963	3.83372e-14	1.45059
LOC_Os08g06140	0.652111	4.01235e-14	1.54229
LOC_Os09g38768	0.592782	4.58597e-14	2.39535
LOC_Os01g54010	0.474207	7.64152e-14	2.23636
LOC_Os06g33180	0.585582	8.11265e-14	1.94186
LOC_Os03g06330	0.74411	8.29992e-14	2.01333
LOC_Os05g31690	0.548402	1.15729e-13	2.125
LOC_Os09g29930	0.5995	1.35659e-13	1.52427
LOC_Os09g32976	0.487013	1.45434e-13	2.27451
LOC_Os08g02340	0.64405	1.75564e-13	1.82857
LOC_Os01g57110	0.532383	2.74087e-13	1.42754
LOC_Os03g20530	0.485922	5.72806e-13	2.32609
LOC_Os12g01010	0.534657	5.99119e-13	2.2766
LOC_Os03g43440	0.580929	7.38789e-13	2.02857
LOC_Os02g08010	0.480668	8.84762e-13	2.13333
LOC_Os01g69850	0.491304	9.787e-13	1.40532
LOC_Os02g05199	0.590693	2.64726e-12	1.76106
LOC_Os03g62600	0.54795	3.00825e-12	1.61111
LOC_Os09g39500	0.499444	3.07113e-12	2.22449
LOC_Os09g38110	0.571334	3.10991e-12	2.2
LOC_Os01g39790	0.531775	4.47048e-12	1.90588
LOC_Os01g64700	0.537174	6.92612e-12	1.97333
LOC_Os02g25080	0.550175	7.40907e-12	2.14035
LOC_Os03g37970	0.475476	8.30542e-12	2.26667
LOC_Os03g52670	0.486003	8.71547e-12	2.32558
LOC_Os01g03070	0.586126	1.08434e-11	1.63087
LOC_Os05g48320	0.542421	1.34922e-11	2.24444
LOC_Os08g37370	0.517528	1.4681e-11	1.52
LOC_Os03g17240	0.516416	3.07844e-11	1.47442
LOC_Os01g02150	0.524739	3.14315e-11	2.18367
LOC_Os07g49480	0.518115	4.27602e-11	1.9125
LOC_Os01g08700	0.367685	4.35381e-11	1.18727
LOC_Os06g04020	0.648222	6.21351e-11	1.62162
LOC_Os08g44850	0.669492	6.5888e-11	1.75
LOC_Os05g45720	0.491497	7.71676e-11	2.08621
LOC_Os03g40180	0.464976	1.05876e-10	2.16327
LOC_Os05g03760	0.449129	1.21242e-10	1.39041
LOC_Os05g16660	0.473132	1.70974e-10	2.08772
LOC_Os05g23320	0.468771	2.33667e-10	1.93056
LOC_Os01g14580	0.538728	2.37708e-10	1.44643
LOC_Os01g65080	0.526185	2.88548e-10	1.38113
LOC_Os10g13940	0.591251	3.0955e-10	1.66935
LOC_Os11g10770	0.692302	3.6069e-10	1.67521
LOC_Os04g02050	0.568749	3.9057e-10	1.48768
LOC_Os03g21240	0.414458	4.53266e-10	2.11538
LOC_Os01g40250	0.481534	4.79097e-10	1.95522
LOC_Os02g36390	0.481993	4.89775e-10	2.09434
LOC_Os04g28180	0.475541	9.67468e-10	2.07547
LOC_Os07g14590	0.541442	1.17039e-09	1.76842
LOC_Os07g32510	0.503747	1.52004e-09	1.82353
LOC_Os06g16300	0.51361	1.66714e-09	1.74747
LOC_Os06g10650	0.657026	2.03363e-09	1.78022
LOC_Os12g40840	0.460392	2.49944e-09	1.22558
LOC_Os04g51800	0.493342	4.16572e-09	1.85135
LOC_Os02g03840	0.334715	4.53668e-09	1.24145
LOC_Os02g35950	0.415909	5.38344e-09	1.78261
LOC_Os04g33030	0.477213	5.87536e-09	1.9
LOC_Os08g04920	0.430712	6.86623e-09	2.07843
LOC_Os01g56490	0.531788	7.49537e-09	1.40517
LOC_Os08g14880	0.49596	8.21084e-09	1.3121
LOC_Os03g23010	0.411168	8.87384e-09	1.24396
LOC_Os08g33050	0.348476	9.49911e-09	1.61268
LOC_Os09g20930	0.636638	1.05435e-08	1.54667
LOC_Os10g27174	0.454629	1.39909e-08	1.90909
LOC_Os02g04450	0.519736	1.40178e-08	1.74194
LOC_Os03g44710	0.570283	1.69109e-08	1.81013
LOC_Os10g11870	0.477114	1.78144e-08	1.55705
LOC_Os01g48370	0.505603	1.93098e-08	1.616
LOC_Os01g05650	0.595979	2.34151e-08	1.625
LOC_Os05g37170	0.466309	2.37805e-08	2.01887
LOC_Os07g31270	0.437747	2.40828e-08	2
LOC_Os04g51400	0.458053	2.79017e-08	1.39407
LOC_Os06g07580	0.467558	2.79791e-08	1.80488
LOC_Os08g27850	0.568028	3.59625e-08	1.57576
LOC_Os05g38520	0.473879	4.16455e-08	1.74444
LOC_Os03g03510	0.397086	4.25976e-08	1.34211
LOC_Os11g34230	0.47418	5.34489e-08	1.71579
LOC_Os01g67370	0.485756	5.37627e-08	1.71277
LOC_Os12g27520	0.385831	6.42618e-08	1.13534
LOC_Os11g01780	0.560952	6.43758e-08	1.46111
LOC_Os09g20350	0.43978	7.92535e-08	1.22172
LOC_Os05g39960	0.481795	8.12983e-08	1.67961
LOC_Os12g38180	0.470751	8.31866e-08	1.58394
LOC_Os09g34910	0.461512	9.0022e-08	1.91803
LOC_Os02g58560	0.468434	1.27989e-07	1.48276
LOC_Os04g45140	0.441837	1.40097e-07	1.50909
LOC_Os06g19980	0.450765	1.63693e-07	1.66038
LOC_Os03g31134	0.470048	1.81712e-07	1.83099
LOC_Os05g12680	0.477076	1.85936e-07	1.91379
LOC_Os01g57210	0.451122	1.90335e-07	1.92982
LOC_Os08g03640	0.439717	2.14378e-07	1.78049
LOC_Os10g30970	0.440611	2.45295e-07	1.57812
LOC_Os10g18340	0.484608	2.63861e-07	1.42723
LOC_Os02g03110	0.533807	3.57596e-07	1.53571
LOC_Os07g38760	0.511701	5.38463e-07	1.59322
LOC_Os10g25010	0.460729	5.6415e-07	1.69892
LOC_Os11g23880	0.40444	6.08309e-07	1.4467
LOC_Os11g01154	0.402646	6.14142e-07	1.22917
LOC_Os10g39770	0.407678	6.57371e-07	1.85938
LOC_Os10g40570	0.394138	7.19155e-07	1.91379
LOC_Os10g08599	0.452583	8.11609e-07	1.32584
LOC_Os05g43560	0.506036	8.22494e-07	1.74684
LOC_Os01g72340	0.400289	1.09137e-06	1.75949
LOC_Os01g56140	0.457659	1.10237e-06	1.34959
LOC_Os02g10970	0.388514	1.22981e-06	1.43216
LOC_Os02g48660	0.437598	1.45895e-06	1.92453
LOC_Os01g47460	0.462309	2.34191e-06	1.46386
LOC_Os06g47350	0.428389	3.04498e-06	1.60748
LOC_Os12g24020	0.539546	3.80891e-06	1.6988
LOC_Os02g50240	0.417721	4.195e-06	1.55469
LOC_Os04g58710	0.294095	4.21611e-06	1.14655
LOC_Os01g67850	0.538571	4.80443e-06	1.62376
LOC_Os10g41030	0.431911	4.99934e-06	1.69412
LOC_Os05g02780	0.494726	5.78972e-06	1.23055
LOC_Os05g47446	0.396698	6.289e-06	1.61765
LOC_Os05g48280	0.387395	6.42548e-06	1.77143
LOC_Os11g10800	0.575392	6.43146e-06	1.80645
LOC_Os11g06020	0.36137	6.95501e-06	1.3169
LOC_Os01g59990	0.40832	7.69942e-06	1.74324
LOC_Os05g34260	0.447997	9.41338e-06	1.28522
LOC_Os03g10190	0.415435	1.10298e-05	1.8
LOC_Os03g61990	0.463521	1.26296e-05	1.32794
LOC_Os07g20580	0.388913	1.44275e-05	1.77612
LOC_Os05g41110	0.43746	1.51653e-05	1.73611
LOC_Os10g39440	0.479793	1.52994e-05	1.76471
LOC_Os02g45930	0.414083	1.66257e-05	1.2574
LOC_Os04g42430	0.489958	1.86432e-05	1.55357
LOC_Os08g17294	0.432321	1.92165e-05	1.65882
LOC_Os01g35930	0.486792	1.94354e-05	1.49242
LOC_Os03g60150	0.427239	1.94646e-05	1.64444
LOC_Os05g27660	0.404028	2.15506e-05	1.68354
LOC_Os09g26880	0.391915	2.33447e-05	1.36239
LOC_Os11g20239	0.435736	2.39864e-05	1.52893
LOC_Os05g25310	0.384443	2.4048e-05	1.54918
LOC_Os01g24480	0.387028	2.44634e-05	1.83929
LOC_Os12g08564	0.721391	2.48938e-05	1.23243
LOC_Os01g32660	0.438016	2.84238e-05	1.34934
LOC_Os01g74610	0.430661	3.01664e-05	1.54386
LOC_Os03g35849	0.387862	3.39229e-05	1.68831
LOC_Os01g29820	0.502295	4.95269e-05	1.80702
LOC_Os01g67490	0.36268	5.41505e-05	1.75
LOC_Os02g41550	0.399977	6.00544e-05	1.52846
LOC_Os03g32270	0.491589	6.05308e-05	1.33484
LOC_Os06g38970	0.351965	6.11873e-05	1.82456
LOC_Os12g32360	0.436577	6.58974e-05	1.80702
LOC_Os03g31310	0.428416	8.24324e-05	1.37436
LOC_Os02g03040	0.449399	8.88072e-05	1.25
LOC_Os05g03140	0.384582	9.07344e-05	1.77049
LOC_Os09g02214	0.418917	0.000101821	1.55046
LOC_Os05g28870	0.395868	0.000116083	1.55455
LOC_Os03g31290	0.365446	0.000128539	1.31349
LOC_Os06g44034	0.363379	0.000135032	1.26129
LOC_Os01g35580	0.341858	0.000144226	1.69863
LOC_Os01g49310	0.392594	0.000144332	1.33191
LOC_Os06g21380	0.457245	0.000148466	1.75
LOC_Os03g60840	0.343866	0.000207673	1.23647
LOC_Os08g38700	0.322128	0.000236695	1.76271
LOC_Os01g59130	0.343828	0.000238644	1.73016
LOC_Os12g22810	0.356269	0.000267571	1.71014
LOC_Os02g49992	0.320702	0.000272315	1.7541
LOC_Os08g35160	0.435519	0.000273162	1.11914
LOC_Os03g16369	0.373352	0.000273469	1.42138
LOC_Os09g35830	0.377743	0.000275428	1.69014
LOC_Os08g41790	0.521519	0.000289008	1.42581
LOC_Os09g04504	0.377047	0.000294136	1.34419
LOC_Os07g32570	0.561352	0.000299017	1.46923
LOC_Os05g02880	0.395949	0.00031459	1.77586
LOC_Os03g25390	0.312396	0.000326228	1.78571
LOC_Os07g44610	0.356112	0.000326309	1.43478
LOC_Os02g42220	0.374507	0.000327366	1.47727
LOC_Os04g06280	0.373337	0.000329969	1.40237
LOC_Os03g25400	0.354662	0.000380964	1.71429
LOC_Os04g46020	0.397178	0.000391881	1.58065
LOC_Os04g15550	0.428625	0.000397311	1.30531
LOC_Os10g08580	0.396066	0.000463458	1.50847
LOC_Os08g31630	0.472714	0.000501867	1.31602
LOC_Os08g44520	0.336445	0.000510563	1.61446
LOC_Os09g02700	0.42754	0.000510666	1.44853
LOC_Os04g52200	0.390168	0.000514382	1.70968
LOC_Os01g70720	0.349991	0.000516955	1.56122
LOC_Os02g53330	0.379254	0.000610271	1.39881
LOC_Os02g47670	0.452952	0.000640515	1.69841
LOC_Os10g06130	0.362748	0.000710757	1.54369
LOC_Os02g39920	0.417552	0.000732366	1.4125
LOC_Os06g40060	0.414569	0.000748333	1.64865
LOC_Os05g06310	0.324524	0.000780261	1.71875
LOC_Os08g35860	0.325737	0.000790196	1.72881
LOC_Os11g06890	0.437144	0.000870084	1.43066
LOC_Os07g39560	0.311951	0.00100458	1.69118
LOC_Os02g38050	0.677763	0.00100589	1.66667
LOC_Os08g15230	0.445872	0.00103764	1.50943
LOC_Os11g36200	0.52817	0.00104431	1.42361
LOC_Os07g18930	0.312563	0.00107645	1.64935
LOC_Os09g07900	0.386452	0.00109791	1.38922
LOC_Os03g36780	0.423693	0.00113804	1.53465
LOC_Os03g49400	0.425328	0.00115706	1.43478
LOC_Os01g37050	0.48747	0.00135768	1.51887
LOC_Os01g52050	0.414164	0.00155304	1.66667
LOC_Os03g48850	0.34904	0.00160564	1.5567
LOC_Os01g56790	0.368623	0.00184005	1.58333
LOC_Os03g60650	0.30167	0.00199596	1.70492
LOC_Os10g07440	0.278578	0.00214161	1.24024
LOC_Os10g02630	0.294403	0.00223481	1.1378
LOC_Os07g23930	0.366996	0.00242003	1.57471
LOC_Os03g55590	0.301632	0.00245904	1.42657
LOC_Os01g72940	0.403535	0.00260888	1.41549
LOC_Os01g66120	0.424181	0.00270434	1.27668
LOC_Os02g49080	0.438478	0.00283966	1.31841
LOC_Os03g16910	0.321942	0.00291213	1.68254
LOC_Os01g43030	0.361543	0.00348179	1.59494
LOC_Os08g15080	0.329699	0.0034878	1.59259
LOC_Os04g37430	0.38605	0.00383822	1.60526
LOC_Os07g37100	0.409654	0.00513871	1.35632
LOC_Os04g53214	0.37166	0.00560313	1.57692
LOC_Os04g33590	0.426362	0.00569568	1.37888
LOC_Os08g02410	0.364728	0.00577779	1.60274
LOC_Os12g01200	0.421044	0.00628774	1.48148
LOC_Os03g55320	0.35256	0.00633819	1.47009
LOC_Os01g10680	0.424055	0.00641649	1.33149
LOC_Os02g32610	0.379572	0.00718782	1.2037
LOC_Os08g27040	0.349126	0.00723595	1.33
LOC_Os07g08840	0.439263	0.00736818	1.58228
LOC_Os07g42960	0.457292	0.00792253	1.575
LOC_Os01g39330	0.42171	0.00888544	1.50485
LOC_Os03g27120	0.425761	0.00905488	1.55422
LOC_Os10g31970	0.294035	0.0092844	1.6087
LOC_Os11g41820	0.36957	0.00929876	1.37975
LOC_Os10g40580	0.374014	0.00993588	1.36686

## Sheet: Cluster 5
Gene	log2 fold change	adjusted p-value	specificity
LOC_Os01g48130	2.0326	0	31.8
LOC_Os03g42070	1.7011	0	17.0833
LOC_Os08g33670	2.59033	0	18.5833
LOC_Os06g01660	2.78278	4.85e-246	17.3333
LOC_Os05g15770	2.76273	2.66e-245	5.47826
LOC_Os05g37970	1.81222	4.63e-243	30
LOC_Os03g05440	2.19087	1.75e-242	37.6667
LOC_Os01g09550	1.87403	2.06e-240	7.26829
LOC_Os10g23060	2.36241	5.11e-219	12
LOC_Os04g24600	2.87565	4.36e-215	7.6875
LOC_Os02g02320	2.42795	1.38e-211	13.5833
LOC_Os11g48000	1.30357	5.54e-204	18.7143
LOC_Os09g36200	1.90184	1.71e-201	11.1875
LOC_Os08g28970	1.5102	2.09e-194	17.5714
LOC_Os08g36320	2.43908	2.81e-183	2.48617
LOC_Os09g23300	3.7303	1.47e-180	3.93878
LOC_Os03g25440	1.86353	4.14e-169	13.4
LOC_Os08g44270	3.59017	3.88e-168	5.05263
LOC_Os04g57440	2.3817	1.93e-164	6.42857
LOC_Os07g48750	2.4522	1.17e-152	14.125
LOC_Os04g52460	2.15398	5.4e-134	3.55446
LOC_Os10g33350	1.30688	6.39e-123	10.4545
LOC_Os01g12710	1.97992	1.08e-121	3.43878
LOC_Os03g10240	1.31892	5.26e-120	12.5
LOC_Os01g70550	1.51161	2.32e-109	1.98282
LOC_Os07g34570	1.65153	9.02e-107	6.77273
LOC_Os12g03470	2.19795	4.86e-105	4.17544
LOC_Os01g72300	2.96299	2.42e-95	7.23529
LOC_Os08g37690	1.36664	2.38e-94	6.36364
LOC_Os01g74410	1.43682	3.69e-94	2.74468
LOC_Os01g49030	1.20423	2.15e-91	8.07692
LOC_Os01g66970	1.67128	2.63e-91	3.61972
LOC_Os01g09590	1.30356	4.12e-91	6.36364
LOC_Os05g19110	1.02936	5.78e-91	6.38095
LOC_Os01g13210	1.20141	2.8e-87	1.92953
LOC_Os04g37760	1.63681	5.33e-78	4.96774
LOC_Os03g12670	0.51902	9.97e-78	1.00808
LOC_Os06g40080	1.76861	9.46e-77	4.20455
LOC_Os04g47310	1.32484	2e-75	2.14554
LOC_Os12g24170	1.67463	1.54e-74	2.92784
LOC_Os06g43930	1.28296	4.19e-74	3.94
LOC_Os02g53750	1.41625	4.52e-74	2.76724
LOC_Os12g02570	1.2036	2.19e-73	2.4125
LOC_Os02g10190	1.17976	1.12e-72	4.86667
LOC_Os07g38620	1.86469	2.15e-70	2.38356
LOC_Os04g39814	1.23862	5.46e-66	3.29851
LOC_Os03g22050	1.52437	1.63e-65	3.24638
LOC_Os12g40419	1.19553	3.96e-65	4.34286
LOC_Os06g17890	1.42613	8.71e-65	3.31818
LOC_Os01g58640	1.30016	6.06e-63	5.5
LOC_Os09g13870	1.2576	1.99e-62	2.18079
LOC_Os03g08220	1.24816	7.68e-60	2.34483
LOC_Os11g03730	1.94628	8.53e-59	3.1875
LOC_Os03g15020	2.63544	2.81e-57	3.31579
LOC_Os02g10860	0.947222	4.86e-57	5.2381
LOC_Os09g33490	1.24797	5.96e-57	3.4717
LOC_Os06g46940	1.8554	4.36e-55	3.86842
LOC_Os03g20420	1.59506	2.88e-54	2.42609
LOC_Os01g05810	1.30407	2.42e-52	2.90541
LOC_Os12g08564	1.72254	7.74e-52	1.53846
LOC_Os07g48160	1.2118	1.22e-45	3.82857
LOC_Os01g57350	1.44705	2.2e-45	2.90769
LOC_Os10g41230	1.09779	8.19e-44	3.0339
LOC_Os03g10640	1.23803	4.16e-43	3.29787
LOC_Os01g43520	0.961893	2.2e-42	4.29167
LOC_Os03g63900	0.832808	5.23e-42	4.19231
LOC_Os04g33110	1.24042	3.98e-41	2.35514
LOC_Os01g05820	0.904176	4.88e-41	3.8125
LOC_Os01g72990	0.958594	9.62e-41	2.28
LOC_Os02g48630	1.06708	1.24e-40	3.6
LOC_Os09g36220	1.07308	1.9e-39	1.82075
LOC_Os02g16270	0.857654	4.59e-39	3.92857
LOC_Os10g40250	0.843987	1.63e-38	3.34146
LOC_Os03g43720	1.02104	5.72e-38	1.66284
LOC_Os02g02400	1.15053	1.38e-37	2.83871
LOC_Os09g19820	0.95463	4.85e-37	2.65278
LOC_Os05g24550	1.17519	2.35e-36	1.34793
LOC_Os05g49200	1.58927	2.2e-35	1.86047
LOC_Os04g40630	1.05914	5.38e-35	2.71212
LOC_Os11g14570	0.742078	8.48e-35	4
LOC_Os09g10054	0.366141	1.24e-34	1.67246
LOC_Os10g41340	1.22147	2.75e-33	2.29474
LOC_Os10g18340	0.935617	9.62e-33	1.76667
LOC_Os09g26540	0.819898	1.35e-32	3.45455
LOC_Os06g17900	0.876114	2.61e-32	3.7037
LOC_Os07g48200	0.974691	1.47e-31	2.46154
LOC_Os03g45390	0.810499	6.41e-31	3.48387
LOC_Os08g43190	0.810889	2.37e-29	1.37592
LOC_Os05g45720	0.871674	2.07e-28	2.68421
LOC_Os01g72570	1.051	2.7e-28	1.93617
LOC_Os04g53240	0.891881	4.88e-27	3.10526
LOC_Os01g57968	0.406164	7.07e-27	1.00507
LOC_Os04g57760	0.90893	7.59e-27	2.80851
LOC_Os05g14180	0.891601	4.15e-25	1.64055
LOC_Os07g19444	0.915187	6.48e-25	1.87075
LOC_Os07g38380	0.950736	6.93e-25	2.94737
LOC_Os04g51580	0.887306	8.41e-24	2.23529
LOC_Os01g11414	1.06745	6.72e-23	2.17045
LOC_Os02g04160	0.699972	1.04e-22	2.82927
LOC_Os03g05390	0.49658	1.14e-22	1.10062
LOC_Os04g21110	0.872833	3.49e-22	1.7947
LOC_Os10g03850	1.17071	3.6e-22	2.06122
LOC_Os06g36740	0.80112	4.79e-22	2.72727
LOC_Os12g39380	0.789942	6.04e-22	1.72193
LOC_Os06g14780	0.880145	1.21e-21	2.58824
LOC_Os08g35190	0.814252	1.72e-21	1.28095
LOC_Os06g09390	0.828039	1.86e-21	2.41667
LOC_Os01g42850	0.899571	5.88e-21	2.18987
LOC_Os09g28354	0.891672	5.84e-20	2.83333
LOC_Os01g56930	0.810713	7.65e-20	1.8042
LOC_Os06g35670	0.78826	1.96e-19	2.07778
LOC_Os04g34600	1.01019	8.87e-19	2.15584
LOC_Os06g40360	0.830337	3.03e-17	1.22118
LOC_Os02g39080	0.881921	3.53e-17	2.16901
LOC_Os01g67850	0.936039	4.81e-17	1.93939
LOC_Os06g03800	0.961511	1.86e-16	1.79851
LOC_Os03g52670	0.574315	1.98e-16	2.55814
LOC_Os01g08700	0.551286	6.76e-16	1.1706
LOC_Os12g32360	0.956696	6.77e-16	2.26786
LOC_Os01g51632	0.624858	1.05e-15	2.30909
LOC_Os02g28074	0.609714	1.73e-15	2.06098
LOC_Os12g05650	0.776697	2.36e-15	1.52709
LOC_Os06g27560	0.71439	5.87e-15	1.78689
LOC_Os01g44310	0.715191	8.04e-15	2.36735
LOC_Os11g47809	0.992454	9.19e-15	1.91489
LOC_Os11g04409	0.466988	1.34e-14	1.06676
LOC_Os11g04980	0.656017	1.45e-14	2.45238
LOC_Os03g44200	0.754083	3.05e-14	2.05405
LOC_Os02g43850	1.05197	3.18e-14	1.56395
LOC_Os01g38229	0.73512	3.88e-14	1.63905
LOC_Os05g08810	0.677669	6.05e-14	1.94318
LOC_Os06g45380	0.625459	8.26e-14	2.05333
LOC_Os04g41460	0.683398	8.49e-14	1.39416
LOC_Os07g34650	0.583238	1.14e-13	2.08571
LOC_Os08g44860	0.675842	2.03e-13	1.53093
LOC_Os04g58734	0.875641	3.84e-13	1.39683
LOC_Os02g13560	0.727596	5.84e-13	1.7
LOC_Os09g36750	0.695234	7.15e-13	2.31915
LOC_Os01g24680	0.656796	3e-12	1.98649
LOC_Os02g53700	0.748569	1.04e-11	1.57419
LOC_Os04g33310	0.759401	1.08e-11	1.48691
LOC_Os01g51754	0.663673	1.33e-11	2.28889
LOC_Os09g38130	0.581816	1.34e-11	1.06101
LOC_Os03g37490	1.05538	1.47e-11	1.63504
LOC_Os12g18650	0.598194	1.55e-11	1.27746
LOC_Os02g09359	0.636447	3.36e-11	2
LOC_Os11g05050	0.91481	3.56e-11	1.52247
LOC_Os03g55990	0.639572	4.88e-11	1.97183
LOC_Os10g35110	1.20412	7.8e-11	1.40271
LOC_Os04g44530	0.71856	1.26e-10	2.05
LOC_Os10g29620	0.586308	1.37e-10	1.41277
LOC_Os04g57330	0.804479	1.84e-10	2.19565
LOC_Os04g16722	0.41429	2.07e-10	1.04408
LOC_Os08g44260	0.62996	2.67e-10	2.14286
LOC_Os08g34800	0.60645	3.82e-10	2.15686
LOC_Os09g11460	0.59079	7.04e-10	1.24022
LOC_Os08g37580	0.606982	8.37e-10	1.87013
LOC_Os07g07350	0.756383	9.41e-10	1.40826
LOC_Os04g51820	0.71738	1.41e-09	1.76289
LOC_Os01g03914	0.651436	1.75e-09	1.52096
LOC_Os05g40270	0.281587	1.89e-09	1.35974
LOC_Os01g46169	0.590619	5.61e-09	1.23308
LOC_Os06g15700	0.759283	5.96e-09	1.68269
LOC_Os03g21030	0.798538	6.21e-09	1.81481
LOC_Os05g07070	0.694291	7.29e-09	1.41
LOC_Os12g02589	0.61741	8.22e-09	1.81481
LOC_Os02g07960	0.600759	1.16e-08	1.89552
LOC_Os02g25080	0.468766	1.67e-08	2
LOC_Os01g48874	0.635173	2.3e-08	1.73913
LOC_Os06g03580	0.703411	2.51e-08	1.90909
LOC_Os08g03579	0.548052	2.75e-08	1.19549
LOC_Os04g43050	0.631517	2.8e-08	1.72043
LOC_Os11g06720	0.668483	4.36e-08	1.47059
LOC_Os09g27030	0.591927	6.57e-08	1.19624
LOC_Os05g31140	0.751652	8.62e-08	1.14201
LOC_Os11g45280	0.542659	8.67e-08	1.17831
LOC_Os12g39620	0.693004	9.24e-08	1.58537
LOC_Os01g52500	0.619126	1.04e-07	1.3283
LOC_Os10g21268	0.339498	1.19e-07	1.02177
LOC_Os07g43810	0.704243	1.28e-07	1.9322
LOC_Os01g45880	0.626938	2.56e-07	1.40513
LOC_Os01g18850	0.546429	3.1e-07	1.27723
LOC_Os02g35190	0.937157	5.1e-07	1.62745
LOC_Os03g09900	0.671426	5.64e-07	1.55118
LOC_Os06g37560	0.921062	6.46e-07	1.73494
LOC_Os06g24730	0.691569	6.58e-07	1.725
LOC_Os01g24480	0.543534	6.91e-07	1.92857
LOC_Os01g72009	0.552605	7.5e-07	1.62069
LOC_Os10g11870	0.616091	8.72e-07	1.48667
LOC_Os02g25060	0.501542	9.44e-07	1.48795
LOC_Os01g73000	0.548706	1.11e-06	1.79167
LOC_Os02g45344	0.550427	1.16e-06	1.84127
LOC_Os08g41790	0.74327	1.26e-06	1.46452
LOC_Os06g21380	0.57361	1.66e-06	1.88136
LOC_Os05g51830	0.625898	1.82e-06	1.67816
LOC_Os01g37910	0.620965	2.17e-06	1.3176
LOC_Os05g33610	0.618147	3.97e-06	1.63
LOC_Os02g04810	0.662004	4.65e-06	1.51938
LOC_Os05g29030	0.440621	5.95e-06	1.77465
LOC_Os01g54010	0.530874	5.99e-06	1.875
LOC_Os01g03020	0.568018	7.05e-06	1.31489
LOC_Os01g43380	0.642219	7.43e-06	1.71795
LOC_Os11g06130	0.573408	7.81e-06	1.7
LOC_Os12g29330	0.695735	9.18e-06	1.35354
LOC_Os01g54340	0.596354	9.34e-06	1.46711
LOC_Os09g35910	0.557176	1.13e-05	1.50758
LOC_Os08g38700	0.578176	1.25e-05	1.83051
LOC_Os04g45140	0.627802	1.34e-05	1.41566
LOC_Os01g12720	0.587348	1.48e-05	1.42515
LOC_Os12g06340	0.529873	1.53e-05	1.79688
LOC_Os03g42820	0.484263	1.54e-05	1.77612
LOC_Os07g47350	0.789927	2.06e-05	1.08725
LOC_Os03g22490	0.55156	2.38e-05	1.55263
LOC_Os03g58910	0.676907	2.44e-05	1.54054
LOC_Os05g38630	0.753526	3.57e-05	1.47287
LOC_Os01g40250	0.538741	3.85e-05	1.75
LOC_Os06g01260	0.586825	3.97e-05	1.46377
LOC_Os02g50240	0.51963	4.55e-05	1.49612
LOC_Os12g42610	0.444948	4.8e-05	1.80328
LOC_Os12g14070	0.491994	5.1e-05	1.82456
LOC_Os08g20660	0.477758	5.45e-05	1.42857
LOC_Os04g37820	0.534034	5.64e-05	1.37895
LOC_Os09g27750	0.610299	5.84e-05	1.56863
LOC_Os01g04930	0.522815	6.53e-05	1.675
LOC_Os03g08470	0.53496	7.22e-05	1.83636
LOC_Os01g48790	0.527407	7.25e-05	1.3
LOC_Os08g33160	0.562711	7.34e-05	1.25352
LOC_Os07g26440	0.366979	8.29e-05	1.60396
LOC_Os07g42370	0.679958	9.89e-05	1.42361
LOC_Os07g49300	0.523711	0.00010278	1.61111
LOC_Os02g46220	0.473114	0.00010296	1.59794
LOC_Os10g20090	0.486478	0.00011823	1.29707
LOC_Os01g01080	0.516462	0.00014766	1.34804
LOC_Os02g04450	0.632203	0.0001518	1.57447
LOC_Os11g02150	0.494136	0.0001625	1.72464
LOC_Os02g49080	0.593309	0.00025197	1.31683
LOC_Os09g03090	0.689476	0.00027842	1.69697
LOC_Os09g31470	0.474006	0.00067065	1.53271
LOC_Os04g57560	0.484448	0.00071347	1.26277
LOC_Os03g09100	0.528605	0.00071906	1.31472
LOC_Os02g32580	0.692323	0.00075881	1.46667
LOC_Os05g02420	0.294269	0.00083275	1.23729
LOC_Os04g02050	0.829273	0.00106133	1.28155
LOC_Os07g47360	0.530797	0.00124624	1.22097
LOC_Os01g09370	0.473194	0.00141294	1.72881
LOC_Os10g30910	0.454434	0.0017671	1.63158
LOC_Os05g02130	0.535354	0.00186315	1.6875
LOC_Os05g01460	0.418147	0.00240675	1.62667
LOC_Os01g64020	0.459733	0.00286303	1.60256
LOC_Os02g27220	0.434982	0.00288801	1.59494
LOC_Os02g03700	0.641684	0.00317287	1.11111
LOC_Os02g47410	0.473929	0.00518033	1.6
LOC_Os04g42520	0.43538	0.00558972	1.64706
LOC_Os08g04310	0.724576	0.00593324	1.5102
LOC_Os01g43230	0.496006	0.00790928	1.33161
LOC_Os01g65920	0.64407	0.00964089	1.45133

## Sheet: Cluster 6
Gene	log2 fold change	adjusted p-value	specificity
LOC_Os01g08160	1.85885	0	47.2
LOC_Os01g12210	3.80519	0	9.4
LOC_Os01g37460	2.80687	0	24.4286
LOC_Os01g44390	2.33747	0	14.3913
LOC_Os01g45470	3.81001	0	9.63415
LOC_Os01g47050	2.78228	0	23.1429
LOC_Os01g47610	1.19877	0	37
LOC_Os01g52230	2.29784	0	23.6429
LOC_Os01g52480	2.12992	0	23.3077
LOC_Os01g55310	1.89624	0	60.75
LOC_Os01g57420	2.94925	0	19.8182
LOC_Os01g58760	1.98267	0	38.5714
LOC_Os01g69070	4.38028	0	11.1207
LOC_Os02g02830	2.37003	0	22.4667
LOC_Os02g03960	2.82089	0	5.69231
LOC_Os02g07820	1.32205	0	38.75
LOC_Os02g10920	2.82899	0	8.51786
LOC_Os02g13350	3.08858	0	17.5217
LOC_Os02g17780	2.58588	0	38.125
LOC_Os02g21750	1.45839	0	61
LOC_Os02g42020	2.78773	0	2.61538
LOC_Os02g45860	1.69457	0	101
LOC_Os02g46030	1.81022	0	16
LOC_Os02g51110	3.94872	0	12.7292
LOC_Os03g02710	3.25057	0	25.9048
LOC_Os03g05530	5.20517	0	12.0822
LOC_Os03g07480	3.98764	0	7.27632
LOC_Os03g08520	2.22203	0	22.3846
LOC_Os03g09110	3.23177	0	14
LOC_Os03g11300	1.4557	0	38.25
LOC_Os03g12290	4.48004	0	21.7353
LOC_Os03g12790	3.23029	0	22.1304
LOC_Os03g12840	2.5285	0	4.17059
LOC_Os03g13050	2.48855	0	35.75
LOC_Os03g15530	1.97414	0	10.7586
LOC_Os03g16090	1.49155	0	21.8889
LOC_Os03g21419	2.73043	0	27.3
LOC_Os03g27120	3.29039	0	9.70968
LOC_Os03g28260	1.39276	0	70.5
LOC_Os03g39010	3.24478	0	12.2727
LOC_Os03g44670	2.01204	0	12
LOC_Os03g49830	2.6066	0	9.2
LOC_Os03g56310	3.72752	0	6.88889
LOC_Os03g58040	2.73646	0	18.4737
LOC_Os04g14220	4.18141	0	47.2857
LOC_Os04g14304	2.53177	0	75.75
LOC_Os04g22900	4.19917	0	22.8485
LOC_Os04g26320	3.00501	0	28.4706
LOC_Os04g37990	3.33964	0	29
LOC_Os04g39430	2.18508	0	24.3333
LOC_Os04g41350	2.2044	0	51.2
LOC_Os04g51920	2.72772	0	26
LOC_Os04g52479	2.67787	0	6.11881
LOC_Os04g55710	3.75395	0	3.40711
LOC_Os04g58800	2.0536	0	13.5455
LOC_Os05g02310	2.18288	0	25.5556
LOC_Os05g03934	2.15512	0	24.1429
LOC_Os05g11510	1.93534	0	22.8182
LOC_Os05g27320	1.27606	0	25.1429
LOC_Os05g28180	3.08422	0	8.79104
LOC_Os05g33900	3.71654	0	13.1373
LOC_Os05g40960	3.24375	0	22.381
LOC_Os05g43240	2.48602	0	19.7143
LOC_Os05g44210	3.36442	0	7.26882
LOC_Os06g01972	3.4326	0	19.5789
LOC_Os06g02000	1.95287	0	29.6667
LOC_Os06g04920	2.8144	0	17.3333
LOC_Os06g05120	1.95993	0	7.64912
LOC_Os06g07560	1.93434	0	9.60526
LOC_Os06g25950	2.12538	0	19.0588
LOC_Os06g29790	3.03815	0	34.9091
LOC_Os06g30480	1.88546	0	35.5
LOC_Os06g35940	3.93406	0	18.2
LOC_Os06g36920	1.44238	0	65
LOC_Os06g38294	3.72633	0	9.2987
LOC_Os06g44420	2.09627	0	9.7
LOC_Os07g01090	1.9913	0	21.2143
LOC_Os07g10460	3.37433	0	19.3103
LOC_Os07g42730	1.95231	0	30
LOC_Os07g47400	1.7511	0	22.2222
LOC_Os08g03610	3.27918	0	24.5263
LOC_Os08g07010	3.03029	0	20.45
LOC_Os08g09110	2.94041	0	40.6667
LOC_Os08g12880	3.05588	0	20.9
LOC_Os09g17610	1.84471	0	26.8182
LOC_Os09g25610	2.82619	0	22.5833
LOC_Os09g27940	2.08714	0	18.125
LOC_Os09g38670	2.61786	0	15.3448
LOC_Os10g36650	1.4631	0	43.25
LOC_Os10g38940	1.45563	0	47.3333
LOC_Os11g04320	1.29667	0	53
LOC_Os11g19240	1.55406	0	33.2
LOC_Os11g29370	2.02198	0	16.9474
LOC_Os11g32750	2.74847	0	6.91765
LOC_Os11g41150	1.55057	0	23.75
LOC_Os11g48040	1.83586	0	25.2727
LOC_Os12g01370	2.13401	0	23.3077
LOC_Os12g12390	1.48817	0	61
LOC_Os12g19290	2.02328	0	10.3429
LOC_Os08g06550	1.98904	8.15e-303	10.8621
LOC_Os08g04130	1.53261	3.25e-302	15.25
LOC_Os12g41650	2.30136	1.25e-301	5.60417
LOC_Os10g41930	2.07062	3.86e-299	8
LOC_Os03g27190	1.20573	1.42e-296	44
LOC_Os06g50340	1.68869	7.71e-295	11.52
LOC_Os07g48500	2.17427	6.66e-294	12.6667
LOC_Os05g03530	1.58972	1.69e-290	15.5333
LOC_Os11g36070	2.16892	4.98e-277	3.70588
LOC_Os04g44210	2.00701	2.87e-276	6.93443
LOC_Os01g50610	1.56679	2.92e-276	35.75
LOC_Os08g14990	1.14491	7.49e-261	54.5
LOC_Os06g18990	2.02747	3.38e-259	20.625
LOC_Os05g32420	1.16431	2.73e-257	32
LOC_Os01g19610	2.15746	3.3e-255	28.4
LOC_Os01g13320	1.12741	8.41e-253	39.6667
LOC_Os05g43830	1.05969	1.59e-251	38
LOC_Os03g42830	1.29956	1.17e-249	56
LOC_Os12g02720	1.27267	2.72e-249	25.1667
LOC_Os03g46090	1.23086	1.18e-238	27.2
LOC_Os07g34589	2.21733	2.78e-238	2.47692
LOC_Os01g01420	1.80399	6.47e-236	7.07843
LOC_Os09g33850	1.86703	1.36e-233	23.8333
LOC_Os06g13830	1.27436	5.56e-233	20.125
LOC_Os11g38980	2.03942	9.86e-231	7.80488
LOC_Os02g49670	1.59551	1.45e-230	11.7895
LOC_Os01g27360	1.0108	7.16e-229	50.5
LOC_Os01g62770	0.904555	6.38e-227	30.25
LOC_Os05g05460	1.10855	6.09e-223	19.5
LOC_Os05g02250	1.64721	4.01e-221	12.3529
LOC_Os06g16330	2.10009	8.12e-218	4.40336
LOC_Os03g12670	1.1609	4.18e-213	1.00909
LOC_Os03g48060	1.95431	6.07e-211	8.96552
LOC_Os09g28510	1.38568	5.2e-209	14.6667
LOC_Os07g49270	1.85748	1.36e-207	7.78378
LOC_Os12g33120	1.46295	9.66e-205	20.1429
LOC_Os10g39000	1.18985	1.95e-202	28.5
LOC_Os05g46420	1.1253	1.11e-201	21.5
LOC_Os05g19150	1.3654	4.09e-201	21
LOC_Os05g35200	1.27481	3e-199	23.8
LOC_Os12g05000	1.73461	1.26e-196	5.75385
LOC_Os12g35340	1.4186	2.97e-196	18.125
LOC_Os03g56950	1.97932	1.14e-192	3.1165
LOC_Os04g54800	1.569	1.45e-190	7.14634
LOC_Os01g12490	0.836979	3.33e-188	26.25
LOC_Os07g08840	2.05598	2.01e-181	5.34783
LOC_Os06g40510	1.36658	3.88e-181	9.52174
LOC_Os03g09940	1.86888	2.36e-179	5.12
LOC_Os11g02750	1.02938	3.86e-177	22.8
LOC_Os12g40920	2.77212	9.65e-172	2.98039
LOC_Os03g39000	1.01591	1.77e-171	17.8571
LOC_Os10g22980	2.10296	3.25e-171	2.68898
LOC_Os02g47190	1.19435	1.17e-169	13
LOC_Os01g43844	2.45886	1.66e-169	2.48872
LOC_Os11g04409	1.7335	3.63e-169	1.31882
LOC_Os06g01934	1.84043	8.33e-169	4.07826
LOC_Os06g28630	1.38721	1.62e-166	13
LOC_Os08g28840	1.36507	1.52e-161	12.1538
LOC_Os01g67770	1.48682	2.52e-161	6.44186
LOC_Os03g56320	1.61519	3.05e-160	6.0625
LOC_Os01g64670	1.15759	8.99e-160	12.5833
LOC_Os01g73960	1.8302	1.38e-159	3.07937
LOC_Os02g49230	1.38176	2.63e-156	7.82759
LOC_Os02g08320	0.890127	3.48e-154	20.2
LOC_Os01g73940	1.4375	1.81e-153	8.54167
LOC_Os10g35770	2.02387	6.96e-151	1.36241
LOC_Os04g15580	1.06976	6.21e-150	11.6154
LOC_Os04g36040	1.5815	1.48e-148	7.3871
LOC_Os06g03560	1.79158	1.09e-147	3.55147
LOC_Os06g22870	0.913273	1.64e-145	16.4286
LOC_Os09g33559	2.37517	1.51e-144	6.04651
LOC_Os12g44000	1.73594	1.6e-144	2.94416
LOC_Os03g51670	0.953168	1.24e-141	15.5714
LOC_Os05g37730	1.61961	1.88e-141	5.22034
LOC_Os01g63930	1.19394	4.27e-139	8.57143
LOC_Os02g19770	0.956744	2.41e-134	13.4444
LOC_Os04g52390	1.26838	2.57e-133	8.75
LOC_Os01g71114	1.52925	1.27e-131	4.80303
LOC_Os03g49770	1.58554	6.44e-131	5.0339
LOC_Os03g57660	1.59454	1.44e-129	3.67826
LOC_Os03g52670	1.35312	3.08e-129	6.23684
LOC_Os10g13550	1.86095	1.7e-127	3.32353
LOC_Os06g47640	1.20829	3.28e-127	12.7778
LOC_Os03g60850	1.74476	5.44e-127	5.58696
LOC_Os09g22505	1.32009	6.71e-126	1.5069
LOC_Os03g03130	1.59961	1.04e-124	3.42636
LOC_Os06g16300	1.47642	3.88e-124	4.04348
LOC_Os08g34984	1.58392	4.53e-124	3.5082
LOC_Os05g02420	1.29687	6e-124	2.35336
LOC_Os07g34390	1.10823	1.71e-123	10.2143
LOC_Os09g31482	1.52613	2.44e-123	5.23529
LOC_Os03g41438	1.25805	1.37e-120	7.58333
LOC_Os01g70110	1.29608	4.44e-120	7.58333
LOC_Os01g67370	1.46333	2.87e-119	4.11628
LOC_Os04g51390	1.05522	1.16e-118	10.75
LOC_Os02g04230	1.34706	4.25e-118	6.08333
LOC_Os07g48490	1.28614	1.99e-117	11.6
LOC_Os10g06760	1.01876	4.85e-117	9.53333
LOC_Os08g38710	1.23573	3.97e-116	14.4286
LOC_Os06g17890	1.36255	5.16e-116	4.70312
LOC_Os04g45460	1.0523	5.85e-116	8.94118
LOC_Os07g41720	1.2578	7.61e-116	5.825
LOC_Os02g32420	1.08366	1.68e-113	10.4167
LOC_Os01g64970	1.62459	4.06e-113	3.29771
LOC_Os02g10860	1.08386	1.03e-109	7.95
LOC_Os06g12590	1.57858	1.14e-108	2.59024
LOC_Os01g12720	1.42002	2.33e-108	3.03822
LOC_Os06g34730	1.18895	8.38e-108	7.54545
LOC_Os01g72009	1.83003	7.05e-107	3.50459
LOC_Os08g33390	1.25997	1.67e-106	4.7069
LOC_Os06g30370	1.00147	3.23e-105	12.625
LOC_Os05g40200	1.04155	3.47e-105	10.5455
LOC_Os02g53510	1.24904	3.72e-105	5.64103
LOC_Os08g42450	1.36913	6.21e-105	6.48276
LOC_Os01g73300	0.865502	4.43e-104	11.2
LOC_Os09g31300	1.29129	8.71e-104	5.94118
LOC_Os08g10630	1.12328	6.1e-101	9.14286
LOC_Os03g13040	0.97102	2.4e-100	8.5
LOC_Os06g46310	1.45802	7.39e-100	4.91837
LOC_Os03g55590	1.59449	3.64e-96	3.08209
LOC_Os02g03700	1.29864	6.43e-96	1.83636
LOC_Os03g15050	1.7067	1.73e-95	3.04478
LOC_Os03g20900	0.905233	1.98e-94	10.4
LOC_Os02g45870	1.25149	2.44e-94	6.46154
LOC_Os03g44540	1.16271	3.48e-93	6.06667
LOC_Os02g02890	1.37253	9.38e-93	2.72571
LOC_Os12g18360	1.0111	1.35e-92	6.86957
LOC_Os01g25484	1.66186	2.49e-90	2.33929
LOC_Os07g09400	0.839084	1.35e-89	10.4
LOC_Os08g01670	1.05386	2.44e-89	10.2
LOC_Os01g08460	1.06087	1.67e-88	5.26316
LOC_Os03g18170	1.23578	1.2e-87	5.83333
LOC_Os03g60639	1.23088	9.49e-87	2.47887
LOC_Os01g59790	1.25657	9.69e-87	2.61622
LOC_Os04g42930	1.13413	1.15e-85	4.55769
LOC_Os03g18770	1.30046	7e-85	5.37143
LOC_Os08g01780	1.29397	7.91e-85	5.625
LOC_Os04g56990	1.34175	2.26e-84	4.04615
LOC_Os03g03430	1.23034	8.16e-84	4.14516
LOC_Os12g41390	1.61794	1.5e-83	4.73333
LOC_Os01g67490	1.20766	1.38e-82	4.07937
LOC_Os01g02200	1.27727	2.78e-82	3.61446
LOC_Os04g42090	1.16878	3.17e-81	1.79602
LOC_Os03g02970	1.34817	2.79e-80	3.24272
LOC_Os02g04840	1.75948	2.85e-79	3.37363
LOC_Os04g50970	1.47315	9.17e-79	4.03226
LOC_Os01g50160	0.725249	3.11e-78	8.21429
LOC_Os05g14180	1.28256	5.54e-78	2.35211
LOC_Os10g07450	1.45338	4.8e-75	4.47826
LOC_Os12g40840	1.11461	1.71e-74	1.69104
LOC_Os01g71106	0.974397	2.75e-74	5.35484
LOC_Os06g19444	0.937168	9.3e-74	5.84615
LOC_Os08g42100	1.21575	3.28e-73	4.01724
LOC_Os03g16140	0.948093	1.03e-72	6.63158
LOC_Os10g26050	1.20274	1.57e-72	3.93443
LOC_Os10g01480	1.50736	5.45e-72	2.8843
LOC_Os01g55360	1.17775	1.02e-71	3.00855
LOC_Os05g05690	0.970659	1.48e-71	5.02857
LOC_Os05g04510	1.42534	5.29e-71	3.4625
LOC_Os06g48960	1.05249	2.38e-70	5.15625
LOC_Os11g17930	1.22462	4.56e-70	2.59259
LOC_Os08g07970	1.26176	7.57e-69	4.52381
LOC_Os04g36050	1.1482	2.67e-68	3.06604
LOC_Os09g24230	1.1516	3.6e-68	3.52
LOC_Os08g40900	1.07129	6.25e-68	4.66667
LOC_Os05g51130	1.25784	7.15e-65	5.46154
LOC_Os06g36740	1.17428	1.03e-63	4.40476
LOC_Os01g55110	1.02782	1.43e-62	4.74286
LOC_Os02g15640	1.12118	1.07e-61	2.83761
LOC_Os02g39030	1.23739	1.13e-61	2.475
LOC_Os02g01510	1.13448	1.42e-61	5.25926
LOC_Os09g06464	1.43376	1.6e-61	1.53675
LOC_Os05g45420	1.11782	3.09e-60	2.78333
LOC_Os04g43070	1.17661	3.09e-60	3.1236
LOC_Os02g07480	0.860445	1.06e-59	6.41176
LOC_Os01g62970	1.04165	7.92e-58	6.35294
LOC_Os06g46670	0.994356	1.14e-57	4.69697
LOC_Os05g50840	1.07149	1.19e-57	2.43605
LOC_Os05g49890	1.23753	2.09e-57	2.375
LOC_Os09g20390	1.10071	8.13e-56	1.91892
LOC_Os03g41110	0.842458	5.76e-54	5.75
LOC_Os09g26370	1.31927	9.03e-54	4.2
LOC_Os06g17900	0.82502	8.27e-53	5.07692
LOC_Os07g32570	1.21173	9.03e-53	2.64
LOC_Os10g26620	1.13166	6.58e-52	3
LOC_Os05g43252	1.01704	1.8e-51	3.09639
LOC_Os09g31506	0.959354	2.56e-50	3.72549
LOC_Os10g14870	0.938721	4.35e-50	4.15
LOC_Os04g46480	0.878907	1.5e-49	4.58065
LOC_Os03g15000	0.770456	7.15e-49	4.84615
LOC_Os09g27030	0.989727	4.78e-48	1.69315
LOC_Os03g02550	0.855686	5.48e-48	4.22222
LOC_Os01g09550	0.931651	6.98e-48	3.7
LOC_Os01g71100	0.85072	1.8e-47	4.33333
LOC_Os02g42940	0.742558	8.31e-47	5.52632
LOC_Os12g08130	1.14654	8.75e-47	2.3481
LOC_Os05g07130	0.999529	9.27e-47	2.63248
LOC_Os01g63460	0.707122	1.01e-46	4.74074
LOC_Os01g71094	0.688202	1.82e-46	5.47368
LOC_Os02g53340	0.918415	2.43e-46	3.4386
LOC_Os02g34990	0.811979	2.66e-46	3.92857
LOC_Os04g43550	1.05529	5.63e-46	2.63393
LOC_Os01g54920	1.00953	8.77e-46	2.35065
LOC_Os07g01310	0.796214	9.84e-46	4.60714
LOC_Os08g10080	1.30149	4.54e-45	3.06849
LOC_Os01g58530	0.893371	8.75e-44	3.97368
LOC_Os05g49590	0.853064	5.53e-43	3.39286
LOC_Os02g34470	1.00299	1.19e-42	2.03211
LOC_Os01g53930	0.835588	1.38e-42	3.85366
LOC_Os01g59180	1.15711	3.28e-42	3.10145
LOC_Os03g46660	0.741597	2.21e-41	4.18182
LOC_Os05g29020	0.682965	3.79e-40	4.64
LOC_Os03g12820	0.68205	2.71e-39	4.85714
LOC_Os08g04830	0.988744	5.16e-39	2.44262
LOC_Os10g41580	0.756615	8.54e-39	4.32143
LOC_Os05g36310	0.788592	1.07e-38	3.86111
LOC_Os02g14500	0.916682	6.25e-38	2.70787
LOC_Os02g27400	0.950237	8.17e-38	2.31884
LOC_Os04g47310	0.812313	1.82e-37	2.03687
LOC_Os04g52970	0.741285	3.6e-37	4.2069
LOC_Os06g50950	1.10636	4.65e-37	3.32
LOC_Os11g02300	0.841149	1.92e-36	2.74419
LOC_Os03g10620	0.829804	1.13e-35	1.3271
LOC_Os07g02800	1.16907	2.57e-35	2.53
LOC_Os07g44180	1.01318	8.06e-35	2.92647
LOC_Os03g22870	0.822299	3.94e-34	3.18868
LOC_Os02g10070	0.667926	5.74e-34	3.51163
LOC_Os02g16680	0.738435	8.91e-34	3.23077
LOC_Os01g59900	0.890259	1.01e-33	1.69205
LOC_Os02g52990	0.803759	1.13e-33	3.37778
LOC_Os01g51410	0.989204	1.49e-33	2.01064
LOC_Os03g03900	0.890354	1.67e-33	2.96875
LOC_Os04g47240	0.849304	2.35e-33	2.69048
LOC_Os01g15630	0.925898	2.83e-33	2.27481
LOC_Os09g20930	1.00666	3.13e-33	2.18367
LOC_Os06g07540	0.866574	4.28e-33	1.78295
LOC_Os11g41160	0.81839	5.54e-33	3.08929
LOC_Os06g44500	0.832683	6.85e-33	2.4902
LOC_Os06g43190	1.15045	9.25e-33	2.54255
LOC_Os05g04550	0.934319	1.47e-32	2.12025
LOC_Os01g54350	0.718957	3.66e-32	3.93333
LOC_Os11g16580	0.78832	4.63e-32	3.35556
LOC_Os03g43810	0.707284	4.83e-32	3
LOC_Os08g38210	0.863333	6.91e-32	2.28346
LOC_Os03g54790	0.915691	7.06e-32	3.03509
LOC_Os05g48040	1.36832	9.68e-32	3.38095
LOC_Os07g49010	0.74929	9.8e-31	3.07547
LOC_Os04g24414	0.632276	1.87e-30	3.69697
LOC_Os02g32504	0.930152	4.67e-30	2.41509
LOC_Os01g16900	0.799349	1.51e-29	2.57647
LOC_Os12g08090	0.843409	1.9e-29	2.54444
LOC_Os01g10250	0.672266	5.04e-29	3.55556
LOC_Os10g42299	0.852656	7.4e-29	2.43878
LOC_Os02g47600	0.674573	2.02e-28	3.375
LOC_Os01g63770	0.809102	4.85e-28	2.84127
LOC_Os02g31220	0.709624	2.63e-27	3.03922
LOC_Os08g37370	0.79587	3.39e-27	1.91414
LOC_Os01g48790	0.707316	7.2e-27	1.80085
LOC_Os12g06670	0.66363	1.05e-26	3
LOC_Os03g63480	0.702245	1.16e-26	3.63333
LOC_Os04g51410	0.83922	1.27e-26	2.91071
LOC_Os09g14610	0.472504	3.88e-26	2.7
LOC_Os03g13540	0.674594	7.79e-26	3.6
LOC_Os09g29930	0.983991	7.87e-26	1.8439
LOC_Os01g59130	0.774085	1.14e-25	2.77049
LOC_Os12g02250	0.907747	1.91e-25	2.00645
LOC_Os06g45140	0.772748	2.35e-25	2.61972
LOC_Os02g13060	0.745749	2.52e-25	2.67647
LOC_Os04g54474	0.667632	5.55e-25	2.81356
LOC_Os05g18604	0.824751	7.67e-25	2.82456
LOC_Os09g30160	0.758378	9.46e-25	2.3871
LOC_Os01g11414	0.756643	4.28e-24	2.42045
LOC_Os05g09380	0.669939	4.36e-24	2.49383
LOC_Os10g33420	0.558025	1.22e-23	3.11628
LOC_Os03g45170	0.782564	2.13e-23	1.95322
LOC_Os03g52170	0.668199	3.15e-23	2.86275
LOC_Os01g15900	0.853954	6.84e-23	1.73878
LOC_Os12g07590	0.576098	7.11e-23	3.45161
LOC_Os02g57450	0.563732	3.25e-22	3.125
LOC_Os11g03050	0.57865	3.3e-22	3.46667
LOC_Os03g11010	0.684046	5.29e-22	2.89362
LOC_Os07g08300	0.877331	7.78e-22	1.6627
LOC_Os11g05550	0.536863	1.18e-21	3.19444
LOC_Os12g06620	0.666642	2.11e-21	2.68966
LOC_Os05g48760	0.81091	2.17e-21	2.50725
LOC_Os10g42410	0.667144	2.76e-21	1.60606
LOC_Os07g42714	0.718397	3.13e-21	2.49315
LOC_Os01g01450	0.651462	3.41e-21	3.27273
LOC_Os11g18947	0.797236	5.31e-21	2.22222
LOC_Os02g19950	0.780811	8.83e-21	2.41026
LOC_Os01g05650	0.930368	9.23e-21	2.07563
LOC_Os02g46910	0.49826	9.58e-21	3.13514
LOC_Os03g57140	0.503867	1.47e-20	3.28125
LOC_Os01g74650	0.651309	2.97e-20	1.78095
LOC_Os04g52900	0.71676	3.07e-20	1.73246
LOC_Os10g40250	0.681467	3.3e-20	2.97619
LOC_Os02g01720	0.559408	4.68e-20	3.05128
LOC_Os03g14570	0.454857	6.29e-20	3.24242
LOC_Os03g50290	0.731917	7.39e-20	1.69778
LOC_Os03g45280	0.424348	9.29e-20	1.34196
LOC_Os07g41280	0.707911	9.5e-20	2.64912
LOC_Os04g33030	0.717606	1.12e-19	2.45714
LOC_Os07g46340	0.660373	1.16e-19	2.20619
LOC_Os01g09570	0.688908	1.56e-19	2.61404
LOC_Os06g03682	0.611634	1.64e-19	2.22917
LOC_Os11g39370	1.04959	1.76e-19	1.62553
LOC_Os04g37580	0.64975	2.29e-19	2.13393
LOC_Os03g46570	0.602958	2.52e-19	2.90476
LOC_Os06g40060	0.605694	2.93e-19	2.41096
LOC_Os12g43560	0.665042	3.04e-19	2.23404
LOC_Os02g47580	0.598902	1.12e-18	2.90244
LOC_Os03g17440	0.536047	1.37e-18	3.1875
LOC_Os03g45390	0.502736	1.61e-18	3.1875
LOC_Os01g07500	0.71691	1.78e-18	2.20213
LOC_Os09g04290	0.614032	1.78e-18	2.7
LOC_Os02g09180	0.61031	5.91e-18	3.02778
LOC_Os04g31630	0.687899	1.28e-17	2.94737
LOC_Os02g47620	0.616864	1.54e-17	1.78462
LOC_Os02g32814	0.820067	1.99e-17	2.85
LOC_Os04g57220	0.805796	2.12e-17	1.8046
LOC_Os03g10640	0.676447	2.35e-17	2.69388
LOC_Os06g07230	0.553268	2.81e-17	2.61111
LOC_Os03g63770	0.639262	2.9e-17	1.60456
LOC_Os06g15779	0.678782	2.96e-17	2.40909
LOC_Os04g57700	0.698302	3.09e-17	1.9771
LOC_Os04g58780	0.663773	3.7e-17	2.29487
LOC_Os12g15314	0.349616	7.65e-17	3
LOC_Os06g43800	0.511906	8.35e-17	2.92105
LOC_Os03g17240	0.686637	8.99e-17	1.66512
LOC_Os12g04480	0.680686	1.27e-16	2.15957
LOC_Os02g02870	0.60057	1.76e-16	2.64
LOC_Os01g04930	0.626938	2.11e-16	2.27848
LOC_Os02g07960	0.651072	2.88e-16	2.39394
LOC_Os08g31510	0.669103	3.35e-16	2.30137
LOC_Os07g14514	0.639347	3.57e-16	1.65236
LOC_Os01g01040	0.601327	4.67e-16	2.69565
LOC_Os04g58564	0.627516	1.15e-15	2.01739
LOC_Os02g53180	1.12752	1.22e-15	1.71271
LOC_Os08g06480	0.661483	1.6e-15	1.8239
LOC_Os05g41060	0.657974	1.96e-15	2.36508
LOC_Os03g63700	0.560034	2.05e-15	2.8
LOC_Os08g06110	0.471592	4.5e-15	1.05725
LOC_Os06g35030	0.538864	1.05e-14	1.98291
LOC_Os01g43020	0.642777	1.1e-14	2.0396
LOC_Os08g08120	0.605976	1.68e-14	2.03846
LOC_Os01g20120	0.481436	2.04e-14	2.725
LOC_Os05g38370	0.524851	3.67e-14	2.51923
LOC_Os09g36580	0.463958	4.78e-14	2.63043
LOC_Os08g28680	0.459957	5.56e-14	2.76316
LOC_Os06g05110	0.610167	8.8e-14	2.10345
LOC_Os01g17396	0.615766	1.82e-13	2.08989
LOC_Os01g49310	0.591159	1.91e-13	1.59829
LOC_Os08g44280	0.43392	2.55e-13	2.60465
LOC_Os12g04204	0.451486	3.04e-13	1.0427
LOC_Os03g38740	0.356603	3.15e-13	2.13095
LOC_Os12g44310	0.54612	3.54e-13	2.10345
LOC_Os09g35880	0.557984	3.98e-13	2.24638
LOC_Os09g28910	0.601605	4.36e-13	1.81379
LOC_Os06g07580	0.540734	4.48e-13	2.13415
LOC_Os07g43940	0.505741	4.68e-13	2.39286
LOC_Os03g08500	0.503342	4.92e-13	1.5572
LOC_Os12g17090	0.6346	5.39e-13	2.46939
LOC_Os01g72520	0.632757	9.17e-13	2.52174
LOC_Os07g40580	0.62763	9.28e-13	2.04545
LOC_Os03g31290	0.536195	1.03e-12	1.568
LOC_Os02g50960	0.587508	1.8e-12	2.3
LOC_Os11g40080	0.476406	2.64e-12	2.52273
LOC_Os08g19114	0.569139	2.81e-12	1.78621
LOC_Os12g42400	0.398033	2.88e-12	2.54545
LOC_Os06g42030	0.620175	3.2e-12	1.72561
LOC_Os06g46366	0.530226	5.82e-12	2.23438
LOC_Os05g28870	0.550207	6.48e-12	1.90909
LOC_Os06g36180	0.943786	6.91e-12	1.49206
LOC_Os03g07960	0.585579	7.67e-12	2.54762
LOC_Os01g68860	0.623044	8.34e-12	2.21212
LOC_Os04g56160	0.369267	8.82e-12	1.07245
LOC_Os04g44530	0.550392	1.03e-11	2.26667
LOC_Os03g60150	0.579999	1.05e-11	2.04494
LOC_Os02g52860	0.640961	1.07e-11	1.83065
LOC_Os12g27520	0.507017	1.08e-11	1.2467
LOC_Os05g37700	0.520189	1.2e-11	2.58974
LOC_Os01g66110	0.353585	1.58e-11	2.65789
LOC_Os09g13570	0.519972	2.21e-11	2.04819
LOC_Os05g25310	0.53998	2.21e-11	1.85246
LOC_Os02g08480	0.450364	2.25e-11	2.41667
LOC_Os09g25320	0.546891	2.47e-11	1.84677
LOC_Os06g21380	0.42444	2.53e-11	2.28814
LOC_Os09g02214	0.562406	2.65e-11	1.88991
LOC_Os03g41200	0.515766	2.7e-11	2.1039
LOC_Os03g28940	0.630747	4.34e-11	1.66477
LOC_Os08g13920	0.557021	4.48e-11	1.62626
LOC_Os09g38790	0.5727	5.47e-11	1.71975
LOC_Os11g41600	0.576557	6e-11	1.61244
LOC_Os05g32390	0.480999	9.32e-11	2.31481
LOC_Os02g34630	0.481186	1.07e-10	2.47619
LOC_Os10g28710	0.400824	1.21e-10	2.36
LOC_Os06g49110	0.501197	1.29e-10	2.07692
LOC_Os12g08810	0.60332	1.44e-10	1.48043
LOC_Os12g32360	0.53352	1.76e-10	2.24561
LOC_Os08g01890	0.482522	1.82e-10	2.36735
LOC_Os07g39680	0.500854	1.87e-10	1.46392
LOC_Os08g44850	0.586776	1.9e-10	1.89423
LOC_Os07g01030	0.58344	4.64e-10	1.83333
LOC_Os03g16369	0.534615	4.73e-10	1.68987
LOC_Os01g57968	0.341234	4.94e-10	1.00811
LOC_Os06g41360	0.56181	5.45e-10	1.77519
LOC_Os04g33210	0.510875	5.82e-10	2.28846
LOC_Os06g36090	0.544461	6.15e-10	1.93548
LOC_Os01g46926	0.547249	7.08e-10	1.77099
LOC_Os05g36320	0.499099	7.73e-10	2.46341
LOC_Os08g29590	0.468155	9.33e-10	2.3
LOC_Os12g33100	0.561673	1.03e-09	1.65294
LOC_Os01g52110	0.345781	1.55e-09	1.02253
LOC_Os05g07140	0.50827	2.72e-09	2.37778
LOC_Os04g41470	0.431891	3.03e-09	2.21429
LOC_Os10g21268	0.394545	3.2e-09	1.10668
LOC_Os12g43950	0.458644	3.33e-09	1.73529
LOC_Os03g56790	0.44564	5.3e-09	2.19298
LOC_Os12g05660	0.549086	7.11e-09	2
LOC_Os11g05050	0.650362	7.31e-09	1.59551
LOC_Os08g01360	0.473386	1.1e-08	2.01351
LOC_Os02g17970	0.472448	1.13e-08	1.76378
LOC_Os07g05440	0.344122	1.14e-08	1.89796
LOC_Os08g02850	0.468586	1.15e-08	2.34884
LOC_Os10g15310	0.50798	1.18e-08	1.40264
LOC_Os01g23640	0.408571	1.32e-08	1.76154
LOC_Os12g37570	0.452255	1.46e-08	2.07692
LOC_Os07g36590	0.56438	1.53e-08	1.87368
LOC_Os01g59140	0.487789	2.39e-08	1.65
LOC_Os12g41680	0.56312	2.54e-08	2.18519
LOC_Os10g13940	0.42897	2.79e-08	1.752
LOC_Os05g08570	0.503531	3.31e-08	1.55838
LOC_Os01g27040	0.443162	3.62e-08	2.22
LOC_Os11g35020	0.520093	4.68e-08	1.78899
LOC_Os07g47360	0.490355	5.13e-08	1.4566
LOC_Os08g01930	0.449262	5.53e-08	1.4636
LOC_Os08g35740	0.390478	7.37e-08	2.26667
LOC_Os01g48270	0.410934	1.07e-07	1.94872
LOC_Os09g08910	0.664375	1.07e-07	1.9589
LOC_Os07g44770	0.360841	1.15e-07	2.23404
LOC_Os03g49520	0.459294	1.2e-07	1.48523
LOC_Os02g58560	0.443892	1.24e-07	1.6092
LOC_Os10g36703	0.352086	1.25e-07	2.14815
LOC_Os03g29760	0.51017	1.43e-07	2.0303
LOC_Os02g02750	0.524529	1.53e-07	1.50239
LOC_Os06g48060	0.333623	1.53e-07	2.125
LOC_Os04g51809	0.459259	1.6e-07	1.98592
LOC_Os04g49610	0.411011	2.01e-07	2.23404
LOC_Os04g42420	0.36241	2.47e-07	1.26889
LOC_Os02g39790	0.383686	2.95e-07	2.17647
LOC_Os07g47510	0.480794	3e-07	1.62745
LOC_Os01g52550	0.382589	3.31e-07	2.03077
LOC_Os01g43870	0.524907	4.98e-07	1.35
LOC_Os01g69850	0.552696	6.02e-07	1.37954
LOC_Os02g35130	0.460851	6.4e-07	1.78218
LOC_Os02g01332	0.443982	6.76e-07	2.19565
LOC_Os01g09252	0.442184	7.07e-07	1.94521
LOC_Os01g53670	0.385433	8.17e-07	1.94521
LOC_Os09g03939	0.308077	9.99e-07	1.93506
LOC_Os06g41010	0.482095	1.01e-06	1.65926
LOC_Os05g07860	0.431008	1.16e-06	1.85714
LOC_Os04g18090	0.615117	1.5e-06	1.57895
LOC_Os03g63020	0.399322	1.52e-06	1.6135
LOC_Os09g35970	0.423602	1.54e-06	2.17021
LOC_Os01g12080	0.473161	1.69e-06	1.63504
LOC_Os06g49800	0.273964	1.7e-06	2.17021
LOC_Os02g55480	0.366198	1.78e-06	1.61006
LOC_Os02g28074	0.331199	1.9e-06	1.85714
LOC_Os07g47250	0.381444	2.24e-06	2
LOC_Os01g15270	0.452238	2.38e-06	1.43846
LOC_Os12g18110	0.456464	2.69e-06	2.07692
LOC_Os09g28480	0.306654	3.01e-06	2.17021
LOC_Os01g57960	0.78652	3.23e-06	1.76842
LOC_Os03g17084	0.377196	3.34e-06	1.72566
LOC_Os01g01689	0.545266	3.86e-06	1.69565
LOC_Os03g52239	0.41607	4.09e-06	1.26841
LOC_Os03g04600	0.397872	4.23e-06	1.94203
LOC_Os04g46220	0.525696	4.65e-06	1.66393
LOC_Os08g15080	0.33319	6.12e-06	1.8642
LOC_Os03g32314	0.452624	6.38e-06	1.81609
LOC_Os10g40590	0.376569	6.42e-06	1.63121
LOC_Os08g04620	0.441719	6.92e-06	1.71296
LOC_Os07g27150	0.388997	8.81e-06	2
LOC_Os01g64930	0.414236	9.48e-06	1.83951
LOC_Os01g11230	0.577732	9.87e-06	1.65789
LOC_Os02g45670	0.41444	1.04e-05	1.59333
LOC_Os05g44900	0.402431	1.11e-05	1.96774
LOC_Os05g48960	0.404083	1.16e-05	1.44397
LOC_Os08g38700	0.455743	1.29e-05	1.9661
LOC_Os08g19610	0.351989	1.3e-05	1.93939
LOC_Os07g25710	0.427005	1.49e-05	1.65833
LOC_Os02g29510	0.393771	1.83e-05	1.53757
LOC_Os01g64730	0.495201	2.29e-05	1.68868
LOC_Os01g51920	0.527897	2.8e-05	1.70476
LOC_Os01g63420	0.342153	2.88e-05	2.06122
LOC_Os05g46720	0.38951	3.16e-05	1.42041
LOC_Os01g56780	0.384862	3.54e-05	1.32602
LOC_Os03g40100	0.375162	3.9e-05	1.95082
LOC_Os02g44010	0.387122	3.98e-05	1.93333
LOC_Os05g50420	0.359068	4.31e-05	1.27586
LOC_Os05g43300	0.488415	4.43e-05	1.93333
LOC_Os08g41280	0.424538	4.5e-05	1.74725
LOC_Os05g30870	0.374613	4.5e-05	1.77528
LOC_Os07g22220	0.47679	5e-05	1.54248
LOC_Os02g04020	0.32089	5.03e-05	1.89855
LOC_Os01g70740	0.348281	5.26e-05	1.86957
LOC_Os01g62070	0.392495	5.39e-05	1.66102
LOC_Os06g43860	0.296219	5.61e-05	1.2247
LOC_Os05g25600	0.489725	5.91e-05	1.83562
LOC_Os05g36270	0.290937	5.92e-05	1.5509
LOC_Os11g37740	0.426158	6.66e-05	1.79747
LOC_Os09g11460	0.44296	6.73e-05	1.31006
LOC_Os05g49420	0.461979	7.15e-05	1.30814
LOC_Os11g04720	0.448927	8.46e-05	1.92063
LOC_Os02g32610	0.4274	0.00010408	1.31481
LOC_Os04g34080	0.408756	0.00011312	1.55484
LOC_Os11g43404	0.382086	0.0001192	1.75294
LOC_Os01g38660	0.256148	0.00014941	1.74725
LOC_Os11g04710	0.37371	0.00017289	1.71429
LOC_Os05g02780	0.321119	0.00020459	1.33429
LOC_Os05g03040	0.340782	0.00020495	1.2
LOC_Os04g33200	0.374622	0.00021516	1.73864
LOC_Os08g33082	0.332677	0.00026683	1.84848
LOC_Os11g02150	0.377506	0.0003448	1.82609
LOC_Os05g03430	0.394648	0.00042741	1.48333
LOC_Os03g21240	0.355625	0.00053326	1.92593
LOC_Os05g15360	0.391681	0.00065564	1.35273
LOC_Os04g02050	0.277963	0.00072902	1.44878
LOC_Os01g08750	0.338197	0.00074904	1.64762
LOC_Os05g07070	0.359497	0.00081236	1.44279
LOC_Os02g03110	0.336781	0.00081365	1.56028
LOC_Os10g02630	0.306043	0.0008204	1.20276
LOC_Os10g34400	0.386534	0.00089373	1.53901
LOC_Os03g06930	0.416145	0.00105082	1.44211
LOC_Os04g37920	0.432613	0.00109226	1.69767
LOC_Os01g01150	0.352519	0.0012846	1.54348
LOC_Os08g06344	0.34756	0.00152942	1.36078
LOC_Os06g33180	0.345241	0.00157562	1.69318
LOC_Os12g03500	0.353139	0.00180544	1.90566
LOC_Os04g16722	0.278456	0.0019396	1.05542
LOC_Os01g12400	0.455713	0.00195337	1.72973
LOC_Os04g53520	0.264331	0.00204296	1.875
LOC_Os02g02730	0.265448	0.00270984	1.7971
LOC_Os02g45520	0.490039	0.00293095	1.67816
LOC_Os04g04020	0.32873	0.00296208	1.78462
LOC_Os03g01350	0.400129	0.00312846	1.31849
LOC_Os03g08970	0.308029	0.00408938	1.60748
LOC_Os06g09390	0.297133	0.0041962	1.80645
LOC_Os05g48820	0.325261	0.004672	1.46199
LOC_Os02g35830	0.349043	0.00470827	1.79688
LOC_Os01g56590	0.319453	0.00623174	1.64444
LOC_Os04g30430	0.324102	0.00677984	1.78125
LOC_Os02g36570	0.361694	0.00698326	1.82456
LOC_Os03g57070	0.342376	0.00918737	1.5614
LOC_Os03g22050	0.312151	0.0097346	1.70667
LOC_Os12g32536	0.287973	0.00991814	1.35409

## Sheet: Cluster 7
Gene	log2 fold change	adjusted p-value	specificity
LOC_Os01g16980	2.49344	0	41.3333
LOC_Os01g19170	1.60236	0	56.6667
LOC_Os01g52750	3.34917	0	27.7333
LOC_Os01g55240	3.26266	0	8.61905
LOC_Os01g71350	2.34565	0	29.25
LOC_Os03g18030	3.72386	0	15.1481
LOC_Os03g53050	2.0155	0	18.4375
LOC_Os04g44950	2.45986	0	51.8333
LOC_Os05g09480	2.21433	0	28.9
LOC_Os06g12310	4.30621	0	15.5714
LOC_Os07g48130	2.08354	0	18.0588
LOC_Os09g25150	3.89826	0	18.6875
LOC_Os09g29239	3.81538	0	8.44944
LOC_Os09g30414	2.32666	0	46.8
LOC_Os10g36690	2.71377	0	16.35
LOC_Os11g21804	3.32322	0	29.6923
LOC_Os11g25160	4.63897	0	10.8235
LOC_Os11g38580	3.44035	0	45.7
LOC_Os12g38250	1.93302	0	53.5
LOC_Os02g46460	2.36863	1.46e-279	23.7778
LOC_Os08g33590	1.01954	1.09e-260	109
LOC_Os02g48150	1.98183	9.7e-247	15.1667
LOC_Os04g14150	2.67293	2.01e-245	12.7083
LOC_Os01g51290	2.78495	1.17e-243	3.29804
LOC_Os04g53990	1.54662	1.15e-240	26
LOC_Os07g43770	2.14002	9.02e-238	14.5
LOC_Os04g48790	1.5498	3.96e-233	22
LOC_Os01g65790	1.28621	1.95e-231	35.25
LOC_Os06g10170	1.59877	1.51e-229	31.4
LOC_Os03g13210	1.96108	8.92e-220	27.3333
LOC_Os01g74410	3.0012	8.44e-217	4.65957
LOC_Os08g34700	1.64917	2.36e-212	15.7143
LOC_Os04g33860	2.67731	7.43e-205	10.5357
LOC_Os05g02420	3.22366	2.01e-202	2.87018
LOC_Os03g56610	1.60666	2.95e-200	22.7143
LOC_Os02g01210	1.29394	7.67e-197	40
LOC_Os05g37470	1.71305	2.23e-188	14.4
LOC_Os04g47310	2.17365	2.14e-181	3.47887
LOC_Os12g08090	2.33607	2.01e-180	5.60465
LOC_Os03g02380	2.50859	5.96e-178	14.8462
LOC_Os05g34980	1.63458	5.83e-171	19
LOC_Os05g06780	1.56095	4.63e-160	33.3333
LOC_Os03g09230	1.47032	1.1e-158	14.5833
LOC_Os12g42610	2.18165	3.63e-158	6.69091
LOC_Os03g11340	1.22904	9.58e-153	20.8333
LOC_Os03g57080	1.18813	2.9e-151	20.8333
LOC_Os06g48060	1.9697	1.51e-149	6.76471
LOC_Os11g47460	1.75561	6.52e-142	14.1667
LOC_Os01g66110	2.95231	2.02e-137	7.8
LOC_Os04g40040	2.2375	1.92e-135	11.2353
LOC_Os08g38400	1.03401	2.2e-133	22.2
LOC_Os07g08440	1.58239	8.86e-131	9.29167
LOC_Os05g29030	2.87915	2.02e-128	5.51515
LOC_Os02g51860	1.89942	5.1e-127	10.8235
LOC_Os07g32710	1.54518	4.75e-126	17.5714
LOC_Os10g37710	1.7675	2.52e-121	25
LOC_Os12g08130	1.91124	7.25e-119	3.54777
LOC_Os05g37880	1.11905	1.47e-117	15.875
LOC_Os06g38970	1.73622	9.31e-115	5.92453
LOC_Os06g08250	1.68311	1.9e-114	8.79167
LOC_Os05g11130	1.24298	3.65e-109	10.7333
LOC_Os06g48030	1.13038	4.48e-108	14.4444
LOC_Os03g10090	1.54255	7.99e-107	10.5
LOC_Os10g14194	1.49169	1.82e-106	10.6
LOC_Os08g08160	1.0186	2.09e-106	16.2857
LOC_Os02g49650	1.02121	1.9e-100	13
LOC_Os06g17890	1.55029	3.82e-97	5.01493
LOC_Os02g48080	1.51178	1.16e-95	7.26667
LOC_Os05g10830	1.74138	1.23e-94	6.35897
LOC_Os04g25060	1.15676	4.86e-93	13.1111
LOC_Os04g44210	1.4517	1e-92	4.8
LOC_Os09g38320	1.61521	6.05e-92	5.70213
LOC_Os03g02685	1.796	2.03e-89	5.25926
LOC_Os09g20390	1.66473	3.71e-89	2.30976
LOC_Os10g22050	1.71403	2.33e-86	8.3
LOC_Os07g38290	0.936122	3.81e-84	14.5714
LOC_Os04g41870	0.992262	4.15e-84	13.375
LOC_Os01g71094	1.10929	1.68e-83	8.83333
LOC_Os03g01880	1.23972	1.03e-82	12.6667
LOC_Os01g71100	1.41317	1.08e-82	6.39394
LOC_Os07g46350	1.88928	4.79e-82	4.14118
LOC_Os11g47300	1.86554	2.37e-81	2.46091
LOC_Os02g46830	1.67327	1.2e-80	11.6
LOC_Os12g37970	1.27668	3.8e-79	11.1818
LOC_Os01g12720	1.42813	8.12e-78	3.05556
LOC_Os02g55480	1.65552	1.49e-76	3.05195
LOC_Os07g34650	1.82503	5.93e-76	4.41176
LOC_Os05g11950	1.04527	5.95e-73	10.3636
LOC_Os10g39770	1.83957	1.23e-72	4.59016
LOC_Os04g42520	1.92134	2.7e-68	4.33846
LOC_Os03g64050	1.25094	5e-67	8.66667
LOC_Os06g51170	1.39374	1.51e-65	6
LOC_Os04g42340	0.96814	2.06e-62	9.25
LOC_Os02g29530	1.11408	3.96e-62	7.88235
LOC_Os01g53730	1.65372	6.42e-61	2.71598
LOC_Os01g65650	1.30502	3.61e-60	10
LOC_Os04g42700	1.05562	5.82e-60	6.30769
LOC_Os02g01220	1.62211	6.83e-59	6.90476
LOC_Os04g11390	3.08203	1.86e-58	6.33333
LOC_Os02g32610	1.4218	8.11e-58	1.9375
LOC_Os01g64700	1.33509	3.52e-54	3.78378
LOC_Os02g32469	1.47935	5.03e-54	3.05932
LOC_Os04g01490	1.27273	1.95e-52	2.82432
LOC_Os03g59670	1.10908	1.49e-51	6.47619
LOC_Os03g53660	1.19204	1.86e-51	4.82927
LOC_Os05g02130	1.2289	3.04e-50	4.01639
LOC_Os12g44360	1.45185	8.66e-50	2.32857
LOC_Os03g51610	1.54863	2.61e-49	3.77941
LOC_Os04g57200	1.69935	4.81e-49	3.2967
LOC_Os01g67770	1.24136	1.93e-47	4.35417
LOC_Os01g63770	1.20799	1.25e-43	3.73438
LOC_Os02g13510	1.5006	1.91e-42	2.37363
LOC_Os03g16060	0.990207	2.66e-41	4.96875
LOC_Os06g08560	1.04834	5.46e-41	4.14894
LOC_Os04g31630	1.11742	5.69e-41	4.55263
LOC_Os04g39020	1.07457	9.76e-41	4.39024
LOC_Os01g12160	1.26534	1.1e-40	4.04
LOC_Os03g29830	1.11958	1.2e-40	6.33333
LOC_Os03g35650	1.01131	1.54e-40	5.85714
LOC_Os01g59180	1.48374	2.94e-40	3.4507
LOC_Os03g27590	0.845047	1.75e-39	6
LOC_Os04g11400	3.31894	2.06e-39	5.41667
LOC_Os05g03640	1.60167	2.48e-39	3.90566
LOC_Os01g05650	1.48804	3.05e-39	2.78992
LOC_Os05g38040	1.43554	8.53e-39	2.88785
LOC_Os10g37340	1.34834	1.13e-37	4.18605
LOC_Os01g10040	1.3381	6.72e-37	4.43243
LOC_Os06g40360	1.20814	8.58e-37	1.55896
LOC_Os01g70930	1.00257	1.9e-36	5.2
LOC_Os01g07500	1.31077	1.77e-35	2.97872
LOC_Os02g41590	1.0203	2.24e-35	4.67742
LOC_Os07g35370	1.21698	2.29e-35	2.5
LOC_Os02g52990	1.13869	2.45e-35	4.04444
LOC_Os03g15780	1.37579	1.07e-33	3.61111
LOC_Os12g17090	1.06241	2.06e-33	3.83333
LOC_Os01g46169	1.08051	4.32e-33	1.60957
LOC_Os04g51880	1.37372	1.48e-32	1.59896
LOC_Os09g04050	1.20276	1.1e-31	5.45
LOC_Os01g15470	1.14399	2.71e-31	2.66364
LOC_Os01g73200	1.142	2.99e-31	3.15068
LOC_Os06g44034	1.03998	8.79e-31	1.78571
LOC_Os10g40250	0.942679	1.84e-30	3.86047
LOC_Os02g13060	1.12821	5.66e-30	3.18841
LOC_Os12g23280	0.962864	6.97e-30	3.42105
LOC_Os08g07970	0.885608	1.01e-29	3.77778
LOC_Os01g51632	1.02248	2.96e-29	3.47273
LOC_Os12g06340	1.04753	3.54e-29	3.28571
LOC_Os06g17900	0.916453	8.37e-29	4.53571
LOC_Os11g19700	0.881887	1.4e-28	4.14706
LOC_Os07g35560	1.53781	1.85e-28	3.40741
LOC_Os12g05900	0.859846	2.78e-28	4.48276
LOC_Os07g35540	1.03019	5.94e-26	2.94595
LOC_Os03g12660	1.63476	1.34e-25	2.27007
LOC_Os11g10090	1.07093	6.97e-25	2.52778
LOC_Os09g39970	0.937587	1.23e-24	4.16667
LOC_Os07g32510	1.07482	1.23e-24	2.75294
LOC_Os01g10680	1.08755	1.61e-24	2.05587
LOC_Os03g06330	1.26421	2.14e-24	2.84211
LOC_Os08g43390	0.885218	3.08e-24	4.38462
LOC_Os01g71114	1.06909	3.26e-24	2.89041
LOC_Os06g49360	0.71352	6.91e-24	4.7619
LOC_Os01g67320	0.906848	1.73e-23	4.36
LOC_Os06g50230	1.03807	1.8e-23	2.57
LOC_Os01g03914	1.04421	4.24e-23	2.09581
LOC_Os01g51634	0.91251	6.32e-23	3.96774
LOC_Os04g54200	1.49418	1.26e-22	2.41667
LOC_Os01g37040	0.90299	1.37e-22	2.85135
LOC_Os03g57660	1.05386	8.53e-22	2.30645
LOC_Os05g49200	0.83738	1.9e-21	2.08
LOC_Os10g22520	1.28132	2.52e-21	2.37838
LOC_Os02g07680	0.915282	2.55e-21	2.86765
LOC_Os03g10860	0.952548	1.54e-20	2.65476
LOC_Os06g44140	1.00647	2.36e-20	3.05455
LOC_Os03g08220	1.02668	3.69e-20	2.13907
LOC_Os06g50950	1.22053	5.42e-20	3.09615
LOC_Os06g34730	0.90295	8.93e-20	4.11538
LOC_Os01g04930	0.981574	2.53e-19	2.6375
LOC_Os02g50240	1.00351	4.32e-19	2.23438
LOC_Os02g30110	1.03277	9.95e-19	2.90164
LOC_Os01g69050	0.883462	4.27e-18	1.52754
LOC_Os01g20120	0.789876	8.99e-18	3.35
LOC_Os01g03110	0.719365	1.04e-17	3.82143
LOC_Os09g26620	1.07139	1.94e-17	2.69014
LOC_Os02g04450	0.976244	2.31e-17	2.41935
LOC_Os08g27040	0.886668	2.43e-17	1.87437
LOC_Os02g42020	0.535014	1.47e-16	1.55493
LOC_Os05g47780	0.837934	2.5e-16	2.8
LOC_Os07g23880	0.624906	2.53e-16	3.47059
LOC_Os02g13850	0.891485	4.4e-16	1.94643
LOC_Os02g46220	0.937334	8.67e-16	2.31959
LOC_Os01g28680	0.529535	4.67e-15	1.11208
LOC_Os03g02530	0.80682	4.74e-15	2.77586
LOC_Os01g51630	0.726751	1.87e-14	3.09756
LOC_Os08g36320	0.460874	3.87e-14	1.69776
LOC_Os06g12590	0.812882	7.52e-14	1.75234
LOC_Os04g44320	0.871824	1.05e-13	2.58462
LOC_Os04g59190	1.34289	1.09e-13	2.2
LOC_Os11g05050	1.22752	1.19e-13	1.84358
LOC_Os02g21190	0.909955	2.88e-13	2.22449
LOC_Os04g35100	0.67297	1.76e-12	3.33333
LOC_Os06g36270	0.859753	2.26e-12	2.15686
LOC_Os02g04170	0.704044	2.46e-12	2.86957
LOC_Os04g49550	0.814304	2.85e-12	2.69811
LOC_Os09g38110	0.76054	4.47e-12	2.72549
LOC_Os02g02910	0.725478	5.06e-12	2.58333
LOC_Os06g36590	0.862642	7.18e-12	3.11429
LOC_Os01g43680	0.818696	1.07e-11	2.64815
LOC_Os04g41160	0.693783	1.25e-11	2.92683
LOC_Os04g59130	0.818454	1.27e-11	2.36842
LOC_Os05g48620	0.973895	1.4e-11	1.84416
LOC_Os02g09720	0.846015	1.59e-11	2.53333
LOC_Os04g51400	0.785048	1.96e-11	1.62185
LOC_Os03g21140	0.631111	3.39e-11	2.39726
LOC_Os04g51030	0.639925	5.4e-11	3.125
LOC_Os11g04720	1.10868	5.93e-11	2.46032
LOC_Os09g29930	0.685761	6.7e-11	1.70673
LOC_Os12g04500	1.102	6.74e-11	2.40909
LOC_Os01g59970	0.778651	9.83e-11	2.69388
LOC_Os04g56160	0.392646	1.22e-10	1.06635
LOC_Os03g04600	0.838433	1.98e-10	2.37681
LOC_Os01g47262	0.805692	2.17e-10	1.97521
LOC_Os04g52460	0.619827	2.5e-10	2.07143
LOC_Os02g47670	0.931562	2.64e-10	2.4127
LOC_Os02g19820	1.10885	3.44e-10	1.64532
LOC_Os09g26960	1.04182	4.07e-10	1.81935
LOC_Os03g29540	0.732011	6.58e-10	2.56604
LOC_Os04g45140	0.766773	8.79e-10	1.76647
LOC_Os01g63854	1.03435	9.68e-10	1.3892
LOC_Os06g47330	0.709456	2.12e-09	2.48214
LOC_Os09g04160	0.86772	2.27e-09	1.43206
LOC_Os03g06520	0.893968	2.66e-09	1.67164
LOC_Os06g42030	0.793136	5.13e-09	1.76364
LOC_Os12g39620	0.739837	7.46e-09	1.90323
LOC_Os03g24950	0.719906	8.62e-09	2.16867
LOC_Os04g55800	0.893292	9.32e-09	2.16867
LOC_Os01g42730	0.756247	9.47e-09	2.38983
LOC_Os04g51410	0.680922	1.29e-08	2.38983
LOC_Os01g13800	0.722966	1.55e-08	2.34426
LOC_Os03g44540	0.652234	1.57e-08	2.85714
LOC_Os10g30850	0.707081	1.92e-08	1.5641
LOC_Os11g40610	0.623442	3.16e-08	2.56522
LOC_Os01g54930	0.634669	3.9e-08	2.75676
LOC_Os03g03590	0.707112	7.62e-08	2.05814
LOC_Os04g58734	0.77948	9.85e-08	1.49606
LOC_Os10g10300	0.68292	1.05e-07	1.95283
LOC_Os08g38700	0.604595	1.13e-07	2.35593
LOC_Os05g36310	0.585295	1.94e-07	2.68421
LOC_Os02g08010	0.611637	1.98e-07	2.27419
LOC_Os08g41280	0.764117	3.31e-07	2
LOC_Os08g44340	0.531359	3.43e-07	2.46
LOC_Os09g38570	0.556308	3.79e-07	2.40385
LOC_Os02g04130	0.651256	6.1e-07	2.31579
LOC_Os03g31679	0.844206	7.17e-07	1.95789
LOC_Os07g39010	0.562677	8.23e-07	1.88393
LOC_Os08g35160	0.488473	9.73e-07	1.27344
LOC_Os03g49400	0.610462	1.55e-06	1.76087
LOC_Os12g02570	0.574644	1.71e-06	1.69231
LOC_Os08g31470	0.576469	1.99e-06	2.03488
LOC_Os05g09380	0.375936	3.08e-06	2.08434
LOC_Os06g37364	0.673781	3.6e-06	1.95652
LOC_Os04g45650	0.728249	3.63e-06	1.78689
LOC_Os06g36740	0.537753	4.11e-06	2.41304
LOC_Os01g73960	0.733614	5.9e-06	1.57426
LOC_Os01g56140	0.638314	6.6e-06	1.48387
LOC_Os08g45030	0.616699	6.75e-06	2.44186
LOC_Os05g46360	0.612282	7.34e-06	1.78862
LOC_Os02g36400	0.659241	7.72e-06	2.0125
LOC_Os01g48790	0.568921	1.07e-05	1.51037
LOC_Os10g41260	0.691538	1.07e-05	1.91489
LOC_Os08g15590	0.575662	1.68e-05	1.78814
LOC_Os09g02214	0.63325	1.69e-05	1.81818
LOC_Os03g38050	0.606151	1.87e-05	2.31915
LOC_Os05g03760	0.544334	2.44e-05	1.39865
LOC_Os08g40150	0.589487	2.71e-05	1.81982
LOC_Os06g07230	0.587041	2.92e-05	2.19643
LOC_Os12g15470	0.623435	5.21e-05	1.65333
LOC_Os04g39980	0.559139	5.6e-05	1.9875
LOC_Os01g69920	0.660761	6.17e-05	1.66906
LOC_Os09g27970	0.475691	6.65e-05	1.67785
LOC_Os04g08350	0.601213	7.05e-05	1.90217
LOC_Os03g08970	0.562178	9.76e-05	1.80374
LOC_Os12g39220	0.610954	0.00012351	2.32558
LOC_Os09g04290	0.566621	0.00015696	2.19231
LOC_Os05g45720	0.443334	0.00021745	2.11667
LOC_Os02g57220	0.639841	0.00025041	1.98571
LOC_Os08g38980	0.64665	0.00027276	2
LOC_Os03g49620	0.69366	0.00028939	1.50256
LOC_Os11g36200	0.784931	0.00030494	1.61379
LOC_Os10g26620	0.659656	0.00036048	1.82796
LOC_Os03g44230	0.831438	0.00041943	2.07143
LOC_Os02g27594	0.49681	0.00045851	1.45957
LOC_Os04g55560	0.521475	0.00048016	1.63158
LOC_Os01g56490	0.590548	0.00048997	1.44872
LOC_Os02g02400	0.803005	0.00050342	2
LOC_Os07g44330	0.436916	0.00064104	1.24565
LOC_Os02g03700	0.556835	0.00069159	1.27525
LOC_Os06g03682	0.606262	0.00080146	1.78788
LOC_Os04g51560	0.548676	0.00083459	1.65414
LOC_Os08g14880	0.581601	0.00083666	1.30599
LOC_Os03g13590	0.535244	0.00085755	2.04918
LOC_Os03g04430	0.600486	0.00104973	1.47236
LOC_Os01g07310	0.681307	0.00105886	1.77
LOC_Os01g08700	0.329485	0.00106838	1.16637
LOC_Os08g29660	0.771571	0.0010888	1.9697
LOC_Os08g35190	0.463004	0.00140637	1.25943
LOC_Os08g42400	0.560458	0.00168679	1.31098
LOC_Os03g28940	0.58843	0.00198534	1.51685
LOC_Os02g32580	0.402673	0.00203572	1.71074
LOC_Os10g08599	0.549318	0.00221415	1.35556
LOC_Os11g33120	0.630128	0.00238876	1.40435
LOC_Os08g16559	0.644578	0.00247201	2.1
LOC_Os02g49700	0.268205	0.00251968	1.23092
LOC_Os01g65370	0.53127	0.0025508	1.82759
LOC_Os01g67490	0.492916	0.00282753	1.94203
LOC_Os03g55590	0.745356	0.00298792	1.57639
LOC_Os03g53800	0.501079	0.00315651	1.33333
LOC_Os07g48970	0.510219	0.00386119	2.0566
LOC_Os10g26540	0.578031	0.00398809	1.38
LOC_Os05g32630	0.527134	0.00443257	1.66942
LOC_Os02g40090	0.539778	0.0044747	1.85
LOC_Os07g47530	0.52094	0.00491817	1.34982
LOC_Os08g43190	0.469136	0.00518159	1.23729
LOC_Os10g41030	0.500694	0.00537398	1.8046
LOC_Os12g13290	0.543017	0.00634855	1.74737
LOC_Os06g37330	0.493907	0.00702731	2.12766
LOC_Os01g48280	0.501288	0.00866017	1.58621
LOC_Os02g36340	0.424815	0.00916234	1.13903
LOC_Os01g57710	0.583269	0.00952703	1.83333

## Sheet: Cluster 8
Gene	log2 fold change	adjusted p-value	specificity
LOC_Os02g21340	3.05462	0	68
LOC_Os02g42150	2.03004	0	86
LOC_Os02g42880	1.83766	0	127
LOC_Os05g04830	2.72758	0	74.75
LOC_Os05g35140	4.75092	0	58.4
LOC_Os06g44610	3.54083	0	18.7
LOC_Os08g25430	2.618	0	36.75
LOC_Os08g36500	3.27811	0	154
LOC_Os11g02400	4.64307	0	14.2093
LOC_Os11g10310	4.67829	0	122.2
LOC_Os11g10320	4.65851	0	42.3571
LOC_Os11g12810	3.43836	0	17.7778
LOC_Os12g02330	3.22881	0	50.4286
LOC_Os12g29950	1.36795	0	149
LOC_Os12g37600	1.24943	0	Inf
LOC_Os04g29090	1.8756	4.51348e-297	74.5
LOC_Os06g48800	1.27563	2.95314e-293	113
LOC_Os01g50170	1.4866	6.62987e-293	140
LOC_Os01g24780	1.44207	1.0359e-284	113
LOC_Os06g14050	2.69426	1.14573e-278	22.625
LOC_Os11g07200	3.57165	1.38219e-275	16.7407
LOC_Os11g27264	2.01448	9.58013e-273	47.5
LOC_Os08g32780	2.58831	4.53687e-264	74.5
LOC_Os02g21810	1.7033	1.48689e-250	122
LOC_Os09g38320	3.25036	3.02674e-238	11.6087
LOC_Os08g01150	1.30036	1.84852e-223	65.5
LOC_Os10g40960	1.4228	8.41098e-222	109
LOC_Os02g47980	1.6777	2.66422e-220	61
LOC_Os04g29550	2.70256	3.09348e-220	15.56
LOC_Os01g70310	1.98121	1.33477e-212	34.6667
LOC_Os03g06139	3.12774	8.34871e-212	9.26562
LOC_Os04g02920	1.61285	8.3657e-196	37.2
LOC_Os07g35700	1.3602	4.19202e-181	63.5
LOC_Os02g08230	3.7312	5.86346e-179	13.7308
LOC_Os01g66510	1.42844	5.15692e-178	43.6667
LOC_Os12g02340	2.95389	9.15253e-171	13.0741
LOC_Os05g03900	2.38795	3.1259e-164	13.75
LOC_Os02g27310	1.26041	3.31099e-161	43.6667
LOC_Os06g05630	2.41943	6.04817e-161	12.3103
LOC_Os08g04430	2.32147	6.48208e-159	17.7857
LOC_Os09g18159	3.18738	3.78314e-154	27.8333
LOC_Os07g42626	1.79393	4.79162e-146	22.1111
LOC_Os09g39650	2.34529	6.07054e-146	23.25
LOC_Os01g10640	1.32637	1.44095e-145	52
LOC_Os11g02424	3.27392	2.35871e-142	7.58462
LOC_Os05g25430	1.40646	4.19903e-141	30.8
LOC_Os12g12560	2.179	2.97677e-140	12.8333
LOC_Os03g05270	2.18586	5.60655e-136	19.9
LOC_Os03g15050	4.03103	5.95853e-133	4.85507
LOC_Os05g18294	2.06432	1.17191e-125	15.4
LOC_Os11g47680	1.64453	2.47247e-120	22.5714
LOC_Os03g37810	2.54914	2.27778e-118	12.4762
LOC_Os08g32750	3.11853	1.62069e-112	17.2727
LOC_Os11g02389	3.23102	4.13462e-112	5.35577
LOC_Os01g40630	3.57357	4.22232e-105	3.39423
LOC_Os08g33200	1.85528	6.7279e-103	13.8667
LOC_Os04g52504	2.82812	1.57764e-102	11.619
LOC_Os01g56380	1.30524	2.98857e-97	21.8333
LOC_Os03g61800	1.31822	1.70964e-94	18.125
LOC_Os04g52164	1.99442	3.66689e-93	10.0769
LOC_Os01g42380	1.31615	8.64207e-90	23.6
LOC_Os12g13550	2.1484	1.84071e-89	15.8
LOC_Os05g09380	2.26884	1.61244e-86	5.53086
LOC_Os04g44610	2.19321	4.40196e-85	6.25397
LOC_Os05g13520	2.02858	1.65309e-84	8.78125
LOC_Os05g04170	2.63885	1.14591e-82	5.69863
LOC_Os01g66860	3.16091	5.76244e-80	6.22034
LOC_Os02g55870	1.16367	5.1132e-76	18.1429
LOC_Os03g18370	1.84718	3.91981e-75	8.09091
LOC_Os04g49690	1.45677	8.88525e-74	13.1667
LOC_Os05g47670	1.75247	1.71204e-72	7.93939
LOC_Os06g09540	2.24073	1.55725e-71	5.30667
LOC_Os11g12530	1.54627	3.04823e-70	10.8333
LOC_Os05g45440	1.03773	1.64064e-68	20
LOC_Os03g55430	1.48962	2.30778e-68	14.5556
LOC_Os02g09630	1.79669	1.84505e-65	11
LOC_Os09g20684	1.8821	3.21388e-63	7.37143
LOC_Os09g29660	2.24135	2.6462e-62	12.4167
LOC_Os03g14170	1.22551	2.66007e-61	14.75
LOC_Os06g38294	1.76519	5.13325e-60	4.43434
LOC_Os02g35910	1.72652	2.188e-58	6.38636
LOC_Os11g45130	2.59961	2.37482e-58	4.88158
LOC_Os04g34600	2.56027	3.35787e-57	4.75641
LOC_Os02g33820	2.0519	3.66603e-55	5.2381
LOC_Os06g28590	1.74281	2.48682e-54	7.7037
LOC_Os04g40730	1.41326	3.64686e-52	9.875
LOC_Os08g42040	1.29258	3.95062e-49	10.4615
LOC_Os04g35280	1.87218	1.02524e-48	3.78632
LOC_Os03g16334	0.9149	4.42402e-48	14.2857
LOC_Os02g31030	2.02364	1.69626e-47	4.22472
LOC_Os12g22284	1.16677	1.76892e-47	9.66667
LOC_Os01g32330	2.01084	5.37261e-47	3.52756
LOC_Os12g02310	2.07352	3.34736e-46	3.32168
LOC_Os06g05550	1.52517	3.5148e-46	8.19048
LOC_Os04g45690	1.8689	9.63738e-46	4.40506
LOC_Os01g02770	1.00266	6.35167e-45	12.1111
LOC_Os10g33460	1.2423	2.3489e-44	9.71429
LOC_Os11g10710	1.19879	9.02611e-43	12.1111
LOC_Os02g08110	1.65612	1.47129e-41	6
LOC_Os10g41580	1.3688	7.68851e-41	6.72414
LOC_Os02g55970	1.4658	3.28342e-39	5.16327
LOC_Os08g39350	1.97751	5.28521e-39	3.82222
LOC_Os03g04060	1.63891	1.13961e-38	8.73333
LOC_Os06g42850	1.06527	5.7809e-38	10.9
LOC_Os03g51080	1.46005	1.80597e-37	2.34286
LOC_Os03g21850	1.46426	4.28795e-36	7.18182
LOC_Os09g31140	1.28317	1.14467e-35	9.07692
LOC_Os08g15840	1.69692	7.61602e-35	6.37037
LOC_Os08g28970	0.967301	8.48374e-32	9.08333
LOC_Os05g28520	1.1811	2.31758e-31	9.45455
LOC_Os01g02490	1.21314	4.45842e-31	10
LOC_Os09g35760	1.36029	4.54516e-31	4.52727
LOC_Os09g10054	1.1519	1.57776e-30	2.12216
LOC_Os03g12030	1.5027	2.94601e-30	3.7875
LOC_Os04g51390	1.10789	3.10985e-30	7.625
LOC_Os05g29030	1.67094	1.3997e-28	3.88732
LOC_Os01g57420	2.07168	5.36493e-28	5.13514
LOC_Os06g19990	1.59369	1.51401e-27	3.16822
LOC_Os08g09300	1.49988	3.20525e-27	4.52083
LOC_Os06g21210	1.50716	1.78591e-26	4.01587
LOC_Os03g28300	1.82066	1.06715e-24	2.17316
LOC_Os04g52890	1.07118	4.97371e-24	7.69231
LOC_Os01g11414	2.08073	8.24253e-24	3.28571
LOC_Os09g25500	1.359	1.64323e-23	3.80952
LOC_Os07g43580	1.14686	3.26659e-23	5.26667
LOC_Os02g32420	1.05323	3.62208e-23	7.26667
LOC_Os10g34480	1.19359	1.15671e-22	7.42857
LOC_Os01g56360	1.2304	4.04275e-22	4.03636
LOC_Os01g39000	1.39085	5.53767e-22	2.65333
LOC_Os10g29620	1.43158	1.30799e-21	2.10127
LOC_Os03g28420	1.09178	1.73959e-21	6.93333
LOC_Os01g69050	1.36232	2.89545e-21	1.7464
LOC_Os05g25450	1.59805	5.38824e-21	2.5
LOC_Os02g51750	0.677033	7.70024e-21	7.14286
LOC_Os03g14654	4.75808	9.15413e-21	2.37195
LOC_Os07g42940	1.1286	1.64403e-20	1.56025
LOC_Os01g60120	1.1545	2.81272e-20	4.32558
LOC_Os05g34550	1.21585	5.2668e-19	3.73684
LOC_Os04g02620	1.31697	3.22602e-18	4.83333
LOC_Os09g18594	1.14728	5.37165e-18	3.53125
LOC_Os09g03939	1.32258	5.89975e-18	3.24359
LOC_Os08g30790	1.21846	7.63946e-18	4.09302
LOC_Os04g45160	1.14	8.66784e-18	3.82353
LOC_Os02g46970	1.2474	1.79874e-17	4.28947
LOC_Os02g48900	1.76276	2.60995e-17	2.58871
LOC_Os11g37900	1.10925	6.85354e-17	4
LOC_Os02g46910	1.239	9.13124e-17	4.17949
LOC_Os04g52640	1.3884	1.00055e-16	3.57895
LOC_Os11g36070	1.31125	1.00675e-16	2.11707
LOC_Os02g34990	1.11901	3.75202e-16	3.82609
LOC_Os01g18360	1.11607	1.77492e-15	5.13636
LOC_Os08g42100	1.36588	6.6499e-15	3.30159
LOC_Os02g49160	1.14147	1.23453e-14	4.05263
LOC_Os02g43700	0.985876	2.39698e-14	3.95
LOC_Os08g39630	1.14042	3.70987e-14	1.88235
LOC_Os03g38050	0.966425	6.06749e-14	3.65957
LOC_Os05g09020	1.24532	7.01668e-14	4.02703
LOC_Os03g11560	1.03716	9.90447e-14	3.7907
LOC_Os04g41310	1.27114	1.85048e-13	2.67347
LOC_Os05g24550	0.879228	3.05267e-13	1.55529
LOC_Os02g37120	1.05992	4.65099e-13	2.97368
LOC_Os03g45280	1.28994	5.30172e-13	1.31444
LOC_Os08g44870	1.16515	1.14154e-12	2.78022
LOC_Os01g07370	1.08298	1.9278e-12	2.76667
LOC_Os06g01934	1.12804	4.04812e-12	2.40625
LOC_Os01g08700	0.780837	5.71656e-12	1.30922
LOC_Os05g39930	1.09681	8.06934e-12	3.2069
LOC_Os04g45140	1.07063	9.47425e-12	2.13772
LOC_Os03g13840	1.51655	7.80079e-11	3.32653
LOC_Os02g39560	1.21979	4.04521e-10	2.21481
LOC_Os02g08150	0.90256	4.25124e-10	1.39914
LOC_Os01g47560	0.947433	4.4626e-10	3.93548
LOC_Os04g53540	0.823395	4.8945e-10	2.91429
LOC_Os11g40590	0.870596	5.52992e-10	4.03571
LOC_Os07g30940	0.921471	9.02793e-10	3
LOC_Os03g02330	0.89279	1.05579e-09	3.45238
LOC_Os04g51030	0.966989	1.51199e-09	3.8125
LOC_Os12g09640	0.886638	4.95559e-09	2.79452
LOC_Os05g07130	1.17178	7.12742e-09	2.20325
LOC_Os04g56500	1.0078	8.29304e-09	3.29545
LOC_Os03g26870	1.21082	1.01148e-08	2.27826
LOC_Os06g02028	1.13643	3.15912e-08	2.67123
LOC_Os09g27450	0.827281	4.72937e-08	3.76667
LOC_Os11g32650	1.35417	4.89346e-08	2.26271
LOC_Os08g38700	1.04331	7.14477e-08	2.86667
LOC_Os03g06400	0.939232	7.49636e-08	3.18182
LOC_Os04g39489	1.24452	9.25633e-08	2.65714
LOC_Os05g32210	1.13166	1.62849e-07	3.34211
LOC_Os01g05670	1.06349	1.70105e-07	2.47619
LOC_Os03g60509	0.980629	2.37726e-07	2.27928
LOC_Os01g73170	0.889674	2.48199e-07	2.18045
LOC_Os02g13100	1.20533	3.78409e-07	2.42045
LOC_Os02g04160	0.98861	4.32572e-07	3.09091
LOC_Os11g07890	0.785773	6.92064e-07	3.58621
LOC_Os10g40360	0.944096	1.36219e-06	3.11905
LOC_Os03g52880	0.731145	1.47518e-06	3.175
LOC_Os01g57968	0.333486	2.0075e-06	1.00913
LOC_Os01g53730	1.04978	2.3455e-06	1.86286
LOC_Os06g43860	0.813301	2.85192e-06	1.25553
LOC_Os01g46750	0.968074	3.36162e-06	2.40741
LOC_Os04g41560	0.693562	4.72095e-06	1.29354
LOC_Os12g29330	1.00297	4.9512e-06	1.765
LOC_Os03g08360	1.04642	5.30792e-06	2.91667
LOC_Os01g02400	0.925505	6.30484e-06	3.02381
LOC_Os05g33630	0.317339	6.58863e-06	1.51938
LOC_Os11g06720	0.73695	6.88177e-06	1.85789
LOC_Os01g37040	0.908167	9.09571e-06	2.44737
LOC_Os08g42440	0.609924	1.36235e-05	2.97727
LOC_Os01g16310	1.04746	1.45004e-05	2.04032
LOC_Os03g48270	1.02194	2.29736e-05	2.61017
LOC_Os05g31570	0.675548	3.00482e-05	2.26042
LOC_Os01g38660	0.82905	3.39159e-05	2.26087
LOC_Os12g39220	0.675217	4.07676e-05	2.95349
LOC_Os06g01250	1.06184	4.27282e-05	2.34568
LOC_Os05g45210	1.13698	4.62094e-05	1.8375
LOC_Os12g07540	0.840303	6.13154e-05	2.14851
LOC_Os01g06280	0.822037	6.25701e-05	3.05405
LOC_Os10g18340	0.784926	7.45456e-05	1.71759
LOC_Os03g11550	0.875016	0.00013348	1.72581
LOC_Os03g50210	1.01518	0.000134386	2.08108
LOC_Os07g48690	0.842039	0.000170506	2.11429
LOC_Os10g30600	0.951441	0.000201746	2.13978
LOC_Os01g65370	0.930601	0.000659176	2.18391
LOC_Os06g42790	0.835731	0.000707484	1.61373
LOC_Os02g24080	0.863378	0.000795301	1.34483
LOC_Os03g28170	0.636879	0.00085632	2.54386
LOC_Os05g25950	0.959095	0.000858878	3.0303
LOC_Os03g06580	0.678496	0.000890979	1.92537
LOC_Os12g02370	0.797902	0.000921816	2.35821
LOC_Os04g51050	0.903111	0.00290943	2.25714
LOC_Os01g05650	0.883081	0.00296113	1.91057
LOC_Os12g03260	0.725558	0.00328705	2.28986
LOC_Os01g10250	0.741223	0.00338355	2.79487
LOC_Os03g17210	0.847628	0.0034015	2.37705
LOC_Os04g59150	0.283421	0.00378776	1.59353
LOC_Os03g18170	0.833184	0.00423018	2.85714
LOC_Os10g42410	0.808949	0.00504262	1.43709
LOC_Os06g07540	0.854824	0.00514733	1.50189
LOC_Os03g55590	0.931342	0.00514932	1.8069
LOC_Os10g39770	1.06186	0.00621182	2.25758
LOC_Os04g52700	0.743766	0.00683608	1.90476
LOC_Os09g20630	0.935461	0.00691649	2.09756
LOC_Os03g11900	0.98164	0.00962328	2.73684

## Sheet: Cluster 9
Gene	log2 fold change	adjusted p-value	specificity
LOC_Os01g04620	2.7352	0	78.3333
LOC_Os01g11250	5.58828	0	80
LOC_Os01g12190	3.26337	0	64.5714
LOC_Os01g14510	2.77509	0	193
LOC_Os01g61900	3.04069	0	62
LOC_Os01g70490	4.54437	0	55.4
LOC_Os01g74200	2.05213	0	163
LOC_Os02g31910	3.12653	0	220
LOC_Os02g41710	3.26492	0	110
LOC_Os02g58160	2.99659	0	154.667
LOC_Os04g43160	2.51795	0	102.333
LOC_Os04g48530	3.50553	0	114.4
LOC_Os05g02240	3.15832	0	156.667
LOC_Os05g46000	2.28636	0	144.5
LOC_Os05g49430	2.73742	0	73.4
LOC_Os06g21140	4.89839	0	37.65
LOC_Os06g24420	2.59508	0	138.5
LOC_Os06g35140	2.38523	0	144.5
LOC_Os08g40990	2.75855	0	183.5
LOC_Os08g41000	3.22915	0	107
LOC_Os10g09850	3.62124	0	194.667
LOC_Os10g42180	3.30058	0	117.5
LOC_Os11g12530	4.0954	0	51.2143
LOC_Os11g35390	3.27945	0	214
LOC_Os06g43030	2.09256	1.9e-278	68.3333
LOC_Os01g37630	3.61164	1.09e-270	12.15
LOC_Os08g14360	1.38646	1.33e-265	120
LOC_Os06g06570	1.29856	2.39e-255	108
LOC_Os01g22370	3.12681	3.69e-253	21.1
LOC_Os07g46510	1.83729	1.67e-252	66.3333
LOC_Os12g38100	1.11317	7.27e-246	108
LOC_Os02g11760	1.66864	5.42e-226	75.5
LOC_Os05g11560	3.61633	1.95e-220	9.95833
LOC_Os02g15800	1.55567	4.24e-209	69.5
LOC_Os01g42090	1.22318	9.27e-180	114
LOC_Os01g45380	2.27237	1.22e-168	23.5455
LOC_Os02g42310	3.33385	7.52e-166	5.81633
LOC_Os02g08140	1.80534	1.15e-161	37.4
LOC_Os01g62900	2.00824	1.19e-155	27.875
LOC_Os11g05690	1.92703	3.79e-152	27.125
LOC_Os03g21230	2.21419	9.5e-148	15.5909
LOC_Os03g41460	1.40888	1.38e-146	57
LOC_Os04g02920	1.54605	1.89e-128	29.1667
LOC_Os06g14030	2.02445	7.21e-127	23.4444
LOC_Os04g51560	3.29924	4.6e-126	5.60465
LOC_Os01g61510	1.57287	1.44e-121	34.75
LOC_Os01g12750	1.87816	1.58e-118	17.6429
LOC_Os03g04770	2.68234	3.14e-117	11.1212
LOC_Os07g47620	3.14841	1.39e-93	6.02151
LOC_Os02g16540	1.61822	3.54e-92	18.1
LOC_Os02g35490	2.01573	6.86e-90	17
LOC_Os07g34570	2.79579	4.31e-83	10.4815
LOC_Os03g63370	2.18864	6.95e-79	11.7619
LOC_Os03g06139	2.12092	1.27e-75	6.56716
LOC_Os09g22000	1.07925	6.8e-73	24
LOC_Os05g50190	2.16732	8.01e-71	7.19608
LOC_Os04g42980	2.01502	6.51e-70	12.0556
LOC_Os08g38440	1.91121	1.14e-61	8.32353
LOC_Os08g20486	2.07936	1.8e-58	8.21212
LOC_Os01g53220	1.44976	7.62e-58	14.5
LOC_Os04g55420	1.48928	1.76e-56	14.5
LOC_Os07g47100	1.81228	3.53e-56	9.03846
LOC_Os04g21950	2.23417	6.7e-54	3.98529
LOC_Os05g45720	2.04356	9.67e-52	5.91525
LOC_Os06g38294	2.02327	1.53e-50	4.58
LOC_Os08g34984	2.4622	5.41e-50	3.9084
LOC_Os02g09720	2.36579	8.64e-48	5.61667
LOC_Os04g53210	1.30246	5.88e-44	15.4286
LOC_Os01g48360	1.61152	1.91e-43	9.72222
LOC_Os02g51750	1.4685	2.06e-43	10.7857
LOC_Os04g53998	1.8825	2.46e-43	9.94118
LOC_Os02g43280	1.24864	4.18e-43	14.25
LOC_Os01g22249	1.81392	6.56e-42	2.2973
LOC_Os01g48330	1.80455	1.09e-41	5.10606
LOC_Os07g46700	1.48854	1.61e-41	10.7857
LOC_Os05g02020	1.96304	1.71e-40	3.91453
LOC_Os05g33840	1.54702	1.14e-39	7.48276
LOC_Os03g17100	1.63188	3.92e-39	12
LOC_Os03g15050	2.23429	5.37e-39	3.47887
LOC_Os03g16334	1.16001	5.77e-38	14.5714
LOC_Os10g35770	1.49133	4.35e-32	1.34324
LOC_Os03g05270	1.22288	6.72e-32	10.9091
LOC_Os07g44710	1.18802	1.15e-29	8.86667
LOC_Os02g08150	1.667	2.48e-29	1.69313
LOC_Os03g55430	1.18734	3.52e-28	11.3333
LOC_Os06g22030	1.26379	1.12e-27	9.5
LOC_Os07g02330	1.41568	1.81e-27	9.23077
LOC_Os05g03900	1.53074	7.09e-27	6.48148
LOC_Os04g55850	1.74248	4.58e-26	4.23944
LOC_Os01g01740	1.59239	1.16e-24	3.33333
LOC_Os01g67580	1.46272	1.39e-24	6.03333
LOC_Os09g18594	1.27839	8.59e-24	4.32812
LOC_Os03g18370	1.31029	3.07e-22	5.5
LOC_Os11g06720	2.00596	4.8e-22	2.55026
LOC_Os07g35140	1.59219	2.35e-19	4.92105
LOC_Os05g11130	1.07191	1.37e-18	7.05882
LOC_Os03g06400	1.55926	1.57e-18	4.52273
LOC_Os07g45100	1.12742	1.69e-18	7.05882
LOC_Os09g27450	1.45429	2.53e-18	5.43333
LOC_Os03g17700	1.75475	4.38e-18	2.39175
LOC_Os01g57968	0.696689	5.93e-18	1.0142
LOC_Os01g37040	1.3964	1.31e-17	3.56579
LOC_Os05g41610	1.38512	2.86e-16	5.2069
LOC_Os09g29930	1.51759	2.89e-16	2.2488
LOC_Os04g43150	1.10549	1.67e-15	5.77273
LOC_Os12g39630	1.33385	2.33e-15	5.17857
LOC_Os03g18150	1.54227	1.17e-14	2.9802
LOC_Os03g12670	0.632758	2.89e-14	1.00404
LOC_Os10g39660	1.47877	3.03e-14	5.32
LOC_Os07g40550	1.50772	8.33e-14	3.29333
LOC_Os01g59970	1.23992	6.08e-13	3.86
LOC_Os04g59190	1.37565	8.06e-13	2.89216
LOC_Os04g18090	1.83789	1.24e-12	2.42208
LOC_Os03g45280	1.44059	2.04e-12	1.36563
LOC_Os01g49614	1.48675	5.25e-12	2.31677
LOC_Os04g52000	1.31332	9.35e-12	2.33129
LOC_Os04g40040	0.812074	1.26e-10	5.4
LOC_Os01g18080	1.1184	1.62e-10	5.36842
LOC_Os09g35760	1.48537	3.67e-10	3.44643
LOC_Os04g23890	1.34937	4.3e-10	1.9476
LOC_Os02g31080	1.06763	7.44e-10	4.61538
LOC_Os03g28170	1.23264	9.26e-10	3.38596
LOC_Os03g22770	1.45438	1.15e-09	2.38129
LOC_Os06g35160	1.03358	2.36e-09	5.1
LOC_Os04g41560	0.942622	2.71e-09	1.37965
LOC_Os08g34950	1.27947	4.26e-09	2.21875
LOC_Os06g30130	1.19842	1.1e-08	3.21667
LOC_Os08g44870	1.31274	2.37e-08	2.71429
LOC_Os03g58230	0.891564	2.74e-08	4.28571
LOC_Os03g46570	1.04895	3.27e-08	3.56818
LOC_Os04g45910	1.16139	9.14e-08	2.11515
LOC_Os09g31360	0.932517	1.6e-07	4
LOC_Os03g10950	1.08907	1.96e-07	4
LOC_Os04g16722	0.600449	5.74e-07	1.0892
LOC_Os12g37570	1.21961	6.15e-07	2.92424
LOC_Os07g43580	1.27017	6.52e-07	3.87097
LOC_Os02g08110	0.838627	8e-07	3.65789
LOC_Os02g03700	1.17913	1.95e-06	1.44081
LOC_Os01g04350	1.03365	2.18e-06	2.43119
LOC_Os04g29550	1.01113	2.36e-06	3.93103
LOC_Os04g37490	1.1752	2.86e-06	2.87692
LOC_Os05g39240	0.989345	5.21e-06	2.59302
LOC_Os02g14770	1.06993	7.01e-06	2.27731
LOC_Os01g08290	1.0567	8.58e-06	3.52778
LOC_Os06g43810	0.962978	9.28e-06	3.67742
LOC_Os08g30550	0.684873	1.17e-05	4.08
LOC_Os04g43410	1.48033	1.52e-05	3.01923
LOC_Os03g39610	0.988239	2.58e-05	1.98235
LOC_Os06g01250	1.10762	2.63e-05	2.57317
LOC_Os02g46910	0.932802	2.93e-05	3.325
LOC_Os01g43844	0.985469	3.16e-05	1.6726
LOC_Os04g41570	0.65071	3.91e-05	1.59229
LOC_Os03g55590	0.909831	4.05e-05	2.07586
LOC_Os03g02920	0.929746	5.36e-05	1.92935
LOC_Os09g28310	0.934291	5.72e-05	3.77778
LOC_Os04g53310	1.06861	0.00010475	2.5
LOC_Os05g41550	0.384333	0.00013853	1.01937
LOC_Os10g21268	0.594569	0.00015517	1.04866
LOC_Os01g14440	0.810196	0.00026061	1.6229
LOC_Os01g47560	0.856445	0.00040289	3.375
LOC_Os12g03200	1.17445	0.00044436	2.03759
LOC_Os10g18340	0.983758	0.00045649	1.75115
LOC_Os01g08700	0.798362	0.00047344	1.22924
LOC_Os03g20700	1.03484	0.0005919	2.78846
LOC_Os06g44420	1.10015	0.00063177	2.7963
LOC_Os09g34100	1.08095	0.00075983	1.9781
LOC_Os10g07229	0.835189	0.00090512	3.02273
LOC_Os04g57320	0.957335	0.00099855	3.16667
LOC_Os04g39210	1.07883	0.00104439	2.15596
LOC_Os06g19990	0.888677	0.0012829	2.17593
LOC_Os10g41780	0.935928	0.00130844	2.32955
LOC_Os05g09380	0.96979	0.00209862	2.34118
LOC_Os03g18870	0.697236	0.00224477	3.16667
LOC_Os03g58470	1.23281	0.00233307	1.54325
LOC_Os01g01790	0.84215	0.00299808	2.52239
LOC_Os08g40530	1.01083	0.00317548	1.53455
LOC_Os01g03570	0.737525	0.00590193	3.08571
LOC_Os01g41660	0.852798	0.00735118	2.85714

[truncated: 3 more sheets: Cluster 10, Cluster 11, Cluster 12]
