# Supplementary material for: Exaptation of ancestral cell-identity networks enables C4 photosynthesis
Source: Nature. 2024 Nov 20;636(8041):143–50. doi: 10.1038/s41586-024-08204-3 (PMC11618092; doi:10.1038/s41586-024-08204-3)
Supplement: Supplementary file 3 — Supplementary Tables 1–13. [file 41586_2024_8204_MOESM3_ESM.zip › 2024-01-00217C-s3/2024-01-00217C-Supplementary Table 3.xlsx]

## Sheet: Rice - Cell Type Peaks
Supplementary Table 3
Gene names that hold cell type specific accessible chromatin within +/- 2000 bp of TSS.
mesophyll	bundle sheath	epidermis	guard	phloem	xylem
LOC_Os01g19740	LOC_Os01g18080	LOC_Os01g02860	LOC_Os01g20120	LOC_Os01g27140	LOC_Os01g18080
LOC_Os01g20830	LOC_Os01g37590	LOC_Os01g02870	LOC_Os01g20750	LOC_Os01g34140	LOC_Os01g18080
LOC_Os01g20894	LOC_Os01g44390	LOC_Os01g18080	LOC_Os01g22352	LOC_Os01g37460	LOC_Os01g18210
LOC_Os01g01340	LOC_Os01g55110	LOC_Os01g18100	LOC_Os01g24420	LOC_Os01g40480	LOC_Os01g18260
LOC_Os01g31690	LOC_Os01g57840	LOC_Os01g18260	LOC_Os01g28030	LOC_Os01g40499	LOC_Os01g18350
LOC_Os01g04020	LOC_Os01g58194	LOC_Os01g18270	LOC_Os01g32330	LOC_Os01g42670	LOC_Os01g18360
LOC_Os01g32364	LOC_Os01g64700	LOC_Os01g18270	LOC_Os01g32380	LOC_Os01g42670	LOC_Os01g18730
LOC_Os01g34060	LOC_Os10g32930	LOC_Os01g18350	LOC_Os01g37040	LOC_Os01g44390	LOC_Os01g19470
LOC_Os01g34060	LOC_Os10g32940	LOC_Os01g18720	LOC_Os01g39020	LOC_Os01g47570	LOC_Os01g19940
LOC_Os01g38140	LOC_Os10g06620	LOC_Os01g18730	LOC_Os01g40020	LOC_Os01g49690	LOC_Os01g22630
LOC_Os01g38610	LOC_Os10g06760	LOC_Os01g19020	LOC_Os01g41870	LOC_Os01g51930	LOC_Os01g24070
LOC_Os01g39600	LOC_Os10g10870	LOC_Os01g19020	LOC_Os01g41870	LOC_Os01g53220	LOC_Os01g03480
LOC_Os01g41710	LOC_Os11g30070	LOC_Os01g19440	LOC_Os01g43590	LOC_Os01g53690	LOC_Os01g27200
LOC_Os01g41900	LOC_Os11g10870	LOC_Os01g19880	LOC_Os01g44069	LOC_Os01g55110	LOC_Os01g27240
LOC_Os01g44970	LOC_Os11g12740	LOC_Os01g19940	LOC_Os01g05680	LOC_Os01g55350	LOC_Os01g04300
LOC_Os01g45914	LOC_Os12g43810	LOC_Os01g19940	LOC_Os01g05744	LOC_Os01g57580	LOC_Os01g04350
LOC_Os01g46260	LOC_Os12g06260	LOC_Os01g19950	LOC_Os01g48380	LOC_Os01g57840	LOC_Os01g36220
LOC_Os01g46340	LOC_Os12g08130	LOC_Os01g19970	LOC_Os01g50450	LOC_Os01g59530	LOC_Os01g37590
LOC_Os01g48990	LOC_Os02g42040	LOC_Os01g19970	LOC_Os01g56370	LOC_Os01g61610	LOC_Os01g37900
LOC_Os01g49730	LOC_Os02g44380	LOC_Os01g20750	LOC_Os01g07212	LOC_Os01g64700	LOC_Os01g38950
LOC_Os01g50940	LOC_Os02g45840	LOC_Os01g21300	LOC_Os01g60540	LOC_Os01g65110	LOC_Os01g05064
LOC_Os01g55740	LOC_Os02g46610	LOC_Os01g03110	LOC_Os01g60760	LOC_Os01g65270	LOC_Os01g42294
LOC_Os01g56670	LOC_Os02g47270	LOC_Os01g22352	LOC_Os01g62510	LOC_Os01g08160	LOC_Os01g43430
LOC_Os01g57958	LOC_Os02g47670	LOC_Os01g22370	LOC_Os01g63190	LOC_Os01g69000	LOC_Os01g44040
LOC_Os01g58020	LOC_Os02g49600	LOC_Os01g22370	LOC_Os01g63220	LOC_Os01g70740	LOC_Os01g45200
LOC_Os01g58020	LOC_Os02g49980	LOC_Os01g22630	LOC_Os01g63770	LOC_Os01g74300	LOC_Os01g45200
LOC_Os01g58038	LOC_Os02g49980	LOC_Os01g22630	LOC_Os01g64380	LOC_Os01g09770	LOC_Os01g45730
LOC_Os01g58039	LOC_Os02g49986	LOC_Os01g22640	LOC_Os01g66560	LOC_Os01g11460	LOC_Os01g47750
LOC_Os01g58049	LOC_Os02g51119	LOC_Os01g03390	LOC_Os01g66610	LOC_Os01g14960	LOC_Os01g48130
LOC_Os01g58049	LOC_Os03g20980	LOC_Os01g24880	LOC_Os01g66620	LOC_Os10g32930	LOC_Os01g48130
LOC_Os01g59080	LOC_Os03g33240	LOC_Os01g25386	LOC_Os01g66850	LOC_Os10g32940	LOC_Os01g48130
LOC_Os01g62244	LOC_Os03g55645	LOC_Os01g25386	LOC_Os01g66860	LOC_Os10g33862	LOC_Os01g48130
LOC_Os01g64660	LOC_Os03g58330	LOC_Os01g25880	LOC_Os01g66860	LOC_Os10g34730	LOC_Os01g48440
LOC_Os01g64860	LOC_Os03g08970	LOC_Os01g27010	LOC_Os01g73170	LOC_Os10g41920	LOC_Os01g48490
LOC_Os01g64960	LOC_Os03g15500	LOC_Os01g28030	LOC_Os01g10030	LOC_Os10g06620	LOC_Os01g49910
LOC_Os01g64960	LOC_Os04g33040	LOC_Os01g28030	LOC_Os01g11620	LOC_Os10g06760	LOC_Os01g50100
LOC_Os01g65902	LOC_Os04g39629	LOC_Os01g28030	LOC_Os01g11620	LOC_Os10g13940	LOC_Os01g51410
LOC_Os01g08120	LOC_Os04g44500	LOC_Os01g28030	LOC_Os01g02200	LOC_Os10g14800	LOC_Os01g52920
LOC_Os01g68589	LOC_Os04g44510	LOC_Os01g28050	LOC_Os01g13010	LOC_Os11g28940	LOC_Os01g53280
LOC_Os01g71474	LOC_Os04g47990	LOC_Os01g03820	LOC_Os01g13130	LOC_Os11g29030	LOC_Os01g53500
LOC_Os01g71960	LOC_Os04g48770	LOC_Os01g31870	LOC_Os10g32210	LOC_Os11g30070	LOC_Os01g06580
LOC_Os01g72690	LOC_Os04g54474	LOC_Os01g01350	LOC_Os10g33370	LOC_Os11g32750	LOC_Os01g06590
LOC_Os01g72700	LOC_Os04g01480	LOC_Os01g32330	LOC_Os10g33874	LOC_Os11g38970	LOC_Os01g54140
LOC_Os01g09540	LOC_Os04g56160	LOC_Os01g32450	LOC_Os10g33970	LOC_Os11g41210	LOC_Os01g54560
LOC_Os01g09540	LOC_Os05g03530	LOC_Os01g34510	LOC_Os10g35150	LOC_Os11g43380	LOC_Os01g54620
LOC_Os01g09610	LOC_Os05g27304	LOC_Os01g04350	LOC_Os10g35180	LOC_Os11g43390	LOC_Os01g54620
LOC_Os01g10850	LOC_Os05g34100	LOC_Os01g04350	LOC_Os10g36170	LOC_Os11g43404	LOC_Os01g54620
LOC_Os01g12090	LOC_Os05g36250	LOC_Os01g36070	LOC_Os10g38090	LOC_Os11g43530	LOC_Os01g54990
LOC_Os01g12460	LOC_Os05g37190	LOC_Os01g36460	LOC_Os10g38130	LOC_Os11g12700	LOC_Os01g57050
LOC_Os01g13740	LOC_Os05g49090	LOC_Os01g36460	LOC_Os10g38700	LOC_Os11g12710	LOC_Os01g58140
LOC_Os01g13830	LOC_Os05g02150	LOC_Os01g36720	LOC_Os10g39030	LOC_Os11g12740	LOC_Os01g58150
LOC_Os01g13840	LOC_Os05g14010	LOC_Os01g37900	LOC_Os10g39044	LOC_Os12g18360	LOC_Os01g58194
LOC_Os01g17160	LOC_Os05g02420	LOC_Os01g04760	LOC_Os10g39640	LOC_Os12g27450	LOC_Os01g58870
LOC_Os10g20780	LOC_Os06g02790	LOC_Os01g38620	LOC_Os10g39830	LOC_Os12g30600	LOC_Os01g59950
LOC_Os10g02690	LOC_Os06g02900	LOC_Os01g39000	LOC_Os10g40020	LOC_Os12g04360	LOC_Os01g07390
LOC_Os10g21194	LOC_Os06g34020	LOC_Os01g39770	LOC_Os10g40324	LOC_Os12g35320	LOC_Os01g07400
LOC_Os10g21196	LOC_Os06g05160	LOC_Os01g39820	LOC_Os10g40400	LOC_Os12g35340	LOC_Os01g61500
LOC_Os10g21236	LOC_Os07g40000	LOC_Os01g04970	LOC_Os10g42490	LOC_Os12g05230	LOC_Os01g61590
LOC_Os10g21266	LOC_Os07g46380	LOC_Os01g41860	LOC_Os10g05069	LOC_Os12g05280	LOC_Os01g62010
LOC_Os10g21268	LOC_Os08g37750	LOC_Os01g41870	LOC_Os10g07010	LOC_Os12g39150	LOC_Os01g62200
LOC_Os10g21272	LOC_Os08g11500	LOC_Os01g41900	LOC_Os10g07556	LOC_Os12g05370	LOC_Os01g62400
LOC_Os10g21298	LOC_Os09g17152	LOC_Os01g42294	LOC_Os10g01920	LOC_Os12g44010	LOC_Os01g62480
LOC_Os10g21308	LOC_Os09g21340	LOC_Os01g43250	LOC_Os10g01930	LOC_Os12g06260	LOC_Os01g62480
LOC_Os10g21312	LOC_Os09g25150	LOC_Os01g43350	LOC_Os10g02070	LOC_Os12g08130	LOC_Os01g07550
LOC_Os10g21310	LOC_Os09g28354	LOC_Os01g45200	LOC_Os11g17910	LOC_Os12g12390	LOC_Os01g62490
LOC_Os10g21322	LOC_Os09g36580	LOC_Os01g45274	LOC_Os11g18500	LOC_Os12g13010	LOC_Os01g62490
LOC_Os10g21324	LOC_Os09g36580	LOC_Os01g45360	LOC_Os11g18510	LOC_Os02g17780	LOC_Os01g62490
LOC_Os10g21346	LOC_Os09g38660	LOC_Os01g45730	LOC_Os11g18520	LOC_Os02g17830	LOC_Os01g62500
LOC_Os10g21396		LOC_Os01g45760	LOC_Os11g18570	LOC_Os02g31140	LOC_Os01g62770
LOC_Os10g21398		LOC_Os01g45760	LOC_Os11g18570	LOC_Os02g32814	LOC_Os01g63770
LOC_Os10g21418		LOC_Os01g05510	LOC_Os11g18940	LOC_Os02g42040	LOC_Os01g65360
LOC_Os10g01134		LOC_Os01g46120	LOC_Os11g19530	LOC_Os02g44380	LOC_Os01g67090
LOC_Os10g29760		LOC_Os01g46510	LOC_Os11g24070	LOC_Os02g45840	LOC_Os01g67090
LOC_Os10g38196		LOC_Os01g46720	LOC_Os11g27130	LOC_Os02g46610	LOC_Os01g67600
LOC_Os10g38206		LOC_Os01g46790	LOC_Os11g27264	LOC_Os02g47190	LOC_Os01g70190
LOC_Os10g38212		LOC_Os01g47270	LOC_Os11g27329	LOC_Os02g48170	LOC_Os01g70200
LOC_Os10g38214		LOC_Os01g05670	LOC_Os11g30560	LOC_Os02g49550	LOC_Os01g70340
LOC_Os10g38238		LOC_Os01g05680	LOC_Os11g30560	LOC_Os02g49600	LOC_Os01g71060
LOC_Os10g38274		LOC_Os01g47560	LOC_Os11g30560	LOC_Os02g52550	LOC_Os01g72420
LOC_Os10g38276		LOC_Os01g47560	LOC_Os11g30560	LOC_Os02g53169	LOC_Os01g73170
LOC_Os10g38314		LOC_Os01g48380	LOC_Os11g30560	LOC_Os02g54130	LOC_Os01g09550
LOC_Os10g40490		LOC_Os01g48680	LOC_Os11g30590	LOC_Os02g06690	LOC_Os01g09550
LOC_Os10g40614		LOC_Os01g49310	LOC_Os11g30590	LOC_Os02g07770	LOC_Os01g09640
LOC_Os10g42670		LOC_Os01g49410	LOC_Os11g04630	LOC_Os02g14059	LOC_Os01g09890
LOC_Os10g10175		LOC_Os01g49430	LOC_Os11g04660	LOC_Os02g15560	LOC_Os01g02010
LOC_Os10g10180		LOC_Os01g49440	LOC_Os11g34900	LOC_Os02g15850	LOC_Os01g10690
LOC_Os10g13870		LOC_Os01g49529	LOC_Os11g36060	LOC_Os03g02874	LOC_Os01g02130
LOC_Os10g15300		LOC_Os01g49560	LOC_Os11g37850	LOC_Os03g20890	LOC_Os01g13020
LOC_Os10g01080		LOC_Os01g49910	LOC_Os11g37900	LOC_Os03g21240	LOC_Os01g13020
LOC_Os10g18750		LOC_Os01g50450	LOC_Os11g05320	LOC_Os03g21590	LOC_Os01g13024
LOC_Os11g19480		LOC_Os01g50720	LOC_Os11g39640	LOC_Os03g27190	LOC_Os01g14670
LOC_Os11g20060		LOC_Os01g51960	LOC_Os11g40570	LOC_Os03g33240	LOC_Os01g15320
LOC_Os11g26340		LOC_Os01g51980	LOC_Os11g45400	LOC_Os03g36080	LOC_Os01g16280
LOC_Os11g28170		LOC_Os01g51980	LOC_Os11g45400	LOC_Os03g46550	LOC_Os10g20080
LOC_Os11g41034		LOC_Os01g51980	LOC_Os11g45410	LOC_Os03g46674	LOC_Os10g20510
LOC_Os11g41910		LOC_Os01g51990	LOC_Os11g45410	LOC_Os03g53110	LOC_Os10g20880
LOC_Os11g01439		LOC_Os01g53240	LOC_Os11g06990	LOC_Os03g55180	LOC_Os10g21130
LOC_Os11g45710		LOC_Os01g53294	LOC_Os11g08550	LOC_Os03g55645	LOC_Os10g21130
LOC_Os11g47730		LOC_Os01g53500	LOC_Os11g08569	LOC_Os03g55870	LOC_Os10g25090
LOC_Os11g47960		LOC_Os01g53640	LOC_Os11g08569	LOC_Os03g56140	LOC_Os10g26050
LOC_Os11g47970		LOC_Os01g54590	LOC_Os11g08569	LOC_Os03g58890	LOC_Os10g26540
LOC_Os11g07020		LOC_Os01g55340	LOC_Os11g08569	LOC_Os03g60870	LOC_Os10g26800
LOC_Os11g07020		LOC_Os01g01640	LOC_Os11g08569	LOC_Os03g07480	LOC_Os10g27140
LOC_Os11g09680		LOC_Os01g55620	LOC_Os11g02369	LOC_Os03g07500	LOC_Os10g27170
LOC_Os11g12340		LOC_Os01g56130	LOC_Os11g02389	LOC_Os03g07980	LOC_Os10g28254
LOC_Os11g13934		LOC_Os01g56360	LOC_Os11g02400	LOC_Os03g09940	LOC_Os10g29620
LOC_Os11g14440		LOC_Os01g56360	LOC_Os11g02400	LOC_Os03g12790	LOC_Os10g29630
LOC_Os11g16550		LOC_Os01g56370	LOC_Os11g02410	LOC_Os03g02370	LOC_Os10g30054
LOC_Os11g17850		LOC_Os01g56370	LOC_Os11g02424	LOC_Os03g15490	LOC_Os10g31040
LOC_Os12g17590		LOC_Os01g01660	LOC_Os11g02424	LOC_Os03g15500	LOC_Os10g31350
LOC_Os12g17600		LOC_Os01g56910	LOC_Os11g14880	LOC_Os03g15530	LOC_Os10g32970
LOC_Os12g17600		LOC_Os01g56930	LOC_Os11g17320	LOC_Os03g15540	LOC_Os10g32980
LOC_Os12g17910		LOC_Os01g57880	LOC_Os11g17660	LOC_Os03g15670	LOC_Os10g33170
LOC_Os12g19381		LOC_Os01g58114	LOC_Os11g17720	LOC_Os03g16090	LOC_Os10g33620
LOC_Os12g19381		LOC_Os01g58150	LOC_Os12g22270	LOC_Os03g17800	LOC_Os10g33862
LOC_Os12g19381		LOC_Os01g58150	LOC_Os12g22480	LOC_Os04g22900	LOC_Os10g33920
LOC_Os12g19470		LOC_Os01g07310	LOC_Os12g22489	LOC_Os04g23440	LOC_Os10g35040
LOC_Os12g23200		LOC_Os01g59790	LOC_Os12g22489	LOC_Os04g32320	LOC_Os10g36200
LOC_Os12g28770		LOC_Os01g59819	LOC_Os12g24530	LOC_Os04g32370	LOC_Os10g36880
LOC_Os12g31000		LOC_Os01g59840	LOC_Os12g30040	LOC_Os04g33040	LOC_Os10g37180
LOC_Os12g34550		LOC_Os01g60110	LOC_Os12g32640	LOC_Os04g34900	LOC_Os10g04260
LOC_Os12g35630		LOC_Os01g60120	LOC_Os12g34524	LOC_Os04g38320	LOC_Os10g37710
LOC_Os12g37260		LOC_Os01g60130	LOC_Os12g37510	LOC_Os04g39629	LOC_Os10g37720
LOC_Os12g38240		LOC_Os01g60290	LOC_Os12g37510	LOC_Os04g41130	LOC_Os10g37740
LOC_Os12g38540		LOC_Os01g60420	LOC_Os12g39270	LOC_Os04g42090	LOC_Os10g39030
LOC_Os12g41124		LOC_Os01g07390	LOC_Os12g08920	LOC_Os04g44220	LOC_Os10g39390
LOC_Os12g43130		LOC_Os01g60540	LOC_Os12g08920	LOC_Os04g45460	LOC_Os10g39540
LOC_Os12g08730		LOC_Os01g60640	LOC_Os12g10740	LOC_Os04g45460	LOC_Os10g40584
LOC_Os12g08770		LOC_Os01g60760	LOC_Os12g12514	LOC_Os04g46880	LOC_Os10g40620
LOC_Os12g08790		LOC_Os01g60830	LOC_Os12g02320	LOC_Os04g47140	LOC_Os10g40660
LOC_Os12g08800		LOC_Os01g61010	LOC_Os12g02320	LOC_Os04g47990	LOC_Os10g41420
LOC_Os12g10570		LOC_Os01g61010	LOC_Os12g02330	LOC_Os04g49950	LOC_Os10g42390
LOC_Os12g10590		LOC_Os01g61010	LOC_Os12g02340	LOC_Os04g52479	LOC_Os10g42620
LOC_Os12g12120		LOC_Os01g61500	LOC_Os12g14360	LOC_Os04g52970	LOC_Os10g07480
LOC_Os12g12514		LOC_Os01g61510	LOC_Os12g15500	LOC_Os04g54474	LOC_Os10g10080
LOC_Os12g12514		LOC_Os01g62480	LOC_Os12g16600	LOC_Os04g56160	LOC_Os10g10860
LOC_Os12g13890		LOC_Os01g62510	LOC_Os12g16720	LOC_Os04g56160	LOC_Os10g12050
LOC_Os12g17320		LOC_Os01g62514	LOC_Os02g28170	LOC_Os04g58160	LOC_Os10g12130
LOC_Os02g17534		LOC_Os01g62640	LOC_Os02g28180	LOC_Os04g59060	LOC_Os10g12760
LOC_Os02g17534		LOC_Os01g63854	LOC_Os02g31160	LOC_Os04g12400	LOC_Os10g14194
LOC_Os02g18070		LOC_Os01g07730	LOC_Os02g32650	LOC_Os04g12430	LOC_Os10g17690
LOC_Os02g18450		LOC_Os01g07730	LOC_Os02g32970	LOC_Os04g12430	LOC_Os10g17700
LOC_Os02g20540		LOC_Os01g07760	LOC_Os02g34860	LOC_Os04g14304	LOC_Os11g18000
LOC_Os02g20540		LOC_Os01g07780	LOC_Os02g35940	LOC_Os04g14304	LOC_Os11g18044
LOC_Os02g20560		LOC_Os01g65030	LOC_Os02g37120	LOC_Os05g03530	LOC_Os11g18660
LOC_Os02g22230		LOC_Os01g65070	LOC_Os02g37140	LOC_Os05g27304	LOC_Os11g19490
LOC_Os02g24628		LOC_Os01g65350	LOC_Os02g37790	LOC_Os05g29150	LOC_Os11g24840
LOC_Os02g24642		LOC_Os01g65360	LOC_Os02g37800	LOC_Os05g03930	LOC_Os11g25200
LOC_Os02g24720		LOC_Os01g65360	LOC_Os02g38260	LOC_Os05g03934	LOC_Os11g25210
LOC_Os02g25130		LOC_Os01g65690	LOC_Os02g39764	LOC_Os05g03940	LOC_Os11g25220
LOC_Os02g27070		LOC_Os01g65770	LOC_Os02g39764	LOC_Os05g30490	LOC_Os11g25860
LOC_Os02g28120		LOC_Os01g66120	LOC_Os02g40840	LOC_Os05g03950	LOC_Os11g26840
LOC_Os02g29960		LOC_Os01g66230	LOC_Os02g43280	LOC_Os05g03960	LOC_Os11g26850
LOC_Os02g30320		LOC_Os01g66350	LOC_Os02g44090	LOC_Os05g04000	LOC_Os11g29000
LOC_Os02g30910		LOC_Os01g66560	LOC_Os02g45740	LOC_Os05g04000	LOC_Os11g30620
LOC_Os02g36850		LOC_Os01g66610	LOC_Os02g45750	LOC_Os05g32960	LOC_Os11g04350
LOC_Os02g37050		LOC_Os01g66610	LOC_Os02g45770	LOC_Os05g33340	LOC_Os11g31120
LOC_Os02g37060		LOC_Os01g66620	LOC_Os02g45780	LOC_Os05g33850	LOC_Os11g32650
LOC_Os02g38020		LOC_Os01g66860	LOC_Os02g47190	LOC_Os05g34100	LOC_Os11g32650
LOC_Os02g39930		LOC_Os01g67370	LOC_Os02g47470	LOC_Os05g36250	LOC_Os11g32980
LOC_Os02g40240		LOC_Os01g08200	LOC_Os02g48150	LOC_Os05g37190	LOC_Os11g34830
LOC_Os02g40260		LOC_Os01g70130	LOC_Os02g49920	LOC_Os05g05030	LOC_Os11g37400
LOC_Os02g40270		LOC_Os01g70130	LOC_Os02g06550	LOC_Os05g05060	LOC_Os11g05060
LOC_Os02g05450		LOC_Os01g70130	LOC_Os02g54610	LOC_Os05g47840	LOC_Os11g38010
LOC_Os02g05460		LOC_Os01g70240	LOC_Os02g56010	LOC_Os05g49090	LOC_Os11g38010
LOC_Os02g05460		LOC_Os01g71060	LOC_Os02g56140	LOC_Os05g49230	LOC_Os11g39640
LOC_Os02g05460		LOC_Os01g71090	LOC_Os02g56620	LOC_Os05g11510	LOC_Os11g40450
LOC_Os02g05470		LOC_Os01g71210	LOC_Os02g57420	LOC_Os05g11510	LOC_Os11g40590
LOC_Os02g44320		LOC_Os01g71280	LOC_Os02g08270	LOC_Os05g02150	LOC_Os11g41160
LOC_Os02g45054		LOC_Os01g71310	LOC_Os02g11705	LOC_Os05g02150	LOC_Os11g05480
LOC_Os02g45054		LOC_Os01g72600	LOC_Os02g11770	LOC_Os05g14010	LOC_Os11g41990
LOC_Os02g46560		LOC_Os01g72990	LOC_Os02g13020	LOC_Os05g02420	LOC_Os11g42120
LOC_Os02g47020		LOC_Os01g08680	LOC_Os02g13080	LOC_Os06g02760	LOC_Os11g05800
LOC_Os02g47430		LOC_Os01g09300	LOC_Os02g13740	LOC_Os06g02770	LOC_Os11g47500
LOC_Os02g49870		LOC_Os01g09310	LOC_Os02g15860	LOC_Os06g02790	LOC_Os11g48060
LOC_Os02g50810		LOC_Os01g09900	LOC_Os03g02710	LOC_Os06g02800	LOC_Os11g07680
LOC_Os02g51450		LOC_Os01g10340	LOC_Os03g19120	LOC_Os06g02900	LOC_Os11g07820
LOC_Os02g06605		LOC_Os01g10950	LOC_Os03g20150	LOC_Os06g02930	LOC_Os11g07830
LOC_Os02g57290		LOC_Os01g11240	LOC_Os03g22010	LOC_Os06g19000	LOC_Os11g07880
LOC_Os02g58720		LOC_Os01g02200	LOC_Os03g03230	LOC_Os06g21390	LOC_Os11g09180
LOC_Os02g07350		LOC_Os01g12150	LOC_Os03g25480	LOC_Os06g21690	LOC_Os11g10870
LOC_Os02g09160		LOC_Os01g12170	LOC_Os03g25810	LOC_Os06g23684	LOC_Os11g02200
LOC_Os02g10110		LOC_Os01g12170	LOC_Os03g30120	LOC_Os06g25950	LOC_Os11g13870
LOC_Os02g10390		LOC_Os01g13780	LOC_Os03g30120	LOC_Os06g30480	LOC_Os12g18340
LOC_Os02g10390		LOC_Os01g15770	LOC_Os03g31440	LOC_Os06g34020	LOC_Os12g18660
LOC_Os02g02000		LOC_Os01g16120	LOC_Os03g04680	LOC_Os06g36180	LOC_Os12g21950
LOC_Os02g11110		LOC_Os01g16124	LOC_Os03g42080	LOC_Os06g36180	LOC_Os12g28090
LOC_Os02g11130		LOC_Os01g16280	LOC_Os03g42630	LOC_Os06g38294	LOC_Os12g28590
LOC_Os02g12790		LOC_Os10g20090	LOC_Os03g42830	LOC_Os06g38310	LOC_Os12g04130
LOC_Os02g14140		LOC_Os10g21130	LOC_Os03g43990	LOC_Os06g05160	LOC_Os12g29500
LOC_Os02g01140		LOC_Os10g21910	LOC_Os03g48190	LOC_Os06g05160	LOC_Os12g29500
LOC_Os02g01150		LOC_Os10g23820	LOC_Os03g48260	LOC_Os06g38670	LOC_Os12g32260
LOC_Os02g15050		LOC_Os10g25870	LOC_Os03g48540	LOC_Os06g05160	LOC_Os12g32280
LOC_Os02g15540		LOC_Os10g26540	LOC_Os03g48642	LOC_Os06g45410	LOC_Os12g32280
LOC_Os02g15550		LOC_Os10g28200	LOC_Os03g48710	LOC_Os06g45590	LOC_Os12g32760
LOC_Os02g15640		LOC_Os10g29610	LOC_Os03g52284	LOC_Os06g46310	LOC_Os12g33070
LOC_Os02g15670		LOC_Os10g30600	LOC_Os03g54170	LOC_Os06g49360	LOC_Os12g33070
LOC_Os02g15680		LOC_Os10g31040	LOC_Os03g55510	LOC_Os06g50090	LOC_Os12g40279
LOC_Os02g15750		LOC_Os10g31040	LOC_Os03g56180	LOC_Os06g50340	LOC_Os12g40490
LOC_Os02g17360		LOC_Os10g31350	LOC_Os03g56580	LOC_Os06g16330	LOC_Os12g42560
LOC_Os03g02690		LOC_Os10g32570	LOC_Os03g57090	LOC_Os06g16450	LOC_Os12g42870
LOC_Os03g19950		LOC_Os10g32580	LOC_Os03g58930	LOC_Os06g02670	LOC_Os12g42876
LOC_Os03g20680		LOC_Os10g33170	LOC_Os03g58930	LOC_Os06g02680	LOC_Os12g05900
LOC_Os03g20700		LOC_Os10g33570	LOC_Os03g06700	LOC_Os06g02730	LOC_Os12g43790
LOC_Os03g03000		LOC_Os10g33874	LOC_Os03g60350	LOC_Os07g26140	LOC_Os12g43950
LOC_Os03g21550		LOC_Os10g33960	LOC_Os03g60419	LOC_Os07g36740	LOC_Os12g44390
LOC_Os03g21980		LOC_Os10g33970	LOC_Os03g60430	LOC_Os07g05010	LOC_Os12g06270
LOC_Os03g22210		LOC_Os10g34490	LOC_Os03g60430	LOC_Os07g39810	LOC_Os12g01570
LOC_Os03g01014		LOC_Os10g36350	LOC_Os03g60810	LOC_Os07g39820	LOC_Os12g08080
LOC_Os03g24260		LOC_Os10g36360	LOC_Os03g60820	LOC_Os07g40000	LOC_Os12g10320
LOC_Os03g24990		LOC_Os10g37500	LOC_Os03g63280	LOC_Os07g41080	LOC_Os12g10320
LOC_Os03g28270		LOC_Os10g04290	LOC_Os03g63370	LOC_Os07g42714	LOC_Os12g02040
LOC_Os03g03710		LOC_Os10g37840	LOC_Os03g08360	LOC_Os07g48596	LOC_Os12g02370
LOC_Os03g03720		LOC_Os10g37840	LOC_Os03g08360	LOC_Os07g48980	LOC_Os12g15790
LOC_Os03g29980		LOC_Os10g37850	LOC_Os03g08500	LOC_Os07g49460	LOC_Os12g16250
LOC_Os03g31150		LOC_Os10g38090	LOC_Os03g08970	LOC_Os07g09590	LOC_Os02g21550
LOC_Os03g31750		LOC_Os10g38540	LOC_Os03g09100	LOC_Os07g01090	LOC_Os02g21700
LOC_Os03g01270		LOC_Os10g38580	LOC_Os03g09120	LOC_Os07g12860	LOC_Os02g21880
LOC_Os03g34230		LOC_Os10g38700	LOC_Os03g09120	LOC_Os08g24310	LOC_Os02g22380
LOC_Os03g38950		LOC_Os10g38880	LOC_Os03g09130	LOC_Os08g03610	LOC_Os02g25020
LOC_Os03g39870		LOC_Os10g39030	LOC_Os03g10030	LOC_Os08g29640	LOC_Os02g26670
LOC_Os03g40800		LOC_Os10g39030	LOC_Os03g12030	LOC_Os08g31140	LOC_Os02g31867
LOC_Os03g40800		LOC_Os10g39044	LOC_Os03g12030	LOC_Os08g31800	LOC_Os02g32504
LOC_Os03g40900		LOC_Os10g39430	LOC_Os03g14500	LOC_Os08g38710	LOC_Os02g32504
LOC_Os03g43880		LOC_Os10g39640	LOC_Os03g15460	LOC_Os08g42030	LOC_Os02g32840
LOC_Os03g45619		LOC_Os10g39670	LOC_Os04g20920	LOC_Os08g42450	LOC_Os02g33320
LOC_Os03g47610		LOC_Os10g40324	LOC_Os04g21200	LOC_Os08g01780	LOC_Os02g35730
LOC_Os03g47614		LOC_Os10g40390	LOC_Os04g21320	LOC_Os08g09120	LOC_Os02g35770
LOC_Os03g48030		LOC_Os10g40570	LOC_Os04g22370	LOC_Os08g11490	LOC_Os02g35860
LOC_Os03g01410		LOC_Os10g04620	LOC_Os04g24730	LOC_Os08g11500	LOC_Os02g35880
LOC_Os03g52460		LOC_Os10g41130	LOC_Os04g26490	LOC_Os09g17152	LOC_Os02g04840
LOC_Os03g53680		LOC_Os10g41810	LOC_Os04g27720	LOC_Os09g21340	LOC_Os02g37830
LOC_Os03g53845		LOC_Os10g41820	LOC_Os04g33860	LOC_Os09g21340	LOC_Os02g37830
LOC_Os03g53860		LOC_Os10g42390	LOC_Os04g34230	LOC_Os09g27030	LOC_Os02g39850
LOC_Os03g56660		LOC_Os10g42620	LOC_Os04g40740	LOC_Os09g28510	LOC_Os02g40090
LOC_Os03g57220		LOC_Os10g42620	LOC_Os04g41229	LOC_Os09g29500	LOC_Os02g40100
LOC_Os03g60500		LOC_Os10g42630	LOC_Os04g05060	LOC_Os09g33850	LOC_Os02g41590
LOC_Os03g61220		LOC_Os10g05780	LOC_Os04g44354	LOC_Os09g35920	LOC_Os02g41630
LOC_Os03g07070		LOC_Os10g05950	LOC_Os04g44354	LOC_Os09g36580	LOC_Os02g41630
LOC_Os03g64070		LOC_Os10g07229	LOC_Os04g44600	LOC_Os09g36580	LOC_Os02g41630
LOC_Os03g64350		LOC_Os10g08010	LOC_Os04g44610	LOC_Os09g37180	LOC_Os02g41630
LOC_Os04g02880		LOC_Os10g01660	LOC_Os04g44610	LOC_Os09g38660	LOC_Os02g41650
LOC_Os04g03370		LOC_Os10g08170	LOC_Os04g45670		LOC_Os02g41680
LOC_Os04g03730		LOC_Os10g09100	LOC_Os04g47080		LOC_Os02g41702
LOC_Os04g28250		LOC_Os10g10149	LOC_Os04g47080		LOC_Os02g42740
LOC_Os04g32070		LOC_Os10g01920	LOC_Os04g47090		LOC_Os02g43590
LOC_Os04g33830		LOC_Os10g10870	LOC_Os04g48210		LOC_Os02g43640
LOC_Os04g38600		LOC_Os10g10870	LOC_Os04g48820		LOC_Os02g45070
LOC_Os04g38680		LOC_Os10g10870	LOC_Os04g51840		LOC_Os02g45420
LOC_Os04g41340		LOC_Os10g11370	LOC_Os04g54910		LOC_Os02g45720
LOC_Os04g42620		LOC_Os10g11889	LOC_Os04g56060		LOC_Os02g45870
LOC_Os04g42620		LOC_Os10g02050	LOC_Os04g56060		LOC_Os02g05730
LOC_Os04g47830		LOC_Os10g12050	LOC_Os04g56370		LOC_Os02g05744
LOC_Os04g47840		LOC_Os10g12050	LOC_Os04g58780		LOC_Os02g05744
LOC_Os04g47840		LOC_Os10g12050	LOC_Os04g01800		LOC_Os02g05744
LOC_Os04g47860		LOC_Os10g02070	LOC_Os04g14640		LOC_Os02g46780
LOC_Os04g47860		LOC_Os10g02100	LOC_Os04g02620		LOC_Os02g46790
LOC_Os04g52260		LOC_Os10g12760	LOC_Os05g18470		LOC_Os02g47000
LOC_Os04g52260		LOC_Os10g02220	LOC_Os05g18470		LOC_Os02g47270
LOC_Os04g55150		LOC_Os10g02300	LOC_Os05g18470		LOC_Os02g47670
LOC_Os04g55170		LOC_Os10g17120	LOC_Os05g25530		LOC_Os02g47880
LOC_Os04g55230		LOC_Os10g02380	LOC_Os05g31750		LOC_Os02g47890
LOC_Os04g55230		LOC_Os10g02410	LOC_Os05g31750		LOC_Os02g48460
LOC_Os04g56280		LOC_Os11g17910	LOC_Os05g33630		LOC_Os02g48710
LOC_Os04g56400		LOC_Os11g18044	LOC_Os05g34070		LOC_Os02g49220
LOC_Os04g09340		LOC_Os11g18194	LOC_Os05g34655		LOC_Os02g49710
LOC_Os04g12550		LOC_Os11g18500	LOC_Os05g34740		LOC_Os02g49980
LOC_Os04g16680		LOC_Os11g18730	LOC_Os05g35080		LOC_Os02g49980
LOC_Os04g16732		LOC_Os11g03050	LOC_Os05g35210		LOC_Os02g49986
LOC_Os04g16734		LOC_Os11g18940	LOC_Os05g04810		LOC_Os02g50480
LOC_Os04g16745		LOC_Os11g18940	LOC_Os05g41010		LOC_Os02g50480
LOC_Os04g16824		LOC_Os11g20090	LOC_Os05g41050		LOC_Os02g50490
LOC_Os04g16866		LOC_Os11g20100	LOC_Os05g43520		LOC_Os02g50730
LOC_Os04g16866		LOC_Os11g03240	LOC_Os05g43970		LOC_Os02g50740
LOC_Os04g16866		LOC_Os11g03430	LOC_Os05g44420		LOC_Os02g50880
LOC_Os04g16882		LOC_Os11g03440	LOC_Os05g44430		LOC_Os02g51119
LOC_Os04g16820		LOC_Os11g03450	LOC_Os05g44620		LOC_Os02g51380
LOC_Os04g16820		LOC_Os11g03484	LOC_Os05g44940		LOC_Os02g51700
LOC_Os04g16830		LOC_Os11g03484	LOC_Os05g45440		LOC_Os02g52180
LOC_Os04g16830		LOC_Os11g25200	LOC_Os05g48360		LOC_Os02g52240
LOC_Os05g17604		LOC_Os11g25210	LOC_Os05g51070		LOC_Os02g52590
LOC_Os05g22712		LOC_Os11g25720	LOC_Os05g51660		LOC_Os02g53080
LOC_Os05g27090		LOC_Os11g25720	LOC_Os05g08550		LOC_Os02g06510
LOC_Os05g27780		LOC_Os11g25720	LOC_Os05g08860		LOC_Os02g53570
LOC_Os05g28090		LOC_Os11g26850	LOC_Os05g09380		LOC_Os02g53990
LOC_Os05g30010		LOC_Os11g26920	LOC_Os05g10690		LOC_Os02g54020
LOC_Os05g31280		LOC_Os11g26950	LOC_Os05g02220		LOC_Os02g54030
LOC_Os05g32830		LOC_Os11g27264	LOC_Os05g12220		LOC_Os02g54150
LOC_Os05g33080		LOC_Os11g27300	LOC_Os05g13520		LOC_Os02g56300
LOC_Os05g33280		LOC_Os11g27300	LOC_Os05g13520		LOC_Os02g56370
LOC_Os05g04470		LOC_Os11g27329	LOC_Os05g13804		LOC_Os02g56380
LOC_Os05g35470		LOC_Os11g27329	LOC_Os05g16410		LOC_Os02g56810
LOC_Os05g36970		LOC_Os11g27370	LOC_Os06g19540		LOC_Os02g57520
LOC_Os05g36990		LOC_Os11g27620	LOC_Os06g21080		LOC_Os02g58000
LOC_Os05g40212		LOC_Os11g03960	LOC_Os06g21230		LOC_Os02g08100
LOC_Os05g41830		LOC_Os11g03970	LOC_Os06g21250		LOC_Os02g08540
LOC_Os05g48630		LOC_Os11g04104	LOC_Os06g21990		LOC_Os02g01960
LOC_Os05g05670		LOC_Os11g04210	LOC_Os06g22330		LOC_Os02g02040
LOC_Os05g50850		LOC_Os11g30560	LOC_Os06g24370		LOC_Os02g11705
LOC_Os05g51620		LOC_Os11g30560	LOC_Os06g24404		LOC_Os02g13140
LOC_Os05g52070		LOC_Os11g30590	LOC_Os06g24404		LOC_Os02g13150
LOC_Os05g06340		LOC_Os11g30620	LOC_Os06g04169		LOC_Os02g13980
LOC_Os05g07940		LOC_Os11g31620	LOC_Os06g04169		LOC_Os02g15110
LOC_Os05g12410		LOC_Os11g04540	LOC_Os06g34070		LOC_Os02g15220
LOC_Os05g12630		LOC_Os11g32650	LOC_Os06g34780		LOC_Os02g16000
LOC_Os05g14870		LOC_Os11g32650	LOC_Os06g39370		LOC_Os02g16270
LOC_Os06g17970		LOC_Os11g32650	LOC_Os06g39515		LOC_Os02g16850
LOC_Os06g19820		LOC_Os11g04660	LOC_Os06g39590		LOC_Os02g17304
LOC_Os06g20760		LOC_Os11g34020	LOC_Os06g40490		LOC_Os03g18290
LOC_Os06g21590		LOC_Os11g34660	LOC_Os06g41340		LOC_Os03g18370
LOC_Os06g22900		LOC_Os11g34720	LOC_Os06g05540		LOC_Os03g02840
LOC_Os06g23800		LOC_Os11g35000	LOC_Os06g43290		LOC_Os03g20180
LOC_Os06g24040		LOC_Os11g35500	LOC_Os06g43304		LOC_Os03g21030
LOC_Os06g24040		LOC_Os11g35710	LOC_Os06g43304		LOC_Os03g01180
LOC_Os06g24070		LOC_Os11g35940	LOC_Os06g43304		LOC_Os03g03034
LOC_Os06g28194		LOC_Os11g35980	LOC_Os06g44000		LOC_Os03g22200
LOC_Os06g28320		LOC_Os11g36060	LOC_Os06g44300		LOC_Os03g22760
LOC_Os06g29260		LOC_Os11g36060	LOC_Os06g44300		LOC_Os03g25140
LOC_Os06g29490		LOC_Os11g05020	LOC_Os06g44610		LOC_Os03g25150
LOC_Os06g30730		LOC_Os11g37040	LOC_Os06g45710		LOC_Os03g25150
LOC_Os06g30730		LOC_Os11g37900	LOC_Os06g46284		LOC_Os03g25270
LOC_Os06g33810		LOC_Os11g37900	LOC_Os06g46799		LOC_Os03g03500
LOC_Os06g33870		LOC_Os11g37910	LOC_Os06g49500		LOC_Os03g03600
LOC_Os06g37140		LOC_Os11g39640	LOC_Os06g06440		LOC_Os03g03610
LOC_Os06g37450		LOC_Os11g39990	LOC_Os06g50360		LOC_Os03g29910
LOC_Os06g39708		LOC_Os11g41640	LOC_Os06g50370		LOC_Os03g30250
LOC_Os06g39716		LOC_Os11g41710	LOC_Os06g50370		LOC_Os03g38050
LOC_Os06g39744		LOC_Os11g42000	LOC_Os06g10590		LOC_Os03g38050
LOC_Os06g39748		LOC_Os11g42220	LOC_Os06g11320		LOC_Os03g40560
LOC_Os06g39752		LOC_Os11g42390	LOC_Os06g11350		LOC_Os03g41000
LOC_Os06g39752		LOC_Os11g42500	LOC_Os06g11660		LOC_Os03g42830
LOC_Os06g40630		LOC_Os11g05660	LOC_Os06g11670		LOC_Os03g42830
LOC_Os06g05440		LOC_Os11g42790	LOC_Os06g11870		LOC_Os03g43650
LOC_Os06g05920		LOC_Os11g42950	LOC_Os06g12950		LOC_Os03g43650
LOC_Os06g45550		LOC_Os11g42960	LOC_Os06g14810		LOC_Os03g43684
LOC_Os06g46434		LOC_Os11g43750	LOC_Os06g15170		LOC_Os03g43720
LOC_Os06g46435		LOC_Os11g43880	LOC_Os07g02790		LOC_Os03g45370
LOC_Os06g47940		LOC_Os11g44890	LOC_Os07g25530		LOC_Os03g45440
LOC_Os06g50960		LOC_Os11g45270	LOC_Os07g29550		LOC_Os03g47970
LOC_Os06g51290		LOC_Os11g05870	LOC_Os07g31720		LOC_Os03g05560
LOC_Os06g51290		LOC_Os11g45400	LOC_Os07g32170		LOC_Os03g05570
LOC_Os06g01760		LOC_Os11g45400	LOC_Os07g36780		LOC_Os03g05620
LOC_Os06g09340		LOC_Os11g45410	LOC_Os07g37900		LOC_Os03g50430
LOC_Os06g01850		LOC_Os11g45410	LOC_Os07g38380		LOC_Os03g05806
LOC_Os06g10109		LOC_Os11g05890	LOC_Os07g38810		LOC_Os03g51110
LOC_Os06g12455		LOC_Os11g45920	LOC_Os07g05410		LOC_Os03g51110
LOC_Os06g02380		LOC_Os11g47330	LOC_Os07g05410		LOC_Os03g51110
LOC_Os06g15320		LOC_Os11g47944	LOC_Os07g05460		LOC_Os03g52410
LOC_Os06g15320		LOC_Os11g48060	LOC_Os07g48340		LOC_Os03g52620
LOC_Os06g15330		LOC_Os11g01570	LOC_Os07g48910		LOC_Os03g52630
LOC_Os06g15330		LOC_Os11g01570	LOC_Os07g08000		LOC_Os03g52640
LOC_Os06g15400		LOC_Os11g06720	LOC_Os07g08180		LOC_Os03g52840
LOC_Os06g16150		LOC_Os11g07200	LOC_Os07g08220		LOC_Os03g54050
LOC_Os06g16380		LOC_Os11g07260	LOC_Os07g08460		LOC_Os03g06350
LOC_Os07g20544		LOC_Os11g07880	LOC_Os07g02540		LOC_Os03g56420
LOC_Os07g22650		LOC_Os11g07880	LOC_Os08g01150		LOC_Os03g56430
LOC_Os07g23990		LOC_Os11g01790	LOC_Os08g19650		LOC_Os03g56782
LOC_Os07g24992		LOC_Os11g10440	LOC_Os08g29190		LOC_Os03g57490
LOC_Os07g25430		LOC_Os11g10460	LOC_Os08g01300		LOC_Os03g58330
LOC_Os07g29410		LOC_Os11g02350	LOC_Os08g04190		LOC_Os03g58980
LOC_Os07g30150		LOC_Os11g02369	LOC_Os08g33210		LOC_Os03g60080
LOC_Os07g30230		LOC_Os11g02369	LOC_Os08g04310		LOC_Os03g60180
LOC_Os07g33640		LOC_Os11g02400	LOC_Os08g33940		LOC_Os03g60190
LOC_Os07g04840		LOC_Os11g02410	LOC_Os08g33980		LOC_Os03g60340
LOC_Os07g36090		LOC_Os11g02424	LOC_Os08g35330		LOC_Os03g60350
LOC_Os07g37240		LOC_Os11g13570	LOC_Os08g36960		LOC_Os03g60509
LOC_Os07g38590		LOC_Os11g14140	LOC_Os08g37750		LOC_Os03g62350
LOC_Os07g38960		LOC_Os11g02540	LOC_Os08g42050		LOC_Os03g64230
LOC_Os07g41420		LOC_Os11g14880	LOC_Os08g42400		LOC_Os03g64300
LOC_Os07g05470		LOC_Os11g15350	LOC_Os08g42400		LOC_Os03g07120
LOC_Os07g43820		LOC_Os11g02730	LOC_Os08g44840		LOC_Os03g08390
LOC_Os07g44080		LOC_Os11g17320	LOC_Os08g45100		LOC_Os03g08390
LOC_Os07g44830		LOC_Os11g17390	LOC_Os08g05520		LOC_Os03g08600
LOC_Os07g46480		LOC_Os12g18729	LOC_Os08g01510		LOC_Os03g08600
LOC_Os07g05820		LOC_Os12g18850	LOC_Os08g01600		LOC_Os03g08600
LOC_Os07g46980		LOC_Os12g03140	LOC_Os08g09280		LOC_Os03g08600
LOC_Os07g05870		LOC_Os12g03140	LOC_Os08g09970		LOC_Os03g08610
LOC_Os07g47640		LOC_Os12g03190	LOC_Os08g10240		LOC_Os03g08970
LOC_Os07g07230		LOC_Os12g03200	LOC_Os08g02230		LOC_Os03g09850
LOC_Os07g01760		LOC_Os12g03220	LOC_Os08g14450		LOC_Os03g10840
LOC_Os07g13980		LOC_Os12g03240	LOC_Os08g16020		LOC_Os03g11734
LOC_Os07g14330		LOC_Os12g22120	LOC_Os09g18490		LOC_Os03g12150
LOC_Os07g15190		LOC_Os12g03260	LOC_Os09g20880		LOC_Os03g12850
LOC_Os08g16660		LOC_Os12g22270	LOC_Os09g22030		LOC_Os03g13450
LOC_Os08g01170		LOC_Os12g22270	LOC_Os09g23084		LOC_Os03g13470
LOC_Os08g22840		LOC_Os12g22284	LOC_Os09g25600		LOC_Os03g13470
LOC_Os08g23410		LOC_Os12g22480	LOC_Os09g25760		LOC_Os03g13480
LOC_Os08g28400		LOC_Os12g24510	LOC_Os09g25850		LOC_Os03g02190
LOC_Os08g29370		LOC_Os12g24510	LOC_Os09g25850		LOC_Os03g02190
LOC_Os08g32610		LOC_Os12g24530	LOC_Os09g25850		LOC_Os03g13820
LOC_Os08g32620		LOC_Os12g25180	LOC_Os09g26310		LOC_Os03g13820
LOC_Os08g33400		LOC_Os12g25660	LOC_Os09g31140		LOC_Os03g13830
LOC_Os08g33820		LOC_Os12g25700	LOC_Os09g31522		LOC_Os03g14030
LOC_Os08g34320		LOC_Os12g26290	LOC_Os09g33460		LOC_Os03g14380
LOC_Os08g35420		LOC_Os12g26940	LOC_Os09g03939		LOC_Os03g14890
LOC_Os08g35420		LOC_Os12g03899	LOC_Os09g03939		LOC_Os03g14990
LOC_Os08g35760		LOC_Os12g03960	LOC_Os09g36540		LOC_Os03g15460
LOC_Os08g35760		LOC_Os12g04020	LOC_Os09g39220		LOC_Os03g15630
LOC_Os08g35770		LOC_Os12g29040	LOC_Os09g39430		LOC_Os03g15640
LOC_Os08g35780		LOC_Os12g04340	LOC_Os09g04624		LOC_Os03g02460
LOC_Os08g37020		LOC_Os12g34524	LOC_Os09g10054		LOC_Os03g16290
LOC_Os08g37700		LOC_Os12g34524	LOC_Os09g11470		LOC_Os03g16490
LOC_Os08g01380		LOC_Os12g34802			LOC_Os03g16610
LOC_Os08g39300		LOC_Os12g35260			LOC_Os03g16780
LOC_Os08g39300		LOC_Os12g36440			LOC_Os03g16890
LOC_Os08g39680		LOC_Os12g37640			LOC_Os03g16970
LOC_Os08g44050		LOC_Os12g37640			LOC_Os03g17460
LOC_Os08g44680		LOC_Os12g37640			LOC_Os03g17470
LOC_Os08g05620		LOC_Os12g37650			LOC_Os03g17840
LOC_Os08g06300		LOC_Os12g37650			LOC_Os03g17850
LOC_Os08g06630		LOC_Os12g37870			LOC_Os03g17850
LOC_Os08g10020		LOC_Os12g38800			LOC_Os04g23580
LOC_Os08g13580		LOC_Os12g39270			LOC_Os04g25560
LOC_Os08g13795		LOC_Os12g39380			LOC_Os04g31110
LOC_Os08g14450		LOC_Os12g41590			LOC_Os04g31680
LOC_Os08g15246		LOC_Os12g41600			LOC_Os04g32510
LOC_Os08g15296		LOC_Os12g41600			LOC_Os04g32590
LOC_Os08g15270		LOC_Os12g41600			LOC_Os04g32820
LOC_Os08g15270		LOC_Os12g41720			LOC_Os04g33170
LOC_Os09g17750		LOC_Os12g41730			LOC_Os04g33190
LOC_Os09g20250		LOC_Os12g41750			LOC_Os04g33200
LOC_Os09g24870		LOC_Os12g42420			LOC_Os04g33450
LOC_Os09g26730		LOC_Os12g42876			LOC_Os04g33450
LOC_Os09g26810		LOC_Os12g43810			LOC_Os04g33530
LOC_Os09g27420		LOC_Os12g43900			LOC_Os04g35100
LOC_Os09g27620		LOC_Os12g06060			LOC_Os04g35410
LOC_Os09g28580		LOC_Os12g06150			LOC_Os04g36062
LOC_Os09g37590		LOC_Os12g06150			LOC_Os04g37550
LOC_Os09g38340		LOC_Os12g06270			LOC_Os04g38220
LOC_Os09g38340		LOC_Os12g01550			LOC_Os04g38220
LOC_Os09g39180		LOC_Os12g01560			LOC_Os04g38220
LOC_Os09g11700		LOC_Os12g01560			LOC_Os04g38430
LOC_Os09g02070		LOC_Os12g07160			LOC_Os04g39410
		LOC_Os12g07190			LOC_Os04g39840
		LOC_Os12g07500			LOC_Os04g41310
		LOC_Os12g07540			LOC_Os04g41490
		LOC_Os12g07560			LOC_Os04g42250
		LOC_Os12g07580			LOC_Os04g42310
		LOC_Os12g08720			LOC_Os04g42610
		LOC_Os12g08720			LOC_Os04g42610
		LOC_Os12g08720			LOC_Os04g43290
		LOC_Os12g08740			LOC_Os04g43750
		LOC_Os12g01770			LOC_Os04g43910
		LOC_Os12g01770			LOC_Os04g43910
		LOC_Os12g09640			LOC_Os04g44230
		LOC_Os12g10230			LOC_Os04g44230
		LOC_Os12g10320			LOC_Os04g44500
		LOC_Os12g10710			LOC_Os04g44510
		LOC_Os12g10740			LOC_Os04g45290
		LOC_Os12g10784			LOC_Os04g45580
		LOC_Os12g12280			LOC_Os04g45860
		LOC_Os12g12460			LOC_Os04g45960
		LOC_Os12g12470			LOC_Os04g47190
		LOC_Os12g12514			LOC_Os04g47190
		LOC_Os12g12880			LOC_Os04g48770
		LOC_Os12g13100			LOC_Os04g48870
		LOC_Os12g13100			LOC_Os04g49160
		LOC_Os12g02300			LOC_Os04g50770
		LOC_Os12g02310			LOC_Os04g50780
		LOC_Os12g02310			LOC_Os04g50950
		LOC_Os12g02330			LOC_Os04g51040
		LOC_Os12g02350			LOC_Os04g51050
		LOC_Os12g02370			LOC_Os04g51590
		LOC_Os12g13640			LOC_Os04g51600
		LOC_Os12g02370			LOC_Os04g51990
		LOC_Os12g02490			LOC_Os04g52361
		LOC_Os12g02490			LOC_Os04g52380
		LOC_Os12g15500			LOC_Os04g53580
		LOC_Os12g16200			LOC_Os04g53750
		LOC_Os12g16250			LOC_Os04g53760
		LOC_Os12g02700			LOC_Os04g53998
		LOC_Os12g17160			LOC_Os04g53998
		LOC_Os12g17240			LOC_Os04g54220
		LOC_Os02g02830			LOC_Os04g56710
		LOC_Os02g19530			LOC_Os04g56740
		LOC_Os02g19650			LOC_Os04g57950
		LOC_Os02g21290			LOC_Os04g59520
		LOC_Os02g21685			LOC_Os04g59570
		LOC_Os02g21700			LOC_Os04g14220
		LOC_Os02g03294			LOC_Os04g16970
		LOC_Os02g03575			LOC_Os04g01130
		LOC_Os02g27060			LOC_Os04g01140
		LOC_Os02g27980			LOC_Os05g02920
		LOC_Os02g28170			LOC_Os05g03174
		LOC_Os02g28180			LOC_Os05g03174
		LOC_Os02g28200			LOC_Os05g03190
		LOC_Os02g28340			LOC_Os05g03310
		LOC_Os02g03950			LOC_Os05g25040
		LOC_Os02g28900			LOC_Os05g25640
		LOC_Os02g31160			LOC_Os05g28340
		LOC_Os02g31170			LOC_Os05g28510
		LOC_Os02g31280			LOC_Os05g28830
		LOC_Os02g31867			LOC_Os05g31785
		LOC_Os02g32480			LOC_Os05g31910
		LOC_Os02g32490			LOC_Os05g32110
		LOC_Os02g32504			LOC_Os05g32110
		LOC_Os02g32504			LOC_Os05g32170
		LOC_Os02g32570			LOC_Os05g04380
		LOC_Os02g32580			LOC_Os05g04380
		LOC_Os02g32580			LOC_Os05g34170
		LOC_Os02g33000			LOC_Os05g34500
		LOC_Os02g04440			LOC_Os05g04500
		LOC_Os02g33820			LOC_Os05g35290
		LOC_Os02g34860			LOC_Os05g04584
		LOC_Os02g34860			LOC_Os05g04584
		LOC_Os02g34930			LOC_Os05g04584
		LOC_Os02g04710			LOC_Os05g37130
		LOC_Os02g35730			LOC_Os05g37690
		LOC_Os02g35940			LOC_Os05g04740
		LOC_Os02g35970			LOC_Os05g38420
		LOC_Os02g36550			LOC_Os05g42000
		LOC_Os02g36590			LOC_Os05g46470
		LOC_Os02g37120			LOC_Os05g46760
		LOC_Os02g37120			LOC_Os05g48850
		LOC_Os02g37140			LOC_Os05g48980
		LOC_Os02g37300			LOC_Os05g49380
		LOC_Os02g37654			LOC_Os05g49540
		LOC_Os02g37680			LOC_Os05g50220
		LOC_Os02g37750			LOC_Os05g50250
		LOC_Os02g37790			LOC_Os05g50510
		LOC_Os02g37830			LOC_Os05g50550
		LOC_Os02g39560			LOC_Os05g50560
		LOC_Os02g39850			LOC_Os05g51520
		LOC_Os02g40110			LOC_Os05g07060
		LOC_Os02g41610			LOC_Os05g08950
		LOC_Os02g41630			LOC_Os05g10690
		LOC_Os02g41630			LOC_Os05g01070
		LOC_Os02g42690			LOC_Os05g15770
		LOC_Os02g43220			LOC_Os05g15800
		LOC_Os02g43280			LOC_Os06g17390
		LOC_Os02g43280			LOC_Os06g22330
		LOC_Os02g43290			LOC_Os06g23140
		LOC_Os02g43640			LOC_Os06g23274
		LOC_Os02g43970			LOC_Os06g03640
		LOC_Os02g44230			LOC_Os06g29260
		LOC_Os02g45250			LOC_Os06g29400
		LOC_Os02g45310			LOC_Os06g04090
		LOC_Os02g45750			LOC_Os06g04090
		LOC_Os02g45870			LOC_Os06g04090
		LOC_Os02g46270			LOC_Os06g30940
		LOC_Os02g46270			LOC_Os06g30950
		LOC_Os02g46410			LOC_Os06g30960
		LOC_Os02g46420			LOC_Os06g04550
		LOC_Os02g46970			LOC_Os06g35410
		LOC_Os02g46970			LOC_Os06g35550
		LOC_Os02g47880			LOC_Os06g35830
		LOC_Os02g48140			LOC_Os06g36090
		LOC_Os02g48150			LOC_Os06g36480
		LOC_Os02g48900			LOC_Os06g38950
		LOC_Os02g49060			LOC_Os06g39470
		LOC_Os02g49060			LOC_Os06g39912
		LOC_Os02g49440			LOC_Os06g39912
		LOC_Os02g49910			LOC_Os06g41440
		LOC_Os02g50020			LOC_Os06g05970
		LOC_Os02g50230			LOC_Os06g45380
		LOC_Os02g50350			LOC_Os06g05990
		LOC_Os02g50480			LOC_Os06g45500
		LOC_Os02g50490			LOC_Os06g45890
		LOC_Os02g50590			LOC_Os06g45940
		LOC_Os02g50590			LOC_Os06g46780
		LOC_Os02g50590			LOC_Os06g47300
		LOC_Os02g06350			LOC_Os06g06250
		LOC_Os02g52934			LOC_Os06g48620
		LOC_Os02g06550			LOC_Os06g49310
		LOC_Os02g53530			LOC_Os06g49505
		LOC_Os02g54020			LOC_Os06g49660
		LOC_Os02g55090			LOC_Os06g49670
		LOC_Os02g55450			LOC_Os06g49750
		LOC_Os02g01590			LOC_Os06g50830
		LOC_Os02g55970			LOC_Os06g11500
		LOC_Os02g56140			LOC_Os06g12240
		LOC_Os02g57790			LOC_Os06g12680
		LOC_Os02g58214			LOC_Os06g13120
		LOC_Os02g07100			LOC_Os06g13310
		LOC_Os02g08100			LOC_Os06g13600
		LOC_Os02g08110			LOC_Os06g13839
		LOC_Os02g08230			LOC_Os06g14120
		LOC_Os02g08230			LOC_Os07g03030
		LOC_Os02g08530			LOC_Os07g26700
		LOC_Os02g08540			LOC_Os07g03830
		LOC_Os02g09510			LOC_Os07g27810
		LOC_Os02g02040			LOC_Os07g29600
		LOC_Os02g02040			LOC_Os07g32620
		LOC_Os02g11705			LOC_Os07g01340
		LOC_Os02g11710			LOC_Os07g35680
		LOC_Os02g11710			LOC_Os07g35740
		LOC_Os02g11770			LOC_Os07g37310
		LOC_Os02g12980			LOC_Os07g37580
		LOC_Os02g13020			LOC_Os07g37980
		LOC_Os02g13110			LOC_Os07g38120
		LOC_Os02g13150			LOC_Os07g38460
		LOC_Os02g13590			LOC_Os07g38470
		LOC_Os02g13600			LOC_Os07g01370
		LOC_Os02g13880			LOC_Os07g39340
		LOC_Os02g14130			LOC_Os07g39810
		LOC_Os02g14890			LOC_Os07g39890
		LOC_Os02g15120			LOC_Os07g39920
		LOC_Os02g16000			LOC_Os07g40320
		LOC_Os03g02710			LOC_Os07g41250
		LOC_Os03g18290			LOC_Os07g43090
		LOC_Os03g18370			LOC_Os07g44230
		LOC_Os03g18380			LOC_Os07g44250
		LOC_Os03g18729			LOC_Os07g44280
		LOC_Os03g18740			LOC_Os07g44950
		LOC_Os03g19120			LOC_Os07g46380
		LOC_Os03g19120			LOC_Os07g46580
		LOC_Os03g19310			LOC_Os07g05880
		LOC_Os03g19520			LOC_Os07g48200
		LOC_Os03g19600			LOC_Os07g48680
		LOC_Os03g20170			LOC_Os07g49250
		LOC_Os03g20980			LOC_Os07g07350
		LOC_Os03g22200			LOC_Os07g07680
		LOC_Os03g22760			LOC_Os07g01080
		LOC_Os03g03164			LOC_Os07g09420
		LOC_Os03g03164			LOC_Os07g10440
		LOC_Os03g24610			LOC_Os07g11000
		LOC_Os03g24610			LOC_Os07g15920
		LOC_Os03g24770			LOC_Os08g25010
		LOC_Os03g03440			LOC_Os08g25370
		LOC_Os03g26120			LOC_Os08g25380
		LOC_Os03g26510			LOC_Os08g26880
		LOC_Os03g28160			LOC_Os08g27710
		LOC_Os03g28160			LOC_Os08g33140
		LOC_Os03g28170			LOC_Os08g33200
		LOC_Os03g28170			LOC_Os08g34270
		LOC_Os03g28360			LOC_Os08g34280
		LOC_Os03g29150			LOC_Os08g36540
		LOC_Os03g29360			LOC_Os08g36740
		LOC_Os03g29420			LOC_Os08g36790
		LOC_Os03g29910			LOC_Os08g37350
		LOC_Os03g29910			LOC_Os08g37750
		LOC_Os03g29920			LOC_Os08g38170
		LOC_Os03g30920			LOC_Os08g38170
		LOC_Os03g32470			LOC_Os08g38900
		LOC_Os03g35600			LOC_Os08g39490
		LOC_Os03g35920			LOC_Os08g39490
		LOC_Os03g36080			LOC_Os08g40250
		LOC_Os03g37470			LOC_Os08g40510
		LOC_Os03g37830			LOC_Os08g41270
		LOC_Os03g38170			LOC_Os08g41760
		LOC_Os03g04570			LOC_Os08g41890
		LOC_Os03g38640			LOC_Os08g42730
		LOC_Os03g04650			LOC_Os08g43270
		LOC_Os03g40250			LOC_Os08g43280
		LOC_Os03g40310			LOC_Os08g43460
		LOC_Os03g40490			LOC_Os08g43670
		LOC_Os03g42569			LOC_Os08g44430
		LOC_Os03g42830			LOC_Os08g44610
		LOC_Os03g43010			LOC_Os08g05510
		LOC_Os03g04990			LOC_Os08g05520
		LOC_Os03g43650			LOC_Os08g05520
		LOC_Os03g43670			LOC_Os08g05810
		LOC_Os03g43684			LOC_Os08g06100
		LOC_Os03g43820			LOC_Os08g06100
		LOC_Os03g43990			LOC_Os08g06100
		LOC_Os03g44930			LOC_Os08g06120
		LOC_Os03g05270			LOC_Os08g01820
		LOC_Os03g45250			LOC_Os08g08950
		LOC_Os03g45370			LOC_Os08g02300
		LOC_Os03g46420			LOC_Os08g14570
		LOC_Os03g46424			LOC_Os08g02320
		LOC_Os03g05390			LOC_Os08g14810
		LOC_Os03g05390			LOC_Os08g14850
		LOC_Os03g05390			LOC_Os08g15020
		LOC_Os03g47230			LOC_Os09g02650
		LOC_Os03g05420			LOC_Os09g02650
		LOC_Os03g47510			LOC_Os09g20370
		LOC_Os03g48180			LOC_Os09g20880
		LOC_Os03g48180			LOC_Os09g21200
		LOC_Os03g48260			LOC_Os09g21340
		LOC_Os03g48480			LOC_Os09g24700
		LOC_Os03g05560			LOC_Os09g25150
		LOC_Os03g48626			LOC_Os09g25150
		LOC_Os03g48642			LOC_Os09g25200
		LOC_Os03g50210			LOC_Os09g25290
		LOC_Os03g50430			LOC_Os09g25290
		LOC_Os03g50970			LOC_Os09g25490
		LOC_Os03g51110			LOC_Os09g25490
		LOC_Os03g51160			LOC_Os09g25490
		LOC_Os03g51740			LOC_Os09g25490
		LOC_Os03g52070			LOC_Os09g25580
		LOC_Os03g52070			LOC_Os09g26660
		LOC_Os03g52239			LOC_Os09g28354
		LOC_Os03g52239			LOC_Os09g28590
		LOC_Os03g52880			LOC_Os09g28600
		LOC_Os03g52880			LOC_Os09g29270
		LOC_Os03g55510			LOC_Os09g30230
		LOC_Os03g55800			LOC_Os09g30980
		LOC_Os03g06350			LOC_Os09g31390
		LOC_Os03g56180			LOC_Os09g32000
		LOC_Os03g56260			LOC_Os09g32080
		LOC_Os03g56420			LOC_Os09g32450
		LOC_Os03g57070			LOC_Os09g32480
		LOC_Os03g57420			LOC_Os09g34060
		LOC_Os03g57460			LOC_Os09g34320
		LOC_Os03g58110			LOC_Os09g34320
		LOC_Os03g58580			LOC_Os09g35020
		LOC_Os03g58930			LOC_Os09g35720
		LOC_Os03g58930			LOC_Os09g04050
		LOC_Os03g58930			LOC_Os09g36244
		LOC_Os03g59560			LOC_Os09g36244
		LOC_Os03g60180			LOC_Os09g36250
		LOC_Os03g60190			LOC_Os09g36250
		LOC_Os03g60240			LOC_Os09g36250
		LOC_Os03g60350			LOC_Os09g36260
		LOC_Os03g60430			LOC_Os09g37180
		LOC_Os03g60509			LOC_Os09g37180
		LOC_Os03g60820			LOC_Os09g37280
		LOC_Os03g06840			LOC_Os09g37446
		LOC_Os03g61720			LOC_Os09g38759
		LOC_Os03g61720			LOC_Os09g39280
		LOC_Os03g61890			LOC_Os09g07320
		LOC_Os03g06930			LOC_Os09g08410
		LOC_Os03g63370			LOC_Os09g01960
		LOC_Os03g63370			LOC_Os09g13650
		LOC_Os03g63370			LOC_Os09g13650
		LOC_Os03g63540			LOC_Os09g16090
		LOC_Os03g63970			LOC_Os09g16110
		LOC_Os03g64170			LOC_Os09g16120
		LOC_Os03g01590
		LOC_Os03g07530
		LOC_Os03g08360
		LOC_Os03g08360
		LOC_Os03g08360
		LOC_Os03g08600
		LOC_Os03g08770
		LOC_Os03g08970
		LOC_Os03g09110
		LOC_Os03g09120
		LOC_Os03g09120
		LOC_Os03g09180
		LOC_Os03g10030
		LOC_Os03g10680
		LOC_Os03g01890
		LOC_Os03g10830
		LOC_Os03g10830
		LOC_Os03g12030
		LOC_Os03g12030
		LOC_Os03g12030
		LOC_Os03g12150
		LOC_Os03g12150
		LOC_Os03g12160
		LOC_Os03g12250
		LOC_Os03g02040
		LOC_Os03g12320
		LOC_Os03g12620
		LOC_Os03g12680
		LOC_Os03g12680
		LOC_Os03g12690
		LOC_Os03g12910
		LOC_Os03g12930
		LOC_Os03g13480
		LOC_Os03g13820
		LOC_Os03g13820
		LOC_Os03g13880
		LOC_Os03g14160
		LOC_Os03g14170
		LOC_Os03g14170
		LOC_Os03g14380
		LOC_Os03g14500
		LOC_Os03g14500
		LOC_Os03g14570
		LOC_Os03g14730
		LOC_Os03g14730
		LOC_Os03g14730
		LOC_Os03g14900
		LOC_Os03g14910
		LOC_Os03g15920
		LOC_Os03g16980
		LOC_Os03g17740
		LOC_Os03g17850
		LOC_Os03g17850
		LOC_Os03g17850
		LOC_Os04g20280
		LOC_Os04g20330
		LOC_Os04g20400
		LOC_Os04g20474
		LOC_Os04g20590
		LOC_Os04g20700
		LOC_Os04g20920
		LOC_Os04g21200
		LOC_Os04g21320
		LOC_Os04g21920
		LOC_Os04g22370
		LOC_Os04g23580
		LOC_Os04g24110
		LOC_Os04g24110
		LOC_Os04g26490
		LOC_Os04g26870
		LOC_Os04g26890
		LOC_Os04g27790
		LOC_Os04g28520
		LOC_Os04g28620
		LOC_Os04g28780
		LOC_Os04g28780
		LOC_Os04g31410
		LOC_Os04g31550
		LOC_Os04g31550
		LOC_Os04g31630
		LOC_Os04g32820
		LOC_Os04g33020
		LOC_Os04g33310
		LOC_Os04g33390
		LOC_Os04g33450
		LOC_Os04g33860
		LOC_Os04g33860
		LOC_Os04g33990
		LOC_Os04g34120
		LOC_Os04g34120
		LOC_Os04g35100
		LOC_Os04g35820
		LOC_Os04g35830
		LOC_Os04g35890
		LOC_Os04g36062
		LOC_Os04g37850
		LOC_Os04g37880
		LOC_Os04g38220
		LOC_Os04g38220
		LOC_Os04g38230
		LOC_Os04g38720
		LOC_Os04g39240
		LOC_Os04g39444
		LOC_Os04g39840
		LOC_Os04g40730
		LOC_Os04g40730
		LOC_Os04g40740
		LOC_Os04g40860
		LOC_Os04g40870
		LOC_Os04g41189
		LOC_Os04g41200
		LOC_Os04g41540
		LOC_Os04g41540
		LOC_Os04g42310
		LOC_Os04g42610
		LOC_Os04g42610
		LOC_Os04g43810
		LOC_Os04g43820
		LOC_Os04g44500
		LOC_Os04g44600
		LOC_Os04g44600
		LOC_Os04g44610
		LOC_Os04g44610
		LOC_Os04g44620
		LOC_Os04g45100
		LOC_Os04g45160
		LOC_Os04g45160
		LOC_Os04g45280
		LOC_Os04g45420
		LOC_Os04g45460
		LOC_Os04g45580
		LOC_Os04g45670
		LOC_Os04g45800
		LOC_Os04g46010
		LOC_Os04g46100
		LOC_Os04g46410
		LOC_Os04g46444
		LOC_Os04g46894
		LOC_Os04g46940
		LOC_Os04g46990
		LOC_Os04g47080
		LOC_Os04g47090
		LOC_Os04g47170
		LOC_Os04g47180
		LOC_Os04g47190
		LOC_Os04g47190
		LOC_Os04g47210
		LOC_Os04g47470
		LOC_Os04g47480
		LOC_Os04g05590
		LOC_Os04g48350
		LOC_Os04g05700
		LOC_Os04g49160
		LOC_Os04g49170
		LOC_Os04g50780
		LOC_Os04g51410
		LOC_Os04g51460
		LOC_Os04g51580
		LOC_Os04g51580
		LOC_Os04g51590
		LOC_Os04g51600
		LOC_Os04g51630
		LOC_Os04g52164
		LOC_Os04g52164
		LOC_Os04g52361
		LOC_Os04g52700
		LOC_Os04g52710
		LOC_Os04g53240
		LOC_Os04g53370
		LOC_Os04g53370
		LOC_Os04g53540
		LOC_Os04g53550
		LOC_Os04g53800
		LOC_Os04g54002
		LOC_Os04g54550
		LOC_Os04g01480
		LOC_Os04g56370
		LOC_Os04g56500
		LOC_Os04g57310
		LOC_Os04g57730
		LOC_Os04g57730
		LOC_Os04g57970
		LOC_Os04g58140
		LOC_Os04g58860
		LOC_Os04g59120
		LOC_Os04g59120
		LOC_Os04g59130
		LOC_Os04g59150
		LOC_Os04g59330
		LOC_Os04g59520
		LOC_Os04g59530
		LOC_Os04g06910
		LOC_Os04g11956
		LOC_Os04g11962
		LOC_Os04g11980
		LOC_Os04g11980
		LOC_Os04g13190
		LOC_Os04g14640
		LOC_Os04g02380
		LOC_Os04g02630
		LOC_Os05g18350
		LOC_Os05g18470
		LOC_Os05g18470
		LOC_Os05g18470
		LOC_Os05g03140
		LOC_Os05g03610
		LOC_Os05g27304
		LOC_Os05g28500
		LOC_Os05g28510
		LOC_Os05g28650
		LOC_Os05g28860
		LOC_Os05g30800
		LOC_Os05g30920
		LOC_Os05g30950
		LOC_Os05g31750
		LOC_Os05g31760
		LOC_Os05g04150
		LOC_Os05g04170
		LOC_Os05g04170
		LOC_Os05g32170
		LOC_Os05g04180
		LOC_Os05g32380
		LOC_Os05g32380
		LOC_Os05g01280
		LOC_Os05g01290
		LOC_Os05g33080
		LOC_Os05g01290
		LOC_Os05g33630
		LOC_Os05g33630
		LOC_Os05g04370
		LOC_Os05g04380
		LOC_Os05g04380
		LOC_Os05g34660
		LOC_Os05g34740
		LOC_Os05g04500
		LOC_Os05g04510
		LOC_Os05g35210
		LOC_Os05g35350
		LOC_Os05g35594
		LOC_Os05g35594
		LOC_Os05g35610
		LOC_Os05g04550
		LOC_Os05g04570
		LOC_Os05g36320
		LOC_Os05g36900
		LOC_Os05g04600
		LOC_Os05g37600
		LOC_Os05g37710
		LOC_Os05g38350
		LOC_Os05g04810
		LOC_Os05g39540
		LOC_Os05g04830
		LOC_Os05g40020
		LOC_Os05g41380
		LOC_Os05g41590
		LOC_Os05g05030
		LOC_Os05g42000
		LOC_Os05g42020
		LOC_Os05g43480
		LOC_Os05g43520
		LOC_Os05g43860
		LOC_Os05g43860
		LOC_Os05g43940
		LOC_Os05g43970
		LOC_Os05g43990
		LOC_Os05g44100
		LOC_Os05g44410
		LOC_Os05g44410
		LOC_Os05g44420
		LOC_Os05g44430
		LOC_Os05g44570
		LOC_Os05g44620
		LOC_Os05g45130
		LOC_Os05g45140
		LOC_Os05g45170
		LOC_Os05g45210
		LOC_Os05g45240
		LOC_Os05g46470
		LOC_Os05g46610
		LOC_Os05g47870
		LOC_Os05g48000
		LOC_Os05g48360
		LOC_Os05g48360
		LOC_Os05g48600
		LOC_Os05g01470
		LOC_Os05g49380
		LOC_Os05g50360
		LOC_Os05g51160
		LOC_Os05g05860
		LOC_Os05g51590
		LOC_Os05g06670
		LOC_Os05g07420
		LOC_Os05g08370
		LOC_Os05g08370
		LOC_Os05g08380
		LOC_Os05g08550
		LOC_Os05g08554
		LOC_Os05g08570
		LOC_Os05g08640
		LOC_Os05g08710
		LOC_Os05g08710
		LOC_Os05g08950
		LOC_Os05g09680
		LOC_Os05g09704
		LOC_Os05g09724
		LOC_Os05g09740
		LOC_Os05g10210
		LOC_Os05g11200
		LOC_Os05g11414
		LOC_Os05g11510
		LOC_Os05g11810
		LOC_Os05g11990
		LOC_Os05g12000
		LOC_Os05g12400
		LOC_Os05g12410
		LOC_Os05g12420
		LOC_Os05g12481
		LOC_Os05g12490
		LOC_Os05g12720
		LOC_Os05g12808
		LOC_Os05g12808
		LOC_Os05g13520
		LOC_Os05g13520
		LOC_Os05g13520
		LOC_Os05g13940
		LOC_Os05g14240
		LOC_Os05g14240
		LOC_Os05g14560
		LOC_Os05g14580
		LOC_Os05g15300
		LOC_Os06g18010
		LOC_Os06g18010
		LOC_Os06g18670
		LOC_Os06g18780
		LOC_Os06g19070
		LOC_Os06g19080
		LOC_Os06g19530
		LOC_Os06g03200
		LOC_Os06g21220
		LOC_Os06g21230
		LOC_Os06g21250
		LOC_Os06g21280
		LOC_Os06g22070
		LOC_Os06g22330
		LOC_Os06g22340
		LOC_Os06g22870
		LOC_Os06g23274
		LOC_Os06g23274
		LOC_Os06g03530
		LOC_Os06g24010
		LOC_Os06g03640
		LOC_Os06g24370
		LOC_Os06g24404
		LOC_Os06g03790
		LOC_Os06g03790
		LOC_Os06g03800
		LOC_Os06g03880
		LOC_Os06g28194
		LOC_Os06g01240
		LOC_Os06g28820
		LOC_Os06g28820
		LOC_Os06g04080
		LOC_Os06g04090
		LOC_Os06g30090
		LOC_Os06g30130
		LOC_Os06g30130
		LOC_Os06g04190
		LOC_Os06g04200
		LOC_Os06g04200
		LOC_Os06g04220
		LOC_Os06g30950
		LOC_Os06g33720
		LOC_Os06g34070
		LOC_Os06g34120
		LOC_Os06g34390
		LOC_Os06g34810
		LOC_Os06g35410
		LOC_Os06g35520
		LOC_Os06g35970
		LOC_Os06g36000
		LOC_Os06g36090
		LOC_Os06g36090
		LOC_Os06g36520
		LOC_Os06g37330
		LOC_Os06g37540
		LOC_Os06g37550
		LOC_Os06g37560
		LOC_Os06g37560
		LOC_Os06g37630
		LOC_Os06g05120
		LOC_Os06g05130
		LOC_Os06g39080
		LOC_Os06g39515
		LOC_Os06g39515
		LOC_Os06g39515
		LOC_Os06g39590
		LOC_Os06g39906
		LOC_Os06g39912
		LOC_Os06g39912
		LOC_Os06g39912
		LOC_Os06g39920
		LOC_Os06g40150
		LOC_Os06g40500
		LOC_Os06g40500
		LOC_Os06g41440
		LOC_Os06g41450
		LOC_Os06g05540
		LOC_Os06g41910
		LOC_Os06g05550
		LOC_Os06g41930
		LOC_Os06g42205
		LOC_Os06g05630
		LOC_Os06g42470
		LOC_Os06g42650
		LOC_Os06g42800
		LOC_Os06g42800
		LOC_Os06g43060
		LOC_Os06g43620
		LOC_Os06g43620
		LOC_Os06g43620
		LOC_Os06g43630
		LOC_Os06g05790
		LOC_Os06g05800
		LOC_Os06g01440
		LOC_Os06g43930
		LOC_Os06g44060
		LOC_Os06g44300
		LOC_Os06g44300
		LOC_Os06g44610
		LOC_Os06g45100
		LOC_Os06g45110
		LOC_Os06g45340
		LOC_Os06g45350
		LOC_Os06g45350
		LOC_Os06g45380
		LOC_Os06g06040
		LOC_Os06g46284
		LOC_Os06g46430
		LOC_Os06g46690
		LOC_Os06g46799
		LOC_Os06g46799
		LOC_Os06g46799
		LOC_Os06g47170
		LOC_Os06g06240
		LOC_Os06g47750
		LOC_Os06g06250
		LOC_Os06g47820
		LOC_Os06g48500
		LOC_Os06g49000
		LOC_Os06g49750
		LOC_Os06g06440
		LOC_Os06g50370
		LOC_Os06g50380
		LOC_Os06g07100
		LOC_Os06g08830
		LOC_Os06g01934
		LOC_Os06g11080
		LOC_Os06g11350
		LOC_Os06g11500
		LOC_Os06g12870
		LOC_Os06g12950
		LOC_Os06g13230
		LOC_Os06g13230
		LOC_Os06g13460
		LOC_Os06g13839
		LOC_Os06g14050
		LOC_Os06g14750
		LOC_Os06g15170
		LOC_Os06g15220
		LOC_Os06g15220
		LOC_Os06g15370
		LOC_Os06g16420
		LOC_Os06g16810
		LOC_Os07g18154
		LOC_Os07g18874
		LOC_Os07g18874
		LOC_Os07g01214
		LOC_Os07g01214
		LOC_Os07g03210
		LOC_Os07g23120
		LOC_Os07g23130
		LOC_Os07g23150
		LOC_Os07g24190
		LOC_Os07g25590
		LOC_Os07g01250
		LOC_Os07g26450
		LOC_Os07g26530
		LOC_Os07g26610
		LOC_Os07g27430
		LOC_Os07g28570
		LOC_Os07g29550
		LOC_Os07g29600
		LOC_Os07g30100
		LOC_Os07g30150
		LOC_Os07g30610
		LOC_Os07g30620
		LOC_Os07g30620
		LOC_Os07g30760
		LOC_Os07g31884
		LOC_Os07g31884
		LOC_Os07g32010
		LOC_Os07g32020
		LOC_Os07g32620
		LOC_Os07g32630
		LOC_Os07g32640
		LOC_Os07g32640
		LOC_Os07g32710
		LOC_Os07g33480
		LOC_Os07g33480
		LOC_Os07g33850
		LOC_Os07g34020
		LOC_Os07g34410
		LOC_Os07g35140
		LOC_Os07g36240
		LOC_Os07g36590
		LOC_Os07g37310
		LOC_Os07g37530
		LOC_Os07g37580
		LOC_Os07g37630
		LOC_Os07g37700
		LOC_Os07g37700
		LOC_Os07g37900
		LOC_Os07g38120
		LOC_Os07g38120
		LOC_Os07g38120
		LOC_Os07g38120
		LOC_Os07g38470
		LOC_Os07g38730
		LOC_Os07g39620
		LOC_Os07g39660
		LOC_Os07g40040
		LOC_Os07g05410
		LOC_Os07g05460
		LOC_Os07g42140
		LOC_Os07g42520
		LOC_Os07g42780
		LOC_Os07g43010
		LOC_Os07g05580
		LOC_Os07g44080
		LOC_Os07g44090
		LOC_Os07g44330
		LOC_Os07g44950
		LOC_Os07g44960
		LOC_Os07g45100
		LOC_Os07g45100
		LOC_Os07g45130
		LOC_Os07g45570
		LOC_Os07g46380
		LOC_Os07g46490
		LOC_Os07g46580
		LOC_Os07g46800
		LOC_Os07g46846
		LOC_Os07g46870
		LOC_Os07g47110
		LOC_Os07g47140
		LOC_Os07g47150
		LOC_Os07g05880
		LOC_Os07g47480
		LOC_Os07g47700
		LOC_Os07g47820
		LOC_Os07g48200
		LOC_Os07g48330
		LOC_Os07g48370
		LOC_Os07g48680
		LOC_Os07g49240
		LOC_Os07g06680
		LOC_Os07g07360
		LOC_Os07g08360
		LOC_Os07g01810
		LOC_Os07g09010
		LOC_Os07g09620
		LOC_Os07g09980
		LOC_Os07g10440
		LOC_Os07g10770
		LOC_Os07g01110
		LOC_Os07g12480
		LOC_Os07g13610
		LOC_Os07g13634
		LOC_Os07g13660
		LOC_Os07g02540
		LOC_Os07g02540
		LOC_Os07g15920
		LOC_Os08g16920
		LOC_Os08g01150
		LOC_Os08g17420
		LOC_Os08g19610
		LOC_Os08g19650
		LOC_Os08g19680
		LOC_Os08g20190
		LOC_Os08g25220
		LOC_Os08g25290
		LOC_Os08g28570
		LOC_Os08g29760
		LOC_Os08g30014
		LOC_Os08g30080
		LOC_Os08g30340
		LOC_Os08g01290
		LOC_Os08g31030
		LOC_Os08g31040
		LOC_Os08g31040
		LOC_Os08g31560
		LOC_Os08g31700
		LOC_Os08g32010
		LOC_Os08g32010
		LOC_Os08g04190
		LOC_Os08g33050
		LOC_Os08g33210
		LOC_Os08g33210
		LOC_Os08g33380
		LOC_Os08g04300
		LOC_Os08g04310
		LOC_Os08g33920
		LOC_Os08g33940
		LOC_Os08g33970
		LOC_Os08g01330
		LOC_Os08g34200
		LOC_Os08g34210
		LOC_Os08g34280
		LOC_Os08g34280
		LOC_Os08g34330
		LOC_Os08g34330
		LOC_Os08g34400
		LOC_Os08g34550
		LOC_Os08g34610
		LOC_Os08g34610
		LOC_Os08g34895
		LOC_Os08g35600
		LOC_Os08g35720
		LOC_Os08g36960
		LOC_Os08g37130
		LOC_Os08g37360
		LOC_Os08g38690
		LOC_Os08g38760
		LOC_Os08g38880
		LOC_Os08g39860
		LOC_Os08g39860
		LOC_Os08g40420
		LOC_Os08g41520
		LOC_Os08g42050
		LOC_Os08g42100
		LOC_Os08g42400
		LOC_Os08g42870
		LOC_Os08g43020
		LOC_Os08g43400
		LOC_Os08g43400
		LOC_Os08g43550
		LOC_Os08g43550
		LOC_Os08g43670
		LOC_Os08g43670
		LOC_Os08g44840
		LOC_Os08g05440
		LOC_Os08g05440
		LOC_Os08g05660
		LOC_Os08g05670
		LOC_Os08g05870
		LOC_Os08g06100
		LOC_Os08g08110
		LOC_Os08g01830
		LOC_Os08g08800
		LOC_Os08g08820
		LOC_Os08g08830
		LOC_Os08g09170
		LOC_Os08g10240
		LOC_Os08g10244
		LOC_Os08g02230
		LOC_Os08g13320
		LOC_Os08g14450
		LOC_Os08g14570
		LOC_Os08g14580
		LOC_Os08g14600
		LOC_Os08g15020
		LOC_Os08g16350
		LOC_Os08g16359
		LOC_Os09g18450
		LOC_Os09g18560
		LOC_Os09g18594
		LOC_Os09g18594
		LOC_Os09g19150
		LOC_Os09g19274
		LOC_Os09g19930
		LOC_Os09g19930
		LOC_Os09g19940
		LOC_Os09g20460
		LOC_Os09g20684
		LOC_Os09g20880
		LOC_Os09g20980
		LOC_Os09g21230
		LOC_Os09g21990
		LOC_Os09g22030
		LOC_Os09g22030
		LOC_Os09g25340
		LOC_Os09g25470
		LOC_Os09g25600
		LOC_Os09g25840
		LOC_Os09g25850
		LOC_Os09g25850
		LOC_Os09g25850
		LOC_Os09g25850
		LOC_Os09g25860
		LOC_Os09g26360
		LOC_Os09g26860
		LOC_Os09g26870
		LOC_Os09g28280
		LOC_Os09g32680
		LOC_Os09g33460
		LOC_Os09g33460
		LOC_Os09g33500
		LOC_Os09g33690
		LOC_Os09g33700
		LOC_Os09g33710
		LOC_Os09g33710
		LOC_Os09g03939
		LOC_Os09g03939
		LOC_Os09g03939
		LOC_Os09g34320
		LOC_Os09g03960
		LOC_Os09g03960
		LOC_Os09g35590
		LOC_Os09g35670
		LOC_Os09g35690
		LOC_Os09g35750
		LOC_Os09g36244
		LOC_Os09g36250
		LOC_Os09g36340
		LOC_Os09g36540
		LOC_Os09g36580
		LOC_Os09g36680
		LOC_Os09g36700
		LOC_Os09g36730
		LOC_Os09g37020
		LOC_Os09g37050
		LOC_Os09g38130
		LOC_Os09g38759
		LOC_Os09g38970
		LOC_Os09g39410
		LOC_Os09g39430
		LOC_Os09g39430
		LOC_Os09g04624
		LOC_Os09g04710
		LOC_Os09g06719
		LOC_Os09g06770
		LOC_Os09g07330
		LOC_Os09g07350
		LOC_Os09g08410
		LOC_Os09g09270
		LOC_Os09g10054
		LOC_Os09g10274
		LOC_Os09g01910
		LOC_Os09g13560
		LOC_Os09g13650
		LOC_Os09g13650
		LOC_Os09g13870
		LOC_Os09g13880
		LOC_Os09g13890
		LOC_Os09g15980
		LOC_Os09g16090
		LOC_Os09g16280
		LOC_Os09g16280

## Sheet: Rice - mesophyll
GO term	Ontology	Description	p-value	FDR corrected p-value
GO:0015979	P	photosynthesis	1.2e-29	7.1e-27
GO:0006091	P	generation of precursor metabolites and energy	2.9e-18	8.3e-16
GO:0019684	P	photosynthesis, light reaction	9.5e-16	1.8e-13
GO:0009765	P	photosynthesis, light harvesting	1.9e-09	2.7e-07
GO:0015977	P	carbon fixation	1.7e-07	1.5e-05
GO:0008152	P	metabolic process	1.9e-07	1.5e-05
GO:0071704	P	organic substance metabolic process	1.7e-07	1.5e-05
GO:0022900	P	electron transport chain	3.8e-07	2.7e-05
GO:0055114	P	oxidation reduction	3e-06	0.00019
GO:0006119	P	oxidative phosphorylation	4.7e-05	0.0027
GO:0006412	P	translation	0.00015	0.0077
GO:0015980	P	energy derivation by oxidation of organic compounds	0.0003	0.014
GO:0015985	P	energy coupled proton transport, down electrochemical gradient	0.00086	0.033
GO:0015986	P	ATP synthesis coupled proton transport	0.00086	0.033
GO:0034220	P	ion transmembrane transport	0.00086	0.033
GO:0015992	P	proton transport	0.0016	0.054
GO:0006818	P	hydrogen transport	0.0016	0.054
GO:0005975	P	carbohydrate metabolic process	0.0023	0.072
GO:0019318	P	hexose metabolic process	0.0027	0.083
GO:0010876	P	lipid localization	0.0045	0.12
GO:0006869	P	lipid transport	0.0045	0.12
GO:0005996	P	monosaccharide metabolic process	0.0048	0.13
GO:0046483	P	heterocycle metabolic process	0.0051	0.13
GO:0006006	P	glucose metabolic process	0.0057	0.14
GO:0010467	P	gene expression	0.0073	0.17
GO:0044281	P	small molecule metabolic process	0.0093	0.21
GO:0009199	P	ribonucleoside triphosphate metabolic process	0.013	0.21
GO:0009206	P	purine ribonucleoside triphosphate biosynthetic process	0.012	0.21
GO:0009205	P	purine ribonucleoside triphosphate metabolic process	0.013	0.21
GO:0009201	P	ribonucleoside triphosphate biosynthetic process	0.012	0.21
GO:0046034	P	ATP metabolic process	0.011	0.21
GO:0009142	P	nucleoside triphosphate biosynthetic process	0.012	0.21
GO:0009144	P	purine nucleoside triphosphate metabolic process	0.013	0.21
GO:0009145	P	purine nucleoside triphosphate biosynthetic process	0.012	0.21
GO:0006754	P	ATP biosynthetic process	0.01	0.21
GO:0009141	P	nucleoside triphosphate metabolic process	0.013	0.21
GO:0009150	P	purine ribonucleotide metabolic process	0.018	0.27
GO:0009152	P	purine ribonucleotide biosynthetic process	0.017	0.27
GO:0006066	P	alcohol metabolic process	0.018	0.27
GO:0009260	P	ribonucleotide biosynthetic process	0.019	0.28
GO:0006164	P	purine nucleotide biosynthetic process	0.02	0.28
GO:0009259	P	ribonucleotide metabolic process	0.02	0.28
GO:0006163	P	purine nucleotide metabolic process	0.022	0.29
GO:0015672	P	monovalent inorganic cation transport	0.022	0.29
GO:0044271	P	cellular nitrogen compound biosynthetic process	0.032	0.41
GO:0009165	P	nucleotide biosynthetic process	0.037	0.47
GO:0055086	P	nucleobase, nucleoside and nucleotide metabolic process	0.04	0.48
GO:0006457	P	protein folding	0.057	0.68
GO:0006753	P	nucleoside phosphate metabolic process	0.073	0.84
GO:0009117	P	nucleotide metabolic process	0.073	0.84
GO:0080090	P	regulation of primary metabolic process	0.76	1
GO:0019222	P	regulation of metabolic process	0.32	1
GO:0044283	P	small molecule biosynthetic process	0.11	1
GO:0033036	P	macromolecule localization	0.4	1
GO:0060255	P	regulation of macromolecule metabolic process	0.59	1
GO:0043436	P	oxoacid metabolic process	0.52	1
GO:0019538	P	protein metabolic process	0.37	1
GO:0006807	P	nitrogen compound metabolic process	1	1
GO:0050789	P	regulation of biological process	0.48	1
GO:0044267	P	cellular protein metabolic process	0.1	1
GO:0044260	P	cellular macromolecule metabolic process	1	1
GO:0065007	P	biological regulation	0.48	1
GO:0006629	P	lipid metabolic process	0.44	1
GO:0006812	P	cation transport	0.14	1
GO:0006811	P	ion transport	0.12	1
GO:0006810	P	transport	0.77	1
GO:0050794	P	regulation of cellular process	0.68	1
GO:0043412	P	macromolecule modification	0.9	1
GO:0051234	P	establishment of localization	0.77	1
GO:0050896	P	response to stimulus	0.95	1
GO:0006950	P	response to stress	0.94	1
GO:0006355	P	regulation of transcription, DNA-dependent	0.61	1
GO:0010556	P	regulation of macromolecule biosynthetic process	0.8	1
GO:0006350	P	transcription	0.57	1
GO:0006351	P	transcription, DNA-dependent	0.68	1
GO:0032774	P	RNA biosynthetic process	0.68	1
GO:0016310	P	phosphorylation	0.44	1
GO:0044249	P	cellular biosynthetic process	0.84	1
GO:0034641	P	cellular nitrogen compound metabolic process	0.28	1
GO:0034645	P	cellular macromolecule biosynthetic process	0.99	1
GO:0006139	P	nucleobase, nucleoside, nucleotide and nucleic acid metabolic process	1	1
GO:0006508	P	proteolysis	0.96	1
GO:0016070	P	RNA metabolic process	0.66	1
GO:0043687	P	post-translational protein modification	0.92	1
GO:0009987	P	cellular process	0.76	1
GO:0055085	P	transmembrane transport	0.71	1
GO:0006082	P	organic acid metabolic process	0.52	1
GO:0051252	P	regulation of RNA metabolic process	0.62	1
GO:0043170	P	macromolecule metabolic process	1	1
GO:0009889	P	regulation of biosynthetic process	0.8	1
GO:0031326	P	regulation of cellular biosynthetic process	0.8	1
GO:0031323	P	regulation of cellular metabolic process	0.54	1
GO:0019752	P	carboxylic acid metabolic process	0.52	1
GO:0045449	P	regulation of transcription	0.76	1
GO:0010468	P	regulation of gene expression	0.62	1
GO:0006468	P	protein amino acid phosphorylation	0.96	1
GO:0019219	P	regulation of nucleobase, nucleoside, nucleotide and nucleic acid metabolic process	0.76	1
GO:0006464	P	protein modification process	0.92	1
GO:0009058	P	biosynthetic process	0.8	1
GO:0009059	P	macromolecule biosynthetic process	0.99	1
GO:0051171	P	regulation of nitrogen compound metabolic process	0.76	1
GO:0044262	P	cellular carbohydrate metabolic process	0.098	1
GO:0051179	P	localization	0.78	1
GO:0044238	P	primary metabolic process	0.99	1
GO:0042180	P	cellular ketone metabolic process	0.53	1
GO:0044237	P	cellular metabolic process	0.15	1
GO:0006796	P	phosphate metabolic process	0.54	1
GO:0006793	P	phosphorus metabolic process	0.54	1
GO:0006259	P	DNA metabolic process	1	1
GO:0016984	F	ribulose-bisphosphate carboxylase activity	1.7e-07	6.3e-05
GO:0016655	F	oxidoreductase activity, acting on NADH or NADPH, quinone or similar compound as acceptor	2.6e-06	0.00048
GO:0016651	F	oxidoreductase activity, acting on NADH or NADPH	6.9e-06	0.00083
GO:0003954	F	NADH dehydrogenase activity	2.4e-05	0.0012
GO:0050136	F	NADH dehydrogenase (quinone) activity	2.4e-05	0.0012
GO:0008137	F	NADH dehydrogenase (ubiquinone) activity	2.4e-05	0.0012
GO:0003735	F	structural constituent of ribosome	1.8e-05	0.0012
GO:0005198	F	structural molecule activity	9.5e-05	0.0043
GO:0016830	F	carbon-carbon lyase activity	0.00065	0.026
GO:0016491	F	oxidoreductase activity	0.00083	0.027
GO:0016831	F	carboxy-lyase activity	0.00081	0.027
GO:0015078	F	hydrogen ion transmembrane transporter activity	0.0033	0.099
GO:0015077	F	monovalent inorganic cation transmembrane transporter activity	0.01	0.28
GO:0050662	F	coenzyme binding	0.017	0.44
GO:0009055	F	electron carrier activity	0.02	0.48
GO:0046906	F	tetrapyrrole binding	0.022	0.5
GO:0048037	F	cofactor binding	0.024	0.5
GO:0016879	F	ligase activity, forming carbon-nitrogen bonds	0.029	0.58
GO:0022890	F	inorganic cation transmembrane transporter activity	0.038	0.68
GO:0016829	F	lyase activity	0.039	0.68
GO:0016874	F	ligase activity	0.037	0.68
GO:0017171	F	serine hydrolase activity	0.056	0.87
GO:0008236	F	serine-type peptidase activity	0.056	0.87
GO:0005506	F	iron ion binding	0.06	0.9
GO:0004553	F	hydrolase activity, hydrolyzing O-glycosyl compounds	0.068	0.99
GO:0004497	F	monooxygenase activity	0.32	1
GO:0004674	F	protein serine/threonine kinase activity	0.98	1
GO:0000166	F	nucleotide binding	0.72	1
GO:0004672	F	protein kinase activity	0.96	1
GO:0016818	F	hydrolase activity, acting on acid anhydrides, in phosphorus-containing anhydrides	0.88	1
GO:0016817	F	hydrolase activity, acting on acid anhydrides	0.88	1
GO:0005524	F	ATP binding	0.93	1
GO:0016757	F	transferase activity, transferring glycosyl groups	0.72	1
GO:0005488	F	binding	1	1
GO:0003676	F	nucleic acid binding	1	1
GO:0003677	F	DNA binding	1	1
GO:0017076	F	purine nucleotide binding	0.91	1
GO:0016787	F	hydrolase activity	0.99	1
GO:0020037	F	heme binding	0.085	1
GO:0043169	F	cation binding	0.98	1
GO:0016788	F	hydrolase activity, acting on ester bonds	0.99	1
GO:0016779	F	nucleotidyltransferase activity	1	1
GO:0003824	F	catalytic activity	0.83	1
GO:0016773	F	phosphotransferase activity, alcohol group as acceptor	0.89	1
GO:0016772	F	transferase activity, transferring phosphorus-containing groups	1	1
GO:0016301	F	kinase activity	0.84	1
GO:0015075	F	ion transmembrane transporter activity	0.2	1
GO:0032555	F	purine ribonucleotide binding	0.93	1
GO:0032553	F	ribonucleotide binding	0.93	1
GO:0016798	F	hydrolase activity, acting on glycosyl bonds	0.12	1
GO:0042578	F	phosphoric ester hydrolase activity	0.1	1
GO:0008233	F	peptidase activity	0.89	1
GO:0008270	F	zinc ion binding	1	1
GO:0016740	F	transferase activity	1	1
GO:0043167	F	ion binding	0.96	1
GO:0022892	F	substrate-specific transporter activity	0.55	1
GO:0046872	F	metal ion binding	0.99	1
GO:0030554	F	adenyl nucleotide binding	0.91	1
GO:0005515	F	protein binding	0.96	1
GO:0003723	F	RNA binding	1	1
GO:0004175	F	endopeptidase activity	0.63	1
GO:0001883	F	purine nucleoside binding	0.91	1
GO:0001882	F	nucleoside binding	0.88	1
GO:0016462	F	pyrophosphatase activity	0.87	1
GO:0022857	F	transmembrane transporter activity	0.47	1
GO:0030528	F	transcription regulator activity	0.41	1
GO:0005215	F	transporter activity	0.84	1
GO:0032559	F	adenyl ribonucleotide binding	0.93	1
GO:0008324	F	cation transmembrane transporter activity	0.16	1
GO:0017111	F	nucleoside-triphosphatase activity	0.86	1
GO:0022891	F	substrate-specific transmembrane transporter activity	0.42	1
GO:0003700	F	transcription factor activity	0.48	1
GO:0070011	F	peptidase activity, acting on L-amino acid peptides	0.88	1
GO:0046914	F	transition metal ion binding	1	1
GO:0009579	C	thylakoid	1.6e-23	2.2e-21
GO:0034357	C	photosynthetic membrane	3.2e-21	2.3e-19
GO:0009521	C	photosystem	4.3e-20	2e-18
GO:0009523	C	photosystem II	4.3e-13	1.5e-11
GO:0032991	C	macromolecular complex	3.7e-12	1e-10
GO:0043234	C	protein complex	5.7e-09	1.3e-07
GO:0016020	C	membrane	1.4e-08	2.8e-07
GO:0044436	C	thylakoid part	1.1e-07	1.9e-06
GO:0044425	C	membrane part	1.7e-07	2.6e-06
GO:0009536	C	plastid	2.5e-07	3.5e-06
GO:0009539	C	photosystem II reaction center	3.7e-07	4.8e-06
GO:0044464	C	cell part	1.8e-06	1.9e-05
GO:0005623	C	cell	1.8e-06	1.9e-05
GO:0005622	C	intracellular	2e-06	2e-05
GO:0009522	C	photosystem I	2.7e-06	2.5e-05
GO:0044424	C	intracellular part	3.2e-06	2.8e-05
GO:0005840	C	ribosome	1.8e-05	0.00015
GO:0005737	C	cytoplasm	3.8e-05	0.00029
GO:0030529	C	ribonucleoprotein complex	5.4e-05	0.00039
GO:0044444	C	cytoplasmic part	5.7e-05	0.0004
GO:0045259	C	proton-transporting ATP synthase complex	0.00012	0.00083
GO:0016469	C	proton-transporting two-sector ATPase complex	0.0011	0.007
GO:0043229	C	intracellular organelle	0.066	0.39
GO:0043226	C	organelle	0.066	0.39
GO:0031090	C	organelle membrane	0.084	0.47
GO:0016021	C	integral to membrane	0.77	1
GO:0043231	C	intracellular membrane-bounded organelle	0.99	1
GO:0043232	C	intracellular non-membrane-bounded organelle	0.34	1
GO:0044422	C	organelle part	0.57	1
GO:0043227	C	membrane-bounded organelle	0.9	1
GO:0031224	C	intrinsic to membrane	0.79	1
GO:0043228	C	non-membrane-bounded organelle	0.34	1
GO:0005634	C	nucleus	1	1
GO:0044446	C	intracellular organelle part	0.57	1
GO:0005634	C	nucleus
GO:0044446	C	intracellular organelle part

## Sheet: Rice - bundle sheath
GO term	Ontology	Description	p-value	FDR corrected p-value
GO:0080090	P	regulation of primary metabolic process	0.0029	0.027
GO:0031326	P	regulation of cellular biosynthetic process	0.0023	0.027
GO:0031323	P	regulation of cellular metabolic process	0.0025	0.027
GO:0045449	P	regulation of transcription	0.0018	0.027
GO:0050789	P	regulation of biological process	0.00075	0.027
GO:0019219	P	regulation of nucleobase, nucleoside, nucleotide and nucleic acid metabolic process	0.0019	0.027
GO:0010467	P	gene expression	0.0029	0.027
GO:0065007	P	biological regulation	0.0011	0.027
GO:0010468	P	regulation of gene expression	0.0024	0.027
GO:0060255	P	regulation of macromolecule metabolic process	0.003	0.027
GO:0009889	P	regulation of biosynthetic process	0.0023	0.027
GO:0050794	P	regulation of cellular process	0.00057	0.027
GO:0051171	P	regulation of nitrogen compound metabolic process	0.0019	0.027
GO:0010556	P	regulation of macromolecule biosynthetic process	0.0023	0.027
GO:0006350	P	transcription	0.0029	0.027
GO:0019222	P	regulation of metabolic process	0.0033	0.028
GO:0006810	P	transport	0.011	0.085
GO:0051234	P	establishment of localization	0.011	0.085
GO:0051179	P	localization	0.012	0.085
GO:0016070	P	R metabolic process	0.025	0.17
GO:0006139	P	nucleobase, nucleoside, nucleotide and nucleic acid metabolic process	0.12	0.78
GO:0044238	P	primary metabolic process	0.15	0.94
GO:0044249	P	cellular biosynthetic process	0.42	1
GO:0006807	P	nitrogen compound metabolic process	0.17	1
GO:0034645	P	cellular macromolecule biosynthetic process	0.42	1
GO:0044260	P	cellular macromolecule metabolic process	0.23	1
GO:0009987	P	cellular process	0.18	1
GO:0009058	P	biosynthetic process	0.47	1
GO:0009059	P	macromolecule biosynthetic process	0.42	1
GO:0008152	P	metabolic process	0.45	1
GO:0019538	P	protein metabolic process	0.82	1
GO:0044237	P	cellular metabolic process	0.25	1
GO:0043170	P	macromolecule metabolic process	0.31	1
GO:0005215	F	transporter activity	0.003	0.13
GO:0008270	F	zinc ion binding	0.4	1
GO:0003677	F	D binding	0.53	1
GO:0043167	F	ion binding	0.38	1
GO:0016740	F	transferase activity	0.98	1
GO:0000166	F	nucleotide binding	0.73	1
GO:0046872	F	metal ion binding	0.63	1
GO:0003676	F	nucleic acid binding	0.77	1
GO:0016787	F	hydrolase activity	0.9	1
GO:0043169	F	cation binding	0.37	1
GO:0003824	F	catalytic activity	0.99	1
GO:0046914	F	transition metal ion binding	0.64	1
GO:0005515	F	protein binding	0.17	1
GO:0005488	F	binding	0.69	1
GO:0005623	C	cell	0.1	0.29
GO:0016020	C	membrane	0.04	0.29
GO:0044464	C	cell part	0.1	0.29
GO:0005622	C	intracellular	0.62	1

## Sheet: Rice - epidermis
GO term	Ontology	Description	p-value	FDR corrected p-value
GO:0006629	P	lipid metabolic process	1e-08	7.9e-06
GO:0055114	P	oxidation reduction	4.3e-05	0.017
GO:0042221	P	response to chemical stimulus	0.00018	0.035
GO:0008610	P	lipid biosynthetic process	0.00018	0.035
GO:0015833	P	peptide transport	0.00043	0.055
GO:0006857	P	oligopeptide transport	0.00043	0.055
GO:0009698	P	phenylpropanoid metabolic process	0.0013	0.095
GO:0006855	P	multidrug transport	0.0011	0.095
GO:0006633	P	fatty acid biosynthetic process	0.0011	0.095
GO:0006979	P	response to oxidative stress	0.0011	0.095
GO:0042493	P	response to drug	0.0015	0.095
GO:0015893	P	drug transport	0.0015	0.095
GO:0006725	P	cellular aromatic compound metabolic process	0.002	0.11
GO:0044255	P	cellular lipid metabolic process	0.002	0.11
GO:0023052	P	sigling	0.0026	0.13
GO:0006810	P	transport	0.0038	0.15
GO:0050794	P	regulation of cellular process	0.0036	0.15
GO:0051234	P	establishment of localization	0.0038	0.15
GO:0006631	P	fatty acid metabolic process	0.0035	0.15
GO:0031323	P	regulation of cellular metabolic process	0.0045	0.16
GO:0051179	P	localization	0.0045	0.16
GO:0045449	P	regulation of transcription	0.0049	0.17
GO:0019219	P	regulation of nucleobase, nucleoside, nucleotide and nucleic acid metabolic process	0.0054	0.17
GO:0051171	P	regulation of nitrogen compound metabolic process	0.0054	0.17
GO:0050789	P	regulation of biological process	0.006	0.18
GO:0032787	P	monocarboxylic acid metabolic process	0.0072	0.21
GO:0019222	P	regulation of metabolic process	0.0077	0.22
GO:0044283	P	small molecule biosynthetic process	0.0093	0.23
GO:0065007	P	biological regulation	0.0092	0.23
GO:0009889	P	regulation of biosynthetic process	0.0096	0.23
GO:0010556	P	regulation of macromolecule biosynthetic process	0.0096	0.23
GO:0031326	P	regulation of cellular biosynthetic process	0.0096	0.23
GO:0006350	P	transcription	0.01	0.24
GO:0010468	P	regulation of gene expression	0.011	0.25
GO:0080090	P	regulation of primary metabolic process	0.014	0.31
GO:0019637	P	organophosphate metabolic process	0.016	0.34
GO:0060255	P	regulation of macromolecule metabolic process	0.017	0.34
GO:0006575	P	cellular amino acid derivative metabolic process	0.024	0.4
GO:0009875	P	pollen-pistil interaction	0.024	0.4
GO:0008037	P	cell recognition	0.024	0.4
GO:0034637	P	cellular carbohydrate biosynthetic process	0.024	0.4
GO:0048544	P	recognition of pollen	0.024	0.4
GO:0006468	P	protein amino acid phosphorylation	0.021	0.4
GO:0022414	P	reproductive process	0.024	0.4
GO:0006796	P	phosphate metabolic process	0.024	0.4
GO:0009856	P	pollition	0.024	0.4
GO:0006793	P	phosphorus metabolic process	0.024	0.4
GO:0033692	P	cellular polysaccharide biosynthetic process	0.026	0.41
GO:0016310	P	phosphorylation	0.03	0.46
GO:0030001	P	metal ion transport	0.031	0.46
GO:0000271	P	polysaccharide biosynthetic process	0.03	0.46
GO:0051704	P	multi-organism process	0.031	0.46
GO:0016051	P	carbohydrate biosynthetic process	0.033	0.47
GO:0007154	P	cell communication	0.035	0.5
GO:0010876	P	lipid localization	0.039	0.51
GO:0016053	P	organic acid biosynthetic process	0.038	0.51
GO:0044264	P	cellular polysaccharide metabolic process	0.039	0.51
GO:0046394	P	carboxylic acid biosynthetic process	0.038	0.51
GO:0006869	P	lipid transport	0.039	0.51
GO:0023033	P	sigling pathway	0.041	0.52
GO:0019748	P	secondary metabolic process	0.048	0.6
GO:0000003	P	reproduction	0.051	0.61
GO:0055085	P	transmembrane transport	0.05	0.61
GO:0009250	P	glucan biosynthetic process	0.05	0.61
GO:0007165	P	sigl transduction	0.061	0.71
GO:0006073	P	cellular glucan metabolic process	0.071	0.81
GO:0044042	P	glucan metabolic process	0.071	0.81
GO:0023046	P	sigling process	0.079	0.88
GO:0023060	P	sigl transmission	0.079	0.88
GO:0006644	P	phospholipid metabolic process	0.087	0.94
GO:0043687	P	post-translatiol protein modification	0.086	0.94
GO:0008104	P	protein localization	0.89	1
GO:0044281	P	small molecule metabolic process	0.11	1
GO:0044282	P	small molecule catabolic process	0.15	1
GO:0006260	P	D replication	1	1
GO:0033036	P	macromolecule localization	0.44	1
GO:0045184	P	establishment of protein localization	0.86	1
GO:0043436	P	oxoacid metabolic process	0.17	1
GO:0006278	P	R-dependent D replication	1	1
GO:0019538	P	protein metabolic process	1	1
GO:0006807	P	nitrogen compound metabolic process	1	1
GO:0044267	P	cellular protein metabolic process	0.73	1
GO:0044265	P	cellular macromolecule catabolic process	0.87	1
GO:0044262	P	cellular carbohydrate metabolic process	0.36	1
GO:0044260	P	cellular macromolecule metabolic process	1	1
GO:0046483	P	heterocycle metabolic process	0.81	1
GO:0016043	P	cellular component organization	1	1
GO:0016265	P	death	0.98	1
GO:0009308	P	amine metabolic process	0.79	1
GO:0006812	P	cation transport	0.34	1
GO:0006811	P	ion transport	0.24	1
GO:0006952	P	defense response	0.99	1
GO:0012501	P	programmed cell death	0.97	1
GO:0006950	P	response to stress	0.51	1
GO:0008152	P	metabolic process	0.61	1
GO:0034641	P	cellular nitrogen compound metabolic process	0.74	1
GO:0016070	P	R metabolic process	0.79	1
GO:0044271	P	cellular nitrogen compound biosynthetic process	0.68	1
GO:0050896	P	response to stimulus	0.098	1
GO:0043412	P	macromolecule modification	0.17	1
GO:0006355	P	regulation of transcription, D-dependent	0.27	1
GO:0006351	P	transcription, D-dependent	0.31	1
GO:0006519	P	cellular amino acid and derivative metabolic process	0.19	1
GO:0032774	P	R biosynthetic process	0.31	1
GO:0044248	P	cellular catabolic process	0.66	1
GO:0044249	P	cellular biosynthetic process	1	1
GO:0034645	P	cellular macromolecule biosynthetic process	1	1
GO:0006139	P	nucleobase, nucleoside, nucleotide and nucleic acid metabolic process	1	1
GO:0009057	P	macromolecule catabolic process	0.96	1
GO:0006508	P	proteolysis	1	1
GO:0051641	P	cellular localization	0.95	1
GO:0015672	P	monovalent inorganic cation transport	0.49	1
GO:0032501	P	multicellular organismal process	0.095	1
GO:0009987	P	cellular process	1	1
GO:0055086	P	nucleobase, nucleoside and nucleotide metabolic process	0.84	1
GO:0006082	P	organic acid metabolic process	0.18	1
GO:0051252	P	regulation of R metabolic process	0.28	1
GO:0043170	P	macromolecule metabolic process	1	1
GO:0044106	P	cellular amine metabolic process	0.77	1
GO:0019752	P	carboxylic acid metabolic process	0.17	1
GO:0015031	P	protein transport	0.86	1
GO:0008219	P	cell death	0.98	1
GO:0015074	P	D integration	1	1
GO:0006520	P	cellular amino acid metabolic process	0.79	1
GO:0010467	P	gene expression	0.4	1
GO:0006915	P	apoptosis	0.97	1
GO:0006464	P	protein modification process	0.12	1
GO:0009058	P	biosynthetic process	1	1
GO:0009059	P	macromolecule biosynthetic process	1	1
GO:0051649	P	establishment of localization in cell	0.94	1
GO:0009056	P	catabolic process	0.89	1
GO:0044238	P	primary metabolic process	1	1
GO:0005975	P	carbohydrate metabolic process	0.12	1
GO:0042180	P	cellular ketone metabolic process	0.19	1
GO:0005976	P	polysaccharide metabolic process	0.14	1
GO:0044237	P	cellular metabolic process	1	1
GO:0006066	P	alcohol metabolic process	0.55	1
GO:0006259	P	D metabolic process	1	1
GO:0006412	P	translation	1	1
GO:0016757	F	transferase activity, transferring glycosyl groups	1.9e-09	1.2e-06
GO:0016758	F	transferase activity, transferring hexosyl groups	3.7e-09	1.2e-06
GO:0016747	F	transferase activity, transferring acyl groups other than amino-acyl groups	1.7e-06	0.00027
GO:0016746	F	transferase activity, transferring acyl groups	1.6e-06	0.00027
GO:0016491	F	oxidoreductase activity	1.5e-05	0.0019
GO:0003824	F	catalytic activity	6e-05	0.0064
GO:0008289	F	lipid binding	9.7e-05	0.0088
GO:0004601	F	peroxidase activity	0.00019	0.014
GO:0016684	F	oxidoreductase activity, acting on peroxide as acceptor	0.00019	0.014
GO:0050662	F	coenzyme binding	0.00033	0.021
GO:0016209	F	antioxidant activity	0.00062	0.036
GO:0050660	F	FAD binding	0.0012	0.065
GO:0015238	F	drug transmembrane transporter activity	0.0015	0.073
GO:0048037	F	cofactor binding	0.0024	0.11
GO:0008194	F	UDP-glycosyltransferase activity	0.0039	0.16
GO:0015297	F	antiporter activity	0.0044	0.18
GO:0005506	F	iron ion binding	0.0058	0.22
GO:0008146	F	sulfotransferase activity	0.0068	0.24
GO:0016773	F	phosphotransferase activity, alcohol group as acceptor	0.008	0.27
GO:0003993	F	acid phosphatase activity	0.0099	0.32
GO:0005215	F	transporter activity	0.011	0.33
GO:0017076	F	purine nucleotide binding	0.014	0.37
GO:0016782	F	transferase activity, transferring sulfur-containing groups	0.014	0.37
GO:0003700	F	transcription factor activity	0.014	0.37
GO:0016301	F	kise activity	0.015	0.38
GO:0016866	F	intramolecular transferase activity	0.019	0.42
GO:0043565	F	sequence-specific D binding	0.02	0.42
GO:0030554	F	adenyl nucleotide binding	0.019	0.42
GO:0001883	F	purine nucleoside binding	0.019	0.42
GO:0001882	F	nucleoside binding	0.021	0.42
GO:0004674	F	protein serine/threonine kise activity	0.02	0.42
GO:0004672	F	protein kise activity	0.022	0.43
GO:0015291	F	secondary active transmembrane transporter activity	0.024	0.47
GO:0046527	F	glucosyltransferase activity	0.026	0.49
GO:0050661	F	DP or DPH binding	0.029	0.52
GO:0008415	F	acyltransferase activity	0.031	0.55
GO:0000166	F	nucleotide binding	0.037	0.63
GO:0020037	F	heme binding	0.039	0.66
GO:0035251	F	UDP-glucosyltransferase activity	0.046	0.73
GO:0046906	F	tetrapyrrole binding	0.045	0.73
GO:0016614	F	oxidoreductase activity, acting on CH-OH group of donors	0.051	0.79
GO:0004497	F	monooxygese activity	0.21	1
GO:0043169	F	cation binding	1	1
GO:0008236	F	serine-type peptidase activity	0.55	1
GO:0060089	F	molecular transducer activity	0.09	1
GO:0009055	F	electron carrier activity	0.6	1
GO:0070001	F	aspartic-type peptidase activity	1	1
GO:0016740	F	transferase activity	0.54	1
GO:0016741	F	transferase activity, transferring one-carbon groups	0.26	1
GO:0046873	F	metal ion transmembrane transporter activity	0.12	1
GO:0017171	F	serine hydrolase activity	0.55	1
GO:0022891	F	substrate-specific transmembrane transporter activity	0.66	1
GO:0042578	F	phosphoric ester hydrolase activity	0.2	1
GO:0016818	F	hydrolase activity, acting on acid anhydrides, in phosphorus-containing anhydrides	0.4	1
GO:0016798	F	hydrolase activity, acting on glycosyl bonds	0.19	1
GO:0016616	F	oxidoreductase activity, acting on the CH-OH group of donors, D or DP as acceptor	0.22	1
GO:0008238	F	exopeptidase activity	0.1	1
GO:0004091	F	carboxylesterase activity	0.4	1
GO:0022804	F	active transmembrane transporter activity	0.13	1
GO:0004553	F	hydrolase activity, hydrolyzing O-glycosyl compounds	0.14	1
GO:0016298	F	lipase activity	0.12	1
GO:0034061	F	D polymerase activity	1	1
GO:0016817	F	hydrolase activity, acting on acid anhydrides	0.41	1
GO:0005488	F	binding	1	1
GO:0016887	F	ATPase activity	0.18	1
GO:0003677	F	D binding	1	1
GO:0008168	F	methyltransferase activity	0.25	1
GO:0042623	F	ATPase activity, coupled	0.82	1
GO:0043167	F	ion binding	1	1
GO:0005529	F	sugar binding	0.13	1
GO:0046872	F	metal ion binding	1	1
GO:0005524	F	ATP binding	0.13	1
GO:0005525	F	GTP binding	0.28	1
GO:0016787	F	hydrolase activity	1	1
GO:0016788	F	hydrolase activity, acting on ester bonds	0.99	1
GO:0022890	F	inorganic cation transmembrane transporter activity	0.44	1
GO:0016779	F	nucleotidyltransferase activity	1	1
GO:0022892	F	substrate-specific transporter activity	0.76	1
GO:0016772	F	transferase activity, transferring phosphorus-containing groups	1	1
GO:0015075	F	ion transmembrane transporter activity	0.81	1
GO:0032555	F	purine ribonucleotide binding	0.079	1
GO:0046983	F	protein dimerization activity	0.69	1
GO:0032553	F	ribonucleotide binding	0.079	1
GO:0016791	F	phosphatase activity	0.37	1
GO:0008233	F	peptidase activity	1	1
GO:0008234	F	cysteine-type peptidase activity	1	1
GO:0016874	F	ligase activity	0.94	1
GO:0016829	F	lyase activity	0.14	1
GO:0016705	F	oxidoreductase activity, acting on paired donors, with incorporation or reduction of molecular oxygen	0.12	1
GO:0004521	F	endoribonuclease activity	1	1
GO:0032561	F	guanyl ribonucleotide binding	0.28	1
GO:0005509	F	calcium ion binding	0.46	1
GO:0003964	F	R-directed D polymerase activity	1	1
GO:0019842	F	vitamin binding	0.62	1
GO:0005507	F	copper ion binding	0.2	1
GO:0016853	F	isomerase activity	0.11	1
GO:0004518	F	nuclease activity	1	1
GO:0004519	F	endonuclease activity	1	1
GO:0004190	F	aspartic-type endopeptidase activity	1	1
GO:0003723	F	R binding	1	1
GO:0005515	F	protein binding	0.095	1
GO:0004175	F	endopeptidase activity	1	1
GO:0003676	F	nucleic acid binding	1	1
GO:0030246	F	carbohydrate binding	0.33	1
GO:0004871	F	sigl transducer activity	0.09	1
GO:0022857	F	transmembrane transporter activity	0.11	1
GO:0030528	F	transcription regulator activity	0.09	1
GO:0005198	F	structural molecule activity	0.96	1
GO:0003735	F	structural constituent of ribosome	0.99	1
GO:0032559	F	adenyl ribonucleotide binding	0.11	1
GO:0008324	F	cation transmembrane transporter activity	0.59	1
GO:0004540	F	ribonuclease activity	1	1
GO:0030234	F	enzyme regulator activity	0.76	1
GO:0017111	F	nucleoside-triphosphatase activity	0.32	1
GO:0008270	F	zinc ion binding	1	1
GO:0019001	F	guanyl nucleotide binding	0.29	1
GO:0070011	F	peptidase activity, acting on L-amino acid peptides	1	1
GO:0016462	F	pyrophosphatase activity	0.36	1
GO:0046914	F	transition metal ion binding	1	1
GO:0016020	C	membrane	0.00094	0.09
GO:0030529	C	ribonucleoprotein complex	0.99	1
GO:0005783	C	endoplasmic reticulum	0.31	1
GO:0016021	C	integral to membrane	0.03	1
GO:0032991	C	macromolecular complex	1	1
GO:0044422	C	organelle part	1	1
GO:0043231	C	intracellular membrane-bounded organelle	1	1
GO:0043234	C	protein complex	0.95	1
GO:0044464	C	cell part	0.93	1
GO:0043229	C	intracellular organelle	1	1
GO:0043227	C	membrane-bounded organelle	1	1
GO:0005840	C	ribosome	0.99	1
GO:0044444	C	cytoplasmic part	0.99	1
GO:0031224	C	intrinsic to membrane	0.042	1
GO:0005737	C	cytoplasm	0.98	1
GO:0043232	C	intracellular non-membrane-bounded organelle	1	1
GO:0005623	C	cell	0.93	1
GO:0043228	C	non-membrane-bounded organelle	1	1
GO:0044425	C	membrane part	0.3	1
GO:0044424	C	intracellular part	1	1
GO:0005634	C	nucleus	1	1
GO:0005576	C	extracellular region	0.61	1
GO:0044446	C	intracellular organelle part	1	1
GO:0043226	C	organelle	1	1
GO:0005622	C	intracellular	1	1

## Sheet: Rice - guard cells
GO term	Ontology	Description	p-value	FDR corrected p-value
GO:0006633	P	fatty acid biosynthetic process	1.9e-10	6.5e-08
GO:0006631	P	fatty acid metabolic process	1.1e-09	1.9e-07
GO:0032787	P	monocarboxylic acid metabolic process	1.8e-08	2.1e-06
GO:0008610	P	lipid biosynthetic process	4.8e-08	4.2e-06
GO:0006869	P	lipid transport	2.9e-07	1.7e-05
GO:0010876	P	lipid localization	2.9e-07	1.7e-05
GO:0006629	P	lipid metabolic process	4.1e-07	2.1e-05
GO:0044255	P	cellular lipid metabolic process	5.6e-07	2.5e-05
GO:0046394	P	carboxylic acid biosynthetic process	2.8e-06	9.9e-05
GO:0016053	P	organic acid biosynthetic process	2.8e-06	9.9e-05
GO:0055114	P	oxidation reduction	1.4e-05	0.00044
GO:0044283	P	small molecule biosynthetic process	7.4e-05	0.0022
GO:0006979	P	response to oxidative stress	0.00011	0.0029
GO:0045449	P	regulation of transcription	0.00023	0.0054
GO:0019219	P	regulation of nucleobase, nucleoside, nucleotide and nucleic acid metabolic process	0.00024	0.0054
GO:0051171	P	regulation of nitrogen compound metabolic process	0.00024	0.0054
GO:0006350	P	transcription	0.0003	0.0062
GO:0031326	P	regulation of cellular biosynthetic process	0.00038	0.0066
GO:0009889	P	regulation of biosynthetic process	0.00038	0.0066
GO:0010556	P	regulation of macromolecule biosynthetic process	0.00038	0.0066
GO:0010468	P	regulation of gene expression	0.00043	0.0071
GO:0031323	P	regulation of cellular metabolic process	0.00049	0.0079
GO:0080090	P	regulation of primary metabolic process	0.00067	0.01
GO:0060255	P	regulation of macromolecule metabolic process	0.00076	0.011
GO:0042221	P	response to chemical stimulus	0.00088	0.012
GO:0019222	P	regulation of metabolic process	0.00093	0.013
GO:0019752	P	carboxylic acid metabolic process	0.0018	0.022
GO:0043436	P	oxoacid metabolic process	0.0018	0.022
GO:0006082	P	organic acid metabolic process	0.0018	0.022
GO:0042180	P	cellular ketone metabolic process	0.002	0.023
GO:0033036	P	macromolecule localization	0.0021	0.024
GO:0050794	P	regulation of cellular process	0.0042	0.046
GO:0050789	P	regulation of biological process	0.0067	0.071
GO:0065007	P	biological regulation	0.012	0.12
GO:0010467	P	gene expression	0.032	0.32
GO:0006355	P	regulation of transcription, D-dependent	0.037	0.36
GO:0051252	P	regulation of R metabolic process	0.038	0.36
GO:0044281	P	small molecule metabolic process	0.041	0.38
GO:0032774	P	R biosynthetic process	0.055	0.48
GO:0006351	P	transcription, D-dependent	0.054	0.48
GO:0006950	P	response to stress	0.17	1
GO:0016310	P	phosphorylation	0.2	1
GO:0044249	P	cellular biosynthetic process	0.48	1
GO:0006807	P	nitrogen compound metabolic process	1	1
GO:0034645	P	cellular macromolecule biosynthetic process	0.87	1
GO:0044267	P	cellular protein metabolic process	0.78	1
GO:0044260	P	cellular macromolecule metabolic process	0.99	1
GO:0051179	P	localization	0.25	1
GO:0006260	P	D replication	1	1
GO:0006468	P	protein amino acid phosphorylation	0.13	1
GO:0009987	P	cellular process	1	1
GO:0006139	P	nucleobase, nucleoside, nucleotide and nucleic acid metabolic process	1	1
GO:0043687	P	post-translatiol protein modification	0.29	1
GO:0006810	P	transport	0.24	1
GO:0006464	P	protein modification process	0.29	1
GO:0009058	P	biosynthetic process	0.51	1
GO:0043412	P	macromolecule modification	0.24	1
GO:0009059	P	macromolecule biosynthetic process	0.88	1
GO:0008152	P	metabolic process	0.15	1
GO:0051234	P	establishment of localization	0.24	1
GO:0016070	P	R metabolic process	0.17	1
GO:0044238	P	primary metabolic process	0.91	1
GO:0006278	P	R-dependent D replication	1	1
GO:0005975	P	carbohydrate metabolic process	0.23	1
GO:0019538	P	protein metabolic process	0.99	1
GO:0050896	P	response to stimulus	0.13	1
GO:0044237	P	cellular metabolic process	0.95	1
GO:0043170	P	macromolecule metabolic process	1	1
GO:0015074	P	D integration	1	1
GO:0006796	P	phosphate metabolic process	0.27	1
GO:0006793	P	phosphorus metabolic process	0.27	1
GO:0006259	P	D metabolic process	1	1
GO:0016746	F	transferase activity, transferring acyl groups	2.1e-09	5.2e-07
GO:0016747	F	transferase activity, transferring acyl groups other than amino-acyl groups	6.3e-09	7.9e-07
GO:0008289	F	lipid binding	6.3e-08	5.3e-06
GO:0005506	F	iron ion binding	1.1e-07	6.8e-06
GO:0020037	F	heme binding	5.7e-07	2.9e-05
GO:0046906	F	tetrapyrrole binding	6.9e-07	2.9e-05
GO:0016491	F	oxidoreductase activity	1.3e-05	0.00046
GO:0016684	F	oxidoreductase activity, acting on peroxide as acceptor	0.00014	0.004
GO:0004601	F	peroxidase activity	0.00014	0.004
GO:0016209	F	antioxidant activity	0.0003	0.0075
GO:0004497	F	monooxygese activity	0.0014	0.032
GO:0030528	F	transcription regulator activity	0.0028	0.055
GO:0003700	F	transcription factor activity	0.0026	0.055
GO:0009055	F	electron carrier activity	0.0037	0.067
GO:0043565	F	sequence-specific D binding	0.0041	0.069
GO:0004553	F	hydrolase activity, hydrolyzing O-glycosyl compounds	0.057	0.91
GO:0043169	F	cation binding	0.26	1
GO:0000166	F	nucleotide binding	0.81	1
GO:0016740	F	transferase activity	0.5	1
GO:0016818	F	hydrolase activity, acting on acid anhydrides, in phosphorus-containing anhydrides	0.73	1
GO:0016817	F	hydrolase activity, acting on acid anhydrides	0.74	1
GO:0016757	F	transferase activity, transferring glycosyl groups	0.52	1
GO:0016758	F	transferase activity, transferring hexosyl groups	0.36	1
GO:0008270	F	zinc ion binding	1	1
GO:0034061	F	D polymerase activity	1	1
GO:0005488	F	binding	0.59	1
GO:0016887	F	ATPase activity	0.16	1
GO:0003677	F	D binding	0.99	1
GO:0017076	F	purine nucleotide binding	0.67	1
GO:0005524	F	ATP binding	0.59	1
GO:0016787	F	hydrolase activity	1	1
GO:0016301	F	kise activity	0.17	1
GO:0016788	F	hydrolase activity, acting on ester bonds	1	1
GO:0003824	F	catalytic activity	0.086	1
GO:0016779	F	nucleotidyltransferase activity	1	1
GO:0016772	F	transferase activity, transferring phosphorus-containing groups	0.99	1
GO:0032559	F	adenyl ribonucleotide binding	0.6	1
GO:0032555	F	purine ribonucleotide binding	0.72	1
GO:0032553	F	ribonucleotide binding	0.72	1
GO:0016798	F	hydrolase activity, acting on glycosyl bonds	0.095	1
GO:0043167	F	ion binding	0.26	1
GO:0003964	F	R-directed D polymerase activity	1	1
GO:0046872	F	metal ion binding	0.32	1
GO:0030554	F	adenyl nucleotide binding	0.53	1
GO:0016773	F	phosphotransferase activity, alcohol group as acceptor	0.22	1
GO:0003723	F	R binding	1	1
GO:0005515	F	protein binding	0.6	1
GO:0003676	F	nucleic acid binding	1	1
GO:0001883	F	purine nucleoside binding	0.53	1
GO:0001882	F	nucleoside binding	0.54	1
GO:0004674	F	protein serine/threonine kise activity	0.088	1
GO:0004672	F	protein kise activity	0.13	1
GO:0017111	F	nucleoside-triphosphatase activity	0.69	1
GO:0016462	F	pyrophosphatase activity	0.71	1
GO:0046914	F	transition metal ion binding	0.33	1
GO:0016021	C	integral to membrane	0.72	1
GO:0016020	C	membrane	0.054	1
GO:0043231	C	intracellular membrane-bounded organelle	0.67	1
GO:0044424	C	intracellular part	0.98	1
GO:0043229	C	intracellular organelle	0.89	1
GO:0005622	C	intracellular	0.99	1
GO:0043227	C	membrane-bounded organelle	0.69	1
GO:0044425	C	membrane part	0.91	1
GO:0031224	C	intrinsic to membrane	0.75	1
GO:0005634	C	nucleus	0.55	1
GO:0044464	C	cell part	0.64	1
GO:0005623	C	cell	0.64	1
GO:0043226	C	organelle	0.89	1

## Sheet: Rice - phloem
GO term	Ontology	Description	p-value	FDR corrected p-value
GO:0050789	P	regulation of biological process	1.3e-05	0.0018
GO:0050794	P	regulation of cellular process	7.2e-06	0.0018
GO:0045449	P	regulation of transcription	4.4e-05	0.002
GO:0065007	P	biological regulation	2.9e-05	0.002
GO:0031326	P	regulation of cellular biosynthetic process	6.9e-05	0.002
GO:0019219	P	regulation of nucleobase, nucleoside, nucleotide and nucleic acid metabolic process	4.7e-05	0.002
GO:0009889	P	regulation of biosynthetic process	6.9e-05	0.002
GO:0051171	P	regulation of nitrogen compound metabolic process	4.7e-05	0.002
GO:0010556	P	regulation of macromolecule biosynthetic process	6.9e-05	0.002
GO:0010468	P	regulation of gene expression	7.8e-05	0.0021
GO:0031323	P	regulation of cellular metabolic process	8.9e-05	0.0021
GO:0080090	P	regulation of primary metabolic process	0.00012	0.0024
GO:0006350	P	transcription	0.00012	0.0024
GO:0060255	P	regulation of macromolecule metabolic process	0.00013	0.0025
GO:0019222	P	regulation of metabolic process	0.00016	0.0028
GO:0010467	P	gene expression	0.00059	0.0097
GO:0006810	P	transport	0.001	0.015
GO:0051234	P	establishment of localization	0.001	0.015
GO:0051179	P	localization	0.0011	0.015
GO:0006811	P	ion transport	0.015	0.19
GO:0006915	P	apoptosis	0.016	0.19
GO:0012501	P	programmed cell death	0.016	0.19
GO:0008219	P	cell death	0.018	0.2
GO:0016265	P	death	0.018	0.2
GO:0055085	P	transmembrane transport	0.022	0.23
GO:0016070	P	R metabolic process	0.04	0.41
GO:0006952	P	defense response	0.071	0.7
GO:0032774	P	R biosynthetic process	0.34	1
GO:0016310	P	phosphorylation	0.84	1
GO:0044249	P	cellular biosynthetic process	0.81	1
GO:0006807	P	nitrogen compound metabolic process	0.72	1
GO:0044281	P	small molecule metabolic process	0.24	1
GO:0034645	P	cellular macromolecule biosynthetic process	0.81	1
GO:0044267	P	cellular protein metabolic process	0.99	1
GO:0044260	P	cellular macromolecule metabolic process	0.96	1
GO:0006508	P	proteolysis	0.79	1
GO:0006468	P	protein amino acid phosphorylation	0.78	1
GO:0009058	P	biosynthetic process	0.81	1
GO:0006139	P	nucleobase, nucleoside, nucleotide and nucleic acid metabolic process	0.73	1
GO:0043687	P	post-translatiol protein modification	0.88	1
GO:0006464	P	protein modification process	0.91	1
GO:0043412	P	macromolecule modification	0.85	1
GO:0009059	P	macromolecule biosynthetic process	0.81	1
GO:0008152	P	metabolic process	1	1
GO:0044238	P	primary metabolic process	0.92	1
GO:0005975	P	carbohydrate metabolic process	0.38	1
GO:0019538	P	protein metabolic process	0.98	1
GO:0050896	P	response to stimulus	0.13	1
GO:0051252	P	regulation of R metabolic process	0.29	1
GO:0006950	P	response to stress	0.25	1
GO:0044237	P	cellular metabolic process	0.94	1
GO:0043170	P	macromolecule metabolic process	0.94	1
GO:0006355	P	regulation of transcription, D-dependent	0.29	1
GO:0006796	P	phosphate metabolic process	0.88	1
GO:0006351	P	transcription, D-dependent	0.34	1
GO:0006793	P	phosphorus metabolic process	0.88	1
GO:0009987	P	cellular process	0.49	1
GO:0005215	F	transporter activity	0.00072	0.11
GO:0005515	F	protein binding	0.0017	0.13
GO:0022804	F	active transmembrane transporter activity	0.024	0.73
GO:0005509	F	calcium ion binding	0.02	0.73
GO:0030528	F	transcription regulator activity	0.023	0.73
GO:0022857	F	transmembrane transporter activity	0.039	0.97
GO:0000166	F	nucleotide binding	0.52	1
GO:0016740	F	transferase activity	1	1
GO:0046872	F	metal ion binding	0.1	1
GO:0008270	F	zinc ion binding	0.55	1
GO:0005488	F	binding	0.89	1
GO:0003676	F	nucleic acid binding	1	1
GO:0003677	F	D binding	0.97	1
GO:0017076	F	purine nucleotide binding	0.52	1
GO:0005524	F	ATP binding	0.43	1
GO:0016787	F	hydrolase activity	0.99	1
GO:0016301	F	kise activity	0.86	1
GO:0043169	F	cation binding	0.11	1
GO:0003824	F	catalytic activity	1	1
GO:0022892	F	substrate-specific transporter activity	0.16	1
GO:0016773	F	phosphotransferase activity, alcohol group as acceptor	0.85	1
GO:0016772	F	transferase activity, transferring phosphorus-containing groups	1	1
GO:0032559	F	adenyl ribonucleotide binding	0.43	1
GO:0032555	F	purine ribonucleotide binding	0.43	1
GO:0032553	F	ribonucleotide binding	0.43	1
GO:0008233	F	peptidase activity	0.74	1
GO:0016491	F	oxidoreductase activity	0.71	1
GO:0043167	F	ion binding	0.11	1
GO:0022891	F	substrate-specific transmembrane transporter activity	0.11	1
GO:0030554	F	adenyl nucleotide binding	0.52	1
GO:0001883	F	purine nucleoside binding	0.52	1
GO:0001882	F	nucleoside binding	0.52	1
GO:0004674	F	protein serine/threonine kise activity	0.73	1
GO:0004672	F	protein kise activity	0.78	1
GO:0046914	F	transition metal ion binding	0.6	1
GO:0070011	F	peptidase activity, acting on L-amino acid peptides	0.73	1
GO:0016021	C	integral to membrane	0.3	1
GO:0016020	C	membrane	0.09	1
GO:0043231	C	intracellular membrane-bounded organelle	0.69	1
GO:0044424	C	intracellular part	0.94	1
GO:0044425	C	membrane part	0.54	1
GO:0043229	C	intracellular organelle	0.83	1
GO:0005622	C	intracellular	0.8	1
GO:0043227	C	membrane-bounded organelle	0.7	1
GO:0031224	C	intrinsic to membrane	0.33	1
GO:0005634	C	nucleus	0.43	1
GO:0044464	C	cell part	0.28	1
GO:0005623	C	cell	0.28	1
GO:0043226	C	organelle	0.83	1

## Sheet: Rice - xylem
GO term	Ontology	Description	p-value	FDR corrected p-value
GO:0006725	P	cellular aromatic compound metabolic process	4.7e-11	2.8e-08
GO:0019439	P	aromatic compound catabolic process	5.9e-09	1.8e-06
GO:0009698	P	phenylpropanoid metabolic process	3e-07	6e-05
GO:0006519	P	cellular amino acid and derivative metabolic process	1.2e-06	0.00018
GO:0009808	P	lignin metabolic process	3.6e-05	0.0021
GO:0046274	P	lignin catabolic process	3.6e-05	0.0021
GO:0046271	P	phenylpropanoid catabolic process	3.6e-05	0.0021
GO:0045449	P	regulation of transcription	3.4e-05	0.0021
GO:0042219	P	cellular amino acid derivative catabolic process	3.6e-05	0.0021
GO:0019219	P	regulation of nucleobase, nucleoside, nucleotide and nucleic acid metabolic process	3.8e-05	0.0021
GO:0051171	P	regulation of nitrogen compound metabolic process	3.8e-05	0.0021
GO:0034641	P	cellular nitrogen compound metabolic process	5.8e-05	0.0027
GO:0031323	P	regulation of cellular metabolic process	5.5e-05	0.0027
GO:0009889	P	regulation of biosynthetic process	7.3e-05	0.0028
GO:0010556	P	regulation of macromolecule biosynthetic process	7.3e-05	0.0028
GO:0031326	P	regulation of cellular biosynthetic process	7.3e-05	0.0028
GO:0019748	P	secondary metabolic process	9e-05	0.0029
GO:0006350	P	transcription	9.1e-05	0.0029
GO:0010468	P	regulation of gene expression	8.8e-05	0.0029
GO:0044282	P	small molecule catabolic process	0.00012	0.0031
GO:0009063	P	cellular amino acid catabolic process	0.00012	0.0031
GO:0009308	P	amine metabolic process	0.00011	0.0031
GO:0050794	P	regulation of cellular process	0.00012	0.0031
GO:0009310	P	amine catabolic process	0.00012	0.0031
GO:0019222	P	regulation of metabolic process	0.00015	0.0035
GO:0080090	P	regulation of primary metabolic process	0.00017	0.004
GO:0016054	P	organic acid catabolic process	0.00018	0.004
GO:0046395	P	carboxylic acid catabolic process	0.00018	0.004
GO:0060255	P	regulation of macromolecule metabolic process	0.0002	0.0043
GO:0065007	P	biological regulation	0.00026	0.0053
GO:0050789	P	regulation of biological process	0.00028	0.0055
GO:0009072	P	aromatic amino acid family metabolic process	0.00032	0.0059
GO:0006520	P	cellular amino acid metabolic process	0.00032	0.0059
GO:0044281	P	small molecule metabolic process	0.00066	0.012
GO:0006575	P	cellular amino acid derivative metabolic process	0.00071	0.012
GO:0044106	P	cellular amine metabolic process	0.00077	0.013
GO:0043436	P	oxoacid metabolic process	0.0012	0.019
GO:0006082	P	organic acid metabolic process	0.0012	0.019
GO:0019752	P	carboxylic acid metabolic process	0.0012	0.019
GO:0042180	P	cellular ketone metabolic process	0.0014	0.021
GO:0006355	P	regulation of transcription, D-dependent	0.0024	0.035
GO:0044248	P	cellular catabolic process	0.0024	0.035
GO:0051252	P	regulation of R metabolic process	0.0026	0.036
GO:0009056	P	catabolic process	0.0032	0.044
GO:0007018	P	microtubule-based movement	0.0035	0.046
GO:0010467	P	gene expression	0.0045	0.06
GO:0006351	P	transcription, D-dependent	0.0051	0.066
GO:0032774	P	R biosynthetic process	0.0053	0.066
GO:0007017	P	microtubule-based process	0.0084	0.1
GO:0044271	P	cellular nitrogen compound biosynthetic process	0.01	0.12
GO:0044283	P	small molecule biosynthetic process	0.011	0.13
GO:0015833	P	peptide transport	0.012	0.13
GO:0006857	P	oligopeptide transport	0.012	0.13
GO:0042221	P	response to chemical stimulus	0.019	0.21
GO:0008610	P	lipid biosynthetic process	0.022	0.25
GO:0046483	P	heterocycle metabolic process	0.023	0.25
GO:0006468	P	protein amino acid phosphorylation	0.024	0.26
GO:0016310	P	phosphorylation	0.027	0.28
GO:0016070	P	R metabolic process	0.028	0.28
GO:0034637	P	cellular carbohydrate biosynthetic process	0.033	0.33
GO:0006796	P	phosphate metabolic process	0.037	0.36
GO:0006793	P	phosphorus metabolic process	0.037	0.36
GO:0016051	P	carbohydrate biosynthetic process	0.041	0.39
GO:0005975	P	carbohydrate metabolic process	0.054	0.51
GO:0043412	P	macromolecule modification	0.057	0.53
GO:0006464	P	protein modification process	0.06	0.55
GO:0043687	P	post-translatiol protein modification	0.061	0.55
GO:0005976	P	polysaccharide metabolic process	0.071	0.63
GO:0051179	P	localization	0.093	0.82
GO:0030001	P	metal ion transport	0.11	0.97
GO:0055085	P	transmembrane transport	0.37	1
GO:0006260	P	D replication	1	1
GO:0055114	P	oxidation reduction	0.39	1
GO:0033036	P	macromolecule localization	0.74	1
GO:0006278	P	R-dependent D replication	1	1
GO:0019538	P	protein metabolic process	0.55	1
GO:0016053	P	organic acid biosynthetic process	0.25	1
GO:0007165	P	sigl transduction	0.3	1
GO:0006807	P	nitrogen compound metabolic process	1	1
GO:0044267	P	cellular protein metabolic process	0.13	1
GO:0044262	P	cellular carbohydrate metabolic process	0.53	1
GO:0044260	P	cellular macromolecule metabolic process	1	1
GO:0016043	P	cellular component organization	1	1
GO:0016265	P	death	0.31	1
GO:0006629	P	lipid metabolic process	0.28	1
GO:0006812	P	cation transport	0.43	1
GO:0006811	P	ion transport	0.28	1
GO:0006810	P	transport	0.12	1
GO:0012501	P	programmed cell death	0.29	1
GO:0006950	P	response to stress	0.67	1
GO:0008152	P	metabolic process	0.71	1
GO:0051234	P	establishment of localization	0.12	1
GO:0046394	P	carboxylic acid biosynthetic process	0.25	1
GO:0050896	P	response to stimulus	0.39	1
GO:0044249	P	cellular biosynthetic process	0.79	1
GO:0023052	P	sigling	0.24	1
GO:0034645	P	cellular macromolecule biosynthetic process	0.96	1
GO:0006139	P	nucleobase, nucleoside, nucleotide and nucleic acid metabolic process	1	1
GO:0006508	P	proteolysis	0.95	1
GO:0009987	P	cellular process	0.44	1
GO:0023046	P	sigling process	0.42	1
GO:0006979	P	response to oxidative stress	0.13	1
GO:0055086	P	nucleobase, nucleoside and nucleotide metabolic process	0.31	1
GO:0043170	P	macromolecule metabolic process	1	1
GO:0008219	P	cell death	0.31	1
GO:0006915	P	apoptosis	0.29	1
GO:0023060	P	sigl transmission	0.42	1
GO:0009058	P	biosynthetic process	0.47	1
GO:0009059	P	macromolecule biosynthetic process	0.96	1
GO:0009057	P	macromolecule catabolic process	0.54	1
GO:0044238	P	primary metabolic process	0.75	1
GO:0044237	P	cellular metabolic process	0.81	1
GO:0006259	P	D metabolic process	1	1
GO:0006412	P	translation	0.8	1
GO:0008471	F	laccase activity	3.6e-05	0.014
GO:0016682	F	oxidoreductase activity, acting on diphenols and related substances as donors, oxygen as acceptor	0.0001	0.016
GO:0008194	F	UDP-glycosyltransferase activity	0.00012	0.016
GO:0016679	F	oxidoreductase activity, acting on diphenols and related substances as donors	0.00034	0.034
GO:0016757	F	transferase activity, transferring glycosyl groups	0.001	0.072
GO:0005507	F	copper ion binding	0.0011	0.072
GO:0005515	F	protein binding	0.0015	0.083
GO:0016758	F	transferase activity, transferring hexosyl groups	0.004	0.2
GO:0043565	F	sequence-specific D binding	0.0047	0.21
GO:0017076	F	purine nucleotide binding	0.0068	0.21
GO:0032555	F	purine ribonucleotide binding	0.0073	0.21
GO:0032553	F	ribonucleotide binding	0.0073	0.21
GO:0030554	F	adenyl nucleotide binding	0.008	0.21
GO:0001883	F	purine nucleoside binding	0.008	0.21
GO:0001882	F	nucleoside binding	0.0058	0.21
GO:0032559	F	adenyl ribonucleotide binding	0.0088	0.22
GO:0000166	F	nucleotide binding	0.01	0.23
GO:0016301	F	kise activity	0.011	0.24
GO:0005524	F	ATP binding	0.013	0.26
GO:0046983	F	protein dimerization activity	0.013	0.26
GO:0016798	F	hydrolase activity, acting on glycosyl bonds	0.017	0.31
GO:0004674	F	protein serine/threonine kise activity	0.018	0.32
GO:0016491	F	oxidoreductase activity	0.023	0.36
GO:0016773	F	phosphotransferase activity, alcohol group as acceptor	0.022	0.36
GO:0003700	F	transcription factor activity	0.023	0.36
GO:0004672	F	protein kise activity	0.025	0.38
GO:0004553	F	hydrolase activity, hydrolyzing O-glycosyl compounds	0.031	0.44
GO:0017111	F	nucleoside-triphosphatase activity	0.031	0.44
GO:0016209	F	antioxidant activity	0.038	0.5
GO:0016462	F	pyrophosphatase activity	0.037	0.5
GO:0048037	F	cofactor binding	0.041	0.51
GO:0016818	F	hydrolase activity, acting on acid anhydrides, in phosphorus-containing anhydrides	0.044	0.54
GO:0016817	F	hydrolase activity, acting on acid anhydrides	0.046	0.55
GO:0016684	F	oxidoreductase activity, acting on peroxide as acceptor	0.062	0.69
GO:0004601	F	peroxidase activity	0.062	0.69
GO:0050662	F	coenzyme binding	0.07	0.76
GO:0030528	F	transcription regulator activity	0.078	0.82
GO:0005215	F	transporter activity	0.084	0.87
GO:0016747	F	transferase activity, transferring acyl groups other than amino-acyl groups	0.088	0.88
GO:0016829	F	lyase activity	0.1	0.98
GO:0016853	F	isomerase activity	0.1	0.98
GO:0004497	F	monooxygese activity	0.82	1
GO:0043169	F	cation binding	0.67	1
GO:0009055	F	electron carrier activity	0.69	1
GO:0016740	F	transferase activity	0.86	1
GO:0016741	F	transferase activity, transferring one-carbon groups	0.21	1
GO:0046906	F	tetrapyrrole binding	0.32	1
GO:0016746	F	transferase activity, transferring acyl groups	0.11	1
GO:0042578	F	phosphoric ester hydrolase activity	0.31	1
GO:0022804	F	active transmembrane transporter activity	0.39	1
GO:0034061	F	D polymerase activity	1	1
GO:0005488	F	binding	0.89	1
GO:0016887	F	ATPase activity	0.18	1
GO:0003677	F	D binding	1	1
GO:0008168	F	methyltransferase activity	0.21	1
GO:0020037	F	heme binding	0.3	1
GO:0042623	F	ATPase activity, coupled	0.4	1
GO:0043167	F	ion binding	0.67	1
GO:0016787	F	hydrolase activity	0.97	1
GO:0016788	F	hydrolase activity, acting on ester bonds	1	1
GO:0016779	F	nucleotidyltransferase activity	1	1
GO:0022892	F	substrate-specific transporter activity	0.54	1
GO:0003824	F	catalytic activity	0.15	1
GO:0015075	F	ion transmembrane transporter activity	0.7	1
GO:0008233	F	peptidase activity	0.98	1
GO:0008270	F	zinc ion binding	1	1
GO:0005509	F	calcium ion binding	0.21	1
GO:0005506	F	iron ion binding	0.4	1
GO:0022891	F	substrate-specific transmembrane transporter activity	0.52	1
GO:0003964	F	R-directed D polymerase activity	1	1
GO:0046872	F	metal ion binding	0.78	1
GO:0003723	F	R binding	1	1
GO:0016772	F	transferase activity, transferring phosphorus-containing groups	1	1
GO:0004175	F	endopeptidase activity	0.9	1
GO:0003676	F	nucleic acid binding	1	1
GO:0022857	F	transmembrane transporter activity	0.27	1
GO:0005198	F	structural molecule activity	0.83	1
GO:0070011	F	peptidase activity, acting on L-amino acid peptides	0.98	1
GO:0046914	F	transition metal ion binding	0.86	1
GO:0048046	C	apoplast	0.00084	0.065
GO:0016020	C	membrane	0.014	0.42
GO:0005576	C	extracellular region	0.016	0.42
GO:0016021	C	integral to membrane	0.25	1
GO:0043234	C	protein complex	0.91	1
GO:0043232	C	intracellular non-membrane-bounded organelle	1	1
GO:0043229	C	intracellular organelle	1	1
GO:0005622	C	intracellular	0.99	1
GO:0043227	C	membrane-bounded organelle	1	1
GO:0044425	C	membrane part	0.56	1
GO:0044444	C	cytoplasmic part	0.92	1
GO:0043231	C	intracellular membrane-bounded organelle	1	1
GO:0031224	C	intrinsic to membrane	0.29	1
GO:0005737	C	cytoplasm	0.63	1
GO:0032991	C	macromolecular complex	0.98	1
GO:0044464	C	cell part	0.56	1
GO:0005623	C	cell	0.56	1
GO:0043228	C	non-membrane-bounded organelle	1	1
GO:0044424	C	intracellular part	1	1
GO:0005634	C	nucleus	1	1
GO:0043226	C	organelle	1	1

## Sheet: Sorghum - Cell Type Peaks
mesophyll	bundle sheath	phloem	xylem	epidermis	guard
Sobic.001G012200	Sobic.001G137200	Sobic.001G133900	Sobic.001G155200	Sobic.001G011600	Sobic.001G221400
Sobic.001G158600	Sobic.001G142200	Sobic.001G141400	Sobic.001G014100	Sobic.001G131001	Sobic.001G251700
Sobic.001G161200	Sobic.001G148300	Sobic.001G148300	Sobic.001G183550	Sobic.001G138800	Sobic.001G266000
Sobic.001G161200	Sobic.001G157100	Sobic.001G169700	Sobic.001G038200	Sobic.001G139900	Sobic.001G266000
Sobic.001G230050	Sobic.001G158600	Sobic.001G178600	Sobic.001G063400	Sobic.001G141400	Sobic.001G438100
Sobic.001G235500	Sobic.001G161200	Sobic.001G019700	Sobic.001G404950	Sobic.001G141400	Sobic.001G453250
Sobic.001G246650	Sobic.001G161200	Sobic.001G021000	Sobic.001G420350	Sobic.001G012300	Sobic.001G474300
Sobic.001G251000	Sobic.001G193600	Sobic.001G201800	Sobic.001G420900	Sobic.001G012400	Sobic.002G149550
Sobic.001G044000	Sobic.001G208100	Sobic.001G203500	Sobic.001G424132	Sobic.001G143900	Sobic.002G158900
Sobic.001G062300	Sobic.001G026600	Sobic.001G217100	Sobic.001G434300	Sobic.001G146000	Sobic.002G200900
Sobic.001G266000	Sobic.001G230050	Sobic.001G028500	Sobic.001G437000	Sobic.001G146100	Sobic.002G207900
Sobic.001G266000	Sobic.001G235500	Sobic.001G034200	Sobic.001G442700	Sobic.001G153000	Sobic.002G207900
Sobic.001G276400	Sobic.001G237250	Sobic.001G035100	Sobic.001G502600	Sobic.001G155400	Sobic.002G062400
Sobic.001G282100	Sobic.001G237250	Sobic.001G248700	Sobic.001G535400	Sobic.001G157100	Sobic.002G288700
Sobic.001G282700	Sobic.001G243300	Sobic.001G057700	Sobic.002G138200	Sobic.001G157700	Sobic.002G323000
Sobic.001G299900	Sobic.001G244650	Sobic.001G067100	Sobic.002G259600	Sobic.001G158200	Sobic.003G166400
Sobic.001G302800	Sobic.001G034200	Sobic.001G288100	Sobic.002G275500	Sobic.001G158966	Sobic.003G172000
Sobic.001G312300	Sobic.001G251000	Sobic.001G074200	Sobic.002G314800	Sobic.001G160200	Sobic.003G173200
Sobic.001G319800	Sobic.001G039400	Sobic.001G293550	Sobic.002G380700	Sobic.001G161500	Sobic.003G073380
Sobic.001G333700	Sobic.001G044000	Sobic.001G298500	Sobic.002G388700	Sobic.001G161500	Sobic.003G360700
Sobic.001G360200	Sobic.001G065300	Sobic.001G076100	Sobic.003G117500	Sobic.001G172400	Sobic.003G392900
Sobic.001G394532	Sobic.001G065300	Sobic.001G305500	Sobic.003G135500	Sobic.001G179200	Sobic.004G132400
Sobic.001G407000	Sobic.001G282100	Sobic.001G310900	Sobic.003G153400	Sobic.001G180300	Sobic.004G144200
Sobic.001G407600	Sobic.001G283100	Sobic.001G314000	Sobic.003G031700	Sobic.001G183500	Sobic.004G303433
Sobic.001G408300	Sobic.001G074000	Sobic.001G317000	Sobic.003G236701	Sobic.001G190000	Sobic.004G334601
Sobic.001G446850	Sobic.001G302300	Sobic.001G322500	Sobic.003G251800	Sobic.001G193700	Sobic.005G139900
Sobic.001G478300	Sobic.001G076200	Sobic.001G079500	Sobic.003G251800	Sobic.001G193900	Sobic.005G224500
Sobic.001G486900	Sobic.001G305500	Sobic.001G327900	Sobic.003G261700	Sobic.001G021601	Sobic.005G224500
Sobic.001G515100	Sobic.001G312300	Sobic.001G333600	Sobic.003G266400	Sobic.001G021601	Sobic.007G098050
Sobic.001G524100	Sobic.001G314200	Sobic.001G341300	Sobic.003G270300	Sobic.001G197100	Sobic.008G088000
Sobic.001G525300	Sobic.001G322100	Sobic.001G349700	Sobic.003G316000	Sobic.001G198800	Sobic.009G097400
Sobic.001G529400	Sobic.001G327900	Sobic.001G082900	Sobic.003G338900	Sobic.001G022000	Sobic.009G097500
Sobic.001G544600	Sobic.001G333700	Sobic.001G352666	Sobic.003G374700	Sobic.001G199300	Sobic.009G178500
Sobic.002G015000	Sobic.001G349700	Sobic.001G368900	Sobic.003G387500	Sobic.001G199400	Sobic.010G113100
Sobic.002G018500	Sobic.001G359200	Sobic.001G379700	Sobic.003G428900	Sobic.001G201000	Sobic.010G164500
Sobic.002G134900	Sobic.001G364100	Sobic.001G389100	Sobic.004G220200	Sobic.001G201700	Sobic.010G098800
Sobic.002G029300	Sobic.001G382100	Sobic.001G410300	Sobic.004G225800	Sobic.001G208100
Sobic.002G150032	Sobic.001G385900	Sobic.001G413900	Sobic.004G244600	Sobic.001G212350
Sobic.002G044500	Sobic.001G394532	Sobic.001G414200	Sobic.004G257000	Sobic.001G216300
Sobic.002G150200	Sobic.001G404950	Sobic.001G420100	Sobic.004G276700	Sobic.001G217100
Sobic.002G155500	Sobic.001G407600	Sobic.001G425300	Sobic.004G280900	Sobic.001G217100
Sobic.002G189300	Sobic.001G407900	Sobic.001G429600	Sobic.004G298000	Sobic.001G217200
Sobic.002G204350	Sobic.001G420200	Sobic.001G429800	Sobic.004G298250	Sobic.001G217300
Sobic.002G222000	Sobic.001G420350	Sobic.001G430700	Sobic.004G298500	Sobic.001G219800
Sobic.002G222200	Sobic.001G437500	Sobic.001G432750	Sobic.004G096900	Sobic.001G026600
Sobic.002G228000	Sobic.001G439500	Sobic.001G433100	Sobic.006G036400	Sobic.001G221100
Sobic.002G228000	Sobic.001G440500	Sobic.001G435800	Sobic.006G162000	Sobic.001G221200
Sobic.002G256601	Sobic.001G441500	Sobic.001G437000	Sobic.006G169900	Sobic.001G026800
Sobic.002G258300	Sobic.001G442500	Sobic.001G439600	Sobic.006G187200	Sobic.001G221900
Sobic.002G262600	Sobic.001G446850	Sobic.001G439700	Sobic.006G254500	Sobic.001G002300
Sobic.002G066600	Sobic.001G451100	Sobic.001G441500	Sobic.006G254500	Sobic.001G222000
Sobic.002G278100	Sobic.001G096450	Sobic.001G441500	Sobic.009G159100	Sobic.001G222300
Sobic.002G288600	Sobic.001G097000	Sobic.001G442200	Sobic.009G008800	Sobic.001G229401
Sobic.002G288700	Sobic.001G486900	Sobic.001G448750	Sobic.010G043600	Sobic.001G230900
Sobic.002G288800	Sobic.001G489900	Sobic.001G450700	Sobic.010G199700	Sobic.001G231000
Sobic.002G308000	Sobic.001G100000	Sobic.001G451100	Sobic.010G220600	Sobic.001G231200
Sobic.002G313400	Sobic.001G495500	Sobic.001G454850		Sobic.001G030100
Sobic.002G313700	Sobic.001G498000	Sobic.001G464600		Sobic.001G030200
Sobic.002G317900	Sobic.001G498300	Sobic.001G465200		Sobic.001G247700
Sobic.002G337700	Sobic.001G504100	Sobic.001G469966		Sobic.001G036900
Sobic.002G371400	Sobic.001G505300	Sobic.001G470000		Sobic.001G037400
Sobic.002G373300	Sobic.001G102350	Sobic.001G471200		Sobic.001G038200
Sobic.002G403000	Sobic.001G523300	Sobic.001G473200		Sobic.001G038800
Sobic.002G073300	Sobic.001G529400	Sobic.001G473800		Sobic.001G038800
Sobic.003G117850	Sobic.001G531500	Sobic.001G476100		Sobic.001G042400
Sobic.003G130200	Sobic.001G106550	Sobic.001G479850		Sobic.001G042500
Sobic.003G015400	Sobic.001G111000	Sobic.001G488700		Sobic.001G045700
Sobic.003G142900	Sobic.002G015000	Sobic.001G488700		Sobic.001G047400
Sobic.003G142900	Sobic.002G017750	Sobic.001G489900		Sobic.001G261476
Sobic.003G150600	Sobic.002G131100	Sobic.001G498200		Sobic.001G049300
Sobic.003G159101	Sobic.002G021300	Sobic.001G504100		Sobic.001G050300
Sobic.003G160200	Sobic.002G134900	Sobic.001G510650		Sobic.001G050400
Sobic.003G023666	Sobic.002G025300	Sobic.001G102300		Sobic.001G051200
Sobic.003G166400	Sobic.002G029300	Sobic.001G516200		Sobic.001G051600
Sobic.003G168200	Sobic.002G150200	Sobic.001G516600		Sobic.001G054700
Sobic.003G168300	Sobic.002G155400	Sobic.001G526300		Sobic.001G056000
Sobic.003G168350	Sobic.002G155500	Sobic.001G527800		Sobic.001G056100
Sobic.003G168600	Sobic.002G196200	Sobic.001G530350		Sobic.001G063600
Sobic.003G168800	Sobic.002G202600	Sobic.001G532200		Sobic.001G063600
Sobic.003G169200	Sobic.002G214300	Sobic.001G106900		Sobic.001G263900
Sobic.003G171900	Sobic.002G222000	Sobic.001G111000		Sobic.001G065500
Sobic.003G172200	Sobic.002G222200	Sobic.001G113400		Sobic.001G267800
Sobic.003G172300	Sobic.002G227100	Sobic.001G116300		Sobic.001G069700
Sobic.003G172500	Sobic.002G228000	Sobic.001G120500		Sobic.001G273700
Sobic.003G172500	Sobic.002G228000	Sobic.001G121700		Sobic.001G285300
Sobic.003G172800	Sobic.002G241900	Sobic.001G124100		Sobic.001G285400
Sobic.003G172850	Sobic.002G254900	Sobic.001G127300		Sobic.001G286400
Sobic.003G172850	Sobic.002G254900	Sobic.002G001000		Sobic.001G286700
Sobic.003G172900	Sobic.002G258300	Sobic.002G137800		Sobic.001G074000
Sobic.003G173116	Sobic.002G261000	Sobic.002G168600		Sobic.001G074100
Sobic.003G173200	Sobic.002G262600	Sobic.002G056500		Sobic.001G074400
Sobic.003G047400	Sobic.002G266900	Sobic.002G194600		Sobic.001G074400
Sobic.003G049700	Sobic.002G275300	Sobic.002G200700		Sobic.001G293550
Sobic.003G051300	Sobic.002G275500	Sobic.002G202600		Sobic.001G293633
Sobic.003G179600	Sobic.002G066600	Sobic.002G233700		Sobic.001G075400
Sobic.003G005400	Sobic.002G278100	Sobic.002G249101		Sobic.001G075500
Sobic.003G203400	Sobic.002G279100	Sobic.002G257200		Sobic.001G298100
Sobic.003G203700	Sobic.002G288200	Sobic.002G261000		Sobic.001G299600
Sobic.003G209500	Sobic.002G288600	Sobic.002G266000		Sobic.001G299600
Sobic.003G222300	Sobic.002G311400	Sobic.002G266900		Sobic.001G300201
Sobic.003G238900	Sobic.002G311501	Sobic.002G275500		Sobic.001G300400
Sobic.003G243000	Sobic.002G313400	Sobic.002G291900		Sobic.001G300450
Sobic.003G258700	Sobic.002G313700	Sobic.002G311400		Sobic.001G300700
Sobic.003G272200	Sobic.002G313800	Sobic.002G312400		Sobic.001G303900
Sobic.003G285800	Sobic.002G314400	Sobic.002G313800		Sobic.001G076800
Sobic.003G293200	Sobic.002G315100	Sobic.002G313900		Sobic.001G320500
Sobic.003G295050	Sobic.002G322101	Sobic.002G319900		Sobic.001G321200
Sobic.003G301100	Sobic.002G330800	Sobic.002G323300		Sobic.001G322200
Sobic.003G333000	Sobic.002G338000	Sobic.002G324100		Sobic.001G079600
Sobic.003G352000	Sobic.002G345800	Sobic.002G330600		Sobic.001G079900
Sobic.003G352000	Sobic.002G346200	Sobic.002G339800		Sobic.001G335800
Sobic.003G363500	Sobic.002G348000	Sobic.002G355100		Sobic.001G339500
Sobic.003G369700	Sobic.002G357000	Sobic.002G357600		Sobic.001G339801
Sobic.003G395700	Sobic.002G357600	Sobic.002G357800		Sobic.001G344800
Sobic.003G402300	Sobic.002G363400	Sobic.002G361900		Sobic.001G354700
Sobic.003G402500	Sobic.002G370600	Sobic.002G363400		Sobic.001G356600
Sobic.003G403700	Sobic.002G371400	Sobic.002G365900		Sobic.001G083800
Sobic.003G416600	Sobic.002G374300	Sobic.002G366800		Sobic.001G360900
Sobic.003G423800	Sobic.002G375701	Sobic.002G376600		Sobic.001G361700
Sobic.003G432000	Sobic.002G386100	Sobic.002G386100		Sobic.001G361800
Sobic.003G098401	Sobic.002G388700	Sobic.002G389301		Sobic.001G361800
Sobic.003G100600	Sobic.002G403700	Sobic.002G405700		Sobic.001G365700
Sobic.004G113700	Sobic.002G073300	Sobic.002G417500		Sobic.001G367900
Sobic.004G115100	Sobic.002G416000	Sobic.002G418200		Sobic.001G374500
Sobic.004G129700	Sobic.002G417700	Sobic.002G419500		Sobic.001G375800
Sobic.004G137200	Sobic.002G419600	Sobic.002G083600		Sobic.001G381100
Sobic.004G004900	Sobic.002G083600	Sobic.003G119800		Sobic.001G382400
Sobic.004G149800	Sobic.003G117500	Sobic.003G134900		Sobic.001G383900
Sobic.004G154400	Sobic.003G012750	Sobic.003G136400		Sobic.001G384100
Sobic.004G156000	Sobic.003G013100	Sobic.003G151900		Sobic.001G384700
Sobic.004G166800	Sobic.003G130200	Sobic.003G157300		Sobic.001G384700
Sobic.004G006300	Sobic.003G137000	Sobic.003G027400		Sobic.001G386000
Sobic.004G006300	Sobic.003G142900	Sobic.003G040900		Sobic.001G389400
Sobic.004G188300	Sobic.003G142900	Sobic.003G050800		Sobic.001G393101
Sobic.004G210400	Sobic.003G150600	Sobic.003G205300		Sobic.001G394100
Sobic.004G068750	Sobic.003G023666	Sobic.003G211200		Sobic.001G394250
Sobic.004G071100	Sobic.003G030500	Sobic.003G225300		Sobic.001G006700
Sobic.004G223600	Sobic.003G031001	Sobic.003G226600		Sobic.001G397900
Sobic.004G242200	Sobic.003G168200	Sobic.003G228900		Sobic.001G398300
Sobic.004G250700	Sobic.003G168350	Sobic.003G237400		Sobic.001G398300
Sobic.004G282200	Sobic.003G031800	Sobic.003G241600		Sobic.001G401600
Sobic.004G286200	Sobic.003G035001	Sobic.003G246000		Sobic.001G402701
Sobic.004G294300	Sobic.003G171900	Sobic.003G246200		Sobic.001G404500
Sobic.004G303433	Sobic.003G172300	Sobic.003G253650		Sobic.001G404950
Sobic.004G303466	Sobic.003G173116	Sobic.003G268700		Sobic.001G406800
Sobic.004G304000	Sobic.003G179600	Sobic.003G291100		Sobic.001G089200
Sobic.004G313200	Sobic.003G200100	Sobic.003G292100		Sobic.001G410200
Sobic.004G337850	Sobic.003G209500	Sobic.003G294900		Sobic.001G089500
Sobic.004G353000	Sobic.003G214900	Sobic.003G299800		Sobic.001G413500
Sobic.004G087000	Sobic.003G222300	Sobic.003G299800		Sobic.001G420700
Sobic.004G105500	Sobic.003G236400	Sobic.003G316300		Sobic.001G420900
Sobic.005G086801	Sobic.003G238900	Sobic.003G318800		Sobic.001G421450
Sobic.005G088400	Sobic.003G243000	Sobic.003G319600		Sobic.001G422366
Sobic.005G025500	Sobic.003G255100	Sobic.003G319600		Sobic.001G422432
Sobic.005G110493	Sobic.003G262600	Sobic.003G321200		Sobic.001G422800
Sobic.005G042000	Sobic.003G278700	Sobic.003G323400		Sobic.001G425300
Sobic.005G139900	Sobic.003G281600	Sobic.003G329000		Sobic.001G425300
Sobic.005G062200	Sobic.003G285800	Sobic.003G329700		Sobic.001G425300
Sobic.005G194400	Sobic.003G287400	Sobic.003G347300		Sobic.001G425800
Sobic.005G203600	Sobic.003G293200	Sobic.003G349300		Sobic.001G426300
Sobic.006G013000	Sobic.003G299800	Sobic.003G350850		Sobic.001G430700
Sobic.006G040500	Sobic.003G304500	Sobic.003G356300		Sobic.001G434000
Sobic.006G053800	Sobic.003G312700	Sobic.003G078600		Sobic.001G434000
Sobic.006G055600	Sobic.003G319600	Sobic.003G357500		Sobic.001G434100
Sobic.006G099100	Sobic.003G319600	Sobic.003G358100		Sobic.001G434600
Sobic.006G110700	Sobic.003G321200	Sobic.003G358150		Sobic.001G434650
Sobic.006G111800	Sobic.003G323100	Sobic.003G359800		Sobic.001G435000
Sobic.006G115900	Sobic.003G329700	Sobic.003G359800		Sobic.001G435201
Sobic.006G123800	Sobic.003G333000	Sobic.003G359900		Sobic.001G436500
Sobic.006G124700	Sobic.003G347300	Sobic.003G362700		Sobic.001G438100
Sobic.006G124850	Sobic.003G352000	Sobic.003G368000		Sobic.001G439050
Sobic.006G147700	Sobic.003G352000	Sobic.003G375600		Sobic.001G439200
Sobic.006G172000	Sobic.003G363500	Sobic.003G376000		Sobic.001G439200
Sobic.006G180800	Sobic.003G364600	Sobic.003G376100		Sobic.001G439800
Sobic.006G181000	Sobic.003G369700	Sobic.003G376100		Sobic.001G440500
Sobic.006G219900	Sobic.003G375600	Sobic.003G382300		Sobic.001G441700
Sobic.006G235500	Sobic.003G375700	Sobic.003G382800		Sobic.001G448700
Sobic.006G238900	Sobic.003G389100	Sobic.003G392700		Sobic.001G448700
Sobic.007G097000	Sobic.003G389150	Sobic.003G394000		Sobic.001G448750
Sobic.007G033800	Sobic.003G390400	Sobic.003G403400		Sobic.001G451800
Sobic.007G109200	Sobic.003G392700	Sobic.003G404100		Sobic.001G451800
Sobic.007G044300	Sobic.003G393600	Sobic.003G406600		Sobic.001G453100
Sobic.007G049400	Sobic.003G395700	Sobic.003G407400		Sobic.001G453200
Sobic.007G116600	Sobic.003G399400	Sobic.003G407950		Sobic.001G453250
Sobic.007G133500	Sobic.003G402000	Sobic.003G416000		Sobic.001G453600
Sobic.007G145801	Sobic.003G404100	Sobic.003G429800		Sobic.001G454800
Sobic.007G162400	Sobic.003G409700	Sobic.003G436750		Sobic.001G458200
Sobic.007G164101	Sobic.003G416000	Sobic.003G085700		Sobic.001G465900
Sobic.007G168500	Sobic.003G433750	Sobic.003G095400		Sobic.001G467200
Sobic.007G173800	Sobic.003G085600	Sobic.003G010500		Sobic.001G467500
Sobic.007G179400	Sobic.003G008900	Sobic.004G107600		Sobic.001G096400
Sobic.007G207100	Sobic.003G094500	Sobic.004G117600		Sobic.001G469100
Sobic.007G222600	Sobic.003G098401	Sobic.004G122500		Sobic.001G469150
Sobic.007G226900	Sobic.003G108000	Sobic.004G036800		Sobic.001G469700
Sobic.008G090300	Sobic.004G107600	Sobic.004G042600		Sobic.001G473400
Sobic.008G097600	Sobic.004G113700	Sobic.004G162200		Sobic.001G473500
Sobic.008G100100	Sobic.004G115700	Sobic.004G165600		Sobic.001G474200
Sobic.008G049200	Sobic.004G125700	Sobic.004G064900		Sobic.001G474300
Sobic.008G134300	Sobic.004G128900	Sobic.004G170900		Sobic.001G474300
Sobic.008G160300	Sobic.004G030300	Sobic.004G066700		Sobic.001G477100
Sobic.008G166250	Sobic.004G035500	Sobic.004G192100		Sobic.001G479500
Sobic.008G176800	Sobic.004G036800	Sobic.004G212300		Sobic.001G481900
Sobic.008G065100	Sobic.004G040000	Sobic.004G212900		Sobic.001G482300
Sobic.009G081500	Sobic.004G137200	Sobic.004G214000		Sobic.001G482500
Sobic.009G084950	Sobic.004G149800	Sobic.004G216900		Sobic.001G484800
Sobic.009G025750	Sobic.004G154400	Sobic.004G071000		Sobic.001G485400
Sobic.009G097400	Sobic.004G156000	Sobic.004G223000		Sobic.001G488500
Sobic.009G104900	Sobic.004G166800	Sobic.004G226000		Sobic.001G492800
Sobic.009G111400	Sobic.004G168700	Sobic.004G228100		Sobic.001G493100
Sobic.009G118900	Sobic.004G170900	Sobic.004G228500		Sobic.001G495500
Sobic.009G123000	Sobic.004G006300	Sobic.004G233100		Sobic.001G495550
Sobic.009G126500	Sobic.004G006300	Sobic.004G233100		Sobic.001G495600
Sobic.009G129700	Sobic.004G188300	Sobic.004G242900		Sobic.001G496700
Sobic.009G144600	Sobic.004G193300	Sobic.004G248800		Sobic.001G499100
Sobic.009G154000	Sobic.004G207200	Sobic.004G251400		Sobic.001G501200
Sobic.009G155400	Sobic.004G068750	Sobic.004G252200		Sobic.001G502500
Sobic.009G161401	Sobic.004G212300	Sobic.004G252700		Sobic.001G504000
Sobic.009G173400	Sobic.004G217600	Sobic.004G258400		Sobic.001G506300
Sobic.009G199100	Sobic.004G071100	Sobic.004G262700		Sobic.001G513900
Sobic.009G211500	Sobic.004G223600	Sobic.004G267000		Sobic.001G102300
Sobic.009G216500	Sobic.004G228100	Sobic.004G267300		Sobic.001G516200
Sobic.009G260500	Sobic.004G233100	Sobic.004G267300		Sobic.001G102350
Sobic.009G260500	Sobic.004G233400	Sobic.004G270600		Sobic.001G519000
Sobic.009G066100	Sobic.004G236800	Sobic.004G278900		Sobic.001G522300
Sobic.010G107601	Sobic.004G249500	Sobic.004G279150		Sobic.001G522600
Sobic.010G108500	Sobic.004G252200	Sobic.004G280500		Sobic.001G523700
Sobic.010G022400	Sobic.004G260800	Sobic.004G283400		Sobic.001G526300
Sobic.010G025850	Sobic.004G267300	Sobic.004G305500		Sobic.001G527500
Sobic.010G139200	Sobic.004G272100	Sobic.004G306500		Sobic.001G529700
Sobic.010G052833	Sobic.004G278900	Sobic.004G311400		Sobic.001G530100
Sobic.010G151575	Sobic.004G280500	Sobic.004G311500		Sobic.001G530650
Sobic.010G169200	Sobic.004G286200	Sobic.004G325100		Sobic.001G531000
Sobic.010G172200	Sobic.004G286351	Sobic.004G332500		Sobic.001G532400
Sobic.010G185850	Sobic.004G290850	Sobic.004G332800		Sobic.001G532501
Sobic.010G187700	Sobic.004G300600	Sobic.004G341100		Sobic.001G532700
Sobic.010G195400	Sobic.004G302700	Sobic.004G093700		Sobic.001G103800
Sobic.010G201266	Sobic.004G304000	Sobic.005G165900		Sobic.001G533400
Sobic.010G206600	Sobic.004G307600	Sobic.006G008900		Sobic.001G534200
Sobic.010G209501	Sobic.004G311100	Sobic.006G063500		Sobic.001G535600
Sobic.010G227150	Sobic.004G313200	Sobic.006G064200		Sobic.001G537300
Sobic.010G071300	Sobic.004G325100	Sobic.006G065100		Sobic.001G104500
Sobic.010G239600	Sobic.004G327150	Sobic.006G066300		Sobic.001G106550
Sobic.010G088200	Sobic.004G327800	Sobic.006G069200		Sobic.001G108350
	Sobic.004G332800	Sobic.006G082000		Sobic.001G113800
	Sobic.004G333500	Sobic.006G091600		Sobic.001G114300
	Sobic.004G337850	Sobic.006G097500		Sobic.001G118000
	Sobic.004G337925	Sobic.006G100501		Sobic.001G119800
	Sobic.004G343700	Sobic.006G102500		Sobic.001G121900
	Sobic.004G345900	Sobic.006G115300		Sobic.001G122000
	Sobic.004G353000	Sobic.006G123000		Sobic.001G125200
	Sobic.005G088400	Sobic.006G137400		Sobic.001G125300
	Sobic.005G025500	Sobic.006G140050		Sobic.002G107000
	Sobic.005G030500	Sobic.006G140200		Sobic.002G110800
	Sobic.005G042000	Sobic.006G142775		Sobic.002G113500
	Sobic.005G042700	Sobic.006G153100		Sobic.002G016300
	Sobic.005G139700	Sobic.006G154500		Sobic.002G120200
	Sobic.005G167300	Sobic.006G163100		Sobic.002G122000
	Sobic.005G188800	Sobic.006G171400		Sobic.002G130500
	Sobic.005G062200	Sobic.006G182401		Sobic.002G130700
	Sobic.005G200200	Sobic.006G188700		Sobic.002G142300
	Sobic.005G203600	Sobic.006G192200		Sobic.002G142500
	Sobic.005G064500	Sobic.006G194000		Sobic.002G025300
	Sobic.006G008100	Sobic.006G197600		Sobic.002G145500
	Sobic.006G009400	Sobic.006G202200		Sobic.002G032500
	Sobic.006G013000	Sobic.006G208700		Sobic.002G032900
	Sobic.006G040500	Sobic.006G233500		Sobic.002G035800
	Sobic.006G053000	Sobic.006G235801		Sobic.002G045200
	Sobic.006G055600	Sobic.006G239800		Sobic.002G047800
	Sobic.006G060700	Sobic.006G247100		Sobic.002G048501
	Sobic.006G069200	Sobic.006G260101		Sobic.002G173800
	Sobic.006G100100	Sobic.007G140200		Sobic.002G188100
	Sobic.006G101500	Sobic.007G152800		Sobic.002G188200
	Sobic.006G105900	Sobic.007G177500		Sobic.002G193600
	Sobic.006G106400	Sobic.007G190700		Sobic.002G193600
	Sobic.006G111800	Sobic.007G211100		Sobic.002G200900
	Sobic.006G115300	Sobic.007G218800		Sobic.002G201000
	Sobic.006G123000	Sobic.008G002400		Sobic.002G201400
	Sobic.006G123800	Sobic.008G043450		Sobic.002G202050
	Sobic.006G124850	Sobic.008G045300		Sobic.002G202500
	Sobic.006G135100	Sobic.008G097100		Sobic.002G203500
	Sobic.006G137400	Sobic.008G143901		Sobic.002G204300
	Sobic.006G140050	Sobic.009G011700		Sobic.002G205600
	Sobic.006G147700	Sobic.009G013400		Sobic.002G207900
	Sobic.006G154500	Sobic.009G089000		Sobic.002G209900
	Sobic.006G172000	Sobic.009G016500		Sobic.002G214200
	Sobic.006G187200	Sobic.009G121000		Sobic.002G216600
	Sobic.006G203200	Sobic.009G126100		Sobic.002G221900
	Sobic.006G219900	Sobic.009G126200		Sobic.002G222000
	Sobic.006G233500	Sobic.009G130966		Sobic.002G224300
	Sobic.006G240500	Sobic.009G131032		Sobic.002G225100
	Sobic.006G254500	Sobic.009G135550		Sobic.002G227900
	Sobic.006G260101	Sobic.009G152160		Sobic.002G228500
	Sobic.006G264100	Sobic.009G152700		Sobic.002G230100
	Sobic.006G264700	Sobic.009G153000		Sobic.002G230400
	Sobic.006G279100	Sobic.009G153100		Sobic.002G236600
	Sobic.006G280300	Sobic.009G153200		Sobic.002G238500
	Sobic.006G005400	Sobic.009G155050		Sobic.002G239200
	Sobic.007G090436	Sobic.009G159400		Sobic.002G241000
	Sobic.007G109200	Sobic.009G159800		Sobic.002G246000
	Sobic.007G111500	Sobic.009G173300		Sobic.002G251050
	Sobic.007G044300	Sobic.009G173800		Sobic.002G255100
	Sobic.007G049400	Sobic.009G180100		Sobic.002G256100
	Sobic.007G116600	Sobic.009G189300		Sobic.002G257600
	Sobic.007G053700	Sobic.009G194900		Sobic.002G260500
	Sobic.007G130100	Sobic.009G200566		Sobic.002G264500
	Sobic.007G132650	Sobic.009G214600		Sobic.002G268200
	Sobic.007G133500	Sobic.009G217600		Sobic.002G270900
	Sobic.007G141200	Sobic.009G223100		Sobic.002G271300
	Sobic.007G141300	Sobic.009G228201		Sobic.002G272900
	Sobic.007G141500	Sobic.009G233400		Sobic.002G272900
	Sobic.007G145000	Sobic.009G234000		Sobic.002G274200
	Sobic.007G145801	Sobic.009G249200		Sobic.002G274500
	Sobic.007G168500	Sobic.009G254200		Sobic.002G276600
	Sobic.007G169300	Sobic.009G259200		Sobic.002G277900
	Sobic.007G173800	Sobic.009G066100		Sobic.002G278100
	Sobic.007G190700	Sobic.009G066200		Sobic.002G279100
	Sobic.007G207100	Sobic.009G069300		Sobic.002G279500
	Sobic.007G208600	Sobic.010G000100		Sobic.002G284701
	Sobic.007G211200	Sobic.010G023132		Sobic.002G284901
	Sobic.007G213700	Sobic.010G026500		Sobic.002G285300
	Sobic.007G078100	Sobic.010G041201		Sobic.002G285450
	Sobic.008G073900	Sobic.010G044900		Sobic.002G285950
	Sobic.008G026700	Sobic.010G054900		Sobic.002G286150
	Sobic.008G090300	Sobic.010G163800		Sobic.002G289800
	Sobic.008G039900	Sobic.010G064050		Sobic.002G293700
	Sobic.008G100100	Sobic.010G064700		Sobic.002G300100
	Sobic.008G049200	Sobic.010G175900		Sobic.002G301200
	Sobic.008G109650	Sobic.010G180800		Sobic.002G302000
	Sobic.008G053200	Sobic.010G199600		Sobic.002G007200
	Sobic.008G134300	Sobic.010G207175		Sobic.002G311000
	Sobic.008G139900	Sobic.010G208400		Sobic.002G311601
	Sobic.008G160300	Sobic.010G072300		Sobic.002G314800
	Sobic.008G063000	Sobic.010G249500		Sobic.002G324100
	Sobic.008G065100	Sobic.010G250900		Sobic.002G324100
	Sobic.008G068200	Sobic.010G007600		Sobic.002G324700
	Sobic.009G016500	Sobic.010G083300		Sobic.002G326800
	Sobic.009G032566	Sobic.010G086400		Sobic.002G333500
	Sobic.009G110500	Sobic.010G093500		Sobic.002G334900
	Sobic.009G118900			Sobic.002G337300
	Sobic.009G123000			Sobic.002G339732
	Sobic.009G126500			Sobic.002G341400
	Sobic.009G131032			Sobic.002G341700
	Sobic.009G147000			Sobic.002G342000
	Sobic.009G148100			Sobic.002G343500
	Sobic.009G151000			Sobic.002G343600
	Sobic.009G155400			Sobic.002G343700
	Sobic.009G173400			Sobic.002G350300
	Sobic.009G173800			Sobic.002G350400
	Sobic.009G174100			Sobic.002G350400
	Sobic.009G186600			Sobic.002G355000
	Sobic.009G189300			Sobic.002G356800
	Sobic.009G199100			Sobic.002G358600
	Sobic.009G211500			Sobic.002G360100
	Sobic.009G212000			Sobic.002G362800
	Sobic.009G216500			Sobic.002G367200
	Sobic.009G217600			Sobic.002G367300
	Sobic.009G219000			Sobic.002G374650
	Sobic.009G225250			Sobic.002G375000
	Sobic.009G233400			Sobic.002G378700
	Sobic.009G253000			Sobic.002G379866
	Sobic.009G259100			Sobic.002G383100
	Sobic.009G260500			Sobic.002G385400
	Sobic.009G260500			Sobic.002G385450
	Sobic.009G066100			Sobic.002G387300
	Sobic.010G108401			Sobic.002G387500
	Sobic.010G108500			Sobic.002G389301
	Sobic.010G022200			Sobic.002G395200
	Sobic.010G022400			Sobic.002G396800
	Sobic.010G139200			Sobic.002G412100
	Sobic.010G045833			Sobic.002G412300
	Sobic.010G052833			Sobic.002G412400
	Sobic.010G151575			Sobic.002G412400
	Sobic.010G169200			Sobic.002G416000
	Sobic.010G179300			Sobic.002G419100
	Sobic.010G180800			Sobic.002G420300
	Sobic.010G185850			Sobic.002G420300
	Sobic.010G187700			Sobic.002G420400
	Sobic.010G189300			Sobic.002G426000
	Sobic.010G189900			Sobic.002G430700
	Sobic.010G206600			Sobic.002G075500
	Sobic.010G225001			Sobic.002G075500
	Sobic.010G239600			Sobic.002G094600
	Sobic.010G247200			Sobic.003G117500
	Sobic.010G248150			Sobic.003G120500
	Sobic.010G270300			Sobic.003G123600
	Sobic.010G276400			Sobic.003G125701
	Sobic.010G082800			Sobic.003G126100
	Sobic.010G087200			Sobic.003G127001
	Sobic.010G087200			Sobic.003G013000
	Sobic.010G088200			Sobic.003G013100
	Sobic.010G095000			Sobic.003G136200
				Sobic.003G136800
				Sobic.003G137200
				Sobic.003G137700
				Sobic.003G142100
				Sobic.003G015900
				Sobic.003G143900
				Sobic.003G145100
				Sobic.003G148400
				Sobic.003G017800
				Sobic.003G150200
				Sobic.003G151300
				Sobic.003G152700
				Sobic.003G153400
				Sobic.003G153500
				Sobic.003G021600
				Sobic.003G163100
				Sobic.003G002100
				Sobic.003G028800
				Sobic.003G029300
				Sobic.003G029300
				Sobic.003G030600
				Sobic.003G031300
				Sobic.003G031700
				Sobic.003G032900
				Sobic.003G037200
				Sobic.003G041900
				Sobic.003G045650
				Sobic.003G174900
				Sobic.003G045900
				Sobic.003G046000
				Sobic.003G046200
				Sobic.003G178500
				Sobic.003G050100
				Sobic.003G178700
				Sobic.003G050800
				Sobic.003G054400
				Sobic.003G190200
				Sobic.003G193800
				Sobic.003G202200
				Sobic.003G210900
				Sobic.003G210900
				Sobic.003G214900
				Sobic.003G217500
				Sobic.003G217632
				Sobic.003G220266
				Sobic.003G220500
				Sobic.003G222800
				Sobic.003G223900
				Sobic.003G006500
				Sobic.003G229400
				Sobic.003G235200
				Sobic.003G235800
				Sobic.003G236600
				Sobic.003G237201
				Sobic.003G239500
				Sobic.003G239700
				Sobic.003G240100
				Sobic.003G243500
				Sobic.003G243500
				Sobic.003G248300
				Sobic.003G248400
				Sobic.003G250700
				Sobic.003G252100
				Sobic.003G252600
				Sobic.003G258200
				Sobic.003G259400
				Sobic.003G262600
				Sobic.003G264700
				Sobic.003G270200
				Sobic.003G071600
				Sobic.003G274100
				Sobic.003G274100
				Sobic.003G277200
				Sobic.003G278000
				Sobic.003G285700
				Sobic.003G288200
				Sobic.003G288401
				Sobic.003G289800
				Sobic.003G289900
				Sobic.003G293800
				Sobic.003G298700
				Sobic.003G073800
				Sobic.003G300100
				Sobic.003G300200
				Sobic.003G301100
				Sobic.003G301200
				Sobic.003G301800
				Sobic.003G301950
				Sobic.003G302100
				Sobic.003G306100
				Sobic.003G306100
				Sobic.003G308100
				Sobic.003G074900
				Sobic.003G312400
				Sobic.003G319850
				Sobic.003G320000
				Sobic.003G320300
				Sobic.003G007600
				Sobic.003G323600
				Sobic.003G324500
				Sobic.003G325300
				Sobic.003G325400
				Sobic.003G325400
				Sobic.003G326800
				Sobic.003G329100
				Sobic.003G333000
				Sobic.003G335200
				Sobic.003G335800
				Sobic.003G336800
				Sobic.003G339600
				Sobic.003G345000
				Sobic.003G345000
				Sobic.003G346400
				Sobic.003G350800
				Sobic.003G351701
				Sobic.003G353100
				Sobic.003G078300
				Sobic.003G356200
				Sobic.003G356300
				Sobic.003G359500
				Sobic.003G359600
				Sobic.003G359800
				Sobic.003G360700
				Sobic.003G360700
				Sobic.003G361300
				Sobic.003G362300
				Sobic.003G362700
				Sobic.003G366000
				Sobic.003G373600
				Sobic.003G380500
				Sobic.003G380500
				Sobic.003G380600
				Sobic.003G383800
				Sobic.003G385000
				Sobic.003G081400
				Sobic.003G389000
				Sobic.003G389150
				Sobic.003G389300
				Sobic.003G390700
				Sobic.003G390800
				Sobic.003G394400
				Sobic.003G082300
				Sobic.003G396900
				Sobic.003G396900
				Sobic.003G400200
				Sobic.003G400700
				Sobic.003G401800
				Sobic.003G402500
				Sobic.003G402500
				Sobic.003G405600
				Sobic.003G406060
				Sobic.003G406500
				Sobic.003G406500
				Sobic.003G407100
				Sobic.003G083500
				Sobic.003G420100
				Sobic.003G420201
				Sobic.003G421100
				Sobic.003G425600
				Sobic.003G427550
				Sobic.003G085800
				Sobic.003G086900
				Sobic.003G094600
				Sobic.003G095800
				Sobic.003G096300
				Sobic.003G096500
				Sobic.003G100400
				Sobic.003G102500
				Sobic.003G010700
				Sobic.003G104100
				Sobic.003G107100
				Sobic.003G107100
				Sobic.004G107300
				Sobic.004G108400
				Sobic.004G001200
				Sobic.004G016400
				Sobic.004G128600
				Sobic.004G132400
				Sobic.004G035601
				Sobic.004G035800
				Sobic.004G035800
				Sobic.004G037200
				Sobic.004G003700
				Sobic.004G042900
				Sobic.004G004800
				Sobic.004G146300
				Sobic.004G061200
				Sobic.004G155000
				Sobic.004G061600
				Sobic.004G159400
				Sobic.004G063000
				Sobic.004G160200
				Sobic.004G165200
				Sobic.004G165400
				Sobic.004G064000
				Sobic.004G064000
				Sobic.004G167500
				Sobic.004G179800
				Sobic.004G065800
				Sobic.004G066000
				Sobic.004G184800
				Sobic.004G188400
				Sobic.004G201100
				Sobic.004G201300
				Sobic.004G204000
				Sobic.004G205300
				Sobic.004G205400
				Sobic.004G207300
				Sobic.004G218100
				Sobic.004G220200
				Sobic.004G221400
				Sobic.004G225300
				Sobic.004G227000
				Sobic.004G227500
				Sobic.004G227500
				Sobic.004G229200
				Sobic.004G229300
				Sobic.004G229700
				Sobic.004G230900
				Sobic.004G231300
				Sobic.004G236300
				Sobic.004G236500
				Sobic.004G236800
				Sobic.004G236901
				Sobic.004G237300
				Sobic.004G238801
				Sobic.004G073000
				Sobic.004G243600
				Sobic.004G244100
				Sobic.004G251350
				Sobic.004G257700
				Sobic.004G259101
				Sobic.004G260400
				Sobic.004G265500
				Sobic.004G266700
				Sobic.004G267500
				Sobic.004G267700
				Sobic.004G268700
				Sobic.004G269400
				Sobic.004G270100
				Sobic.004G270350
				Sobic.004G272700
				Sobic.004G274700
				Sobic.004G276700
				Sobic.004G277300
				Sobic.004G283800
				Sobic.004G288500
				Sobic.004G290850
				Sobic.004G295500
				Sobic.004G297900
				Sobic.004G297950
				Sobic.004G298000
				Sobic.004G298000
				Sobic.004G298400
				Sobic.004G305733
				Sobic.004G305766
				Sobic.004G308100
				Sobic.004G308200
				Sobic.004G309600
				Sobic.004G313900
				Sobic.004G313900
				Sobic.004G315850
				Sobic.004G315900
				Sobic.004G316900
				Sobic.004G317000
				Sobic.004G317050
				Sobic.004G317200
				Sobic.004G319000
				Sobic.004G319000
				Sobic.004G320401
				Sobic.004G323100
				Sobic.004G324100
				Sobic.004G326800
				Sobic.004G327150
				Sobic.004G333500
				Sobic.004G333700
				Sobic.004G334000
				Sobic.004G081501
				Sobic.004G337500
				Sobic.004G341200
				Sobic.004G341900
				Sobic.004G343700
				Sobic.004G344301
				Sobic.004G349900
				Sobic.004G350000
				Sobic.004G353700
				Sobic.004G355600
				Sobic.004G357000
				Sobic.004G007850
				Sobic.004G084100
				Sobic.004G096100
				Sobic.004G099100
				Sobic.004G011201
				Sobic.004G102100
				Sobic.005G089600
				Sobic.005G015700
				Sobic.005G017200
				Sobic.005G019600
				Sobic.005G020600
				Sobic.005G020700
				Sobic.005G024200
				Sobic.005G002800
				Sobic.005G110436
				Sobic.005G033700
				Sobic.005G004400
				Sobic.005G042700
				Sobic.005G047000
				Sobic.005G121500
				Sobic.005G132000
				Sobic.005G157100
				Sobic.005G168400
				Sobic.005G168700
				Sobic.005G168800
				Sobic.005G184100
				Sobic.005G204100
				Sobic.005G224300
				Sobic.005G224500
				Sobic.005G224500
				Sobic.005G075100
				Sobic.006G037300
				Sobic.006G014400
				Sobic.006G014400
				Sobic.006G046600
				Sobic.006G048000
				Sobic.006G048000
				Sobic.006G060500
				Sobic.006G063200
				Sobic.006G065500
				Sobic.006G084201
				Sobic.006G085300
				Sobic.006G090201
				Sobic.006G090201
				Sobic.006G091600
				Sobic.006G094600
				Sobic.006G095300
				Sobic.006G103700
				Sobic.006G103900
				Sobic.006G107500
				Sobic.006G107500
				Sobic.006G108100
				Sobic.006G108600
				Sobic.006G110000
				Sobic.006G110700
				Sobic.006G110850
				Sobic.006G110850
				Sobic.006G112300
				Sobic.006G123300
				Sobic.006G128100
				Sobic.006G129800
				Sobic.006G131500
				Sobic.006G133600
				Sobic.006G135800
				Sobic.006G138800
				Sobic.006G139600
				Sobic.006G142500
				Sobic.006G144600
				Sobic.006G146800
				Sobic.006G151300
				Sobic.006G153900
				Sobic.006G154400
				Sobic.006G155700
				Sobic.006G156300
				Sobic.006G163501
				Sobic.006G163650
				Sobic.006G169900
				Sobic.006G170700
				Sobic.006G177000
				Sobic.006G178800
				Sobic.006G179500
				Sobic.006G179500
				Sobic.006G179900
				Sobic.006G185300
				Sobic.006G187200
				Sobic.006G187900
				Sobic.006G188600
				Sobic.006G188800
				Sobic.006G193100
				Sobic.006G193200
				Sobic.006G195200
				Sobic.006G201000
				Sobic.006G205600
				Sobic.006G216800
				Sobic.006G218900
				Sobic.006G219150
				Sobic.006G223400
				Sobic.006G229250
				Sobic.006G230800
				Sobic.006G234400
				Sobic.006G239300
				Sobic.006G239400
				Sobic.006G241300
				Sobic.006G242100
				Sobic.006G245600
				Sobic.006G248300
				Sobic.006G249100
				Sobic.006G252532
				Sobic.006G257200
				Sobic.006G261100
				Sobic.006G263400
				Sobic.006G269600
				Sobic.006G270300
				Sobic.006G270400
				Sobic.006G273100
				Sobic.006G274200
				Sobic.006G274866
				Sobic.006G278700
				Sobic.006G030100
				Sobic.006G030100
				Sobic.007G088000
				Sobic.007G017700
				Sobic.007G017700
				Sobic.007G019600
				Sobic.007G022900
				Sobic.007G046400
				Sobic.007G050600
				Sobic.007G050600
				Sobic.007G050800
				Sobic.007G121950
				Sobic.007G123800
				Sobic.007G132900
				Sobic.007G137000
				Sobic.007G139200
				Sobic.007G139600
				Sobic.007G148200
				Sobic.007G151400
				Sobic.007G155400
				Sobic.007G155900
				Sobic.007G157500
				Sobic.007G158200
				Sobic.007G160200
				Sobic.007G165600
				Sobic.007G167200
				Sobic.007G175900
				Sobic.007G176800
				Sobic.007G178500
				Sobic.007G179400
				Sobic.007G181600
				Sobic.007G189800
				Sobic.007G190333
				Sobic.007G190700
				Sobic.007G192100
				Sobic.007G196300
				Sobic.007G206200
				Sobic.007G211200
				Sobic.007G211400
				Sobic.007G212800
				Sobic.007G213100
				Sobic.007G219200
				Sobic.007G221700
				Sobic.007G222600
				Sobic.007G078900
				Sobic.008G073200
				Sobic.008G073600
				Sobic.008G082400
				Sobic.008G082450
				Sobic.008G020800
				Sobic.008G088000
				Sobic.008G088800
				Sobic.008G026100
				Sobic.008G088878
				Sobic.008G030600
				Sobic.008G030900
				Sobic.008G033300
				Sobic.008G040400
				Sobic.008G041700
				Sobic.008G043450
				Sobic.008G046800
				Sobic.008G047800
				Sobic.008G112500
				Sobic.008G119400
				Sobic.008G131100
				Sobic.008G133200
				Sobic.008G137200
				Sobic.008G152100
				Sobic.008G153600
				Sobic.008G157000
				Sobic.008G167200
				Sobic.008G170500
				Sobic.008G173000
				Sobic.008G179100
				Sobic.008G066700
				Sobic.008G067400
				Sobic.009G013900
				Sobic.009G083100
				Sobic.009G028200
				Sobic.009G031100
				Sobic.009G034500
				Sobic.009G036333
				Sobic.009G039200
				Sobic.009G040700
				Sobic.009G107300
				Sobic.009G115600
				Sobic.009G125300
				Sobic.009G125850
				Sobic.009G125900
				Sobic.009G126100
				Sobic.009G138300
				Sobic.009G146400
				Sobic.009G148100
				Sobic.009G151200
				Sobic.009G153300
				Sobic.009G153366
				Sobic.009G154000
				Sobic.009G154700
				Sobic.009G157500
				Sobic.009G157700
				Sobic.009G159800
				Sobic.009G161100
				Sobic.009G161500
				Sobic.009G163000
				Sobic.009G164900
				Sobic.009G171800
				Sobic.009G173700
				Sobic.009G173700
				Sobic.009G175200
				Sobic.009G176600
				Sobic.009G177400
				Sobic.009G178500
				Sobic.009G183300
				Sobic.009G184300
				Sobic.009G185900
				Sobic.009G188800
				Sobic.009G194200
				Sobic.009G194300
				Sobic.009G194700
				Sobic.009G195500
				Sobic.009G195600
				Sobic.009G196001
				Sobic.009G196900
				Sobic.009G198300
				Sobic.009G200100
				Sobic.009G200900
				Sobic.009G205400
				Sobic.009G206500
				Sobic.009G211700
				Sobic.009G216900
				Sobic.009G218900
				Sobic.009G223400
				Sobic.009G223500
				Sobic.009G225500
				Sobic.009G226600
				Sobic.009G229100
				Sobic.009G229200
				Sobic.009G230600
				Sobic.009G231800
				Sobic.009G238850
				Sobic.009G239600
				Sobic.009G244650
				Sobic.009G251000
				Sobic.009G254400
				Sobic.009G257800
				Sobic.009G063400
				Sobic.009G069300
				Sobic.009G070500
				Sobic.010G106100
				Sobic.010G107200
				Sobic.010G111200
				Sobic.010G113000
				Sobic.010G016300
				Sobic.010G120600
				Sobic.010G123300
				Sobic.010G125700
				Sobic.010G126100
				Sobic.010G020400
				Sobic.010G020600
				Sobic.010G020600
				Sobic.010G022000
				Sobic.010G022200
				Sobic.010G133450
				Sobic.010G134000
				Sobic.010G137400
				Sobic.010G027600
				Sobic.010G027600
				Sobic.010G027800
				Sobic.010G030200
				Sobic.010G033300
				Sobic.010G033300
				Sobic.010G037600
				Sobic.010G043200
				Sobic.010G044900
				Sobic.010G046801
				Sobic.010G046801
				Sobic.010G052700
				Sobic.010G054000
				Sobic.010G155500
				Sobic.010G161600
				Sobic.010G161800
				Sobic.010G162500
				Sobic.010G164500
				Sobic.010G064050
				Sobic.010G177400
				Sobic.010G181500
				Sobic.010G183300
				Sobic.010G183500
				Sobic.010G183600
				Sobic.010G190700
				Sobic.010G199700
				Sobic.010G204900
				Sobic.010G206400
				Sobic.010G207700
				Sobic.010G212500
				Sobic.010G212600
				Sobic.010G214000
				Sobic.010G215600
				Sobic.010G216800
				Sobic.010G217001
				Sobic.010G217200
				Sobic.010G219500
				Sobic.010G219500
				Sobic.010G220966
				Sobic.010G228200
				Sobic.010G241100
				Sobic.010G245800
				Sobic.010G246300
				Sobic.010G246700
				Sobic.010G250400
				Sobic.010G261000
				Sobic.010G268200
				Sobic.010G077000
				Sobic.010G077200
				Sobic.010G081800
				Sobic.010G081900
				Sobic.010G088950
				Sobic.010G009300
				Sobic.010G091600
				Sobic.010G091900
				Sobic.010G095000
				Sobic.010G010900

## Sheet: Sorghum - mesophyll
GO term	Ontology	Description	p-value	FDR corrected p-value
GO:0022900	P	electron transport chain	2.1e-08	1.1e-05
GO:0015979	P	photosynthesis	4.5e-08	1.2e-05
GO:0006091	P	generation of precursor metabolites and energy	8.2e-08	1.5e-05
GO:0009167	P	purine ribonucleoside monophosphate metabolic process	5.8e-06	0.00027
GO:0009161	P	ribonucleoside monophosphate metabolic process	5.8e-06	0.00027
GO:0009199	P	ribonucleoside triphosphate metabolic process	5.4e-06	0.00027
GO:0009205	P	purine ribonucleoside triphosphate metabolic process	5.4e-06	0.00027
GO:0046034	P	ATP metabolic process	3.2e-06	0.00027
GO:0009141	P	nucleoside triphosphate metabolic process	5.8e-06	0.00027
GO:0009144	P	purine nucleoside triphosphate metabolic process	5.4e-06	0.00027
GO:0015992	P	proton transport	7.6e-06	0.00027
GO:0006818	P	hydrogen transport	7.6e-06	0.00027
GO:0019684	P	photosynthesis, light reaction	6.7e-06	0.00027
GO:0009123	P	nucleoside monophosphate metabolic process	6.3e-06	0.00027
GO:0009126	P	purine nucleoside monophosphate metabolic process	5.8e-06	0.00027
GO:0015672	P	monovalent inorganic cation transport	8.8e-06	0.0003
GO:0046128	P	purine ribonucleoside metabolic process	1.4e-05	0.00041
GO:0042278	P	purine nucleoside metabolic process	1.4e-05	0.00041
GO:0009117	P	nucleotide metabolic process	1.6e-05	0.00045
GO:0006753	P	nucleoside phosphate metabolic process	1.8e-05	0.00047
GO:0009119	P	ribonucleoside metabolic process	1.7e-05	0.00047
GO:0009150	P	purine ribonucleotide metabolic process	2.1e-05	0.00049
GO:0009259	P	ribonucleotide metabolic process	2.1e-05	0.00049
GO:0006163	P	purine nucleotide metabolic process	2.9e-05	0.00065
GO:0019693	P	ribose phosphate metabolic process	3e-05	0.00065
GO:1902600	P	hydrogen ion transmembrane transport	3.4e-05	0.0007
GO:0072521	P	purine-containing compound metabolic process	3.5e-05	0.00071
GO:0009116	P	nucleoside metabolic process	4.3e-05	0.00081
GO:1901657	P	glycosyl compound metabolic process	4.3e-05	0.00081
GO:0098662	P	inorganic cation transmembrane transport	4.6e-05	0.00084
GO:0098660	P	inorganic ion transmembrane transport	4.9e-05	0.00086
GO:0055086	P	nucleobase-containing small molecule metabolic process	5.7e-05	0.00097
GO:0098655	P	cation transmembrane transport	7.5e-05	0.0012
GO:0034220	P	ion transmembrane transport	7.9e-05	0.0013
GO:0009165	P	nucleotide biosynthetic process	0.00017	0.0024
GO:0044699	P	single-organism process	0.00016	0.0024
GO:1901293	P	nucleoside phosphate biosynthetic process	0.00017	0.0024
GO:0044710	P	single-organism metabolic process	0.00021	0.003
GO:0055114	P	oxidation-reduction process	0.00023	0.0032
GO:1901564	P	organonitrogen compound metabolic process	0.00038	0.0051
GO:0019637	P	organophosphate metabolic process	0.0004	0.0053
GO:0044763	P	single-organism cellular process	0.00068	0.0088
GO:0044765	P	single-organism transport	0.00074	0.0094
GO:0009987	P	cellular process	0.00088	0.011
GO:1902578	P	single-organism localization	0.00093	0.011
GO:0090407	P	organophosphate biosynthetic process	0.0012	0.014
GO:1901566	P	organonitrogen compound biosynthetic process	0.0026	0.03
GO:1901135	P	carbohydrate derivative metabolic process	0.003	0.034
GO:0044237	P	cellular metabolic process	0.0034	0.037
GO:0006812	P	cation transport	0.0035	0.038
GO:0044281	P	small molecule metabolic process	0.005	0.053
GO:0008152	P	metabolic process	0.01	0.11
GO:0006811	P	ion transport	0.012	0.13
GO:0006412	P	translation	0.014	0.14
GO:0043043	P	peptide biosynthetic process	0.014	0.14
GO:0043604	P	amide biosynthetic process	0.014	0.14
GO:0006518	P	peptide metabolic process	0.016	0.15
GO:0043603	P	cellular amide metabolic process	0.017	0.16
GO:0006796	P	phosphate-containing compound metabolic process	0.039	0.35
GO:0006793	P	phosphorus metabolic process	0.039	0.35
GO:0044271	P	cellular nitrogen compound biosynthetic process	0.04	0.36
GO:0006810	P	transport	0.052	0.46
GO:0016043	P	cellular component organization	0.053	0.46
GO:0051234	P	establishment of localization	0.054	0.46
GO:0051179	P	localization	0.055	0.46
GO:0055085	P	transmembrane transport	0.057	0.47
GO:0034641	P	cellular nitrogen compound metabolic process	0.067	0.54
GO:0006807	P	nitrogen compound metabolic process	0.078	0.63
GO:0071840	P	cellular component organization or biogenesis	0.099	0.78
GO:0044711	P	single-organism biosynthetic process	0.12	0.92
GO:1901362	P	organic cyclic compound biosynthetic process	0.37	1
GO:0046483	P	heterocycle metabolic process	0.42	1
GO:0019538	P	protein metabolic process	0.35	1
GO:0019438	P	aromatic compound biosynthetic process	0.32	1
GO:0050789	P	regulation of biological process	0.91	1
GO:0097659	P	nucleic acid-templated transcription	0.84	1
GO:0044267	P	cellular protein metabolic process	0.15	1
GO:0044260	P	cellular macromolecule metabolic process	0.58	1
GO:0065007	P	biological regulation	0.86	1
GO:0018130	P	heterocycle biosynthetic process	0.32	1
GO:0043412	P	macromolecule modification	0.66	1
GO:0036211	P	protein modification process	0.62	1
GO:0034654	P	nucleobase-containing compound biosynthetic process	0.26	1
GO:0050794	P	regulation of cellular process	0.9	1
GO:0016070	P	RNA metabolic process	0.89	1
GO:0050896	P	response to stimulus	0.62	1
GO:0006351	P	transcription, DNA-templated	0.84	1
GO:0032774	P	RNA biosynthetic process	0.84	1
GO:0016310	P	phosphorylation	0.48	1
GO:0044249	P	cellular biosynthetic process	0.14	1
GO:0034645	P	cellular macromolecule biosynthetic process	0.28	1
GO:0006139	P	nucleobase-containing compound metabolic process	0.36	1
GO:0006725	P	cellular aromatic compound metabolic process	0.43	1
GO:0043170	P	macromolecule metabolic process	0.77	1
GO:0090304	P	nucleic acid metabolic process	0.96	1
GO:1901360	P	organic cyclic compound metabolic process	0.46	1
GO:0071704	P	organic substance metabolic process	0.44	1
GO:0010467	P	gene expression	0.3	1
GO:0006468	P	protein phosphorylation	0.68	1
GO:1901576	P	organic substance biosynthetic process	0.17	1
GO:0006464	P	cellular protein modification process	0.62	1
GO:0009058	P	biosynthetic process	0.16	1
GO:0009059	P	macromolecule biosynthetic process	0.28	1
GO:0044238	P	primary metabolic process	0.37	1
GO:0046906	F	tetrapyrrole binding	9.2e-06	0.0023
GO:0015077	F	monovalent inorganic cation transmembrane transporter activity	2.9e-05	0.0036
GO:0015078	F	hydrogen ion transmembrane transporter activity	5.2e-05	0.0044
GO:0022890	F	inorganic cation transmembrane transporter activity	0.00019	0.012
GO:0005215	F	transporter activity	0.00056	0.023
GO:0008324	F	cation transmembrane transporter activity	0.00054	0.023
GO:0009055	F	electron carrier activity	0.0013	0.045
GO:0020037	F	heme binding	0.0017	0.053
GO:0015075	F	ion transmembrane transporter activity	0.0047	0.13
GO:0022892	F	substrate-specific transporter activity	0.0054	0.14
GO:0016887	F	ATPase activity	0.0073	0.15
GO:0003735	F	structural constituent of ribosome	0.0068	0.15
GO:0016462	F	pyrophosphatase activity	0.011	0.17
GO:0016491	F	oxidoreductase activity	0.011	0.17
GO:0022891	F	substrate-specific transmembrane transporter activity	0.0099	0.17
GO:0005198	F	structural molecule activity	0.0093	0.17
GO:0017111	F	nucleoside-triphosphatase activity	0.0091	0.17
GO:0016818	F	hydrolase activity, acting on acid anhydrides, in phosphorus-containing anhydrides	0.013	0.18
GO:0016817	F	hydrolase activity, acting on acid anhydrides	0.014	0.19
GO:0022857	F	transmembrane transporter activity	0.019	0.25
GO:0016705	F	oxidoreductase activity, acting on paired donors, with incorporation or reduction of molecular oxygen	0.028	0.33
GO:0005506	F	iron ion binding	0.029	0.33
GO:0016788	F	hydrolase activity, acting on ester bonds	0.061	0.67
GO:0000166	F	nucleotide binding	0.99	1
GO:0035639	F	purine ribonucleoside triphosphate binding	0.92	1
GO:0046872	F	metal ion binding	0.51	1
GO:0032549	F	ribonucleoside binding	0.85	1
GO:0097367	F	carbohydrate derivative binding	0.87	1
GO:0005488	F	binding	0.95	1
GO:0003677	F	DNA binding	0.71	1
GO:1901363	F	heterocyclic compound binding	0.51	1
GO:0017076	F	purine nucleotide binding	0.98	1
GO:0005524	F	ATP binding	0.84	1
GO:0016787	F	hydrolase activity	0.11	1
GO:0005515	F	protein binding	0.98	1
GO:0043169	F	cation binding	0.52	1
GO:0003824	F	catalytic activity	0.16	1
GO:0016773	F	phosphotransferase activity, alcohol group as acceptor	0.87	1
GO:0016772	F	transferase activity, transferring phosphorus-containing groups	0.58	1
GO:0032559	F	adenyl ribonucleotide binding	0.95	1
GO:0032555	F	purine ribonucleotide binding	0.98	1
GO:0032553	F	ribonucleotide binding	0.98	1
GO:0016740	F	transferase activity	0.89	1
GO:0043167	F	ion binding	0.37	1
GO:0030554	F	adenyl nucleotide binding	0.95	1
GO:0016301	F	kinase activity	0.87	1
GO:0097159	F	organic cyclic compound binding	0.51	1
GO:0003676	F	nucleic acid binding	0.92	1
GO:0001883	F	purine nucleoside binding	0.98	1
GO:0001882	F	nucleoside binding	0.85	1
GO:1901265	F	nucleoside phosphate binding	0.99	1
GO:0004672	F	protein kinase activity	0.79	1
GO:0036094	F	small molecule binding	0.93	1
GO:0046914	F	transition metal ion binding	0.82	1
GO:0032550	F	purine ribonucleoside binding	0.98	1
GO:0044436	C	thylakoid part	9.5e-12	4.5e-10
GO:0009579	C	thylakoid	9.5e-12	4.5e-10
GO:0034357	C	photosynthetic membrane	2.7e-09	6.5e-08
GO:0009521	C	photosystem	2.4e-09	6.5e-08
GO:0098796	C	membrane protein complex	4.3e-09	8.2e-08
GO:0032991	C	macromolecular complex	5.3e-08	8.4e-07
GO:0043234	C	protein complex	1.3e-06	1.8e-05
GO:0009523	C	photosystem II	2.8e-05	0.00033
GO:0044464	C	cell part	8.9e-05	0.00085
GO:0005623	C	cell	8.9e-05	0.00085
GO:0016020	C	membrane	0.00014	0.0012
GO:0044425	C	membrane part	0.00053	0.0042
GO:0005622	C	intracellular	0.0012	0.0085
GO:0044424	C	intracellular part	0.0014	0.0095
GO:0005840	C	ribosome	0.0066	0.042
GO:0030529	C	intracellular ribonucleoprotein complex	0.015	0.083
GO:1990904	C	ribonucleoprotein complex	0.015	0.083
GO:0043232	C	intracellular non-membrane-bounded organelle	0.018	0.092
GO:0043228	C	non-membrane-bounded organelle	0.018	0.092
GO:0044444	C	cytoplasmic part	0.22	1
GO:0031224	C	intrinsic component of membrane	0.73	1
GO:0016021	C	integral component of membrane	0.72	1
GO:0043229	C	intracellular organelle	0.47	1
GO:0043226	C	organelle	0.47	1
GO:0005737	C	cytoplasm	0.37	1

## Sheet: Sorghum - bundle sheath
GO term	Ontology	Description	p-value	FDR corrected p-value
GO:0006091	P	generation of precursor metabolites and energy	7.1e-06	0.0021
GO:0019684	P	photosynthesis, light reaction	6.6e-06	0.0021
GO:0015979	P	photosynthesis	3.1e-05	0.0062
GO:0009167	P	purine ribonucleoside monophosphate metabolic process	0.0059	0.31
GO:0009161	P	ribonucleoside monophosphate metabolic process	0.0059	0.31
GO:0009199	P	ribonucleoside triphosphate metabolic process	0.0057	0.31
GO:0009205	P	purine ribonucleoside triphosphate metabolic process	0.0057	0.31
GO:0046034	P	ATP metabolic process	0.004	0.31
GO:0009141	P	nucleoside triphosphate metabolic process	0.0059	0.31
GO:0009144	P	purine nucleoside triphosphate metabolic process	0.0057	0.31
GO:0009123	P	nucleoside monophosphate metabolic process	0.0062	0.31
GO:0009126	P	purine nucleoside monophosphate metabolic process	0.0059	0.31
GO:0016043	P	cellular component organization	0.0071	0.33
GO:0046128	P	purine ribonucleoside metabolic process	0.01	0.39
GO:0019637	P	organophosphate metabolic process	0.011	0.39
GO:0009150	P	purine ribonucleotide metabolic process	0.013	0.39
GO:0090407	P	organophosphate biosynthetic process	0.011	0.39
GO:0009259	P	ribonucleotide metabolic process	0.013	0.39
GO:0042278	P	purine nucleoside metabolic process	0.01	0.39
GO:0009119	P	ribonucleoside metabolic process	0.012	0.39
GO:0006796	P	phosphate-containing compound metabolic process	0.014	0.39
GO:0006793	P	phosphorus metabolic process	0.014	0.39
GO:0006163	P	purine nucleotide metabolic process	0.016	0.42
GO:0019693	P	ribose phosphate metabolic process	0.017	0.42
GO:0072521	P	purine-containing compound metabolic process	0.018	0.44
GO:0071840	P	cellular component organization or biogenesis	0.021	0.44
GO:0009116	P	nucleoside metabolic process	0.021	0.44
GO:0009987	P	cellular process	0.02	0.44
GO:1901657	P	glycosyl compound metabolic process	0.021	0.44
GO:0009117	P	nucleotide metabolic process	0.039	0.77
GO:0006753	P	nucleoside phosphate metabolic process	0.041	0.8
GO:1901135	P	carbohydrate derivative metabolic process	0.044	0.82
GO:0080090	P	regulation of primary metabolic process	0.55	1
GO:0019222	P	regulation of metabolic process	0.47	1
GO:0044281	P	small molecule metabolic process	0.23	1
GO:1901362	P	organic cyclic compound biosynthetic process	0.58	1
GO:1901360	P	organic cyclic compound metabolic process	0.8	1
GO:0044710	P	single-organism metabolic process	0.27	1
GO:0044711	P	single-organism biosynthetic process	0.21	1
GO:0043043	P	peptide biosynthetic process	0.45	1
GO:0060255	P	regulation of macromolecule metabolic process	0.58	1
GO:2001141	P	regulation of RNA biosynthetic process	0.48	1
GO:0043436	P	oxoacid metabolic process	0.45	1
GO:0055114	P	oxidation-reduction process	0.29	1
GO:0046483	P	heterocycle metabolic process	0.82	1
GO:1901564	P	organonitrogen compound metabolic process	0.16	1
GO:0006082	P	organic acid metabolic process	0.36	1
GO:1901566	P	organonitrogen compound biosynthetic process	0.4	1
GO:0019538	P	protein metabolic process	0.57	1
GO:0019438	P	aromatic compound biosynthetic process	0.51	1
GO:0006807	P	nitrogen compound metabolic process	0.65	1
GO:0050789	P	regulation of biological process	0.34	1
GO:0097659	P	nucleic acid-templated transcription	0.65	1
GO:0044267	P	cellular protein metabolic process	0.29	1
GO:0044260	P	cellular macromolecule metabolic process	0.53	1
GO:0065007	P	biological regulation	0.4	1
GO:0018130	P	heterocycle biosynthetic process	0.62	1
GO:0006629	P	lipid metabolic process	0.28	1
GO:0006812	P	cation transport	0.12	1
GO:0006811	P	ion transport	0.063	1
GO:0006810	P	transport	0.66	1
GO:0009889	P	regulation of biosynthetic process	0.52	1
GO:0050794	P	regulation of cellular process	0.3	1
GO:0043412	P	macromolecule modification	0.23	1
GO:0036211	P	protein modification process	0.2	1
GO:0008152	P	metabolic process	0.13	1
GO:0034654	P	nucleobase-containing compound biosynthetic process	0.54	1
GO:0051234	P	establishment of localization	0.57	1
GO:0016070	P	RNA metabolic process	0.84	1
GO:0044271	P	cellular nitrogen compound biosynthetic process	0.55	1
GO:0050896	P	response to stimulus	0.92	1
GO:0006355	P	regulation of transcription, DNA-templated	0.48	1
GO:0010556	P	regulation of macromolecule biosynthetic process	0.52	1
GO:0006351	P	transcription, DNA-templated	0.65	1
GO:0006518	P	peptide metabolic process	0.47	1
GO:0032774	P	RNA biosynthetic process	0.65	1
GO:0016310	P	phosphorylation	0.093	1
GO:0044249	P	cellular biosynthetic process	0.5	1
GO:0034641	P	cellular nitrogen compound metabolic process	0.72	1
GO:0034645	P	cellular macromolecule biosynthetic process	0.58	1
GO:0044699	P	single-organism process	0.25	1
GO:0006139	P	nucleobase-containing compound metabolic process	0.76	1
GO:0006725	P	cellular aromatic compound metabolic process	0.76	1
GO:1903506	P	regulation of nucleic acid-templated transcription	0.48	1
GO:0055085	P	transmembrane transport	0.84	1
GO:0055086	P	nucleobase-containing small molecule metabolic process	0.073	1
GO:0043604	P	amide biosynthetic process	0.45	1
GO:0043603	P	cellular amide metabolic process	0.48	1
GO:0051252	P	regulation of RNA metabolic process	0.48	1
GO:0043170	P	macromolecule metabolic process	0.77	1
GO:0031326	P	regulation of cellular biosynthetic process	0.52	1
GO:0031323	P	regulation of cellular metabolic process	0.44	1
GO:0019752	P	carboxylic acid metabolic process	0.43	1
GO:0090304	P	nucleic acid metabolic process	0.91	1
GO:2000112	P	regulation of cellular macromolecule biosynthetic process	0.52	1
GO:0071704	P	organic substance metabolic process	0.5	1
GO:0010467	P	gene expression	0.7	1
GO:0010468	P	regulation of gene expression	0.54	1
GO:0006468	P	protein phosphorylation	0.19	1
GO:1901576	P	organic substance biosynthetic process	0.55	1
GO:0019219	P	regulation of nucleobase-containing compound metabolic process	0.5	1
GO:0006464	P	cellular protein modification process	0.2	1
GO:0009058	P	biosynthetic process	0.34	1
GO:0009059	P	macromolecule biosynthetic process	0.59	1
GO:0044763	P	single-organism cellular process	0.12	1
GO:0051171	P	regulation of nitrogen compound metabolic process	0.53	1
GO:0051179	P	localization	0.57	1
GO:1902578	P	single-organism localization	0.41	1
GO:0006996	P	organelle organization	0.16	1
GO:0044238	P	primary metabolic process	0.43	1
GO:0005975	P	carbohydrate metabolic process	0.23	1
GO:0044237	P	cellular metabolic process	0.068	1
GO:0006412	P	translation	0.44	1
GO:0000166	F	nucleotide binding	0.82	1
GO:0046872	F	metal ion binding	0.49	1
GO:0016209	F	antioxidant activity	0.092	1
GO:0016818	F	hydrolase activity, acting on acid anhydrides, in phosphorus-containing anhydrides	0.6	1
GO:0016817	F	hydrolase activity, acting on acid anhydrides	0.62	1
GO:0097367	F	carbohydrate derivative binding	0.81	1
GO:0005524	F	ATP binding	0.35	1
GO:0016757	F	transferase activity, transferring glycosyl groups	0.66	1
GO:0004553	F	hydrolase activity, hydrolyzing O-glycosyl compounds	0.09	1
GO:0001071	F	nucleic acid binding transcription factor activity	0.33	1
GO:0005488	F	binding	0.57	1
GO:0003676	F	nucleic acid binding	0.67	1
GO:0003677	F	DNA binding	0.16	1
GO:1901363	F	heterocyclic compound binding	0.64	1
GO:0032549	F	ribonucleoside binding	0.78	1
GO:0017076	F	purine nucleotide binding	0.78	1
GO:0016684	F	oxidoreductase activity, acting on peroxide as acceptor	0.078	1
GO:0016787	F	hydrolase activity	0.41	1
GO:0016301	F	kinase activity	0.24	1
GO:0020037	F	heme binding	0.33	1
GO:0043169	F	cation binding	0.5	1
GO:0016788	F	hydrolase activity, acting on ester bonds	0.25	1
GO:0003824	F	catalytic activity	0.55	1
GO:0016758	F	transferase activity, transferring hexosyl groups	0.65	1
GO:0022892	F	substrate-specific transporter activity	0.47	1
GO:0046906	F	tetrapyrrole binding	0.13	1
GO:0016773	F	phosphotransferase activity, alcohol group as acceptor	0.32	1
GO:0016772	F	transferase activity, transferring phosphorus-containing groups	0.37	1
GO:0032559	F	adenyl ribonucleotide binding	0.69	1
GO:0032555	F	purine ribonucleotide binding	0.78	1
GO:0032550	F	purine ribonucleoside binding	0.78	1
GO:0032553	F	ribonucleotide binding	0.79	1
GO:0016705	F	oxidoreductase activity, acting on paired donors, with incorporation or reduction of molecular oxygen	0.38	1
GO:0035639	F	purine ribonucleoside triphosphate binding	0.47	1
GO:0016798	F	hydrolase activity, acting on glycosyl bonds	0.13	1
GO:0016491	F	oxidoreductase activity	0.57	1
GO:0043168	F	anion binding	0.0074	1
GO:0008270	F	zinc ion binding	0.73	1
GO:0016740	F	transferase activity	0.45	1
GO:0043167	F	ion binding	0.21	1
GO:0005215	F	transporter activity	0.75	1
GO:0048037	F	cofactor binding	0.079	1
GO:0030554	F	adenyl nucleotide binding	0.69	1
GO:0005515	F	protein binding	0.24	1
GO:0097159	F	organic cyclic compound binding	0.64	1
GO:0001883	F	purine nucleoside binding	0.78	1
GO:0001882	F	nucleoside binding	0.78	1
GO:0016462	F	pyrophosphatase activity	0.58	1
GO:0005198	F	structural molecule activity	0.21	1
GO:0003735	F	structural constituent of ribosome	0.17	1
GO:1901265	F	nucleoside phosphate binding	0.82	1
GO:0004672	F	protein kinase activity	0.19	1
GO:0036094	F	small molecule binding	0.83	1
GO:0046914	F	transition metal ion binding	0.85	1
GO:0003700	F	transcription factor activity, sequence-specific DNA binding	0.33	1
GO:0004601	F	peroxidase activity	0.076	1
GO:0044436	C	thylakoid part	3.5e-05	0.0019
GO:0009579	C	thylakoid	3.5e-05	0.0019
GO:0034357	C	photosynthetic membrane	0.0016	0.045
GO:0009521	C	photosystem	0.0015	0.045
GO:0098796	C	membrane protein complex	0.0041	0.091
GO:0044464	C	cell part	0.06	0.82
GO:0005623	C	cell	0.06	0.82
GO:0071944	C	cell periphery	0.048	0.82
GO:0032991	C	macromolecular complex	0.074	0.9
GO:0031224	C	intrinsic component of membrane	0.9	1
GO:0030529	C	intracellular ribonucleoprotein complex	0.27	1
GO:0016021	C	integral component of membrane	0.89	1
GO:0016020	C	membrane	0.37	1
GO:0043234	C	protein complex	0.11	1
GO:0043231	C	intracellular membrane-bounded organelle	0.74	1
GO:0043232	C	intracellular non-membrane-bounded organelle	0.67	1
GO:0043229	C	intracellular organelle	0.71	1
GO:1990904	C	ribonucleoprotein complex	0.27	1
GO:0005622	C	intracellular	0.2	1
GO:0043227	C	membrane-bounded organelle	0.74	1
GO:0005840	C	ribosome	0.17	1
GO:0044444	C	cytoplasmic part	0.22	1
GO:0043226	C	organelle	0.71	1
GO:0044424	C	intracellular part	0.34	1
GO:0005634	C	nucleus	0.92	1
GO:0043228	C	non-membrane-bounded organelle	0.67	1
GO:0044425	C	membrane part	0.22	1
GO:0005737	C	cytoplasm	0.3	1

[truncated: 4 more sheets: Sorghum - epidermis, Sorghum - guard cells, Sorghum - phloem, Sorghum - xylem]
