# Supplementary material for: Exaptation of ancestral cell-identity networks enables C4 photosynthesis
Source: Nature. 2024 Nov 20;636(8041):143–50. doi: 10.1038/s41586-024-08204-3 (PMC11618092; doi:10.1038/s41586-024-08204-3)
Supplement: Supplementary file 3 — Supplementary Tables 1–13. [file 41586_2024_8204_MOESM3_ESM.zip › 2024-01-00217C-s3/2024-01-00217C-Supplementary Table 4.xlsx]

## Sheet: Markers Gained in Sorghum BS
Supplementary Table 4
Normalized expression levels of sorghum bundle sheath marker genes with different patterns of gene expression compared to rice bundle sheath marker genes.
Gene	rice_bundle_sheath	rice_epidermis	rice_guard	rice_mesophyll	rice_phloem	rice_xylem	sorghum_bundle_sheath	sorghum_epidermis	sorghum_guard	sorghum_mesophyll	sorghum_phloem	sorghum_xylem
LOC_Os01g01484	2.06161	1.48463	3.23445	2.63576	2.05591	2.26519	6.9299	4.08238	3.43546	5.98661	5.08473	3.14775
LOC_Os01g01790	1.35493	1.53781	1.62868	2.35894	1.78922	1.34768	2.36112	1.56027	1.7845	2.22977	2.04124	1.73318
LOC_Os01g03914	0.0646264	0.0144718	0.054248	0.0281457	0.0809343	0.0205	1.54223	0.199563	0.217892	0.293608	1.1867	0.220974
LOC_Os01g08410	2.01344	2.74757	2.21532	2.48413	1.84255	1.77689	3.23937	2.28194	1.86484	2.36992	2.38681	1.78103
LOC_Os01g09320	7.43299	4.07736	4.2216	2.87986	11.2335	3.83516	63.017	13.2342	17.1841	21.2406	58.1007	19.5932
LOC_Os01g12080	0.395709	0.164389	0.262129	0.425208	0.517208	0.309348	9.24	3.08853	3.25412	4.88842	6.78118	3.10721
LOC_Os01g12830	1.59708	1.17176	1.72033	2.14337	1.5355	1.07008	2.52095	1.37888	2.39331	1.95292	2.17768	1.6367
LOC_Os01g18320	0.789265	1.15493	1.17915	1.87659	0.883832	1.03063	4.55186	2.29179	2.86189	3.95939	2.85682	2.34377
LOC_Os01g21990	0.214033	0.334808	0.417767	0.802699	0.173457	0.342011	3.84333	1.47941	2.04931	2.81822	1.94738	1.6628
LOC_Os01g24070	0.133019	0.111501	0.209317	0.279886	0.0672975	0.145732	1.80271	1.0871	1.4757	1.71333	1.57138	1.61393
LOC_Os01g26120	0.830297	0.411235	0.632893	0.481699	1.4392	0.565268	2.19588	0.723174	0.790597	0.803608	1.96426	0.832424
LOC_Os01g29740	0.592458	0.496289	0.747347	0.812815	0.564557	0.532348	4.41534	3.06807	2.7395	3.40289	4.14209	2.62823
LOC_Os01g34060	0.754527	0.494565	1.01123	1.03073	0.607858	0.749825	1.38068	0.542443	0.627722	1.04237	1.20312	0.900198
LOC_Os01g39800	0.128987	0.132012	0.276104	0.203499	0.288544	0.173021	1.84587	1.47883	1.58933	1.57775	1.49666	0.879687
LOC_Os01g40330	0.0166627	0.016688	0.0360726	0.00937553	0.0453699	0.0183098	2.1491	0.908486	1.13781	1.0143	1.43898	1.79799
LOC_Os01g45439	0.742188	0.760457	0.727914	0.813506	0.777205	0.571432	2.99835	2.09302	2.16405	2.79483	2.92749	1.60209
LOC_Os01g49470	0.974013	0.61967	0.855782	0.906943	1.15712	0.671638	1.58712	0.984257	0.852293	1.17888	1.35699	0.59732
LOC_Os01g51890	2.26012	1.1122	1.52198	1.54769	2.86357	1.49771	4.60759	1.55786	2.01153	2.27339	3.02917	1.79546
LOC_Os01g52920	1.50086	1.10727	1.37058	1.37867	1.89458	1.76333	3.9642	2.42932	3.28081	3.47662	3.91397	2.18002
LOC_Os01g55360	0.223156	0.0894513	0.277628	0.173776	0.413605	0.122069	4.52151	2.79057	1.47684	3.14709	3.85106	1.97203
LOC_Os01g57360	1.07984	0.937296	1.13238	1.35885	0.910894	0.827043	1.97966	1.64856	1.35726	1.71725	1.47409	1.97905
LOC_Os01g57560	0.831793	0.247825	0.248904	0.497852	2.38697	0.949843	3.92827	1.16368	2.32023	1.39476	3.49198	2.29575
LOC_Os01g58020	0	0.00692301	0	0.024484	0	0.0130096	2.62344	1.04131	0.993272	1.69715	2.03395	1.39499
LOC_Os01g58380	0.345743	0.202999	0.235425	0.195944	0.447044	0.162688	2.18543	1.26809	1.89261	2.1501	1.56846	1.00162
LOC_Os01g61230	0.211184	0.181049	0.353794	0.376726	0.208154	0.244796	4.08289	1.17063	1.12455	2.51502	3.00971	0.910997
LOC_Os01g61410	0.325955	0.304593	0.421836	0.492487	0.422052	0.215753	1.20221	0.852907	0.746442	0.86312	0.973032	0.599589
LOC_Os01g66000	0.827354	0.739497	1.27502	1.58389	0.969163	0.768352	4.54178	1.3775	1.88964	2.61537	3.79887	1.80535
LOC_Os01g67370	0.927738	0.707699	1.20126	1.51343	1.17271	0.696457	18.5754	7.58813	6.82191	8.56873	13.2995	6.06183
LOC_Os01g70400	1.65471	1.46087	2.21734	3.16488	1.29361	1.25003	3.7365	1.31415	2.31514	2.6616	3.41843	2.15601
LOC_Os01g72950	0.706801	0.469583	0.866923	1.1852	0.578973	0.601276	4.72194	1.59883	2.58975	3.083	3.43939	2.20068
LOC_Os02g01150	1.27669	0.752293	1.43454	2.19333	1.10154	0.828183	14.8586	5.8101	8.40592	11.5475	12.4206	6.26224
LOC_Os02g03580	0.082409	0.0425386	0.066937	0.0911741	0.0344541	0.0921949	3.60983	1.56096	1.54813	2.95309	2.28165	1.64289
LOC_Os02g09340	0.658504	0.522908	0.907184	1.02862	0.569418	0.679169	1.71975	1.11378	1.41475	1.66184	1.45908	0.866652
LOC_Os02g26700	0.243087	0.32681	0.349693	0.512732	0.177617	0.273003	1.77326	1.0224	1.29313	1.55018	1.73425	0.892158
LOC_Os02g28830	2.67273	2.40645	2.12117	1.94932	3.37781	2.5381	5.25785	5.11167	3.45193	2.96021	5.03218	5.09884
LOC_Os02g30210	0.0563969	0.038821	0.084121	0.0918116	0.0616558	0	7.97738	2.05564	2.15809	3.50882	7.87027	2.04393
LOC_Os02g35600	0.994074	1.41538	0.851758	1.03531	0.958598	0.687292	5.00285	3.07016	2.75428	3.45788	4.26328	2.11257
LOC_Os02g36340	1.17141	0.59716	1.18107	1.20694	1.61906	0.434767	1.93613	1.91312	1.67247	1.7754	1.78195	1.57552
LOC_Os02g36380	0.124161	0.0368663	0.125977	0.0863757	0.109719	0.0901171	3.45811	2.03377	2.66637	2.43238	2.93436	2.11963
LOC_Os02g38020	0.0823132	0.0582574	0.121319	0.169996	0.15506	0.0554655	1.76557	0.318997	0.476228	0.610907	1.17309	0.541302
LOC_Os02g39030	0.220684	0.123203	0.165183	0.083103	0.564759	0.245778	1.71494	0.769094	1.08756	1.59274	1.06207	0.775589
LOC_Os02g39140	0.618825	0.208242	0.289211	0.202984	0.554545	0.660602	2.07761	0.584446	0.584355	0.869145	1.67941	1.18512
LOC_Os02g41580	1.32202	1.2292	0.921704	0.886366	0.589933	0.874335	2.8021	1.85945	1.71543	2.60663	2.30376	2.32995
LOC_Os02g42700	0.343248	0.296651	0.274916	0.32724	0.226285	0.251474	2.87235	1.67057	1.64198	1.86093	2.27398	1.74514
LOC_Os02g49880	0.301166	0.284118	0.68263	0.517107	0.200224	0.187873	1.21934	0.530236	0.679614	1.1476	0.950195	0.624223
LOC_Os02g52260	0.292233	0.312116	0.20015	0.604788	0.288362	0.187492	1.49218	0.258985	0.298894	0.365412	1.00897	0.301542
LOC_Os02g52650	1.26047	0.689599	1.36572	1.9461	1.06218	0.620391	4.69768	1.35717	1.65459	2.61609	3.73991	1.75423
LOC_Os02g57030	0.417117	0.310914	0.476744	0.70389	0.382061	0.27012	2.54631	1.06741	1.29031	2.54312	1.79175	1.07156
LOC_Os02g58230	0.124099	0.091473	0.168576	0.176182	0.126367	0.0933072	1.60064	1.22437	1.35099	1.45103	1.33888	1.0735
LOC_Os02g58310	0.0117001	0.0153931	0.0504434	0.031362	0.0364006	0.0380124	5.93033	2.73462	2.93346	4.32187	4.6775	1.87686
LOC_Os03g01014	4.33319	3.41125	5.91332	7.96923	3.46373	3.25895	17.9246	7.25714	9.1547	16.475	13.3128	7.05553
LOC_Os03g02550	1.32903	0.416698	1.02757	0.654662	2.18795	1.34051	2.42878	0.782603	0.859381	1.17328	2.37586	1.55436
LOC_Os03g02690	0.00494912	0.0117681	0	0.036986	0.00981701	0	2.34763	0.694594	0.666588	1.60926	1.19085	1.18736
LOC_Os03g03510	0.0480157	0.0201329	0.0225462	0.0128876	0.0402205	0.0179518	6.74595	2.97596	2.35426	4.24452	6.46514	1.89971
LOC_Os03g03670	1.07747	0.714652	1.3892	1.38325	1.17997	0.710763	1.41439	0.50383	0.38347	0.967164	1.34379	0.419401
LOC_Os03g04100	0.63321	0.573327	0.745458	0.92019	0.916239	0.426306	28.5775	8.03898	8.29471	14.3435	21.8969	6.33895
LOC_Os03g06630	0.395823	0.293663	0.816696	0.687918	0.407696	0.252797	4.20273	1.53946	2.10475	3.49629	2.70691	1.51982
LOC_Os03g07990	2.13778	1.23527	2.40128	2.42938	4.05919	2.57571	4.79641	1.94065	1.76725	3.63831	3.56357	2.44494
LOC_Os03g08070	0.154663	0.103039	0.141157	0.201464	0.158627	0.0857431	4.65408	2.94036	2.93434	4.45711	4.31363	2.39254
LOC_Os03g08270	0.148435	0.11089	0.275167	0.183566	0.227556	0.0927587	3.19074	1.80717	1.37227	2.32012	2.13021	1.59987
LOC_Os03g09250	1.27185	0.422903	0.750712	1.03675	1.06538	0.297983	6.18851	1.14697	0.792227	1.72922	3.78041	1.05842
LOC_Os03g10880	0.00823537	0.0196084	0	0.0474711	0.011145	0	3.03285	1.02176	1.50082	2.23324	2.40343	1.04592
LOC_Os03g16850	0.0241484	0.00955349	0	0.0159568	0.0730893	0.0357708	1.60912	0.286786	0.257446	0.374121	1.21003	0.716575
LOC_Os03g19760	5.89159	3.61298	6.88879	9.57175	5.41732	3.24806	24.0773	11.5335	12.3188	23.3229	15.678	9.51904
LOC_Os03g28140	0.886961	0.687047	1.00365	0.857941	1.10596	0.621849	1.12338	0.582158	0.606637	1.06353	0.967623	0.695541
LOC_Os03g28420	1.39536	1.8066	1.74399	2.00574	0.866852	0.980952	7.147	2.70136	2.78275	4.63289	5.1266	2.76208
LOC_Os03g29180	0.208803	0.232128	0.119877	0.178373	0.208861	0.230725	4.16935	3.16922	2.88134	3.62184	3.79537	1.63359
LOC_Os03g38970	1.13968	0.857284	0.889799	1.29122	1.11148	0.891292	2.19119	1.00192	1.28472	1.05034	1.78471	1.00101
LOC_Os03g41080	4.23902	3.2439	4.81817	6.37976	4.28735	3.55619	14.8381	8.38917	8.61553	13.1279	10.7109	6.78319
LOC_Os03g43720	0.978821	0.721755	1.63757	1.74546	1.0956	1.51639	11.1725	6.10413	7.76643	10.1354	8.67516	4.87702
LOC_Os03g48140	4.28155	3.36963	4.25646	3.6584	4.32618	4.15234	10.9047	9.00899	10.7166	9.47072	10.1328	7.39118
LOC_Os03g48300	3.58815	2.015	2.997	3.0947	4.1115	1.81462	8.00585	1.08988	1.68015	1.08255	3.74059	0.854374
LOC_Os03g49150	0.0248257	0.0222471	0.042999	0.0485991	0.0216844	0.0315842	1.63377	1.25937	0.830543	1.03053	1.51207	1.17664
LOC_Os03g50080	2.25098	1.63157	2.76122	3.83682	1.68151	2.06429	6.55057	2.69099	3.44757	4.91489	5.71389	3.38282
LOC_Os03g55640	0.0171343	0.00913617	0	0.0110411	0.0556725	0	2.64844	1.1058	1.57626	1.3539	2.10254	1.14352
LOC_Os03g56869	0.742174	0.788061	1.14329	1.71421	0.752804	0.820968	2.64594	1.10994	1.36829	2.38441	1.77759	1.02363
LOC_Os03g57070	1.85257	1.06791	1.6236	2.10286	1.96126	1.14343	6.90541	3.00725	4.23028	2.5349	5.9699	3.11911
LOC_Os03g57220	0.846817	0.493663	0.870309	1.575	0.553904	0.554539	7.11853	1.87147	2.18838	3.56839	4.4333	2.3549
LOC_Os03g59320	1.78954	1.00563	2.00751	2.32987	1.62973	0.99369	2.88478	1.3538	2.35961	2.75736	2.79087	1.44179
LOC_Os03g63500	0.137618	0.0509966	0.0485901	0.0305296	0.12863	0.0272951	3.77937	2.48796	3.16637	2.79763	3.12229	2.65415
LOC_Os04g32110	1.33641	0.685185	1.27714	1.69446	1.58215	1.20759	3.87309	1.32879	1.84805	2.71061	3.1469	1.60198
LOC_Os04g35790	0.095466	0.103059	0.173139	0.122302	0.117132	0.221471	1.26297	0.877854	0.883956	1.21666	0.963628	0.675673
LOC_Os04g36062	0.190075	0.119494	0.18116	0.175787	0.152911	0.10725	4.55994	3.17914	3.60286	4.43587	3.82652	2.35961
LOC_Os04g40630	0.00765149	0.00232447	0.0141196	0.00560878	0	0	1.93163	1.66749	1.25966	1.90593	1.92377	1.44724
LOC_Os04g41850	0.751513	0.365753	0.51771	0.431416	0.603777	0.491348	2.41536	1.82874	2.14043	1.96033	2.33583	1.58064
LOC_Os04g44440	0.00413417	0.0708126	0.0557772	0.0369409	0.0382998	0.0123472	2.36782	1.25212	1.66181	1.89048	1.54093	1.13399
LOC_Os04g46020	0.10153	0.061045	0.096682	0.111743	0.128368	0.0439001	1.73655	0.812009	0.806431	1.32306	1.39466	0.733118
LOC_Os04g51792	0.860464	0.781846	0.853682	1.58866	0.879192	0.845994	1.9097	0.9765	1.21277	1.81381	1.64417	0.746509
LOC_Os04g56750	1.15461	1.00959	1.0554	0.749421	0.949582	0.795133	3.12537	2.01845	1.67104	1.93858	2.40037	1.92864
LOC_Os04g58620	1.59421	2.79264	1.71434	1.99942	1.57918	1.00457	5.40015	2.27074	1.74582	2.96073	4.32566	2.67805
LOC_Os05g02220	0.0724219	0.043668	0.0809884	0.0495157	0.0765138	0.0223539	3.34509	1.60004	2.901	2.60432	3.21562	2.49507
LOC_Os05g04960	0.615718	0.374901	0.465868	0.429139	0.60455	0.834779	2.65503	1.321	1.28332	1.44778	1.59811	1.33397
LOC_Os05g11090	0.039067	0.0411794	0.0362688	0.1117	0.0434678	0	2.67897	0.703917	0.541775	0.802203	2.33221	0.60422
LOC_Os05g28090	0.540119	0.441375	0.821812	1.38231	0.755599	0.482991	6.89767	2.43562	3.99299	4.7571	5.78613	3.5976
LOC_Os05g31140	13.355	6.55193	16.6525	17.3172	13.8581	6.91854	31.9906	23.1955	19.9244	30.0127	29.6278	11.212
LOC_Os05g32230	0.662829	0.591221	0.6675	0.857629	0.741001	0.49512	31.2167	4.36983	5.14605	6.86136	22.2209	5.00928
LOC_Os05g33010	0.0788507	0.0390675	0.0498155	0.0823284	0.0759902	0.0464329	1.40102	1.0476	0.874236	1.2149	1.04984	0.895831
LOC_Os05g33620	1.47661	1.27598	2.10125	2.68079	1.72211	1.14087	3.55649	1.42161	1.88313	3.39136	2.21497	1.45045
LOC_Os05g39680	0.47603	0.45635	0.517587	0.451987	0.418813	0.295209	4.68397	1.87333	1.82909	3.9261	2.71944	1.55582
LOC_Os05g40260	0.692388	0.695114	1.02682	1.32898	0.619885	0.716627	3.99498	1.67966	2.38343	3.39939	2.15227	1.82494
LOC_Os05g45350	0.201836	0.0553559	0.221713	0.145202	0.161254	0.0783196	1.34637	0.511961	0.830465	0.885833	1.14469	0.472039
LOC_Os05g46460	0.869467	0.574469	0.829595	0.923621	0.777191	0.826695	4.59499	2.34459	3.51388	3.60452	4.17517	2.79033
LOC_Os05g46520	0.160593	0.325335	0.372774	0.262526	0.299699	0.252448	2.12913	1.15597	1.00949	1.62532	1.02028	1.1579
LOC_Os05g49140	0.0679468	0.0663849	0.230463	0.2139	0.157789	0.253397	8.38339	6.61349	7.04403	7.19608	7.10979	8.23691
LOC_Os06g02590	0.240674	0.207485	0.328034	0.167736	0.100807	0.165981	2.18988	1.97839	1.41423	2.02223	2.17686	0.951741
LOC_Os06g05950	0.29055	0.30866	0.566959	0.586177	0.237177	0.260903	1.54969	0.518439	0.985217	1.24516	1.07294	0.607402
LOC_Os06g12230	0.494573	1.03569	0.461101	0.636713	0.378072	0.385724	10.3304	4.19795	3.88442	4.75553	7.85118	4.5885
LOC_Os06g13030	0.0715652	0.0200052	0.0561125	0.0232559	0.0322187	0.0448092	4.55877	2.1283	2.65757	3.0187	4.19788	2.34482
LOC_Os06g16420	0.115103	0.1049	0.277489	0.170173	0.186596	0.096794	1.58545	1.31198	0.966282	1.49588	1.49788	1.06995
LOC_Os06g21380	2.54071	1.35978	2.35451	2.9427	2.21485	1.51038	15.1712	4.92201	4.69042	8.59093	10.3369	4.58994
LOC_Os06g45480	0.0613302	0.0194349	0.141641	0.0918603	0.0893804	0.0991962	3.57691	1.02935	2.38789	1.83023	3.0614	0.942418
LOC_Os06g47620	1.31234	1.04635	1.69343	0.953495	1.04875	1.1776	2.48724	1.16799	0.797205	1.2091	2.35513	1.11698
LOC_Os07g01480	0.0131063	0.0239431	0.0187614	0.0383472	0.00984	0	1.71795	0.733886	1.10179	1.49117	1.66029	1.00552
LOC_Os07g08970	0.873001	0.541304	0.745639	0.906677	1.24515	0.368687	4.49666	1.38793	1.64581	1.93857	3.99534	1.36652
LOC_Os07g14650	0.048709	0.0464423	0.0209028	0.0330101	0.0625527	0.0168019	1.46038	0.918154	0.846956	1.33957	1.14882	0.968513
LOC_Os07g15680	0.0940819	0.173774	0.0797103	0.119916	0.0783344	0.0888818	1.48579	0.758096	0.519382	1.43087	0.975867	0.83393
LOC_Os07g22930	0.470485	0.663275	1.04092	1.32807	0.419118	0.328555	6.87114	1.77094	2.70684	2.83133	4.53832	1.59564
LOC_Os07g23944	0	0.00266197	0	0	0.0288974	0	2.05562	2.02753	1.48269	1.45332	1.66414	1.00374
LOC_Os07g23990	1.43876	1.33577	2.449	3.60192	1.10182	1.12765	14.2371	4.69065	4.74916	10.4193	6.99471	5.66547
LOC_Os07g29330	0.182369	0.075432	0.0733195	0.157734	0.282153	0.094867	1.96772	1.2551	1.46568	1.58001	1.91048	1.1259
LOC_Os07g30020	0.806591	0.344383	0.608697	0.83019	0.906548	1.22158	2.00741	0.957997	0.977431	1.41738	1.56727	1.35221
LOC_Os07g30670	0.0213602	0.0144414	0	0.0378435	0.0211655	0.0090709	1.58173	0.581291	0.869704	1.08242	1.53193	1.00469
LOC_Os07g35880	0.0349178	0.0293087	0.025908	0.0978525	0.0356116	0.0589974	1.57964	0.690649	0.98364	1.55609	1.27512	0.759436
LOC_Os07g43330	0.530688	0.466563	0.59543	0.645008	0.667683	0.345559	4.06065	1.56388	1.41872	2.35802	3.58243	1.24317
LOC_Os07g44210	1.14935	0.967885	0.801491	0.664845	1.0878	0.83765	3.31715	1.33257	1.07905	1.2933	3.23771	1.27818
LOC_Os07g44290	0.0625942	0.119463	0.16236	0.0607865	0.096769	0.0696684	2.72792	1.71361	2.11487	1.46487	2.3676	1.00413
LOC_Os07g46340	0.0222585	0.035082	0.0166259	0.0632116	0.033769	0.0564086	10.9031	5.67578	5.74414	7.07005	9.81945	6.96887
LOC_Os07g46790	1.62665	2.0669	2.18741	2.81221	2.31264	1.36078	3.92664	1.97351	2.41544	2.15137	2.24437	2.01963
LOC_Os08g03630	0.873193	0.780397	0.999809	1.90458	0.605235	0.744218	3.76099	0.926498	1.37759	2.53997	1.8991	1.46724
LOC_Os08g04390	2.16941	1.86761	2.05878	2.74797	1.68467	2.62175	3.30285	2.06713	2.53895	2.97612	2.90993	2.22635
LOC_Os08g06110	19.1446	10.6512	20.9928	21.4649	24.059	12.381	141.26	92.4258	110.901	135.744	129.268	77.4155
LOC_Os08g14450	2.69872	1.75849	3.23649	4.44791	2.47899	1.8446	4.52105	1.72826	1.80512	3.94082	2.91251	1.69467
LOC_Os08g14640	1.07878	0.958703	1.23752	0.961065	0.968988	1.33903	1.9133	1.74171	1.49474	1.61679	1.44439	1.41199
LOC_Os08g24390	0.53751	0.482528	0.655927	1.14232	0.39794	0.616565	8.32787	3.7915	4.94146	7.22712	5.04294	3.7123
LOC_Os08g25140	0.0595084	0.0886581	0.0975216	0.0474778	0.101092	0.0625261	1.54709	1.14076	0.913319	1.26276	1.41627	0.763819
LOC_Os08g30730	1.01225	0.971482	1.3481	1.1551	1.03628	1.23588	3.44071	2.8369	2.38907	2.65361	2.79322	2.66905
LOC_Os08g32850	0.120903	0.079817	0.154172	0.155144	0.0841323	0.112505	2.60587	1.45356	2.00605	2.05552	2.11554	1.31936
LOC_Os08g37780	0	0.0121837	0.0246632	0.0343074	0	0	5.88381	1.9825	1.96011	2.57083	3.411	1.96449
LOC_Os08g38710	0.433503	0.394385	0.363101	0.130269	1.44773	0.632643	2.49827	0.630188	1.10187	1.23548	2.04254	0.54493
LOC_Os08g39300	0.111857	0.130073	0.225855	0.33064	0.178839	0.0896772	7.10563	2.51404	3.00367	5.30687	5.4681	2.99544
LOC_Os09g17600	0.0910866	0.247096	0.319574	0.332154	0.268376	0.174367	4.98436	1.95248	2.23302	3.81529	3.902	2.55394
LOC_Os09g23300	0.0753871	0.0218346	0.0346575	0.022813	0.259631	0.0866309	3.63936	0.538882	0.920214	0.87972	1.99101	1.29323
LOC_Os09g27610	0.125991	0.11049	0.108703	0.149194	0.0940085	0.0519886	1.7232	1.04016	1.33149	1.68145	1.15931	0.875735
LOC_Os09g29430	0.284725	0.330967	0.261855	0.306619	0.41334	0.169157	9.37534	1.71698	1.92131	2.99461	7.21062	3.78653
LOC_Os09g35790	0.119197	0.176526	0.177628	0.110285	0.0628975	0.27532	1.36102	0.797021	0.57467	1.04844	1.20955	0.809635
LOC_Os09g35880	2.04364	2.21794	2.29313	2.22774	2.01583	1.3765	3.49508	2.19662	2.68534	3.13631	3.47233	2.48253
LOC_Os09g36240	1.00577	0.6693	1.0789	1.40523	0.727645	0.600298	5.2534	2.70665	2.33078	4.86274	3.9321	2.40288
LOC_Os09g37012	1.89963	1.24311	2.49519	1.99082	2.44287	3.55511	13.7021	6.6742	11.7241	7.65278	10.6103	12.0296
LOC_Os09g38410	1.16582	0.610139	1.34858	1.20721	1.40052	0.521934	4.14539	3.10382	2.38067	3.9778	2.92557	1.76793
LOC_Os09g39680	2.81796	2.10327	3.10586	4.62627	2.38729	2.35955	8.26402	2.87835	3.11563	5.44334	4.58071	3.40149
LOC_Os10g01044	6.34793	4.63075	9.70305	14.7119	5.14445	5.24058	46.1227	16.4294	21.7319	43.2426	28.288	18.5648
LOC_Os10g11140	0.230734	0.16093	0.29314	0.288078	0.0635953	0.0878457	5.21102	1.41268	1.84013	2.43134	3.80858	1.50487
LOC_Os10g21398	0.310962	0.271306	0.476596	0.925174	0.114875	0.159149	15.0525	8.02041	10.0213	13.8795	10.7868	8.82974
LOC_Os10g30156	1.35755	1.3711	1.42058	1.88136	1.49789	0.989928	13.0781	4.59469	4.94697	8.61314	10.0786	4.33307
LOC_Os10g33900	3.03922	1.2112	1.17825	0.251106	0.689645	0.691135	8.61605	5.3938	5.17755	7.90684	6.76425	3.75933
LOC_Os10g34710	3.02073	3.41302	2.60461	2.21951	2.56478	2.1077	5.24544	5.20799	4.45545	5.17327	4.25942	3.92952
LOC_Os11g05990	1.03289	0.696988	0.989895	1.35405	1.18043	0.827178	2.77695	1.18164	1.70205	2.33235	2.4792	1.38259
LOC_Os11g07020	0.801643	0.486407	0.954818	1.19337	0.710905	0.69213	22.0798	5.68253	6.53923	9.92841	18.8829	8.21076
LOC_Os11g07930	0.18549	0.110635	0.257607	0.310976	0.15395	0.196738	2.69728	1.22193	2.37536	2.63711	2.03303	1.45363
LOC_Os11g08670	1.00627	0.704469	1.09894	1.25391	1.09604	0.744418	1.38893	0.748241	0.804653	1.14392	1.27681	0.540638
LOC_Os11g10100	0.631628	0.227779	0.377789	0.449964	0.549249	0.531656	2.47247	1.47397	1.57898	1.78686	2.35535	2.14089
LOC_Os11g11000	0.285677	0.158667	0.346278	0.381024	0.444116	0.254622	3.153	1.9974	2.60789	3.01042	3.12589	1.54192
LOC_Os11g17080	0.226166	0.324621	0.152476	0.165078	0.10664	0.101415	3.70422	3.43345	2.77001	2.66583	2.70078	2.69706
LOC_Os11g28270	0.110732	0.114784	0.274947	0.152086	0.175038	0.226888	5.57584	3.46253	2.73514	4.15098	3.91735	2.47302
LOC_Os11g29900	0.0781558	0.0371279	0.0997233	0.0550823	0.0290741	0.021736	9.02667	1.16337	1.04971	2.00719	3.58574	1.69548
LOC_Os11g31900	0.0984577	0.0423787	0.0123316	0.0705558	0.0946727	0.0374191	2.47967	1.2715	1.186	2.08627	1.78192	1.49988
LOC_Os11g37560	0.010464	0.0134191	0.0384968	0.0490457	0.0936926	0.0311626	1.94347	0.953643	1.16979	1.38334	1.82975	1.0294
LOC_Os12g02200	0.172204	0.0991406	0.38898	0.155944	0.111881	0.120147	2.13959	1.61944	1.20951	2.08108	1.57699	1.32561
LOC_Os12g12370	0.131529	0.105657	0.126873	0.173848	0.0181292	0.294986	3.54984	1.86766	1.52181	2.9248	2.04119	1.74617
LOC_Os12g31460	1.28424	1.01286	1.2947	2.60568	1.18773	0.995585	2.81565	0.743193	0.688457	1.31811	2.22667	1.15141
LOC_Os12g37530	0.264587	0.224793	0.315135	0.416347	0.15855	0.263401	6.97188	2.45552	3.39237	4.71481	4.62141	2.06581
LOC_Os12g37550	1.28483	1.37261	1.43243	2.25724	1.42163	1.38768	4.45132	2.17377	3.20991	4.30448	3.60661	2.25878
LOC_Os12g41880	0.113763	0.153992	0.234544	0.330113	0.31575	0.272719	2.36076	1.22195	1.04508	1.47409	1.75482	1.06996
LOC_Os12g44150	0.28658	0.204447	0.229472	0.202609	0.261303	0.217684	4.77607	3.35761	3.6212	4.4898	4.77012	3.44403
LOC_Os01g13090	0.01273	0.000572393	0.0156305	0	0.0160526	0.0620332	3.0151	2.2564	2.16251	1.96266	2.8916	2.06573
LOC_Os05g47545	0	0.00230343	0	0.00608529	0	0	59.4442	31.3505	28.2666	47.3703	58.3913	29.6628
LOC_Os06g12450	0	0.00395123	0	0.00950424	0	0	2.82434	1.21234	1.53793	2.10906	2.41966	1.23432
LOC_Os04g55660	0	0	0	0.00145324	0	0	2.76225	2.13715	1.90149	2.14794	2.67699	1.96152
LOC_Os09g38800	0	0	0	0	0	0	2.99372	1.15654	1.20991	1.67368	2.22526	1.70484

## Sheet: Markers Lost in Sorghum BS
Gene	rice_bundle_sheath	rice_epidermis	rice_guard	rice_mesophyll	rice_phloem	rice_xylem	sorghum_bundle_sheath	sorghum_epidermis	sorghum_guard	sorghum_mesophyll	sorghum_phloem	sorghum_xylem
LOC_Os01g07490	1.73033	1.45955	1.24964	1.14919	1.68017	1.02646	0.592486	0.619469	0.674635	0.495505	0.513247	0.391325
LOC_Os01g07570	3.15925	2.2577	1.27364	0.651232	0.670231	1.51651	1.3972	0.992098	0.657687	0.603032	1.52387	2.40714
LOC_Os01g08710	2.41998	0.131088	0.261814	0.238522	0.228235	1.27459	0.17533	0.0814701	0.0724381	0.089886	0.366575	0.349222
LOC_Os01g10610	3.91664	3.13945	2.12011	2.06605	3.27727	2.9377	0.63748	1.06412	0.82906	0.690934	0.758759	0.820721
LOC_Os01g13120	1.70148	0.504277	1.07746	1.08201	0.730781	1.05093	0.158388	0.0598581	0.281078	0.0967884	0.284022	0.133734
LOC_Os01g18670	1.37624	0.581613	0.763669	0.671014	0.429374	1.03576	0.074195	0.13033	0.0419073	0.035431	0.0351505	0.13063
LOC_Os01g19170	7.49228	0.315902	0.535488	0.425955	2.20524	2.27257	0.975288	0.270092	0.394644	0.2945	1.03733	0.537586
LOC_Os01g42730	3.91864	0.788318	1.188	0.849914	2.33772	1.80712	0.673945	0.772285	0.699719	0.576496	1.46489	0.562164
LOC_Os01g43160	2.43409	1.09697	1.17392	1.10892	1.10288	1.21521	0.542554	0.701915	0.482912	0.769299	0.581428	0.666126
LOC_Os01g47050	1.73013	0.149012	0.177305	0.150578	1.35812	0.730407	0.146944	0.122234	0.143279	0.139009	0.201377	0.254219
LOC_Os01g52750	11.8352	1.11357	2.46645	2.63766	4.60257	2.66446	0.178015	0.120633	0.0235589	0.350112	0.236441	0.129204
LOC_Os01g58860	0.885526	0.00460939	0	0.00446007	0	0.0390465	0	0	0	0.0016204	0.0102764	0
LOC_Os01g58910	2.29414	0.0543008	0.125199	0.0912161	0.461811	1.67205	0.117078	0.0403284	0.0454773	0.0699086	1.00547	0.380571
LOC_Os01g59970	2.127	0.524185	0.821077	0.937277	1.22836	0.53264	0.240434	0.280331	0.210465	0.20052	0.400133	0.202444
LOC_Os01g62260	5.43731	3.13576	1.57385	1.79426	0.80642	1.17834	0.273169	0.355599	0.2795	0.3249	0.585022	0.301801
LOC_Os01g65670	3.4998	0.846038	2.10576	2.29631	0.969052	2.71416	0.00693866	0.0921455	0	0.0162052	0.170734	0.0322658
LOC_Os01g72510	3.14636	0.0714643	0.0916051	0.0850235	0.0650805	0.351465	0.0423202	0.025268	0.0234519	0.029153	0.500373	0.0977519
LOC_Os01g72834	1.24689	0.341299	0.385423	0.266844	0.835276	1.19661	0.197571	0.310788	0.126889	0.123129	0.230262	0.532948
LOC_Os02g19820	24.7021	3.63888	4.10398	4.07559	17.5687	14.8759	5.39461	0.782195	1.29158	1.36426	7.54374	4.68386
LOC_Os02g22190	1.78036	0.680385	0.814288	0.570766	1.33806	1.59262	0.170555	0.308016	0.125076	0.172058	0.109893	0.166785
LOC_Os02g36600	1.58789	0.0283988	0.0668739	0.0250662	0.0668865	0.40412	0	0	0	0	0	0
LOC_Os02g41770	1.12232	0.0805664	0.127661	0.0628564	0.0390245	0.333598	0.00422278	0.0169383	0	0.00490821	0.00730434	0.0572612
LOC_Os02g41904	2.47495	2.34816	0.799226	1.05201	0.368464	0.404988	0.234221	0.602602	0.265476	0.639705	0.206841	0.145503
LOC_Os02g43560	0.73651	0.0536497	0.0496759	0.040698	0.00540409	0.0829399	0.0576392	0.040008	0.0586132	0.026162	0.287558	0.0647312
LOC_Os02g44900	1.40891	0.199285	0.0730921	0.0648554	0.109273	0.215701	0.609103	0.24521	0.332576	0.301945	0.368608	0.547502
LOC_Os02g45010	2.4316	0.0551602	0.155552	0.044727	0.470707	0.936114	0.0600504	0.0172303	0.0406716	0.0263016	0.425355	0.117602
LOC_Os02g45160	0.768676	0.0196345	0.0170653	0.0301062	0.0252555	0.149445	0.00553417	0.00787799	0.0386913	0.00600178	0.0632432	0.0214828
LOC_Os02g47660	1.59226	0.305469	0.712956	0.44877	1.12984	0.952572	0.224938	0.272766	0.265683	0.268436	0.234247	0.609278
LOC_Os02g48150	0.881312	0.19442	0.236182	0.249295	0.345056	0.0947968	0.36152	0.251004	0.321767	0.649728	0.254314	0.460288
LOC_Os02g50970	3.40027	2.30094	2.26882	2.19706	3.23091	3.03466	3.22379	2.82396	1.60375	2.43839	3.0981	2.70257
LOC_Os02g51620	5.7106	2.5724	3.43037	3.05611	1.65526	4.80338	0.246692	0.11812	0	0.0849399	0.217327	0.304729
LOC_Os02g52160	1.13048	0.858284	0.904519	0.650392	0.803812	0.974486	0.143004	0.279923	0.273836	0.144308	0.189911	0.302064
LOC_Os02g52930	1.32449	0.0115833	0.0177568	0.0179154	0.0776174	0.606759	0	0	0	0	0.101225	0.0189185
LOC_Os02g56510	6.84818	0.155781	0.176281	0.198801	1.20959	2.52857	0.105627	0.105728	1.02937	0.133558	1.60614	0.411922
LOC_Os02g57220	1.12332	0.790162	0.892499	0.464454	0.987365	0.928721	0.489304	0.590749	0.30171	0.295838	0.460843	0.494241
LOC_Os03g03180	1.7211	1.22792	1.1002	0.869428	1.34589	1.27767	0	0.00338814	0	0.00306277	0.0044878	0
LOC_Os03g05750	0.884827	0.132039	0.33354	0.179552	0.16862	0.114797	0	0.00313522	0	0.0154012	0	0
LOC_Os03g05780	1.64461	0.984388	1.35466	0.936833	1.22158	1.34245	0.158351	0.0417328	0.0210185	0.0449999	0.261795	0.047912
LOC_Os03g08110	1.53276	1.01855	1.02905	1.16517	1.14521	0.741749	0.130986	0.135231	0.0313719	0.203089	0.0444604	0.0403887
LOC_Os03g09230	3.87453	0.127927	0.147796	0.131669	1.2468	2.3766	0.522878	0.226694	0.137928	0.282149	2.41039	1.37092
LOC_Os03g10090	10.7412	3.47267	6.0664	4.78324	6.5743	4.12492	0.658043	0.429429	0.393607	0.571582	1.21942	0.63491
LOC_Os03g11340	2.98175	2.34629	2.00272	1.87879	1.35287	1.97942	0.81747	1.24963	0.753894	0.773576	0.810037	0.957909
LOC_Os03g13400	1.44143	0.26143	0.370928	0.411496	0.395897	0.976869	0.166576	0.0811103	0.0470168	0.079935	0.102363	0.111443
LOC_Os03g13590	0.985729	0.65705	0.53351	0.343972	0.679395	0.66384	0.31904	0.468171	0.664736	0.402687	0.534738	0.341433
LOC_Os03g23960	2.35965	1.45173	1.49593	0.912564	0.569894	0.839783	0.00128259	0.00612547	0	0.0051366	0.00210677	0
LOC_Os03g26200	1.26192	0.950322	0.497445	0.461944	1.09952	0.867679	0.599276	0.563017	0.356852	0.538002	0.761859	0.501302
LOC_Os03g31880	0.638411	0.112963	0.100334	0.11306	0.286887	0.632149	0.151568	0.0742443	0.0937026	0.0735868	0.160265	0.0865016
LOC_Os03g49610	3.35925	2.71241	1.37099	1.58003	0.800472	0.82704	0.448536	0.784242	0.226336	0.409458	0.406245	0.482013
LOC_Os03g50860	3.9774	1.03194	1.22741	1.71518	3.19344	1.82693	3.18808	2.26997	1.84777	2.75037	3.74671	2.35807
LOC_Os03g53050	2.9928	0.456202	0.435357	0.216483	1.09599	0.906052	0.275344	0.289602	0.132722	0.279643	0.563962	0.331627
LOC_Os03g55290	0.686846	0.634304	0.62781	0.268667	0.349054	0.297952	0.0637467	0.272238	0	0.0532761	0.108448	0.075919
LOC_Os04g03980	1.78319	0.169787	0.153184	0.178608	1.56488	1.23674	0.0122496	0.0150557	0.0250438	0.0178778	0.100676	0.0229102
LOC_Os04g33740	19.9567	0.822415	0.727081	0.458852	0.445351	2.0609	0.0244788	0.0129832	0	0.0147599	0.142915	0.0172958
LOC_Os04g39100	1.39982	0.915876	0.386645	0.450656	0.609412	0.536936	0.389361	0.528104	0.433168	0.63323	0.394804	0.371374
LOC_Os04g39240	3.62248	2.45641	1.05423	0.668225	1.68544	3.13177	0.0914155	0.270419	0.622323	0.0526728	0.169685	0.149262
LOC_Os04g39980	2.36531	0.41619	0.790932	0.567466	1.38731	1.37686	0	0.00541913	0.169684	0.0115135	0.00443244	0
LOC_Os04g43020	1.41878	0.948205	0.298622	0.366107	0.201374	0.673986	0.113664	0.200211	0.213858	0.0930624	0.167078	0.185509
LOC_Os04g44430	1.53914	1.08931	1.01672	0.747028	1.5185	1.48629	0.967397	1.36768	1.12289	0.783894	1.00785	1.51421
LOC_Os04g46060	0.944087	0.09743	0.146003	0.145047	0.0427075	0.0676642	0	0	0.0293066	0.000780494	0.00818271	0.0211629
LOC_Os04g48950	1.03572	0.430715	0.246952	0.300981	0.331253	0.656929	0.173924	0.255072	0.141611	0.199168	0.322721	0.267645
LOC_Os04g52940	1.66904	1.2295	0.977718	0.685676	1.52808	1.05397	0.121174	0.190115	0.139351	0.131856	0.116216	0.125322
LOC_Os04g53990	1.02771	0.0350951	0.199218	0.0427551	0.55343	0.823777	0.27364	0.0776808	0.084082	0.106181	0.811878	0.449347
LOC_Os04g58110	2.5503	2.34099	1.36127	1.72416	2.16542	1.36047	0.335525	0.335328	0.277023	0.21977	1.04957	0.385639
LOC_Os05g06780	10.3106	0.202361	0.404702	0.305156	0.870175	4.48199	0.697092	0.422915	0.380221	0.491594	5.68559	1.80132
LOC_Os05g27304	5.78985	1.11271	1.98598	1.0753	2.15581	4.33575	0.0189497	0.0208183	0	0.0175855	0.124267	0.0784422
LOC_Os05g38140	2.55802	0.81154	1.61544	1.20852	2.30472	2.02385	0.583787	0.856979	0.923944	0.830124	1.35242	0.881682
LOC_Os05g39260	0.80684	0.047399	0.0888157	0.0591397	0.200032	0.163074	0	0	0	0	0	0
LOC_Os05g39930	1.34655	0.549592	0.774246	0.608377	1.28369	1.08091	0.208662	0.0976598	0.382899	0.109919	0.284062	0.2773
LOC_Os05g46470	1.64544	0.0148939	0.0300017	0.0188575	0.163017	0.500784	0.00328526	0.000536365	0	0	0.0187295	0.00209212
LOC_Os05g47700	3.50186	0.0705792	0.0283815	0.0803076	0.481999	1.39281	0.179764	0.0980688	0	0.137812	1.35681	0.37797
LOC_Os05g47780	3.40225	1.00547	1.37623	1.82257	2.4515	1.33831	0.212712	0.0819232	0.147105	0.209685	0.359325	0.0904576
LOC_Os05g48390	5.75689	0.464606	0.829016	0.778864	5.28448	2.17505	1.7699	0.815253	2.30282	0.843405	5.1443	1.38462
LOC_Os06g08250	1.75644	0.229446	0.329038	0.265689	1.20605	0.804566	0	0	0	0	0	0
LOC_Os06g10750	5.23511	0.155073	0.279137	0.196692	2.41232	2.36081	0.293149	0.123332	0.168873	0.148315	2.12651	0.657143
LOC_Os06g12310	35.6162	1.64038	1.6415	1.74554	16.6896	9.06749	5.02582	1.59338	1.78306	2.09871	13.8383	6.59707
LOC_Os06g33180	1.26201	0.768972	0.797108	0.784864	0.834124	0.663327	0.19245	0.0790711	0.0362476	0.0756073	0.0886669	0.0498609
LOC_Os06g34120	12.0686	4.96311	10.3083	9.38377	5.19995	10.9002	7.06303	8.10106	6.34885	7.40272	5.38865	8.25951
LOC_Os06g36590	2.24259	1.76828	1.30582	0.920402	1.29146	1.06477	1.25275	1.76634	1.04483	1.21413	1.05457	2.18372
LOC_Os06g37080	1.57719	0.508533	0.278543	0.345502	0.640538	0.255942	0.147955	0.129676	0.211414	0.137496	0.0872747	0.154572
LOC_Os06g38970	3.62167	1.67431	1.91308	1.27672	1.69311	3.29916	0.663713	0.903848	0.606596	0.617594	0.519298	0.500178
LOC_Os06g40850	0.918704	0.557466	0.838035	0.395804	0.397869	0.48991	0.00308937	0	0	0.00147961	0	0.00291393
LOC_Os06g48570	2.40262	1.10725	1.46502	1.29221	2.30187	1.49207	0.105943	0.183819	0.252616	0.100475	0.101019	0.119714
LOC_Os06g49790	3.7319	1.67973	2.98475	3.25309	3.685	2.53602	3.29175	2.13393	3.45991	2.71217	3.1979	2.84805
LOC_Os07g06620	1.16003	0.129368	0.140208	0.183379	0.336695	0.514078	0.0434985	0.0753427	0.0292237	0.0366359	0.146937	0.155728
LOC_Os07g28890	2.30386	0.0395827	0.0595535	0.0514139	0.684744	1.53371	0.16191	0.0520671	0.0298572	0.0608793	0.607698	0.230129
LOC_Os07g29750	2.23836	0.98501	1.24031	1.2362	0.669071	0.991742	0.36183	0.587721	0.718472	0.649598	0.597579	0.650806
LOC_Os07g31270	2.26697	0.925034	1.09406	1.03955	2.06147	1.46881	1.68063	0.719346	0.327094	0.932371	1.67629	0.899868
LOC_Os07g32510	2.69026	1.22606	0.868225	0.732226	2.51806	1.89033	2.08458	0.548579	0.408991	0.745044	2.32616	1.41045
LOC_Os07g32670	1.52914	0.779173	0.687237	0.401662	1.3927	1.29436	0.427487	0.412093	0.208815	0.434013	0.464932	0.487836
LOC_Os07g37740	1.47882	0.925955	0.768293	0.769213	1.04923	1.05273	0.958324	0.716123	0.991324	1.3502	0.878024	0.794364
LOC_Os07g37890	1.73707	1.11896	1.63619	0.759809	1.2467	0.836196	0.157105	0.426171	0.853611	0.27882	0.160264	0.258734
LOC_Os07g46350	1.96699	0.564083	0.548932	0.62837	1.25633	1.78456	0.821229	0.38497	0.584524	0.443708	1.27995	0.928552
LOC_Os07g47830	1.57018	0.456741	0.620448	0.389006	0.324276	0.217241	0.265306	0.287089	0.151328	0.219804	0.206139	0.179262
LOC_Os08g05290	0.955548	0.147314	0.149112	0.129366	0.0752535	0.402534	0.45267	0.152214	0.10647	0.195673	0.345294	0.579397
LOC_Os08g10550	1.16348	1.00984	0.412849	0.659833	0.446551	0.723353	0	0.0016098	0	0.00262224	0	0
LOC_Os08g29150	2.0727	1.18512	1.23745	0.769918	1.65455	1.80933	0.01267	0.0134045	0	0.00112033	0.0114964	0.00737144
LOC_Os08g29200	4.57489	1.8054	1.16316	1.42767	2.11685	3.28232	0.490455	0.759254	0.256412	0.621716	0.512919	0.544349
LOC_Os08g32080	2.25068	0.773306	1.42965	1.55102	2.19183	1.08376	0.266984	0.202226	0.215523	0.222779	0.293718	0.144488
LOC_Os08g34700	1.01761	0.11152	0.300861	0.156881	0.623174	0.648781	0.25912	0.097708	0.0932743	0.137476	0.605192	0.27367
LOC_Os08g36860	8.94705	0.273616	0.881241	0.370827	3.05613	1.8694	0.177972	0.12252	0.25871	0.281187	0.194691	0.0984409
LOC_Os08g37040	2.61926	0.973244	0.552655	0.685769	0.987487	0.597568	0.253946	0.411195	0.339979	0.312422	0.636444	0.317147
LOC_Os08g39350	1.42986	0.669092	0.882421	0.724323	0.993268	0.88084	0.0101192	0.0225577	0.188893	0.00876803	0.0391774	0
LOC_Os08g42350	11.7786	0.171087	0.228867	0.180509	0.211911	1.57348	0.112746	0.033293	0	0.0335254	0.502714	0.181872
LOC_Os08g45060	1.30032	0.999692	0.815797	0.542416	0.76225	0.972116	0.0732829	0.220701	0	0.117978	0.0975587	0.0916406
LOC_Os09g20350	35.3682	29.6609	30.8955	25.628	33.3315	33.3452	17.5189	22.3702	28.624	16.6914	18.3368	25.2531
LOC_Os09g24620	1.30538	0.028866	0.0623953	0.0335687	0.505893	0.194506	0.0155609	0.00984075	0	0.0152101	0.164037	0.0510654
LOC_Os09g26660	5.84576	1.68337	2.70752	1.41527	3.74295	3.53241	2.70488	2.5136	4.44994	1.34878	3.74624	4.39653
LOC_Os09g26920	3.40672	0.13177	0.236707	0.118565	0.900067	1.52328	0.267541	0.110329	0.161462	0.160185	1.10326	0.636099
LOC_Os09g28060	2.23138	1.95375	1.6265	1.4408	1.36524	1.46014	1.05266	0.610892	1.00708	1.03255	1.12856	1.02355
LOC_Os09g29239	8.31203	0.503223	1.26125	0.868932	6.89999	1.63682	0	0	0	0	0	0
LOC_Os09g30458	6.8925	0.114174	0.175823	0.148212	1.14084	1.66827	0.170688	0.176294	0.129739	0.117932	1.04999	0.128023
LOC_Os09g34890	1.15927	0.0942173	0.174486	0.217829	0.243906	0.227075	0.154671	0.0530265	0.0702067	0.0507842	0.235376	0.148209
LOC_Os09g38570	0.946504	0.276462	0.399933	0.232635	0.589159	0.401999	0.262203	0.189217	0.205468	0.172422	0.389447	0.307532
LOC_Os10g05690	0.995641	0.258437	0.281379	0.269701	0.189076	0.457622	0.0529326	0.0511199	0.0432845	0.0380558	0.0860324	0.0921292
LOC_Os10g07290	1.23999	0.784826	0.608233	0.551207	0.175292	0.256264	0.591194	0.2925	0.12574	0.562291	0.24775	0.315385
LOC_Os10g26540	2.64566	1.69582	2.18419	1.42967	2.54002	2.58569	0.022427	0.0193037	0	0.0235984	0.0343359	0.022112
LOC_Os10g36924	24.4472	1.50809	3.29182	2.02106	7.94301	7.30723	8.02173	21.4229	8.31664	6.87903	22.4434	11.8163
LOC_Os10g37830	1.31096	0.598892	0.920792	0.769656	1.10357	0.783105	1.05108	0.824071	0.733729	1.29149	0.97308	0.939809
LOC_Os11g05290	2.14997	1.14433	1.44683	0.466254	0.327277	0.264643	0.438601	1.99246	0.675112	0.676417	0.469217	0.497278
LOC_Os11g07830	3.10913	0.0470651	0.0851106	0.108232	0.110252	1.51663	0.500449	0.167988	0.277042	0.214729	0.922388	0.939046
LOC_Os11g19210	2.11059	0.518898	0.740969	0.586361	0.974177	1.06964	0.0679668	0.0472553	0.0790851	0.0762743	0.0725785	0.455145
LOC_Os11g19700	2.42756	1.59959	1.36126	0.931893	1.93184	1.32874	0.315485	0.572273	0.308078	0.329532	0.169256	0.324168
LOC_Os11g29720	3.60471	0.0757104	0.0790407	0.0973792	1.47751	0.0935153	0.00309321	0	0	0.00504355	0.00563634	0
LOC_Os11g38650	2.7444	1.04109	1.90354	1.53533	2.70221	2.26946	0.00501091	0.0211508	0	0.0102114	0.0129457	0
LOC_Os12g05370	1.60841	0.617102	0.687311	0.408872	0.981335	1.04959	0.0398948	0.0248673	0	0.0138887	0.104265	0.0280597
LOC_Os12g12934	1.92982	0.0577397	0.0312663	0.0747795	1.05848	0.538691	0	0	0	0	0	0
LOC_Os12g32360	2.08321	1.63578	1.11837	0.935765	1.50057	1.48431	0.781701	1.94694	0.903259	1.07439	0.893404	0.738749
LOC_Os12g36180	8.35339	6.82364	6.78239	6.41459	7.71339	6.77509	3.51728	4.92886	4.40326	3.37659	4.22971	5.09866
LOC_Os12g38140	7.98039	7.14136	2.51326	3.01546	1.55756	1.77184	1.13312	2.56767	0.825346	2.99295	0.953806	0.748839
LOC_Os12g38150	4.31264	1.47013	0.919865	1.07204	2.22671	2.6464	1.77776	0.900459	0.769561	1.60069	1.98347	0.816444
LOC_Os12g40900	2.38501	1.09734	2.1229	1.40749	1.59385	2.11383	0.772506	1.04964	0.473183	0.660292	0.589234	1.19671
LOC_Os12g41860	1.41641	1.24751	0.565461	0.482067	0.343803	0.567351	0.287459	0.570608	0.463754	0.28573	0.324956	0.370121
LOC_Os12g42610	3.08298	0.701342	0.45313	0.325803	1.54387	1.02155	0.315707	0.855661	1.21555	0.458525	0.777143	0.491711
