# Supplementary material for: Exaptation of ancestral cell-identity networks enables C4 photosynthesis
Source: Nature. 2024 Nov 20;636(8041):143–50. doi: 10.1038/s41586-024-08204-3 (PMC11618092; doi:10.1038/s41586-024-08204-3)
Supplement: Supplementary file 3 — Supplementary Tables 1–13. [file 41586_2024_8204_MOESM3_ESM.zip › 2024-01-00217C-s3/2024-01-00217C-Supplementary Table 5.xlsx]

## Sheet: Rice M to Sorghum BS
Supplementary Table 5
Marker genes for each cell type in rice and sorghum and names and GO enrichment of orthologous marker genes found either in mesophyll/guard cells or the bundle sheath of rice and sorghum respectively.
Gene	Orthogroup	Function		GO term	Ontology	Description	p-value	FDR
LOC_Os01g13770	OG0003987	LOC_Os01g13770.1 DUF250 domain containing protein, putative, expressed		GO:0015979	P	photosynthesis	9.3e-09	2.7e-06
LOC_Os01g64960	OG0008723	LOC_Os01g64960.1 chlorophyll A-B binding protein, putative, expressed		GO:0005975	P	carbohydrate metabolic process	9.2e-07	0.00013
LOC_Os02g01150	OG0009968	LOC_Os02g01150.1 erythronate-4-phosphate dehydrogenase domain containing protein, expressed		GO:0006091	P	generation of precursor metabolites and energy	2.2e-06	0.00022
LOC_Os02g05470	OG0001894	LOC_Os02g05470.1 CCT motif family protein, expressed		GO:0044281	P	small molecule metabolic process	1.1e-05	0.00078
LOC_Os02g47020	OG0003323	LOC_Os02g47020.1 phosphoribulokinase/Uridine kinase family protein, expressed		GO:0008152	P	metabolic process	1.9e-05	0.0011
LOC_Os02g51020	OG0006344	LOC_Os02g51020.1 expressed protein		GO:0006006	P	glucose metabolic process	4.4e-05	0.0021
LOC_Os03g01014	OG0004608	LOC_Os03g01014.1 expressed protein		GO:0019318	P	hexose metabolic process	0.00011	0.004
LOC_Os03g17634	OG0009026	LOC_Os03g17634.1 PPR repeat domain containing protein, putative, expressed		GO:0016052	P	carbohydrate catabolic process	0.0001	0.004
LOC_Os03g19760	OG0009980	LOC_Os03g19760.1 HAD-superfamily hydrolase, subfamily IA, variant 3 containing protein, expressed		GO:0034641	P	cellular nitrogen compound metabolic process	0.00013	0.0042
LOC_Os03g56280	OG0004160	LOC_Os03g56280.1 lactate/malate dehydrogenase, putative, expressed		GO:0044282	P	small molecule catabolic process	0.00017	0.0048
LOC_Os03g57220	OG0001095	LOC_Os03g57220.2 hydroxyacid oxidase 1, putative, expressed		GO:0005996	P	monosaccharide metabolic process	0.00019	0.005
LOC_Os04g16680	OG0008948	LOC_Os04g16680.1 fructose-1,6-bisphosphatase, putative, expressed		GO:0009056	P	catabolic process	0.00074	0.017
LOC_Os04g23890	OG0001787	LOC_Os04g23890.2 AGC_PVPK_like_kin82y.10 - ACG kinases include homologs to PKA, PKG and PKC, expressed		GO:0006066	P	alcohol metabolic process	0.0007	0.017
LOC_Os04g33830	OG0011454	LOC_Os04g33830.1 membrane protein, putative, expressed		GO:0006412	P	translation	0.001	0.021
LOC_Os04g55230	OG0003250	LOC_Os04g55230.1 tetratricopeptide repeat domain containing protein, putative, expressed		GO:0019752	P	carboxylic acid metabolic process	0.0012	0.021
LOC_Os05g32390	OG0002635	LOC_Os05g32390.1 FZL, putative, expressed		GO:0043436	P	oxoacid metabolic process	0.0012	0.021
LOC_Os05g33570	OG0005374	LOC_Os05g33570.1 pyruvate, phosphate dikinase, chloroplast precursor, putative, expressed		GO:0006082	P	organic acid metabolic process	0.0012	0.021
LOC_Os05g33840	OG0001437	LOC_Os05g33840.1 transketolase, putative, expressed		GO:0042180	P	cellular ketone metabolic process	0.0013	0.022
LOC_Os06g01400	OG0010601	LOC_Os06g01400.1 glycyl-tRNA synthetase 2, chloroplast/mitochondrial precursor, putative, expressed		GO:0044262	P	cellular carbohydrate metabolic process	0.0022	0.031
LOC_Os06g13660	OG0007853	LOC_Os06g13660.1 alanyl-tRNA synthetase, putative, expressed		GO:0055114	P	oxidation reduction	0.0021	0.031
LOC_Os06g14324	OG0012833	LOC_Os06g14324.1 caleosin related protein, putative, expressed		GO:0048037	F	cofactor binding	0.00011	0.0091
LOC_Os07g01030	OG0002457	LOC_Os07g01030.1 glycosyl transferase, group 1 domain containing protein, expressed		GO:0050662	F	coenzyme binding	0.00036	0.015
LOC_Os07g23990	OG0008614	LOC_Os07g23990.1 tetratricopeptide repeat domain containing protein, putative, expressed		GO:0016491	F	oxidoreductase activity	0.0015	0.043
LOC_Os08g19140	OG0010962	LOC_Os08g19140.1 adenylate kinase family protein, putative, expressed		GO:0000166	F	nucleotide binding	0.002	0.043
LOC_Os08g33820	OG0005696	LOC_Os08g33820.1 chlorophyll A-B binding protein, putative, expressed		GO:0005737	C	cytoplasm	0.00035	0.013
LOC_Os08g41460	OG0003235	LOC_Os08g41460.2 expressed protein
LOC_Os09g26810	OG0011559	LOC_Os09g26810.1 chlorophyll A-B binding protein, putative, expressed
LOC_Os10g01044	OG0008875	LOC_Os10g01044.1 isoflavone reductase, putative, expressed
LOC_Os10g10170	OG0002597	LOC_Os10g10170.1 PPR repeat domain containing protein, putative, expressed
LOC_Os10g37180	OG0000748	LOC_Os10g37180.1 glycine cleavage system H protein, putative, expressed
LOC_Os12g08770	OG0007742	LOC_Os12g08770.1 photosystem I reaction center subunit N, chloroplast precursor, putative, expressed
LOC_Os12g17320	OG0002660	LOC_Os12g17320.1 polyprenyl synthetase, putative, expressed
LOC_Os12g18729	OG0016140	LOC_Os12g18729.1 expressed protein
LOC_Os12g35630	OG0004782	LOC_Os12g35630.1 elongation factor TS family protein, expressed
LOC_Os04g45490	OG0008493	LOC_Os04g45490.1 elongation factor, putative, expressed
LOC_Os03g03720	OG0001751	LOC_Os03g03720.1 glyceraldehyde-3-phosphate dehydrogenase, putative, expressed
LOC_Os07g05820	OG0001095	LOC_Os07g05820.2 hydroxyacid oxidase 1, putative, expressed
LOC_Os06g21590	OG0008917	LOC_Os06g21590.1 chlorophyll A-B binding protein, putative, expressed
LOC_Os08g14450	OG0011307	LOC_Os08g14450.1 RNA polymerase sigma factor, putative, expressed
LOC_Os03g06230	OG0008689	LOC_Os03g06230.1 galactose mutarotase-like, putative, expressed
LOC_Os03g63480	OG0002041	LOC_Os03g63480.1 ankyrin repeat domain containing protein, expressed
LOC_Os07g01760	OG0010169	LOC_Os07g01760.1 aminotransferase, classes I and II, domain containing protein, expressed
LOC_Os02g18450	OG0010806	LOC_Os02g18450.1 GTP-binding protein typA/bipA, putative, expressed
LOC_Os03g50310	OG0000878	LOC_Os03g50310.1 CCT/B-box zinc finger protein, putative, expressed
LOC_Os08g39300	OG0006089	LOC_Os08g39300.1 aminotransferase, putative, expressed
LOC_Os06g24070	OG0003204	LOC_Os06g24070.1 myb-like DNA-binding domain containing protein, expressed
LOC_Os03g53640	OG0005544	LOC_Os03g53640.1 expressed protein
LOC_Os04g53310	OG0004325	LOC_Os04g53310.1 soluble starch synthase 3, chloroplast precursor, putative, expressed
LOC_Os02g49326	OG0008864	LOC_Os02g49326.1 SET domain-containing protein, putative, expressed
LOC_Os06g15400	OG0003724	LOC_Os06g15400.1 expressed protein
LOC_Os07g05480	OG0008649	LOC_Os07g05480.1 photosystem I reaction center subunit, chloroplast precursor, putative, expressed
LOC_Os12g08730	OG0000932	LOC_Os12g08730.1 thioredoxin, putative, expressed
LOC_Os10g35840	OG0003312	LOC_Os10g35840.1 shikimate/quinate 5-dehydrogenase, putative, expressed
LOC_Os09g39680	OG0001875	LOC_Os09g39680.1 transporter, major facilitator family, putative, expressed
LOC_Os09g26190	OG0010755	LOC_Os09g26190.1 CBS domain containing protein, expressed
LOC_Os01g67120	OG0006585	LOC_Os01g67120.1 rhodanese-like domain containing protein, putative, expressed
LOC_Os12g17910	OG0002835	LOC_Os12g17910.1 T-complex protein, putative, expressed
LOC_Os11g07020	OG0001160	LOC_Os11g07020.1 fructose-bisphospate aldolase isozyme, putative, expressed
LOC_Os11g47970	OG0002246	LOC_Os11g47970.1 AAA-type ATPase family protein, putative, expressed
LOC_Os02g49570	OG0010208	LOC_Os02g49570.1 OsProtIV1 - Putative Protease IV homologue; Domain 2 is a SPH, expressed
LOC_Os01g19740	OG0004050	LOC_Os01g19740.1 calvin cycle protein CP12, putative, expressed
LOC_Os01g70400	OG0010922	LOC_Os01g70400.1 expressed protein
LOC_Os08g01380	OG0002650	LOC_Os08g01380.1 2Fe-2S iron-sulfur cluster binding domain containing protein, expressed
LOC_Os03g22160	OG0008292	LOC_Os03g22160.1 relA-SpoT like protein RSH1, putative, expressed
LOC_Os08g06630	OG0005602	LOC_Os08g06630.1 RNA polymerase sigma factor, putative, expressed
LOC_Os06g22690	OG0010546	LOC_Os06g22690.1 bundle sheath defective protein 2, putative, expressed
LOC_Os07g37030	OG0008366	LOC_Os07g37030.1 cytochrome b6-f complex iron-sulfur subunit, chloroplast precursor, putative, expressed
LOC_Os05g41640	OG0001114	LOC_Os05g41640.3 phosphoglycerate kinase protein, putative, expressed
LOC_Os01g52170	OG0010556	LOC_Os01g52170.1 expressed protein
LOC_Os12g23180	OG0007371	LOC_Os12g23180.1 3-beta hydroxysteroid dehydrogenase/isomerase family protein, putative, expressed
LOC_Os03g07300	OG0006755	LOC_Os03g07300.1 ribulose-phosphate 3-epimerase, chloroplast precursor, putative, expressed
LOC_Os11g39020	OG0006639	LOC_Os11g39020.1 ABC transporter, ATP-binding protein, putative, expressed
LOC_Os03g04770	OG0001441	LOC_Os03g04770.1 beta-amylase, putative, expressed
LOC_Os06g04270	OG0002295	LOC_Os06g04270.1 transketolase, chloroplast precursor, putative, expressed
LOC_Os01g59080	OG0006577	LOC_Os01g59080.1 expressed protein
LOC_Os05g32220	OG0007616	LOC_Os05g32220.1 L1P family of ribosomal proteins domain containing protein, expressed
LOC_Os01g17170	OG0007597	LOC_Os01g17170.1 magnesium-protoporphyrin IX monomethyl ester cyclase,chloroplast precursor, putative, expressed
LOC_Os02g51470	OG0007148	LOC_Os02g51470.3 ATP synthase F1, delta subunit family protein, putative, expressed
LOC_Os06g02380	OG0001111	LOC_Os06g02380.2 T-complex protein, putative, expressed
LOC_Os03g18070	OG0000690	LOC_Os03g18070.1 omega-3 fatty acid desaturase, chloroplast precursor, putative, expressed
LOC_Os03g59640	OG0010168	LOC_Os03g59640.1 magnesium-chelatase subunit chlD, chloroplast precursor, putative, expressed
LOC_Os01g13740	OG0003204	LOC_Os01g13740.1 myb-like DNA-binding domain containing protein, expressed
LOC_Os11g10990	OG0009791	LOC_Os11g10990.1 heat shock protein DnaJ, putative, expressed
LOC_Os02g33580	OG0002432	LOC_Os02g33580.1 digalactosyldiacylglycerol synthase, chloroplast precursor, putative, expressed
LOC_Os08g06110	OG0000425	LOC_Os08g06110.3 MYB family transcription factor, putative, expressed
LOC_Os05g33290	OG0013261	LOC_Os05g33290.1 uncharacterized conserved membrane protein specific to cyanobacteria, putative, expressed
LOC_Os03g19380	OG0004050	LOC_Os03g19380.1 calvin cycle protein CP12, putative, expressed
LOC_Os06g30310	OG0003696	LOC_Os06g30310.1 alpha-glucan water dikinase, chloroplast precursor, putative, expressed
LOC_Os03g60100	OG0010406	LOC_Os03g60100.1 50S ribosomal protein L17, putative, expressed
LOC_Os02g57670	OG0011710	LOC_Os02g57670.1 ribosomal L9, putative, expressed
LOC_Os04g53230	OG0010054	LOC_Os04g53230.1 aminomethyltransferase, putative, expressed
LOC_Os05g27100	OG0009300	LOC_Os05g27100.1 expressed protein
LOC_Os12g43130	OG0001495	LOC_Os12g43130.1 phytoene synthase, chloroplast precursor, putative, expressed
LOC_Os03g50080	OG0005488	LOC_Os03g50080.1 peptidyl-prolyl cis-trans isomerase, FKBP-type, putative, expressed
LOC_Os04g38600	OG0001751	LOC_Os04g38600.1 glyceraldehyde-3-phosphate dehydrogenase, putative, expressed
LOC_Os03g41080	OG0006013	LOC_Os03g41080.1 seed maturation protein PM23, putative, expressed
LOC_Os11g37130	OG0007871	LOC_Os11g37130.1 mttA/Hcf106 family protein, putative, expressed
LOC_Os01g61120	OG0004049	LOC_Os01g61120.1 expressed protein
LOC_Os02g46980	OG0012301	LOC_Os02g46980.1 pentatricopeptide, putative, expressed
LOC_Os09g02214	OG0008809	LOC_Os09g02214.1 Citrate transporter protein, putative, expressed
LOC_Os12g20150	OG0002005	LOC_Os12g20150.1 phosphoglucan, water dikinase, chloroplast precursor, putative, expressed
LOC_Os01g69080	OG0000582	LOC_Os01g69080.1 acyl-desaturase, chloroplast precursor, putative, expressed
LOC_Os03g62610	OG0011285	LOC_Os03g62610.1 RNA-binding protein containing a PIN domain, putative, expressed
LOC_Os02g45670	OG0000312	LOC_Os02g45670.1 myb-like DNA-binding domain containing protein, expressed
LOC_Os01g03020	OG0008323	LOC_Os01g03020.1 tRNA synthetase class I, putative, expressed
LOC_Os10g41550	OG0001441	LOC_Os10g41550.1 beta-amylase, putative, expressed
LOC_Os12g19350	OG0001227	LOC_Os12g19350.1 expressed protein
LOC_Os03g39640	OG0007367	LOC_Os03g39640.2 CBS domain containing protein, expressed
LOC_Os05g31140	OG0000152	LOC_Os05g31140.1 glycosyl hydrolases family 17, putative, expressed
LOC_Os06g30310
LOC_Os03g60100
LOC_Os02g57670
LOC_Os04g53230
LOC_Os05g27100
LOC_Os12g43130
LOC_Os03g50080
LOC_Os04g38600
LOC_Os03g41080
LOC_Os11g37130
LOC_Os01g61120
LOC_Os02g46980
LOC_Os09g02214
LOC_Os12g20150
LOC_Os01g69080
LOC_Os03g62610
LOC_Os02g45670
LOC_Os01g03020
LOC_Os10g41550
LOC_Os12g19350
LOC_Os03g39640
LOC_Os05g31140
GO terms all genes:

## Sheet: Rice GC to Sorghum BS
Gene	Orthogroup	Function			GO term	Ontology	Description	p-value	FDR
LOC_Os10g27330	OG0000161	LOC_Os10g27330.1 glycerol-3-phosphate acyltransferase, putative, expressed			GO:0055114	P	oxidation reduction	0.0026	0.2
LOC_Os11g30560	OG0016370	LOC_Os11g30560.1 dehydrogenase/reductase, putative, expressed			GO:0005975	P	carbohydrate metabolic process	0.0023	0.2
LOC_Os12g34524	OG0017667	LOC_Os12g34524.1 peroxidase precursor, putative, expressed			GO:0032774	P	RNA biosynthetic process	0.03	0.69
LOC_Os04g02510	OG0013498	LOC_Os04g02510.1 ZOS4-01 - C2H2 zinc finger protein, expressed			GO:0016070	P	RNA metabolic process	0.032	0.69
LOC_Os12g18729	OG0016140	LOC_Os12g18729.1 expressed protein			GO:0051252	P	regulation of RNA metabolic process	0.023	0.69
LOC_Os11g05050	OG0005131	LOC_Os11g05050.1 stem-specific protein TSJT1, putative, expressed			GO:0006355	P	regulation of transcription, DNA-dependent	0.023	0.69
LOC_Os09g23084	OG0000309	LOC_Os09g23084.1 endoglucanase, putative, expressed			GO:0006351	P	transcription, DNA-dependent	0.029	0.69
LOC_Os11g47970	OG0002246	LOC_Os11g47970.1 AAA-type ATPase family protein, putative, expressed			GO:0019222	P	regulation of metabolic process	0.16	0.97
LOC_Os06g04070	OG0006079	LOC_Os06g04070.1 pyridoxal-dependent decarboxylase protein, putative, expressed			GO:0031326	P	regulation of cellular biosynthetic process	0.13	0.97
LOC_Os08g06110	OG0000425	LOC_Os08g06110.3 MYB family transcription factor, putative, expressed			GO:0031323	P	regulation of cellular metabolic process	0.14	0.97
LOC_Os01g15900	OG0007959	LOC_Os01g15900.1 expressed protein			GO:0045449	P	regulation of transcription	0.11	0.97
LOC_Os03g47740	OG0000204	LOC_Os03g47740.1 homeodomain protein, putative, expressed			GO:0044281	P	small molecule metabolic process	0.077	0.97
LOC_Os06g01934	OG0000204	LOC_Os06g01934.1 homeobox domain containing protein, expressed			GO:0050789	P	regulation of biological process	0.075	0.97
LOC_Os03g62610	OG0011285	LOC_Os03g62610.1 RNA-binding protein containing a PIN domain, putative, expressed			GO:0080090	P	regulation of primary metabolic process	0.15	0.97
LOC_Os05g33840	OG0001437	LOC_Os05g33840.1 transketolase, putative, expressed			GO:0019219	P	regulation of nucleobase, nucleoside, nucleotide and nucleic acid metabolic process	0.12	0.97
LOC_Os05g31140	OG0000152	LOC_Os05g31140.1 glycosyl hydrolases family 17, putative, expressed			GO:0010467	P	gene expression	0.16	0.97
LOC_Os04g23890	OG0001787	LOC_Os04g23890.2 AGC_PVPK_like_kin82y.10 - ACG kinases include homologs to PKA, PKG and PKC, expressed			GO:0065007	P	biological regulation	0.093	0.97
LOC_Os05g33570	OG0005374	LOC_Os05g33570.1 pyruvate, phosphate dikinase, chloroplast precursor, putative, expressed			GO:0010468	P	regulation of gene expression	0.13	0.97
LOC_Os12g23180	OG0007371	LOC_Os12g23180.1 3-beta hydroxysteroid dehydrogenase/isomerase family protein, putative, expressed			GO:0060255	P	regulation of macromolecule metabolic process	0.15	0.97
LOC_Os04g41460	OG0011249	LOC_Os04g41460.1 transporter family protein, putative, expressed			GO:0009889	P	regulation of biosynthetic process	0.13	0.97
LOC_Os02g46030	OG0013803	LOC_Os02g46030.1 MYB family transcription factor, putative, expressed			GO:0050794	P	regulation of cellular process	0.063	0.97
LOC_Os01g61120	OG0004049	LOC_Os01g61120.1 expressed protein			GO:0051171	P	regulation of nitrogen compound metabolic process	0.12	0.97
LOC_Os03g32490	OG0011801	LOC_Os03g32490.1 DUF1230 domain containing protein, expressed			GO:0008152	P	metabolic process	0.088	0.97
LOC_Os09g06499	OG0007558	LOC_Os09g06499.1 sulfate transporter 4.1, chloroplast precursor, putative, expressed			GO:0010556	P	regulation of macromolecule biosynthetic process	0.13	0.97
LOC_Os02g47020	OG0003323	LOC_Os02g47020.1 phosphoribulokinase/Uridine kinase family protein, expressed			GO:0006350	P	transcription	0.15	0.97
LOC_Os03g22420	OG0015600	LOC_Os03g22420.1 AAA-type ATPase family protein, putative, expressed			GO:0044249	P	cellular biosynthetic process	0.87	1
LOC_Os10g41550	OG0001441	LOC_Os10g41550.1 beta-amylase, putative, expressed			GO:0006807	P	nitrogen compound metabolic process	0.94	1
LOC_Os03g56280	OG0004160	LOC_Os03g56280.1 lactate/malate dehydrogenase, putative, expressed			GO:0034645	P	cellular macromolecule biosynthetic process	0.98	1
LOC_Os12g17320	OG0002660	LOC_Os12g17320.1 polyprenyl synthetase, putative, expressed			GO:0006139	P	nucleobase, nucleoside, nucleotide and nucleic acid metabolic process	0.99	1
LOC_Os04g16680	OG0008948	LOC_Os04g16680.1 fructose-1,6-bisphosphatase, putative, expressed			GO:0044260	P	cellular macromolecule metabolic process	1	1
LOC_Os02g45670	OG0000312	LOC_Os02g45670.1 myb-like DNA-binding domain containing protein, expressed			GO:0009987	P	cellular process	0.97	1
LOC_Os06g04270	OG0002295	LOC_Os06g04270.1 transketolase, chloroplast precursor, putative, expressed			GO:0009058	P	biosynthetic process	0.72	1
LOC_Os02g55870	OG0005076	LOC_Os02g55870.1 heparanase-like protein precursor, putative, expressed			GO:0009059	P	macromolecule biosynthetic process	0.98	1
LOC_Os03g22160	OG0008292	LOC_Os03g22160.1 relA-SpoT like protein RSH1, putative, expressed			GO:0044238	P	primary metabolic process	0.95	1
LOC_Os03g02514	OG0009330	LOC_Os03g02514.1 hydrolase, alpha/beta fold family protein, putative, expressed			GO:0044237	P	cellular metabolic process	0.95	1
LOC_Os07g01030	OG0002457	LOC_Os07g01030.1 glycosyl transferase, group 1 domain containing protein, expressed			GO:0043170	P	macromolecule metabolic process	1	1
LOC_Os09g20930	OG0004005	LOC_Os09g20930.1 expressed protein			GO:0016491	F	oxidoreductase activity	0.00023	0.018
LOC_Os08g30020	OG0002838	LOC_Os08g30020.2 membrane protein, putative, expressed			GO:0048037	F	cofactor binding	0.0069	0.27
LOC_Os11g10990	OG0009791	LOC_Os11g10990.1 heat shock protein DnaJ, putative, expressed			GO:0003824	F	catalytic activity	0.036	0.93
LOC_Os11g39020	OG0006639	LOC_Os11g39020.1 ABC transporter, ATP-binding protein, putative, expressed			GO:0003677	F	DNA binding	0.81	1
LOC_Os03g21890	OG0000058	LOC_Os03g21890.1 potassium transporter, putative, expressed			GO:0043167	F	ion binding	0.74	1
LOC_Os03g01360	OG0013742	LOC_Os03g01360.3 expressed protein			GO:0001883	F	purine nucleoside binding	0.094	1
LOC_Os12g20150	OG0002005	LOC_Os12g20150.1 phosphoglucan, water dikinase, chloroplast precursor, putative, expressed			GO:0005524	F	ATP binding	0.23	1
LOC_Os02g06592	OG0008929	LOC_Os02g06592.1 SNF2 family N-terminal domain containing protein, expressed			GO:0016740	F	transferase activity	0.91	1
LOC_Os03g19760	OG0009980	LOC_Os03g19760.1 HAD-superfamily hydrolase, subfamily IA, variant 3 containing protein, expressed			GO:0001882	F	nucleoside binding	0.096	1
LOC_Os02g46980	OG0012301	LOC_Os02g46980.1 pentatricopeptide, putative, expressed			GO:0000166	F	nucleotide binding	0.074	1
LOC_Os03g50310	OG0000878	LOC_Os03g50310.1 CCT/B-box zinc finger protein, putative, expressed			GO:0017076	F	purine nucleotide binding	0.13	1
LOC_Os12g41900	OG0005095	LOC_Os12g41900.1 SET domain containing protein, expressed			GO:0046872	F	metal ion binding	0.88	1
LOC_Os09g26660	OG0000159	LOC_Os09g26660.1 ferric reductase, putative, expressed			GO:0003676	F	nucleic acid binding	0.99	1
LOC_Os07g37030	OG0008366	LOC_Os07g37030.1 cytochrome b6-f complex iron-sulfur subunit, chloroplast precursor, putative, expressed			GO:0016787	F	hydrolase activity	0.39	1
LOC_Os12g08730	OG0000932	LOC_Os12g08730.1 thioredoxin, putative, expressed			GO:0043169	F	cation binding	0.74	1
LOC_Os01g69850	OG0012015	LOC_Os01g69850.1 OsMADS65 - MADS-box family gene with MIKC* type-box, expressed			GO:0032559	F	adenyl ribonucleotide binding	0.23	1
LOC_Os07g18120	OG0000293	LOC_Os07g18120.1 aldehyde oxidase, putative, expressed			GO:0030554	F	adenyl nucleotide binding	0.094	1
LOC_Os04g53230	OG0010054	LOC_Os04g53230.1 aminomethyltransferase, putative, expressed			GO:0046914	F	transition metal ion binding	0.77	1
LOC_Os08g32100	OG0002934	LOC_Os08g32100.1 transposon protein, putative, CACTA, En/Spm sub-class, expressed			GO:0032555	F	purine ribonucleotide binding	0.3	1
LOC_Os03g48300	OG0000595	LOC_Os03g48300.1 histidine acid phosphatase, putative, expressed			GO:0032553	F	ribonucleotide binding	0.3	1
LOC_Os01g67120	OG0006585	LOC_Os01g67120.1 rhodanese-like domain containing protein, putative, expressed			GO:0005488	F	binding	0.85	1
LOC_Os07g01760	OG0010169	LOC_Os07g01760.1 aminotransferase, classes I and II, domain containing protein, expressed			GO:0016021	C	integral to membrane	0.025	0.29
LOC_Os03g48140	OG0000143	LOC_Os03g48140.1 myosin, putative, expressed			GO:0016020	C	membrane	0.04	0.29
LOC_Os02g49570	OG0010208	LOC_Os02g49570.1 OsProtIV1 - Putative Protease IV homologue; Domain 2 is a SPH, expressed			GO:0031224	C	intrinsic to membrane	0.028	0.29
LOC_Os06g15400	OG0003724	LOC_Os06g15400.1 expressed protein			GO:0044425	C	membrane part	0.071	0.38
LOC_Os02g46970	OG0000668	LOC_Os02g46970.1 AMP-binding domain containing protein, expressed			GO:0044424	C	intracellular part	0.9	1
LOC_Os02g39160	OG0010722	LOC_Os02g39160.1 hydroxymethylbutenyl 4-diphosphate synthase, putative, expressed			GO:0005623	C	cell	0.32	1
LOC_Os04g40040	OG0004634	LOC_Os04g40040.1 copper methylamine oxidase precursor, putative, expressed			GO:0005622	C	intracellular	0.82	1
LOC_Os10g02630	OG0005625	LOC_Os10g02630.1 transposon protein, putative, CACTA, En/Spm sub-class, expressed			GO:0044464	C	cell part	0.32	1
LOC_Os03g06930	OG0000204	LOC_Os03g06930.1 homeodomain protein, putative, expressed
LOC_Os04g41920	OG0004590	LOC_Os04g41920.1 protein FAM133, putative, expressed

## Sheet: Rice Mesophyll Markers
gene	average log2 fold change	adjusted p-value	expression enrichment
LOC-Os01g09540	1.0386	0	1.71351
LOC-Os01g13770	0.689876	0	1.71569
LOC-Os01g21820	0.682366	0	1.55782
LOC-Os01g31870	0.618152	0	1.41667
LOC-Os01g41710	0.577761	0	1.11958
LOC-Os01g45274	0.908323	0	1.37576
LOC-Os01g45750	0.692627	0	1.61314
LOC-Os01g58049	1.26772	0	1.69872
LOC-Os01g64960	0.619936	0	1.53503
LOC-Os02g01150	0.587808	0	2.01818
LOC-Os02g03230	0.665954	0	1.41892
LOC-Os02g05470	0.623491	0	1.91176
LOC-Os02g10390	1.00166	0	2.04878
LOC-Os02g15660	0.899228	0	1.65854
LOC-Os02g19924	0.725731	0	1.89706
LOC-Os02g20560	1.17922	0	1.64444
LOC-Os02g22590	0.758014	0	1.61739
LOC-Os02g24642	1.10437	0	1.8129
LOC-Os02g32250	0.641064	0	2.03922
LOC-Os02g33450	0.591408	0	1.60656
LOC-Os02g42810	0.579129	0	1.38865
LOC-Os02g47020	0.575726	0	1.36475
LOC-Os02g48560	0.622729	0	1.248
LOC-Os02g51020	0.561948	0	1.56391
LOC-Os02g51080	0.512355	0	1.28107
LOC-Os02g57120	1.21153	0	1.91912
LOC-Os03g01014	0.590045	0	1.56618
LOC-Os03g14030	0.57043	0	1.24302
LOC-Os03g15020	0.792011	0	1.87342
LOC-Os03g17634	0.873848	0	1.84375
LOC-Os03g19760	0.726145	0	1.65714
LOC-Os03g22010	0.754122	0	2
LOC-Os03g45619	1.13431	0	1.58125
LOC-Os03g45779	0.719046	0	1.98387
LOC-Os03g56280	0.860312	0	1.52675
LOC-Os03g57220	0.714354	0	2.07463
LOC-Os03g61220	0.656209	0	1.88889
LOC-Os03g63870	0.674061	0	1.70787
LOC-Os04g16680	0.681532	0	1.39465
LOC-Os04g23040	0.664287	0	1.94915
LOC-Os04g23890	0.663808	0	1.51366
LOC-Os04g27250	0.573045	0	2.02
LOC-Os04g33830	0.623318	0	1.43478
LOC-Os04g38410	0.653146	0	1.29767
LOC-Os04g39840	0.634391	0	1.875
LOC-Os04g55230	1.09531	0	1.48098
LOC-Os04g56400	0.720898	0	1.36364
LOC-Os05g11064	0.798091	0	1.88119
LOC-Os05g11260	1.13363	0	1.59
LOC-Os05g31680	0.685978	0	1.70085
LOC-Os05g32390	0.599076	0	1.5913
LOC-Os05g33570	0.81087	0	1.60674
LOC-Os05g33840	0.745682	0	1.3416
LOC-Os05g35470	0.667574	0	2.06122
LOC-Os05g36994	0.63546	0	1.75
LOC-Os06g01400	0.680076	0	1.81081
LOC-Os06g13660	0.634436	0	1.67708
LOC-Os06g14324	0.593676	0	1.73333
LOC-Os06g17970	0.81502	0	1.79832
LOC-Os06g29260	1.00379	0	1.75
LOC-Os07g01030	0.622898	0	1.592
LOC-Os07g04840	0.547126	0	1.47929
LOC-Os07g11110	0.573477	0	1.55556
LOC-Os07g23990	0.79913	0	2.02326
LOC-Os07g25430	0.612343	0	1.43534
LOC-Os07g31870	0.769287	0	1.49537
LOC-Os07g37240	0.746895	0	1.26667
LOC-Os07g37550	0.632073	0	1.3879
LOC-Os07g46460	0.691519	0	1.3617
LOC-Os08g01274	0.839959	0	2.09091
LOC-Os08g15296	1.08636	0	1.57921
LOC-Os08g17390	0.591	0	1.5473
LOC-Os08g19140	0.738128	0	1.77228
LOC-Os08g25900	0.701056	0	1.94366
LOC-Os08g33820	0.823179	0	1.39842
LOC-Os08g38910	0.737254	0	1.76768
LOC-Os08g40919	0.810466	0	1.57325
LOC-Os08g41460	0.599863	0	1.59836
LOC-Os09g17740	0.620203	0	1.19561
LOC-Os09g26810	0.768579	0	1.72263
LOC-Os09g30340	0.511579	0	1.33213
LOC-Os09g34140	0.535481	0	2.02
LOC-Os09g39034	0.697117	0	1.95082
LOC-Os10g01044	1.12675	0	2.0129
LOC-Os10g10170	0.723856	0	2.23529
LOC-Os10g10175	0.999184	0	1.85119
LOC-Os10g21196	0.599021	0	1.27346
LOC-Os10g21268	0.950325	0	1.31599
LOC-Os10g21314	0.665407	0	1.40957
LOC-Os10g21310	1.21991	0	3.44681
LOC-Os10g37180	0.568616	0	1.45312
LOC-Os11g13890	0.695611	0	1.52198
LOC-Os11g23880	0.715906	0	1.44271
LOC-Os12g04260	0.626146	0	2.03509
LOC-Os12g08770	0.620982	0	1.47664
LOC-Os12g17320	0.950621	0	1.61803
LOC-Os12g18729	0.566418	0	1.2568
LOC-Os12g19381	0.591764	0	1.09694
LOC-Os12g19470	0.831206	0	1.58407
LOC-Os12g21784	1.09482	0	2.74576
LOC-Os12g23200	0.656019	0	1.59864
LOC-Os12g35630	0.530803	0	1.34959
LOC-Os05g22716	0.817627	0	1.3319
LOC-Os04g45490	0.586485	1.39742e-302	1.48701
LOC-Os10g39150	0.608916	3.51498e-300	1.73171
LOC-Os02g36570	0.599549	3.47113e-299	1.48052
LOC-Os03g03720	0.582917	7.498e-297	1.62857
LOC-Os08g16570	0.588691	1.14831e-293	1.85484
LOC-Os10g38206	0.96156	1.49316e-293	1.39884
LOC-Os07g05820	0.529557	1.51482e-293	1.98039
LOC-Os09g06464	0.61785	3.28683e-292	1.2651
LOC-Os12g10604	0.681632	8.27532e-291	1.80597
LOC-Os01g52240	0.540545	6.83168e-289	1.17327
LOC-Os07g36080	0.529945	1.16003e-288	1.53788
LOC-Os09g39390	0.532376	7.85788e-287	1.47134
LOC-Os04g16830	0.618876	1.16635e-286	1.38144
LOC-Os01g08890	0.640187	3.54375e-284	1.72152
LOC-Os06g39700	0.790186	8.14404e-283	1.53782
LOC-Os01g69950	0.525662	5.66456e-281	1.44118
LOC-Os06g21590	0.649896	1.83393e-280	1.40909
LOC-Os08g14450	0.563379	1.41943e-279	1.69048
LOC-Os03g06230	0.681317	2.05364e-276	1.68605
LOC-Os02g22260	0.570284	3.28187e-274	1.63158
LOC-Os06g01210	0.487974	3.62354e-274	1.23867
LOC-Os01g31690	0.482278	1.05472e-273	1.26246
LOC-Os10g35370	0.536739	4.17812e-273	1.86207
LOC-Os01g39960	0.562494	1.51174e-271	1.6383
LOC-Os05g40180	0.549212	3.69763e-271	1.63441
LOC-Os08g44810	0.568868	6.9547e-271	1.59804
LOC-Os03g63480	0.511468	1.2315e-270	1.4
LOC-Os01g56680	0.65561	4.11936e-268	1.46154
LOC-Os05g01110	0.530826	1.95637e-265	1.49286
LOC-Os01g32830	0.573948	1.08113e-262	1.79365
LOC-Os01g11054	0.602406	8.78274e-262	1.70513
LOC-Os04g53680	0.575602	1.23993e-261	1.7013
LOC-Os07g38960	0.514574	3.05655e-261	1.4698
LOC-Os07g01760	0.642406	1.87728e-260	1.65882
LOC-Os02g18450	0.575914	5.62304e-259	1.50394
LOC-Os01g48690	0.511926	4.92129e-258	1.69136
LOC-Os01g55799	0.548199	5.50446e-256	1.7013
LOC-Os03g54040	0.52454	1.07108e-254	1.71622
LOC-Os03g60670	0.800512	5.76846e-254	1.49194
LOC-Os08g44680	0.498679	5.91191e-254	1.3348
LOC-Os03g50310	0.56516	1.9231e-252	1.57143
LOC-Os02g22060	0.655458	2.19331e-250	1.78333
LOC-Os02g06300	0.599873	2.95757e-249	1.6
LOC-Os02g43090	0.635141	4.29512e-249	1.79032
LOC-Os01g14514	0.512722	1.30484e-248	1.75758
LOC-Os10g35810	0.547618	4.91312e-247	1.71233
LOC-Os12g15222	0.560033	1.10315e-245	1.35533
LOC-Os04g52260	0.633533	1.40091e-242	1.21829
LOC-Os08g39300	0.528951	4.01498e-240	1.81034
LOC-Os06g24070	0.521668	1.80288e-239	1.61111
LOC-Os03g53640	0.508656	5.13983e-239	1.82143
LOC-Os11g32500	0.511146	2.33406e-237	1.62222
LOC-Os11g42500	0.457546	7.32395e-236	1.11619
LOC-Os03g52460	0.581649	1.60298e-235	1.67105
LOC-Os03g60639	0.506185	1.56699e-234	1.80702
LOC-Os10g21230	0.848487	4.67331e-233	1.31937
LOC-Os02g15750	0.49335	9.16366e-233	1.43709
LOC-Os05g09400	0.479739	1.10808e-231	1.77049
LOC-Os12g07370	0.548327	3.93221e-231	1.69863
LOC-Os05g22830	0.661581	1.74233e-227	1.47154
LOC-Os11g42550	0.416889	1.45258e-226	1.09612
LOC-Os03g56470	0.536402	3.57144e-225	1.7377
LOC-Os08g44000	0.557785	3.66855e-225	1.7
LOC-Os06g01460	0.592888	3.57831e-222	1.59091
LOC-Os06g22010	0.623042	1.441e-221	1.61728
LOC-Os04g16734	0.581135	1.49047e-221	1.68571
LOC-Os04g53310	0.571166	2.81672e-221	1.3913
LOC-Os08g10020	0.556459	3.06585e-221	1.50877
LOC-Os01g35789	0.557879	7.36209e-220	1.69118
LOC-Os07g49110	0.70115	1.02002e-218	1.51887
LOC-Os07g05850	0.588994	8.78791e-218	1.42657
LOC-Os01g69060	0.535949	1.78846e-217	1.64474
LOC-Os02g49326	0.502445	7.09201e-217	1.62821
LOC-Os06g15400	0.449575	2.73705e-215	1.36413
LOC-Os12g38640	0.449586	2.09956e-214	1.69118
LOC-Os10g22630	0.532162	2.53347e-214	1.37126
LOC-Os07g05480	0.6006	9.18792e-214	1.53535
LOC-Os12g17600	0.54445	1.03335e-213	1.15641
LOC-Os09g36450	0.55413	3.06427e-213	1.67143
LOC-Os10g38276	0.652101	8.63189e-212	1.69841
LOC-Os03g31026	0.527575	2.62772e-211	1.6875
LOC-Os02g15900	0.491493	1.41497e-209	1.47899
LOC-Os05g48630	0.491377	3.76599e-209	1.66667
LOC-Os04g34460	0.485657	3.96149e-209	1.64865
LOC-Os12g08730	0.428518	3.27207e-208	1.3743
LOC-Os07g04180	0.443946	8.25619e-208	1.41447
LOC-Os08g02630	0.442454	1.08998e-207	1.29114
LOC-Os10g35840	0.524135	1.16522e-206	1.42446
LOC-Os05g01270	0.452947	1.32382e-206	1.32195
LOC-Os09g39680	0.496488	5.5321e-205	1.51402
LOC-Os07g37230	0.608399	1.97265e-204	1.4955
LOC-Os09g19952	0.526602	5.90665e-204	1.71667
LOC-Os04g16722	0.876171	8.25305e-204	1.23077
LOC-Os09g26190	0.530558	5.27551e-203	1.67188
LOC-Os06g37150	0.572138	2.56612e-202	1.5618
LOC-Os10g21396	0.478871	1.72488e-201	1.72881
LOC-Os09g36930	0.810444	6.24412e-201	1.61039
LOC-Os12g01449	0.529699	9.29575e-200	1.64706
LOC-Os01g67120	0.50895	1.71094e-199	1.4661
LOC-Os05g33280	0.476012	4.7074e-198	1.38365
LOC-Os12g17910	0.388774	1.06309e-197	1.23649
LOC-Os09g07320	0.551654	1.14538e-196	1.49057
LOC-Os11g07020	0.495241	2.68581e-196	1.35632
LOC-Os02g34810	0.505047	8.12721e-196	1.6
LOC-Os09g07440	0.530221	1.02555e-195	1.71186
LOC-Os06g01850	0.478764	2.8294e-189	1.45378
LOC-Os12g42300	0.518236	3.49921e-189	1.46087
LOC-Os06g49160	0.441993	3.61716e-189	1.58537
LOC-Os02g38210	0.408403	4.10533e-189	1.24906
LOC-Os11g47970	0.521175	7.09667e-189	1.256
LOC-Os02g49570	0.562865	2.5455e-187	1.47222
LOC-Os08g29170	0.446449	3.1782e-186	1.55682
LOC-Os01g19740	0.525649	1.23909e-185	1.625
LOC-Os11g38260	0.45975	2.14496e-184	1.63235
LOC-Os04g25400	0.46637	2.80534e-184	1.2844
LOC-Os01g70400	0.434417	3.03673e-184	1.60811
LOC-Os08g01380	0.480703	5.43782e-184	1.32105
LOC-Os03g22160	0.493368	8.49057e-184	1.37838
LOC-Os08g06630	0.45583	1.00706e-183	1.64615
LOC-Os11g16550	0.431964	3.23821e-181	1.3526
LOC-Os01g63190	0.545611	8.6683e-181	1.5625
LOC-Os06g22690	0.449058	1.58859e-180	1.5679
LOC-Os08g39694	0.511005	1.62948e-180	1.5641
LOC-Os07g37030	0.396133	2.36145e-180	1.26971
LOC-Os05g41640	0.436323	1.23306e-179	1.32275
LOC-Os06g40818	0.507395	2.6763e-179	1.38194
LOC-Os10g42299	0.46423	8.673e-178	1.62687
LOC-Os03g17070	0.403675	7.06053e-176	1.28251
LOC-Os03g21900	0.46176	4.45783e-174	1.42975
LOC-Os02g03330	0.457238	6.2761e-174	1.37931
LOC-Os08g06530	0.417673	6.48733e-173	1.66129
LOC-Os01g52170	0.467086	2.32181e-172	1.52874
LOC-Os12g23180	0.448822	1.93408e-171	1.26087
LOC-Os04g36720	0.437056	3.19532e-169	1.3
LOC-Os07g43810	0.446812	8.50579e-166	1.41463
LOC-Os03g56670	0.467442	6.61213e-165	1.49462
LOC-Os03g07300	0.436519	1.73537e-164	1.38406
LOC-Os02g37060	0.396904	2.32673e-164	1.28095
LOC-Os04g38914	0.474226	7.53592e-164	1.51136
LOC-Os03g20100	0.451193	1.94597e-163	1.47525
LOC-Os05g32820	0.540666	2.10899e-163	1.45714
LOC-Os07g33660	0.41204	1.45509e-162	1.46226
LOC-Os03g36750	0.443029	5.56424e-159	1.61905
LOC-Os05g01530	0.42271	1.43555e-157	1.4486
LOC-Os01g25484	0.429623	3.11847e-157	1.34416
LOC-Os03g22370	0.407551	3.8003e-157	1.30481
LOC-Os03g03360	0.4013	1.65878e-155	1.34839
LOC-Os11g39020	0.439761	1.74596e-154	1.34899
LOC-Os03g04770	0.495368	6.52027e-154	1.40164
LOC-Os10g13850	0.430479	5.95899e-152	1.42241
LOC-Os04g51300	0.396847	9.16798e-152	1.58209
LOC-Os07g09040	0.461932	9.94015e-152	1.57143
LOC-Os05g23740	0.454199	8.4945e-151	1.23894
LOC-Os06g04270	0.438253	8.88803e-151	1.15407
LOC-Os04g55710	0.475639	1.38216e-150	1.17152
LOC-Os11g18730	0.583334	8.08506e-150	1.17434
LOC-Os01g59080	0.403391	2.31058e-149	1.59375
LOC-Os02g43350	0.466099	2.3978e-148	1.41071
LOC-Os06g02580	0.41544	2.33877e-147	1.50617
LOC-Os05g32220	0.414873	2.64508e-147	1.39024
LOC-Os03g20700	0.378959	4.75761e-145	1.49412
LOC-Os01g17170	0.375936	6.83872e-145	1.45833
LOC-Os02g51470	0.368867	1.80887e-144	1.36957
LOC-Os01g58039	0.580429	3.0951e-144	1.32215
LOC-Os06g02380	0.413459	9.91731e-143	1.35971
LOC-Os04g35840	0.438789	3.53601e-142	1.36641
LOC-Os12g27370	0.453015	1.44446e-141	1.44792
LOC-Os04g41340	0.429935	7.24982e-141	1.36923
LOC-Os01g51360	0.466566	3.30133e-140	1.50649
LOC-Os02g51790	0.38451	1.16462e-139	1.4433
LOC-Os03g16050	0.385118	5.27634e-139	1.44
LOC-Os01g03144	0.493443	1.01108e-138	1.49383
LOC-Os03g18264	0.52813	2.23341e-137	1.48101
LOC-Os05g33510	0.388403	8.11359e-137	1.47674
LOC-Os03g18070	0.446816	9.03402e-135	1.28488
LOC-Os09g07154	0.53509	1.17669e-133	1.36585
LOC-Os03g59640	0.437718	3.23182e-133	1.47059
LOC-Os01g13740	0.431215	3.95955e-133	1.39655
LOC-Os06g51029	0.456083	1.45476e-131	1.26596
LOC-Os11g10990	0.425181	1.73661e-131	1.43617
LOC-Os03g10060	0.387083	2.28108e-130	1.48148
LOC-Os07g28790	0.404088	9.3767e-130	1.52941
LOC-Os10g38710	0.41434	9.39745e-130	1.33824
LOC-Os03g52840	0.366742	1.48015e-129	1.52113
LOC-Os05g49060	0.417566	5.38367e-128	1.4
LOC-Os08g07774	0.436149	1.47609e-126	1.47368
LOC-Os02g33580	0.444105	1.93233e-124	1.45679
LOC-Os01g74650	0.396029	3.31319e-123	1.40594
LOC-Os03g03910	0.421694	5.35132e-123	1.33333
LOC-Os03g21560	0.342682	7.41368e-121	1.36364
LOC-Os01g17150	0.338902	1.46572e-119	1.49315
LOC-Os02g34470	0.475302	3.55994e-118	1.42222
LOC-Os03g62630	0.355017	1.94883e-117	1.41935
LOC-Os02g04460	0.382436	6.84253e-117	1.35593
LOC-Os11g47370	0.427264	1.54108e-115	1.3007
LOC-Os03g49710	0.357984	1.43734e-114	1.43902
LOC-Os08g06110	0.371835	1.67256e-114	1.14791
LOC-Os09g10760	0.346417	1.40867e-112	1.5
LOC-Os06g06780	0.376561	1.53403e-112	1.14839
LOC-Os01g47330	0.366226	1.86131e-112	1.26286
LOC-Os05g33290	0.388683	1.12267e-111	1.44737
LOC-Os06g02500	0.36274	3.40158e-111	1.43529
LOC-Os01g08510	0.417058	4.07133e-111	1.47826
LOC-Os07g32880	0.355575	2.76434e-110	1.2
LOC-Os06g07540	0.4	3.07963e-110	1.38614
LOC-Os01g40310	0.351344	3.46182e-109	1.40206
LOC-Os02g35180	0.351995	1.18918e-108	1.21097
LOC-Os03g19380	0.352773	2.65908e-106	1.36792
LOC-Os03g39610	0.553909	4.19266e-106	1.21608
LOC-Os08g20500	0.389203	4.66675e-106	1.42683
LOC-Os06g30310	0.431015	7.8941e-106	1.35922
LOC-Os02g09590	0.360787	4.00508e-105	1.45333
LOC-Os08g44290	0.343904	4.98318e-105	1.33333
LOC-Os11g06934	0.389248	1.10836e-101	1.46377
LOC-Os07g09150	0.384308	1.38105e-99	1.43662
LOC-Os03g60100	0.330576	2.94226e-99	1.40964
LOC-Os01g01710	0.383845	3.03048e-99	1.34862
LOC-Os02g57670	0.344605	2.46877e-98	1.45714
LOC-Os06g46930	0.343254	6.49042e-98	1.40741
LOC-Os04g53230	0.339794	1.33828e-97	1.25444
LOC-Os12g08810	0.377664	2.42305e-97	1.14381
LOC-Os07g47640	0.314215	3.36392e-97	1.27742
LOC-Os04g48880	0.330633	6.77883e-97	1.38298
LOC-Os08g01220	0.332907	6.5159e-96	1.21171
LOC-Os02g35090	0.374044	1.9115e-95	1.28472
LOC-Os03g15870	0.348778	7.63135e-95	1.43836
LOC-Os05g27100	0.346624	9.24507e-94	1.4
LOC-Os02g27400	0.383585	2.10687e-93	1.37778
LOC-Os05g32970	0.386912	3.32058e-93	1.24551
LOC-Os07g37250	0.358622	3.71026e-93	1.375
LOC-Os02g46920	0.465383	3.71523e-93	1.38272
LOC-Os05g34260	0.407423	6.5205e-93	1.23429
LOC-Os07g05840	0.407444	1.47709e-92	1.27465
LOC-Os02g54730	0.418376	4.99929e-92	1.41096
LOC-Os12g43130	0.363352	1.31279e-91	1.42254
LOC-Os01g65210	0.38198	4.01551e-91	1.375
LOC-Os04g38750	0.329479	2.40287e-90	1.3617
LOC-Os10g30870	0.347461	8.06593e-90	1.42857
LOC-Os03g03020	0.328247	2.84212e-89	1.39506
LOC-Os03g50080	0.341643	3.2578e-89	1.39506
LOC-Os04g02120	0.42774	4.56186e-88	1.30435
LOC-Os02g15640	0.334233	6.57375e-88	1.37647
LOC-Os03g17580	0.321516	1.79841e-87	1.33962
LOC-Os10g18370	0.331844	2.83765e-87	1.19626
LOC-Os03g02960	0.310609	4.77572e-86	1.3587
LOC-Os04g38600	0.390351	8.50215e-85	1.27612
LOC-Os01g25990	0.325371	2.95829e-84	1.40789
LOC-Os02g09940	0.320152	4.90256e-84	1.38462
LOC-Os01g44210	0.315071	3.58608e-83	1.27536
LOC-Os06g23870	0.371852	9.41502e-83	1.34831
LOC-Os04g58730	0.33252	8.74455e-81	1.30909
LOC-Os07g07310	0.374854	1.48281e-79	1.38158
LOC-Os04g36070	0.407997	2.36519e-79	1.25714
LOC-Os02g45054	0.335733	4.95571e-79	1.3625
LOC-Os03g55930	0.324528	2.2749e-78	1.33673
LOC-Os03g41080	0.329341	2.86168e-78	1.25899
LOC-Os03g25960	0.320103	1.60805e-76	1.34483
LOC-Os09g39180	0.326644	1.40689e-75	1.27344
LOC-Os08g41990	0.33199	2.4536e-75	1.26984
LOC-Os07g08030	0.298011	2.82571e-73	1.37333
LOC-Os11g37130	0.334916	5.34683e-73	1.35294
LOC-Os06g26234	0.398112	7.28585e-73	1.28829
LOC-Os07g08160	0.391899	3.6466e-72	1.25
LOC-Os02g10350	0.403959	1.31518e-71	1.23776
LOC-Os12g10320	0.329912	3.4262e-70	1.21765
LOC-Os03g21370	0.296997	9.90972e-69	1.35443
LOC-Os04g58200	0.47116	1.70622e-67	1.23308
LOC-Os03g12020	0.259356	3.04007e-67	1.36486
LOC-Os08g03579	0.313131	2.36048e-66	1.25806
LOC-Os12g31860	0.297456	3.71899e-66	1.30851
LOC-Os09g36680	0.420776	1.55364e-64	1.07565
LOC-Os01g61120	0.343365	9.68668e-64	1.26316
LOC-Os02g14800	0.315074	1.1825e-63	1.32941
LOC-Os04g42020	0.275858	3.57632e-62	1.26271
LOC-Os12g08564	0.330859	3.75071e-61	1.21333
LOC-Os09g38090	0.31707	3.28842e-60	1.19527
LOC-Os12g16280	0.352901	2.31848e-59	1.23256
LOC-Os12g14070	0.314386	3.40531e-59	1.20645
LOC-Os01g26039	0.323855	6.40648e-59	1.30233
LOC-Os05g48800	0.282605	7.87319e-59	1.31707
LOC-Os12g16350	0.297158	1.08974e-57	1.11552
LOC-Os11g34940	0.279329	1.25539e-57	1.325
LOC-Os04g52130	0.280749	3.95299e-57	1.325
LOC-Os02g46980	0.293969	7.43373e-57	1.30108
LOC-Os09g02214	0.316388	2.16373e-56	1.29762
LOC-Os12g20150	0.330217	7.91912e-56	1.25225
LOC-Os03g52170	0.298746	4.83212e-53	1.22481
LOC-Os01g69080	0.277268	1.269e-51	1.24324
LOC-Os03g55100	0.284816	2.92922e-51	1.3
LOC-Os11g06020	0.30105	5.16685e-48	1.26316
LOC-Os05g49800	0.281615	3.36392e-46	1.23214
LOC-Os08g11470	0.284254	1.37833e-45	1.09963
LOC-Os03g62610	0.273382	2.69027e-45	1.19424
LOC-Os02g03010	0.253254	5.25467e-45	1.2551
LOC-Os02g53140	0.301829	1.83178e-43	1.23232
LOC-Os06g42720	0.250057	3.67913e-43	1.10247
LOC-Os10g10244	0.317433	1.08892e-42	1.25882
LOC-Os03g56930	0.42003	1.88407e-42	1.13542
LOC-Os04g16820	0.269621	2.91088e-42	1.25882
LOC-Os02g45670	0.285346	1.4863e-41	1.23469
LOC-Os08g34879	0.328789	8.40393e-41	1.21429
LOC-Os08g01140	0.279593	6.29508e-40	1.2
LOC-Os11g28480	0.251704	1.40031e-38	1.25
LOC-Os10g37340	0.304759	5.70886e-36	1.19298
LOC-Os01g68020	0.280156	9.41514e-36	1.21359
LOC-Os08g29780	0.252765	9.49197e-36	1.2439
LOC-Os02g10120	0.306183	3.98062e-35	1.1982
LOC-Os05g12630	0.28341	1.09708e-32	1.17829
LOC-Os01g04020	0.254233	2.48768e-32	1.19091
LOC-Os01g57968	0.544645	4.09834e-31	1.02089
LOC-Os05g34650	0.262437	4.26143e-30	1.1875
LOC-Os07g34570	0.37515	9.82528e-30	1.22093
LOC-Os01g52640	0.260531	1.52457e-28	1.14384
LOC-Os07g22220	0.27352	5.07708e-28	1.2
LOC-Os01g03020	0.2853	4.62656e-27	1.13291
LOC-Os03g11890	0.282355	1.41197e-25	1.16239
LOC-Os07g08150	0.308636	1.455e-25	1.07692
LOC-Os03g60820	0.2601	6.83021e-24	1.1828
LOC-Os10g41550	0.256609	1.92541e-20	1.14516
LOC-Os12g19350	0.269695	7.53482e-20	1.15686
LOC-Os03g01350	0.259582	8.5136e-18	1.09816
LOC-Os03g39640	0.256415	1.1836e-15	1.14773
LOC-Os05g31140	0.250478	1.08009e-07	1.06452

## Sheet: Rice Bundle Sheath Markers
gene	average log2 fold change	adjusted p-value	expression enrichment
LOC-Os01g16980	2.1866	0	7.64286
LOC-Os01g19170	2.55303	0	8.94118
LOC-Os01g42730	1.69371	0	4.59184
LOC-Os01g42780	3.21546	0	4.92857
LOC-Os01g46169	1.21713	0	2.92593
LOC-Os01g52750	2.5405	0	4.30263
LOC-Os01g56880	1.46121	0	3.90909
LOC-Os01g62980	2.41532	0	3.83333
LOC-Os01g65650	1.01028	0	3.77778
LOC-Os02g10290	1.08049	0	3.05357
LOC-Os02g13510	1.54859	0	4.64516
LOC-Os02g19820	2.84504	0	2.36207
LOC-Os02g43540	3.02869	0	4.28205
LOC-Os03g01170	1.22986	0	3
LOC-Os03g02685	1.0771	0	3.7027
LOC-Os03g04570	1.55756	0	2.62245
LOC-Os03g09230	2.05929	0	7.73529
LOC-Os03g22210	1.8413	0	2.91803
LOC-Os03g22230	2.47306	0	2.91667
LOC-Os03g25150	1.27795	0	2.88889
LOC-Os03g58580	2.58099	0	5.25806
LOC-Os04g55800	1.76884	0	3.39062
LOC-Os04g56160	1.31732	0	1.61517
LOC-Os05g06780	2.87797	0	5.6875
LOC-Os05g27304	1.57623	0	2.45669
LOC-Os05g33630	1.34933	0	4.26667
LOC-Os05g47700	1.89015	0	4.92683
LOC-Os05g48390	1.0727	0	3.82759
LOC-Os06g01760	2.41945	0	2.31111
LOC-Os06g05160	1.41519	0	2.79452
LOC-Os06g10750	2.49598	0	5.85714
LOC-Os06g11310	1.03113	0	2.75
LOC-Os06g12310	2.94829	0	3.65169
LOC-Os06g39120	2.89889	0	5.91176
LOC-Os06g47910	2.16464	0	6.37037
LOC-Os07g39350	1.7759	0	1.82386
LOC-Os08g03350	1.66781	0	2.35417
LOC-Os08g34280	1.96008	0	2.89157
LOC-Os08g36860	2.07039	0	5.62857
LOC-Os08g37040	1.87712	0	4.08475
LOC-Os09g24620	1.53082	0	8.11111
LOC-Os09g26920	1.86591	0	8.65
LOC-Os09g29239	1.9539	0	4.26471
LOC-Os10g30790	2.56089	0	3.34375
LOC-Os10g38040	1.56487	0	4.96875
LOC-Os11g05190	2.36993	0	3.21622
LOC-Os11g07600	1.26456	0	3.12069
LOC-Os11g07830	1.36984	0	4.84
LOC-Os11g09020	1.35109	0	3.18033
LOC-Os11g29720	2.56835	0	8.80769
LOC-Os12g05260	1.69739	0	2.94175
LOC-Os12g08090	2.83696	0	6.72059
LOC-Os12g08130	2.38401	0	5.55172
LOC-Os09g30458	1.59375	0	13.5
LOC-Os04g33740	2.13605	3.82712e-296	2.95455
LOC-Os07g39750	1.13942	2.47029e-290	2.20388
LOC-Os03g10090	1.56845	6.9268e-283	1.92908
LOC-Os10g36924	1.3803	2.27461e-279	2.44
LOC-Os06g02019	1.10972	9.17223e-277	2.07377
LOC-Os03g09940	1.01562	6.11366e-276	2.72222
LOC-Os01g05650	1.14285	2.07368e-274	2.075
LOC-Os01g59970	0.883177	6.23031e-272	3
LOC-Os01g64110	1.4658	3.40137e-268	2.49254
LOC-Os07g05640	0.939383	2.50622e-265	2.66071
LOC-Os07g37320	1.71789	4.15111e-264	2.25882
LOC-Os04g15690	1.06167	9.46843e-242	2.38028
LOC-Os01g51290	1.04795	1.32671e-241	1.73656
LOC-Os03g18770	0.9262	2.75092e-235	2.97222
LOC-Os02g12480	0.812262	2.16534e-234	1.55474
LOC-Os01g63854	0.921456	2.41526e-233	2.79545
LOC-Os03g54000	1.11913	1.11278e-228	2.67347
LOC-Os04g49890	0.922689	5.2579e-207	2.68182
LOC-Os04g36040	0.839428	1.47023e-206	2.88571
LOC-Os04g20164	0.82203	1.17484e-204	2.775
LOC-Os05g36010	1.13601	6.69347e-201	2.21333
LOC-Os12g29220	1.75905	1.31302e-187	2.51064
LOC-Os12g02250	0.812509	1.01992e-181	2.23529
LOC-Os09g32840	0.839439	1.95873e-175	2.37736
LOC-Os03g32580	0.798267	7.02234e-162	1.85841
LOC-Os05g44210	0.740582	3.92536e-140	2.21429
LOC-Os02g27030	0.628442	2.99025e-136	1.26253
LOC-Os09g26960	0.768647	1.1185e-130	1.59756
LOC-Os08g01670	0.984101	3.14648e-124	2.15094
LOC-Os07g46350	0.787981	3.5214e-118	1.94521
LOC-Os10g21670	1.32655	4.6038e-118	1.1811
LOC-Os07g38290	0.714765	5.66024e-118	1.93421
LOC-Os12g04500	0.680083	4.01179e-113	1.89873
LOC-Os01g01520	0.78476	4.24755e-111	1.88608
LOC-Os09g26660	0.708232	3.19362e-109	1.7957
LOC-Os01g74300	0.614832	7.55475e-108	1.76531
LOC-Os12g31850	1.01341	4.2114e-106	1.71845
LOC-Os02g33110	0.789615	7.67917e-104	1.83333
LOC-Os06g45500	0.665218	1.04688e-101	2.07692
LOC-Os10g42670	0.591291	7.62206e-101	2.07843
LOC-Os06g01966	0.699889	2.55737e-93	1.98246
LOC-Os08g39350	0.605077	8.73845e-93	2
LOC-Os01g53294	0.688052	6.88531e-92	1.72165
LOC-Os02g35180	0.554393	1.26906e-89	1.37705
LOC-Os06g42030	0.619525	5.891e-89	1.87692
LOC-Os08g41280	0.576507	1.5889e-87	1.50602
LOC-Os12g06260	0.561153	5.32475e-85	1.46486
LOC-Os01g10400	0.765213	1.64333e-84	1.98039
LOC-Os02g08100	0.61317	9.5207e-84	1.70652
LOC-Os12g42610	0.474558	1.38539e-81	1.82857
LOC-Os08g45060	0.688292	1.69285e-81	1.92593
LOC-Os03g06520	0.857523	2.08169e-76	1.65957
LOC-Os02g36870	0.55697	5.12792e-75	1.75
LOC-Os02g12760	0.544442	9.13683e-75	1.88889
LOC-Os05g33310	0.610756	1.07362e-71	1.8
LOC-Os02g08150	0.542802	5.22473e-71	1.70886
LOC-Os07g29620	0.637309	8.92761e-71	1.60606
LOC-Os10g41260	0.55966	6.09737e-70	1.84211
LOC-Os04g59190	0.864715	1.26099e-69	1.70667
LOC-Os04g39489	0.599958	1.66837e-69	1.72603
LOC-Os02g54990	0.481939	2.58987e-68	1.31086
LOC-Os03g18454	0.55345	6.0339e-68	1.73611
LOC-Os02g42220	0.574622	1.23156e-67	1.65169
LOC-Os02g10700	0.525176	1.84941e-66	1.20556
LOC-Os11g06980	1.53398	2.7757e-65	1.56566
LOC-Os09g22440	0.53679	4.14159e-65	1.74627
LOC-Os01g72520	0.494865	1.08621e-62	1.70423
LOC-Os03g50860	0.543869	3.92732e-61	1.75806
LOC-Os05g03760	0.466964	4.21465e-61	1.5122
LOC-Os11g06890	0.472519	9.26824e-60	1.30738
LOC-Os04g40040	0.558876	6.05366e-58	1.62195
LOC-Os08g37670	0.424756	1.04027e-55	1.28205
LOC-Os11g06020	0.511069	9.3204e-55	1.56122
LOC-Os02g57710	0.50864	2.76687e-54	1.52381
LOC-Os12g34012	0.650897	5.51645e-52	1.34444
LOC-Os08g42400	0.533709	2.97053e-51	1.58025
LOC-Os11g19700	0.471423	1.93668e-49	1.65152
LOC-Os01g43160	0.448894	2.99673e-49	1.44186
LOC-Os07g49360	0.493238	1.25102e-48	1.68852
LOC-Os01g36950	0.411773	5.8833e-48	1.51515
LOC-Os07g31270	0.4652	1.09244e-46	1.64615
LOC-Os03g45280	0.444629	4.17639e-45	1.3758
LOC-Os03g04110	0.449934	3.34361e-44	1.6
LOC-Os03g64050	0.586365	1.28733e-43	1.3741
LOC-Os10g31320	1.89879	1.34995e-43	1.26396
LOC-Os02g46850	0.462686	1.21411e-42	1.56757
LOC-Os03g01960	0.397398	5.23562e-42	1.32796
LOC-Os06g48030	0.590219	7.00582e-42	1.53086
LOC-Os01g03950	0.623706	5.38724e-41	1.28
LOC-Os11g38650	0.402921	2.40474e-40	1.5443
LOC-Os04g45834	0.491051	1.68932e-39	1.4188
LOC-Os06g06290	0.518349	5.45553e-39	1.1267
LOC-Os02g32980	0.421673	5.47071e-36	1.5125
LOC-Os02g49800	0.41216	1.76965e-34	1.46667
LOC-Os03g61130	0.402953	7.87716e-34	1.33775
LOC-Os04g43070	0.43327	1.54387e-32	1.39286
LOC-Os06g49190	0.66686	7.93222e-30	1.17228
LOC-Os06g38970	0.363815	1.50187e-29	1.40385
LOC-Os04g52460	0.391124	4.92571e-29	1.43678
LOC-Os11g18044	0.312754	7.10245e-29	1.46914
LOC-Os01g09320	0.443891	1.73961e-28	1.30769
LOC-Os03g51650	0.389697	2.86372e-28	1.27528
LOC-Os05g25310	0.344889	2.93886e-28	1.44706
LOC-Os06g36180	0.467026	3.24058e-28	1.35593
LOC-Os05g38140	0.31653	3.90006e-28	1.50746
LOC-Os12g38150	0.30891	7.06144e-28	1.35156
LOC-Os01g59440	0.420956	9.56481e-28	1.28662
LOC-Os05g28870	0.450192	1.04649e-27	1.36449
LOC-Os01g67054	0.34051	2.06706e-27	1.45455
LOC-Os04g35840	0.394338	4.12624e-27	1.32374
LOC-Os05g03140	0.361433	6.41029e-26	1.25967
LOC-Os08g29200	0.586853	7.98097e-26	1.2971
LOC-Os04g55650	0.377629	9.91283e-26	1.18412
LOC-Os05g49200	0.364806	2.67319e-25	1.28025
LOC-Os12g37060	0.354325	3.49836e-25	1.37143
LOC-Os04g14150	0.522477	1.06928e-24	1.23626
LOC-Os03g11340	0.414055	5.90891e-23	1.30645
LOC-Os03g10620	0.324155	8.07257e-23	1.3125
LOC-Os01g55830	0.301615	3.08151e-22	1.20851
LOC-Os03g32314	0.325824	5.11463e-22	1.44928
LOC-Os05g33360	0.313407	1.01628e-21	1.19913
LOC-Os12g08810	0.359896	1.28381e-21	1.14706
LOC-Os06g40818	0.290389	2.06487e-21	1.27273
LOC-Os10g22520	0.445984	2.52045e-21	1.32407
LOC-Os05g02530	0.389922	3.74371e-21	1.27586
LOC-Os03g14570	0.318086	1.18989e-20	1.31667
LOC-Os12g14930	0.398697	3.85715e-20	1.29508
LOC-Os05g40010	0.354458	5.45634e-20	1.29839
LOC-Os06g40360	0.400289	3.00143e-19	1.36471
LOC-Os12g33946	0.455998	3.08516e-19	1.29565
LOC-Os10g28610	0.336814	6.73071e-19	1.30702
LOC-Os03g47270	0.36988	1.05618e-18	1.35556
LOC-Os05g37730	0.337606	1.15356e-18	1.38158
LOC-Os01g67480	0.329434	1.52711e-18	1.33
LOC-Os01g65790	0.413776	4.31679e-18	1.23226
LOC-Os10g10500	0.316714	7.70303e-18	1.23214
LOC-Os07g07990	0.386425	1.73946e-17	1.21965
LOC-Os08g37444	0.31975	1.97518e-17	1.31429
LOC-Os04g39900	0.346641	1.99012e-17	1.34831
LOC-Os01g42430	0.318644	2.28027e-17	1.26429
LOC-Os10g35770	0.37118	2.41483e-17	1.2517
LOC-Os08g32870	0.305026	6.96722e-17	1.38889
LOC-Os06g49790	0.277043	7.8728e-17	1.30556
LOC-Os05g33940	0.255695	8.8894e-17	1.3299
LOC-Os02g42310	0.441101	1.35108e-16	1.34177
LOC-Os11g05050	0.493282	7.32405e-16	1.21854
LOC-Os04g36050	0.352765	8.32767e-16	1.29245
LOC-Os05g42350	0.326892	1.21014e-15	1.35526
LOC-Os08g05910	0.377386	5.15123e-15	1.21656
LOC-Os06g51060	0.269496	7.22963e-15	1.25191
LOC-Os01g11230	0.457707	6.68095e-14	1.14286
LOC-Os03g21720	0.278414	1.32953e-13	1.27679
LOC-Os01g08660	0.307331	1.86019e-13	1.24615
LOC-Os10g40740	0.299457	6.096e-13	1.26364
LOC-Os09g32670	0.507176	8.59524e-13	1.24779
LOC-Os02g41630	0.258623	1.34611e-12	1.0189
LOC-Os12g41820	0.297516	1.85069e-12	1.26415
LOC-Os04g01140	0.26888	1.37638e-11	1.32468
LOC-Os05g08770	0.301267	1.65096e-11	1.30864
LOC-Os06g43210	0.296054	1.65197e-11	1.18563
LOC-Os03g60090	0.27588	1.6937e-10	1.22581
LOC-Os03g05390	0.312903	2.18091e-10	1.17277
LOC-Os09g06499	0.256027	1.46763e-09	1.1859
LOC-Os10g20630	0.250112	2.8788e-08	1.17365
LOC-Os04g02910	0.300306	4.53556e-08	1.22
LOC-Os01g74450	0.336727	5.03291e-08	1.23958
LOC-Os12g34010	0.316802	5.28379e-08	1.22018
LOC-Os01g09246	0.253609	1.57402e-07	1.24706
LOC-Os07g44250	0.425984	3.39525e-07	1.22772
LOC-Os05g48820	0.278101	8.15553e-07	1.1913
LOC-Os02g32160	0.28166	9.33639e-07	1.20388
LOC-Os01g37690	0.26254	1.77168e-06	1.09375
LOC-Os03g60820	0.258326	3.31474e-06	1.21875
LOC-Os01g37960	0.256426	0.000189152	1.1978
LOC-Os10g31330	1.15747	0.00336896	1.06224

## Sheet: Rice Guard Cell Markers
gene	average log2 fold change	adjusted p-value	expression enrichment
LOC-Os09g31140	1.78556	0	6.15625
LOC-Os10g27330	1.86128	0	2.78761
LOC-Os11g08569	5.54308	0	12.6429
LOC-Os11g18366	3.03586	0	4.47727
LOC-Os11g27329	1.66977	0	2.5625
LOC-Os12g22284	2.8694	0	5.36538
LOC-Os04g47080	3.56663	0	8.37838
LOC-Os10g33370	2.32139	2.01e-295	2.41353
LOC-Os03g09100	1.33558	7.06e-291	3.49091
LOC-Os06g43304	1.65194	1.94e-264	3.1194
LOC-Os06g24404	1.58554	9.7e-246	2.47368
LOC-Os06g20040	1.28975	6.9e-226	2.06857
LOC-Os08g37130	1.11002	2.31e-222	2.30597
LOC-Os12g08760	0.741786	1.79e-188	1.29754
LOC-Os05g01470	1.05096	5.59e-180	2.15217
LOC-Os07g32020	1.06098	6.22e-179	2.08844
LOC-Os09g03939	0.966639	6.47e-172	2.63514
LOC-Os04g43916	1.40223	1.84e-167	2.92308
LOC-Os03g43510	1.1725	5.51e-161	2.80702
LOC-Os05g04170	1.3017	3e-160	2.50649
LOC-Os04g48200	1.42737	9.61e-151	2.04545
LOC-Os11g18570	1.13805	1e-142	1.69565
LOC-Os11g30560	0.883743	7.87e-138	1.83516
LOC-Os12g34524	1.15575	9.87e-137	1.76142
LOC-Os06g28820	1.12484	1.49e-136	2.56061
LOC-Os06g44610	1.59	1.55e-135	1.90411
LOC-Os04g09654	1.02078	7.15e-135	2.79592
LOC-Os07g49370	1.01644	3.96e-134	2.86667
LOC-Os12g38400	1.08007	7.37e-133	2.26966
LOC-Os08g11480	0.663538	2.84e-131	1.49724
LOC-Os10g36170	1.09603	4.68e-128	2.67925
LOC-Os03g28170	0.977976	5.52e-127	2.44928
LOC-Os09g06464	0.681722	1.12e-115	1.54019
LOC-Os11g32650	0.613264	7.52e-112	1.35426
LOC-Os02g29510	0.79126	8.6e-107	2.01786
LOC-Os04g02510	0.897834	3.31e-104	2.5
LOC-Os12g18729	0.609017	3.87e-99	1.44798
LOC-Os10g07229	0.967312	7.12e-98	2.49057
LOC-Os03g16670	0.720713	1.31e-97	1.55556
LOC-Os11g05050	0.902203	3.1e-97	1.78667
LOC-Os12g44100	0.97062	5.99e-96	2.02041
LOC-Os03g52040	0.72757	1.67e-90	2.44231
LOC-Os09g23084	1.00187	5.29e-87	1.85
LOC-Os05g41550	0.977261	9.9e-87	2.08642
LOC-Os11g47970	0.612075	3.94e-86	1.5364
LOC-Os06g04070	0.580978	3.63e-84	1.32763
LOC-Os02g03840	0.804903	2.78e-83	1.66857
LOC-Os01g31870	0.649693	1.04e-82	1.59817
LOC-Os07g31870	0.596747	1.05e-81	1.57203
LOC-Os08g06380	0.582492	1.85e-80	1.15246
LOC-Os08g06110	0.598036	4.39e-77	1.40566
LOC-Os05g29030	0.763147	2.58e-76	2.08219
LOC-Os12g16350	0.603706	1.27e-75	1.4484
LOC-Os08g11470	0.572737	2.05e-75	1.47445
LOC-Os03g54130	0.653134	7.32e-75	1.68553
LOC-Os10g40740	0.70327	1.03e-74	1.86239
LOC-Os06g04169	0.873661	8.65e-73	1.96552
LOC-Os02g53700	0.773388	5.51e-72	2.06944
LOC-Os04g55710	0.527105	2.18e-71	1.41325
LOC-Os05g41030	0.859939	4.03e-71	1.45798
LOC-Os03g63370	0.764596	9.76e-71	1.64024
LOC-Os08g33210	0.686857	2.7e-69	2.10448
LOC-Os04g45834	0.67048	7.15e-68	1.79487
LOC-Os08g42400	0.77436	7.52e-68	1.97531
LOC-Os11g27264	0.587821	3.83e-67	2.08955
LOC-Os10g38140	0.714076	3.96e-67	2.24528
LOC-Os03g08220	0.747975	4.94e-67	2.0274
LOC-Os03g06570	0.716372	2.29e-66	1.98684
LOC-Os08g14570	0.710095	1.36e-65	1.535
LOC-Os04g58710	0.639883	2.52e-65	1.60345
LOC-Os07g31720	0.759212	3.18e-65	2.23529
LOC-Os03g06680	0.695441	8.8e-65	1.8913
LOC-Os02g42810	0.524248	3.21e-62	1.46748
LOC-Os06g18670	0.717652	7.12e-62	1.65101
LOC-Os02g35180	0.556092	7.43e-61	1.46748
LOC-Os03g56930	0.541498	1.8e-59	1.54359
LOC-Os04g56060	0.685836	2.53e-59	2.27273
LOC-Os02g10120	0.693543	6.99e-59	1.74561
LOC-Os09g38090	0.583606	3.19e-58	1.57471
LOC-Os12g08810	0.478195	8.7e-58	1.38689
LOC-Os05g15360	0.642014	1.17e-57	1.59375
LOC-Os04g56400	0.47463	5.65e-57	1.313
LOC-Os01g15900	0.671369	1.61e-54	1.63309
LOC-Os01g25386	0.585905	3.35e-54	1.41339
LOC-Os10g22630	0.550661	4.45e-54	1.55056
LOC-Os01g25484	0.618611	1.83e-52	1.57055
LOC-Os10g42620	0.681097	3.25e-52	1.98462
LOC-Os03g47740	0.577784	7.63e-52	1.55689
LOC-Os05g50420	0.546575	1.06e-51	1.45175
LOC-Os11g34270	0.567726	4.28e-50	1.42308
LOC-Os06g01934	0.632224	7.9e-50	1.80682
LOC-Os03g62610	0.56425	1.25e-48	1.58741
LOC-Os12g37510	0.629004	1.82e-48	1.78652
LOC-Os05g32970	0.567968	3.51e-47	1.51724
LOC-Os05g33840	0.33547	4.17e-47	1.30749
LOC-Os08g36480	0.559333	7.1e-47	1.58333
LOC-Os07g32660	0.783363	1.13e-46	1.76744
LOC-Os02g10350	0.537931	1.2e-46	1.57718
LOC-Os06g01250	0.354451	3.07e-46	1.28
LOC-Os11g20330	0.625264	3.34e-46	1.73196
LOC-Os01g46169	0.615089	8.82e-46	1.96552
LOC-Os06g44034	0.560604	2.86e-45	1.67273
LOC-Os05g31140	0.623861	9.22e-43	1.46524
LOC-Os04g25400	0.477959	1.41e-42	1.41048
LOC-Os04g23890	0.530594	1.88e-42	1.45274
LOC-Os08g24946	0.496314	1.43e-40	1.46703
LOC-Os05g33570	0.490916	4.51e-40	1.44724
LOC-Os10g38710	0.50815	1.33e-39	1.54167
LOC-Os07g30774	0.626297	3.67e-39	1.77333
LOC-Os03g22620	0.95471	4.35e-39	1.8
LOC-Os07g46460	0.416805	6.13e-39	1.32119
LOC-Os03g45920	0.637313	2.08e-38	1.51389
LOC-Os01g45274	0.372549	1.42e-37	1.28814
LOC-Os12g23180	0.437042	2.76e-37	1.36929
LOC-Os11g45400	0.539431	4.24e-37	1.80882
LOC-Os06g44450	0.557525	1.37e-36	1.44828
LOC-Os02g39360	0.56288	3.13e-36	1.51079
LOC-Os01g52240	0.312627	3.72e-36	1.2518
LOC-Os04g41460	0.523089	1.56e-35	1.42473
LOC-Os05g49420	0.53114	1.13e-34	1.7125
LOC-Os09g26370	0.528469	1.32e-34	1.73684
LOC-Os09g24440	0.385577	2.07e-34	1.31724
LOC-Os01g45200	0.569317	4.45e-34	1.78788
LOC-Os10g07470	0.542129	4.62e-34	1.88889
LOC-Os02g46030	0.540727	1.43e-33	1.7037
LOC-Os10g22980	0.56462	1.68e-33	1.88679
LOC-Os01g61120	0.530324	6.83e-33	1.54622
LOC-Os03g32499	0.520936	2.39e-32	1.46622
LOC-Os03g32490	0.54564	3.43e-32	1.64773
LOC-Os11g44810	0.57618	5.32e-32	1.53719
LOC-Os10g18370	0.455111	1.8e-31	1.36199
LOC-Os11g24484	0.546579	2.68e-31	1.75385
LOC-Os07g37230	0.484811	2.76e-31	1.53279
LOC-Os09g06499	0.506262	3.66e-31	1.45806
LOC-Os05g44300	0.562195	1.01e-30	1.80357
LOC-Os02g47020	0.412183	1.08e-30	1.31801
LOC-Os03g22420	0.519155	2.3e-30	1.44371
LOC-Os08g02230	0.5954	3.17e-30	1.56881
LOC-Os06g43980	0.532825	4.3e-30	1.71831
LOC-Os02g45250	0.524138	7.57e-30	1.54054
LOC-Os08g10010	0.630867	1.58e-29	1.77586
LOC-Os11g35710	0.464316	1.95e-29	1.54545
LOC-Os12g08920	0.63222	3.69e-29	1.66234
LOC-Os01g10040	0.600313	3.72e-29	1.77586
LOC-Os04g36720	0.431635	5.75e-29	1.35377
LOC-Os10g41550	0.501151	1.25e-28	1.49606
LOC-Os07g32880	0.429522	3.64e-28	1.29921
LOC-Os01g52640	0.491735	7.06e-28	1.43624
LOC-Os03g56280	0.336003	1.99e-27	1.3097
LOC-Os03g64320	0.398962	1.17e-26	1.37297
LOC-Os01g56780	0.494775	2.43e-26	1.46512
LOC-Os01g52110	1.06164	3.16e-26	1.50926
LOC-Os12g17320	0.336564	3.98e-26	1.30534
LOC-Os01g43330	0.479261	4.76e-26	1.41401
LOC-Os02g17970	0.461607	4.91e-26	1.66667
LOC-Os10g33420	0.502944	1.18e-25	1.57609
LOC-Os11g08210	0.476382	5.77e-25	1.73333
LOC-Os04g16680	0.34004	6.44e-25	1.24458
LOC-Os01g65260	0.482997	8.67e-25	1.54639
LOC-Os02g45670	0.453006	5.07e-24	1.51961
LOC-Os02g56250	0.420523	5.33e-24	1.39752
LOC-Os03g12670	0.813728	5.78e-24	1.14151
LOC-Os03g31730	0.426852	7.48e-24	1.44361
LOC-Os01g12340	0.460912	2.1e-23	1.6
LOC-Os07g20410	0.452457	2.89e-23	1.53191
LOC-Os02g03700	0.469996	3.32e-23	1.51429
LOC-Os11g48050	0.529632	3.87e-23	1.66667
LOC-Os01g42700	0.49612	7.46e-23	1.47368
LOC-Os07g05850	0.402762	1.38e-22	1.39355
LOC-Os02g51670	0.388994	1.68e-22	1.32828
LOC-Os04g26910	0.454074	2.08e-22	1.448
LOC-Os03g01350	0.395299	3.11e-22	1.37576
LOC-Os09g25600	0.403066	3.35e-22	1.68333
LOC-Os06g04270	0.336404	3.63e-22	1.20339
LOC-Os01g50460	0.427068	6.6e-22	1.57692
LOC-Os02g55870	0.493529	1.01e-21	1.65625
LOC-Os12g16280	0.477209	1.05e-21	1.41791
LOC-Os12g40890	0.541364	1.42e-21	1.47619
LOC-Os09g31130	0.484252	1.44e-21	1.55952
LOC-Os05g03760	0.434469	1.85e-21	1.432
LOC-Os04g32030	0.423206	3.08e-21	1.32461
LOC-Os10g26540	0.457488	4.42e-21	1.65079
LOC-Os07g31884	0.450379	6.93e-21	1.37821
LOC-Os09g20350	0.250273	9.15e-21	1.11473
LOC-Os03g63870	0.384376	1.7e-20	1.50495
LOC-Os12g15222	0.392719	1.85e-20	1.30476
LOC-Os02g32160	0.472959	2.08e-20	1.47573
LOC-Os10g29560	0.313843	2.87e-20	1.24648
LOC-Os03g03910	0.433821	4.11e-20	1.38889
LOC-Os03g48480	0.429866	4.69e-20	1.63077
LOC-Os03g22160	0.377195	5.27e-20	1.37107
LOC-Os01g68020	0.493041	6.64e-20	1.46729
LOC-Os01g51290	0.320088	7.51e-20	1.34031
LOC-Os01g36640	0.463964	1.44e-19	1.63492
LOC-Os01g71630	0.31669	1.99e-19	1.276
LOC-Os03g02514	0.415511	3.07e-19	1.61538
LOC-Os07g01030	0.394877	3.53e-19	1.39286
LOC-Os05g01530	0.469196	4.41e-19	1.43103
LOC-Os04g41340	0.406499	1.26e-18	1.38129
LOC-Os01g73170	0.562856	1.46e-18	1.39394
LOC-Os08g42420	0.369728	1.65e-18	1.59701
LOC-Os04g28480	0.456841	1.71e-18	1.45631
LOC-Os03g14030	0.300731	2.13e-18	1.18667
LOC-Os01g68060	0.465999	3.81e-18	1.57353
LOC-Os12g08564	0.486536	4.33e-18	1.36774
LOC-Os09g20930	0.411998	4.45e-18	1.56522
LOC-Os02g45930	0.487702	5.11e-18	1.57353
LOC-Os04g38410	0.275711	7.88e-18	1.14693
LOC-Os10g04342	0.362524	8.8e-18	1.3314
LOC-Os11g16550	0.385707	1.3e-17	1.3027
LOC-Os08g30020	0.453582	1.65e-17	1.43243
LOC-Os02g36570	0.326028	2.44e-17	1.33728
LOC-Os04g32590	0.416169	2.56e-17	1.59091
LOC-Os04g42020	0.419784	4.06e-17	1.39516
LOC-Os08g44620	0.307955	4.63e-17	1.40458
LOC-Os11g10990	0.417993	5.13e-17	1.45098
LOC-Os11g20310	0.386779	6.71e-17	1.45455
LOC-Os05g31230	0.399672	7.09e-17	1.40496
LOC-Os03g04680	0.446706	8.96e-17	1.31609
LOC-Os08g07774	0.397069	9.98e-17	1.49398
LOC-Os01g13540	0.371604	1.07e-16	1.52632
LOC-Os08g39694	0.448048	1.66e-16	1.48837
LOC-Os05g26990	0.420179	2.03e-16	1.31902
LOC-Os02g14800	0.408008	2.15e-16	1.47778
LOC-Os02g56280	0.405265	2.6e-16	1.46154
LOC-Os01g03040	0.443981	2.97e-16	1.56061
LOC-Os09g07154	0.365842	6.08e-16	1.38931
LOC-Os12g01620	0.473533	7.9e-16	1.41509
LOC-Os06g23274	0.337676	1.12e-15	1.57576
LOC-Os05g10370	0.554846	1.36e-15	1.38136
LOC-Os09g12290	0.426987	1.42e-15	1.50685
LOC-Os03g22790	0.392338	2.34e-15	1.38017
LOC-Os04g52479	0.36839	3.16e-15	1.41121
LOC-Os12g39380	0.44295	3.38e-15	1.37398
LOC-Os05g04610	0.378718	3.48e-15	1.5303
LOC-Os04g48160	0.430074	4.6e-15	1.28022
LOC-Os07g32630	0.402836	5.24e-15	1.40952
LOC-Os01g25990	0.393459	5.98e-15	1.4878
LOC-Os01g11054	0.360682	8.76e-15	1.46067
LOC-Os10g03550	0.343417	9.96e-15	1.47619
LOC-Os11g20239	0.395353	1.22e-14	1.39474
LOC-Os06g07540	0.36412	1.38e-14	1.40367
LOC-Os02g37800	0.409639	2.4e-14	1.34307
LOC-Os02g05630	0.311886	2.54e-14	1.40351
LOC-Os06g14406	0.341299	4.05e-14	1.26368
LOC-Os04g53680	0.386429	4.55e-14	1.45977
LOC-Os06g01960	0.40288	6.4e-14	1.27179
LOC-Os02g21269	0.39808	7.82e-14	1.40594
LOC-Os09g35760	0.394945	8.21e-14	1.4625
LOC-Os02g46260	0.346139	1.41e-13	1.32484
LOC-Os11g39020	0.348623	1.47e-13	1.30818
LOC-Os05g13520	0.34311	1.67e-13	1.24883
LOC-Os01g09252	0.376113	1.83e-13	1.42553
LOC-Os03g21890	0.354744	1.84e-13	1.30573
LOC-Os09g30340	0.271878	2.57e-13	1.19932
LOC-Os05g28870	0.361395	5.31e-13	1.37963
LOC-Os03g63040	0.363021	6.25e-13	1.31915
LOC-Os05g33280	0.338881	7.39e-13	1.28655
LOC-Os03g01360	0.367025	1.16e-12	1.43529
LOC-Os12g20150	0.374087	1.38e-12	1.36207
LOC-Os08g39630	0.378851	1.43e-12	1.33594
LOC-Os04g57560	0.462215	2.11e-12	1.39216
LOC-Os01g67480	0.327207	2.52e-12	1.38614
LOC-Os02g13100	0.335778	2.81e-12	1.46667
LOC-Os10g21810	0.36832	5.63e-12	1.45455
LOC-Os06g25500	0.326756	5.69e-12	1.38095
LOC-Os05g03610	0.433058	5.83e-12	1.36697
LOC-Os06g46284	0.446452	6.82e-12	1.25405
LOC-Os08g01140	0.331086	8.06e-12	1.34677
LOC-Os02g06592	0.384649	8.25e-12	1.33913
LOC-Os08g05840	0.297475	8.26e-12	1.26923
LOC-Os03g60820	0.399984	1.1e-11	1.39583
LOC-Os03g19760	0.334191	2.21e-11	1.29114
LOC-Os10g21910	0.343318	2.55e-11	1.36607
LOC-Os02g09690	0.359686	2.68e-11	1.47059
LOC-Os07g49110	0.280578	2.7e-11	1.35897
LOC-Os02g25060	0.37072	3.13e-11	1.30496
LOC-Os08g17390	0.31494	3.58e-11	1.27273
LOC-Os02g25580	0.427713	3.95e-11	1.4375
LOC-Os02g46980	0.349292	4.7e-11	1.38776
LOC-Os03g50310	0.311058	6.08e-11	1.35043
LOC-Os07g09040	0.325269	9.17e-11	1.4359
LOC-Os12g41900	0.338584	9.33e-11	1.35455
LOC-Os10g28120	0.333779	1.01e-10	1.33613
LOC-Os07g36590	0.398144	1.23e-10	1.46377
LOC-Os04g58730	0.374123	1.63e-10	1.33621
LOC-Os12g27370	0.371224	1.68e-10	1.36538
LOC-Os04g08800	0.344592	1.98e-10	1.37113
LOC-Os05g15510	0.473369	3.75e-10	1.38043
LOC-Os06g17970	0.29446	4.02e-10	1.30435
LOC-Os09g26660	0.357602	4.06e-10	1.36458
LOC-Os07g37030	0.293509	4.15e-10	1.18504
LOC-Os07g11110	0.290995	6.63e-10	1.275
LOC-Os02g12480	0.355319	8.8e-10	1.16786
LOC-Os12g08730	0.350299	1.66e-09	1.22917
LOC-Os01g48830	0.335093	1.74e-09	1.32456
LOC-Os01g69850	0.295811	1.96e-09	1.25444
LOC-Os05g31750	0.36969	2.14e-09	1.32432
LOC-Os02g32970	0.58212	2.61e-09	1.3125
LOC-Os07g28940	0.338735	4.27e-09	1.34653
LOC-Os07g18120	0.461559	5.32e-09	1.41026
LOC-Os08g31580	0.31847	5.78e-09	1.36667
LOC-Os01g26039	0.29274	6.2e-09	1.37363
LOC-Os04g53230	0.324129	6.23e-09	1.23164
LOC-Os12g01190	0.335885	6.97e-09	1.39024
LOC-Os09g06634	0.299187	7.43e-09	1.40506
LOC-Os02g27220	0.403107	1.26e-08	1.3
LOC-Os06g14810	0.46447	1.49e-08	1.3
LOC-Os03g04920	0.310328	1.72e-08	1.23392
LOC-Os05g46030	0.296702	1.73e-08	1.38961
LOC-Os08g32100	0.344816	2.06e-08	1.24837
LOC-Os11g02424	0.527451	2.34e-08	1.07166
LOC-Os07g47640	0.350824	2.71e-08	1.2454
LOC-Os03g43684	0.333664	2.84e-08	1.38462
LOC-Os03g48300	0.305381	2.98e-08	1.37805
LOC-Os03g60350	0.400311	3.07e-08	1.27612
LOC-Os04g37580	0.323701	3.25e-08	1.40845
LOC-Os03g61090	0.294267	3.28e-08	1.34694
LOC-Os04g33190	0.292734	3.4e-08	1.35052
LOC-Os03g13460	0.294758	4.23e-08	1.28148
LOC-Os08g20500	0.324524	4.29e-08	1.34831
LOC-Os10g17260	0.255164	4.3e-08	1.31304
LOC-Os12g44360	0.333031	5.6e-08	1.33673
LOC-Os05g37730	0.347009	7e-08	1.39474
LOC-Os01g62070	0.36015	7.06e-08	1.37037
LOC-Os07g30100	0.343463	7.58e-08	1.37662
LOC-Os11g06020	0.284689	7.74e-08	1.34
LOC-Os02g46680	0.558545	7.86e-08	1.26829
LOC-Os01g10950	0.296958	9.64e-08	1.21106
LOC-Os03g13810	0.345551	9.7e-08	1.31731
LOC-Os10g41560	0.362094	9.97e-08	1.31731
LOC-Os05g34260	0.294092	1.2e-07	1.21858
LOC-Os07g31450	0.330041	1.32e-07	1.22286
LOC-Os01g67120	0.297943	1.35e-07	1.27907
LOC-Os08g33120	0.329268	1.41e-07	1.2378
LOC-Os03g20500	0.305887	1.59e-07	1.37662
LOC-Os06g51250	0.310259	2.18e-07	1.27642
LOC-Os06g19730	0.333024	2.53e-07	1.31313
LOC-Os12g01449	0.316669	2.62e-07	1.39474
LOC-Os02g56880	0.359379	2.8e-07	1.37333
LOC-Os05g34650	0.295065	2.89e-07	1.2931
LOC-Os02g15640	0.297154	3.55e-07	1.34066
LOC-Os07g01760	0.273744	4.73e-07	1.33333
LOC-Os03g12064	0.297956	5e-07	1.26923
LOC-Os05g39650	0.324614	5.58e-07	1.32292
LOC-Os05g11770	0.308162	5.68e-07	1.31313
LOC-Os12g25200	0.29017	5.74e-07	1.31481
LOC-Os05g48760	0.258156	6.72e-07	1.34483
LOC-Os03g60840	0.309241	6.97e-07	1.22099
LOC-Os02g30310	0.306816	9.29e-07	1.35802
LOC-Os03g48140	0.373816	1.07e-06	1.28972
LOC-Os06g09900	0.29258	1.11e-06	1.26316
LOC-Os09g22505	0.274995	1.23e-06	1.2191
LOC-Os02g49570	0.293432	1.41e-06	1.27731
LOC-Os03g16050	0.284464	1.69e-06	1.2844
LOC-Os06g15400	0.275879	2.17e-06	1.19797
LOC-Os10g37190	0.365682	2.37e-06	1.26957
LOC-Os03g10620	0.252618	2.81e-06	1.27132
LOC-Os12g07370	0.304928	3.19e-06	1.33333
LOC-Os08g40510	0.301335	3.77e-06	1.29808
LOC-Os04g36070	0.294145	6.78e-06	1.2381
LOC-Os03g02240	0.325699	6.84e-06	1.26724
LOC-Os03g53630	0.335482	7.16e-06	1.29592
LOC-Os08g27040	0.312324	8.51e-06	1.2406
LOC-Os12g36180	0.311146	2.2e-05	1.18085
LOC-Os08g01930	0.307644	2.36e-05	1.28
LOC-Os03g04990	0.36114	2.99e-05	1.2967
LOC-Os12g02330	0.454662	3.21e-05	1.16822
LOC-Os02g53140	0.319099	3.81e-05	1.28155
LOC-Os02g39710	0.301286	4.02e-05	1.23438
LOC-Os03g31839	0.290415	4.36e-05	1.30337
LOC-Os02g46970	0.27435	5.05e-05	1.3125
LOC-Os04g14150	0.281519	8.42e-05	1.18579
LOC-Os07g46590	0.305884	0.00010243	1.20261
LOC-Os06g39912	0.264331	0.00012495	1.34667
LOC-Os02g54650	0.296707	0.00013726	1.3012
LOC-Os07g01020	0.291564	0.00018021	1.2197
LOC-Os03g59090	0.308428	0.00025942	1.27083
LOC-Os08g40260	0.265105	0.00030083	1.25
LOC-Os04g18010	0.322902	0.00032612	1.26804
LOC-Os02g49080	0.288992	0.00038523	1.24528
LOC-Os07g05840	0.269563	0.00041191	1.2
LOC-Os06g43790	0.311007	0.00046634	1.27174
LOC-Os05g27780	0.267229	0.0007068	1.25455
LOC-Os02g39160	0.253189	0.00082567	1.19608
LOC-Os02g57190	0.3161	0.00102496	1.26042
LOC-Os05g47560	0.268263	0.00114956	1.28395
LOC-Os02g04490	0.275404	0.00173998	1.25743
LOC-Os03g11890	0.266015	0.00201524	1.225
LOC-Os02g06300	0.275775	0.00260085	1.23364
LOC-Os01g40310	0.262536	0.00270321	1.2381
LOC-Os03g52170	0.276611	0.00519212	1.19403
LOC-Os07g22390	0.291474	0.00781664	1.25275

## Sheet: Rice Epidermis Markers
gene	average log2 fold change	adjusted p-value	expression enrichment
LOC-Os01g05670	0.671291	0	1.40977
LOC-Os01g10490	1.77281	0	1.77083
LOC-Os01g14850	1.32634	0	1.23614
LOC-Os01g44069	0.638249	0	2.12069
LOC-Os01g53240	0.732326	0	1.39442
LOC-Os01g56360	0.89007	0	2.58065
LOC-Os01g60670	0.617754	0	2.74359
LOC-Os01g60740	1.03382	0	1.19178
LOC-Os01g64640	0.819983	0	2.23404
LOC-Os01g70020	0.547621	0	2.14062
LOC-Os02g37654	1.71231	0	3.03571
LOC-Os02g37700	0.807601	0	1.98529
LOC-Os02g45940	0.86499	0	2.10526
LOC-Os02g46970	0.663652	0	2.01449
LOC-Os02g47150	0.564409	0	2.525
LOC-Os02g56920	1.66955	0	3.33708
LOC-Os03g01530	0.52154	0	2.2037
LOC-Os03g07100	0.984752	0	3.125
LOC-Os03g12030	0.908657	0	1.40643
LOC-Os03g14170	0.871895	0	1.66013
LOC-Os03g14900	0.630947	0	2.03409
LOC-Os03g17100	0.919684	0	1.91139
LOC-Os03g26530	1.50433	0	4.03125
LOC-Os03g28170	0.941215	0	2.39655
LOC-Os03g47940	1.70517	0	2.90625
LOC-Os03g61720	1.50985	0	2.70732
LOC-Os03g63370	0.780705	0	1.86301
LOC-Os04g02620	0.749232	0	2.05455
LOC-Os04g40730	0.931523	0	1.52364
LOC-Os04g42100	0.470465	0	2.13725
LOC-Os04g42860	1.50392	0	2.56842
LOC-Os04g44610	1.14844	0	1.82857
LOC-Os04g48760	0.596845	0	2.52174
LOC-Os04g58840	0.731176	0	2.26027
LOC-Os05g34700	1.85138	0	3.4186
LOC-Os05g49860	0.702909	0	2.29545
LOC-Os05g51830	0.564321	0	1.91358
LOC-Os06g01250	0.948721	0	1.40476
LOC-Os06g01934	0.89537	0	1.8481
LOC-Os06g03970	0.696172	0	1.87179
LOC-Os06g05630	1.17989	0	2.05882
LOC-Os06g10230	0.558266	0	1.90909
LOC-Os06g20370	0.492849	0	2.33333
LOC-Os06g21140	1.1817	0	1.77
LOC-Os06g21210	1.03091	0	1.60625
LOC-Os06g21250	0.909927	0	1.71717
LOC-Os06g28820	1.24582	0	2.42857
LOC-Os06g36700	0.533099	0	2.02941
LOC-Os06g43620	1.04807	0	1.63542
LOC-Os06g46680	0.855291	0	1.97581
LOC-Os07g18154	1.05069	0	2.26415
LOC-Os07g44190	0.513582	0	2.16364
LOC-Os07g48770	0.665524	0	2.09615
LOC-Os08g03520	0.912304	0	1.87255
LOC-Os08g09350	0.615647	0	2.36735
LOC-Os08g37390	0.965573	0	2.5102
LOC-Os08g39590	0.664032	0	2.20896
LOC-Os08g44360	1.3446	0	4.02778
LOC-Os08g44840	0.899639	0	2.31395
LOC-Os08g45170	1.30921	0	4.66667
LOC-Os09g03939	2.22656	0	3.71698
LOC-Os09g19930	1.30681	0	3.45
LOC-Os09g20684	1.09238	0	2.85106
LOC-Os09g25850	1.07663	0	1.34875
LOC-Os09g32944	0.536618	0	2.12963
LOC-Os09g37910	0.661865	0	1.648
LOC-Os09g38400	0.495595	0	2.30189
LOC-Os10g21910	0.692481	0	1.73267
LOC-Os10g28060	0.92834	0	3.14634
LOC-Os10g33520	0.890639	0	1.85897
LOC-Os10g34480	1.23283	0	1.77707
LOC-Os10g35180	0.745289	0	3.33333
LOC-Os11g27264	1.39993	0	3.15686
LOC-Os11g30560	1.29426	0	1.64671
LOC-Os11g32650	0.877308	0	1.27442
LOC-Os11g37670	0.504132	0	2.06667
LOC-Os11g37900	1.22267	0	1.87861
LOC-Os12g22284	0.806843	0	1.83838
LOC-Os10g17260	0.731005	2.12e-299	1.70192
LOC-Os02g51040	0.46805	4.11e-299	1.98333
LOC-Os01g14950	0.455068	1.62e-298	1.92647
LOC-Os03g17760	0.514206	1.33e-296	1.87838
LOC-Os02g45250	0.46442	3.19e-291	1.74
LOC-Os02g08150	0.807275	4.26e-288	1.85915
LOC-Os04g38220	0.627651	6.17e-285	1.65217
LOC-Os07g31884	0.555861	4.32e-281	1.56944
LOC-Os03g10030	0.393217	2.75e-280	2.01786
LOC-Os09g36680	0.92337	5.43e-275	1.2241
LOC-Os02g01332	0.458008	3.52e-273	1.79518
LOC-Os03g22880	0.386427	8.46e-271	1.98214
LOC-Os09g23730	0.397403	1.38e-270	2.04
LOC-Os02g43280	0.821877	5.27e-270	1.93103
LOC-Os05g15360	0.62856	3.61e-268	1.5302
LOC-Os01g27040	0.421904	1.35e-266	1.78049
LOC-Os02g37690	0.641982	2.3e-263	1.56818
LOC-Os03g58470	0.684741	5.4e-260	1.52027
LOC-Os02g15810	0.610626	1.65e-259	1.98113
LOC-Os03g05520	0.478493	1.29e-258	1.50303
LOC-Os05g04170	0.714383	1.22e-256	1.82857
LOC-Os08g37840	0.529991	7.66e-253	1.70213
LOC-Os09g38020	0.620349	7.88e-253	1.70652
LOC-Os09g39430	0.456814	9.05e-250	1.52632
LOC-Os02g13870	0.408767	4.09e-249	1.3843
LOC-Os08g13690	0.544796	1.07e-248	1.47239
LOC-Os01g49290	0.477161	2.42e-246	1.65686
LOC-Os02g46260	0.642871	1.91e-241	1.4898
LOC-Os06g51270	0.405833	5.28e-239	1.60684
LOC-Os05g31000	0.376752	5.44e-236	1.89831
LOC-Os03g06940	0.415048	2.61e-235	1.63063
LOC-Os09g32250	0.333274	5.47e-234	1.89655
LOC-Os02g01560	0.539512	7.86e-234	1.46012
LOC-Os06g49100	0.430154	5.4e-231	1.80282
LOC-Os02g47130	0.400614	1.17e-229	1.92593
LOC-Os11g20330	0.470228	5.37e-228	1.69663
LOC-Os05g51180	0.367517	6.19e-227	1.79167
LOC-Os01g04710	0.404049	6.27e-226	1.31419
LOC-Os01g61920	0.526244	1.17e-222	1.87719
LOC-Os04g20280	0.502172	3.07e-217	1.87037
LOC-Os02g48010	0.362361	1.25e-215	1.28972
LOC-Os01g05970	0.685304	1.64e-215	1.57547
LOC-Os06g04030	0.485883	2.97e-215	1.43678
LOC-Os09g35760	0.383966	7.63e-213	1.75
LOC-Os02g12794	0.344425	2.82e-212	1.77143
LOC-Os05g22940	0.372464	3.18e-208	1.5034
LOC-Os03g59240	0.348569	8.64e-207	1.80645
LOC-Os03g06510	0.389572	1.02e-206	1.64211
LOC-Os08g33050	0.4146	2.15e-206	1.75
LOC-Os09g29270	0.374138	6.87e-205	1.76471
LOC-Os02g46680	0.310855	1.05e-204	1.58407
LOC-Os04g28090	0.334594	7.01e-204	1.7
LOC-Os01g22370	0.498404	2.47e-203	1.58252
LOC-Os04g52164	0.446776	6.38e-201	1.60396
LOC-Os04g52960	0.296321	2.64e-200	1.82759
LOC-Os02g01740	0.297623	3.32e-199	1.85185
LOC-Os06g07080	0.320134	1.62e-197	1.81967
LOC-Os05g50370	0.343563	2.01e-196	1.57798
LOC-Os08g44870	0.676693	4.06e-195	1.7931
LOC-Os03g40010	0.354877	5.94e-194	1.46405
LOC-Os07g12650	0.363668	2.08e-190	1.67949
LOC-Os11g27540	0.408793	4.41e-190	1.55963
LOC-Os02g56960	0.413465	5.12e-188	1.65854
LOC-Os12g32380	0.372693	1.97e-187	1.64706
LOC-Os07g42450	0.408502	6.03e-187	1.58763
LOC-Os09g02700	0.410216	9.9e-187	1.42857
LOC-Os06g19590	0.316831	1.41e-186	1.77049
LOC-Os05g27940	0.305377	2.62e-183	1.78947
LOC-Os01g62630	0.399547	2.31e-182	1.68421
LOC-Os07g08330	0.41457	1.58e-179	1.43421
LOC-Os10g41470	0.343035	2.52e-179	1.67568
LOC-Os01g54870	0.328797	4.23e-178	1.6625
LOC-Os03g19200	0.343298	6.42e-178	1.59375
LOC-Os07g32630	0.469714	1.09e-177	1.56701
LOC-Os04g57890	0.329254	1.96e-177	1.5463
LOC-Os10g05600	0.272445	3.31e-177	1.74603
LOC-Os12g34094	0.328247	4.97e-177	1.58
LOC-Os08g02410	0.38463	7.12e-177	1.55238
LOC-Os04g28180	0.438598	9.31e-177	1.4918
LOC-Os12g38000	0.45505	2.84e-175	1.34171
LOC-Os04g39150	0.365321	1.83e-172	1.47482
LOC-Os01g11710	0.355372	2.46e-171	1.6044
LOC-Os03g53630	0.293952	5.16e-170	1.6
LOC-Os01g22490	0.496841	2.39e-169	1.43066
LOC-Os02g33140	0.304724	5.55e-169	1.69118
LOC-Os03g27260	0.339803	2.48e-168	1.61905
LOC-Os03g51020	0.296983	3.92e-168	1.53097
LOC-Os07g08660	0.321048	3.99e-168	1.61905
LOC-Os07g47710	0.289709	6.65e-168	1.74576
LOC-Os10g42620	0.502599	1.85e-166	1.71667
LOC-Os03g10340	0.387379	3.56e-166	1.45522
LOC-Os05g09704	0.560292	5.28e-165	1.3299
LOC-Os02g18550	0.276964	4.55e-164	1.77193
LOC-Os03g59310	0.419366	6.44e-164	1.41722
LOC-Os03g05020	0.303745	1.26e-162	1.63291
LOC-Os11g06750	0.369871	2.17e-162	1.48739
LOC-Os03g18570	0.280244	6.93e-162	1.67143
LOC-Os06g36160	0.277501	2.32e-161	1.72131
LOC-Os04g18090	0.412326	4.08e-161	1.49167
LOC-Os04g43670	0.345137	7.07e-161	1.46212
LOC-Os05g13520	0.426722	1.66e-159	1.35468
LOC-Os03g08360	0.62617	2.82e-159	1.18529
LOC-Os07g01214	0.441414	1.83e-158	1.56818
LOC-Os08g44480	0.403842	1.34e-156	1.46341
LOC-Os09g24690	0.259445	9.21e-156	1.74138
LOC-Os01g52390	0.308847	9.61e-156	1.56522
LOC-Os08g01930	0.264824	1.72e-155	1.57609
LOC-Os01g62230	0.374596	1.16e-154	1.70492
LOC-Os05g11710	0.277133	8.43e-154	1.64789
LOC-Os04g39700	0.268556	9.07e-154	1.72131
LOC-Os03g38260	0.292491	1.29e-153	1.63514
LOC-Os03g53950	0.341419	1.17e-152	1.6
LOC-Os11g11390	0.315804	9.36e-152	1.58824
LOC-Os05g51500	0.29087	6.86e-151	1.37037
LOC-Os05g45950	0.279346	3.45e-150	1.55914
LOC-Os09g30412	0.357332	7.27e-150	1.37725
LOC-Os01g04730	0.316327	1.97e-149	1.54255
LOC-Os02g32030	0.379537	6.22e-149	1.29596
LOC-Os05g49030	0.25952	3.77e-148	1.67164
LOC-Os12g07010	0.340736	1.38e-147	1.45968
LOC-Os05g06350	0.305405	7.51e-147	1.6
LOC-Os05g12400	0.592656	9.65e-147	1.35152
LOC-Os08g23710	0.322357	1.51e-146	1.43939
LOC-Os04g53350	0.30167	8.17e-146	1.64706
LOC-Os06g18010	0.403926	8.45e-146	1.40411
LOC-Os12g44100	0.286164	1.03e-145	1.55435
LOC-Os05g06310	0.344075	6.17e-145	1.43066
LOC-Os01g25386	0.265965	1.11e-144	1.31148
LOC-Os02g37862	0.302154	2.09e-143	1.48649
LOC-Os03g01890	0.294835	4.93e-143	1.67742
LOC-Os02g02290	0.269268	1.56e-142	1.43262
LOC-Os03g29460	0.360987	2.71e-142	1.41304
LOC-Os03g10200	0.270639	3.47e-141	1.67742
LOC-Os03g56260	0.315645	7.2e-141	1.55294
LOC-Os04g45650	0.275658	1.07e-140	1.67213
LOC-Os07g04530	0.256627	7.09e-140	1.51485
LOC-Os06g18670	0.419163	1.75e-139	1.40141
LOC-Os10g08930	0.325698	3.11e-138	1.5
LOC-Os01g68324	0.275221	3.68e-138	1.456
LOC-Os06g23274	0.561208	4.94e-137	1.63934
LOC-Os09g08430	0.380566	7.38e-137	1.432
LOC-Os03g08440	0.283296	3.75e-136	1.5
LOC-Os02g48660	0.39295	8.15e-136	1.41538
LOC-Os08g33210	0.54186	1.65e-135	1.64516
LOC-Os10g27190	0.377647	4.89e-135	1.4
LOC-Os07g10830	0.274961	6.01e-135	1.48148
LOC-Os02g57540	0.285093	9.87e-135	1.6
LOC-Os11g05370	0.254579	1.79e-134	1.65079
LOC-Os02g30050	0.277054	4.15e-134	1.5102
LOC-Os10g04342	0.270671	8.14e-134	1.3865
LOC-Os01g15770	0.555798	8.69e-134	1.5
LOC-Os03g21940	0.359747	4.39e-132	1.40146
LOC-Os05g45660	0.253284	3.01e-131	1.45833
LOC-Os02g52040	0.339086	1.6e-130	1.47222
LOC-Os08g40180	0.306293	1.86e-129	1.36145
LOC-Os08g41300	0.295104	2.05e-129	1.50515
LOC-Os06g08480	0.266466	2.05e-128	1.49038
LOC-Os05g41510	0.258264	6.73e-128	1.41429
LOC-Os03g50450	0.25509	7.72e-128	1.5641
LOC-Os11g35710	0.317821	1.66e-126	1.48544
LOC-Os03g58050	0.300413	1.31e-125	1.45045
LOC-Os08g14570	0.348309	3.41e-125	1.32292
LOC-Os01g61814	0.351417	9.6e-125	1.44643
LOC-Os03g22460	0.257091	5.17e-124	1.54217
LOC-Os01g56930	0.393911	7.96e-124	1.37681
LOC-Os05g06770	0.355749	1.27e-123	1.34568
LOC-Os06g46799	0.461181	6.16e-123	1.4381
LOC-Os08g09200	0.261018	1.41e-122	1.39189
LOC-Os03g22340	0.264726	8.38e-122	1.53571
LOC-Os01g71320	0.286883	8.83e-120	1.6129
LOC-Os03g12064	0.367761	3.64e-119	1.41803
LOC-Os11g03400	0.312726	1.58e-118	1.4031
LOC-Os01g05900	0.3051	3.66e-118	1.51724
LOC-Os03g31134	0.383037	3.91e-118	1.35374
LOC-Os07g42170	0.250077	1.93e-117	1.56164
LOC-Os11g38959	0.268131	2.41e-117	1.46602
LOC-Os03g04750	0.278319	2.19e-116	1.4375
LOC-Os07g01240	0.265339	2.85e-116	1.56944
LOC-Os02g26650	0.267185	8.56e-116	1.44144
LOC-Os04g18010	0.253186	1.35e-115	1.5
LOC-Os03g06680	0.332559	1.38e-113	1.48276
LOC-Os01g48770	0.310105	1.77e-112	1.41964
LOC-Os03g48080	0.257567	1.65e-111	1.44762
LOC-Os04g45090	0.533856	2.01e-111	1.52055
LOC-Os10g27174	0.32035	6.1e-110	1.37692
LOC-Os03g10700	0.251771	6.53e-108	1.28774
LOC-Os06g15620	0.287339	2.44e-106	1.35811
LOC-Os01g18050	0.280788	1.51e-105	1.34641
LOC-Os01g41550	0.380386	1.67e-105	1.41441
LOC-Os01g12390	0.25346	4.72e-103	1.46591
LOC-Os12g38400	0.325022	4.68e-100	1.45882
LOC-Os01g52050	0.259918	2.18e-99	1.41284
LOC-Os03g37970	0.259133	1.61e-96	1.36434
LOC-Os12g37650	0.353696	2.75e-90	1.1547
LOC-Os05g25640	0.376764	5.91e-89	1.23113
LOC-Os01g28030	0.388427	5.14e-85	1.24103
LOC-Os08g03640	0.301692	1.45e-82	1.23697
LOC-Os06g39520	0.337097	1.25e-75	1.30303
LOC-Os10g38580	0.303696	9.4e-72	1.35238
LOC-Os06g21270	0.986999	1.78e-67	1.17112
LOC-Os07g47700	0.417755	1.09e-66	1.26471
LOC-Os03g62740	0.365828	1.41e-64	1.34375
LOC-Os10g16974	0.352715	4.93e-64	1.17409
LOC-Os03g18370	0.296854	3.39e-61	1.36471
LOC-Os03g28160	0.738326	2.82e-56	1.26316
LOC-Os01g52010	0.256592	4.72e-54	1.26772
LOC-Os05g10210	0.261399	7.6e-51	1.08182
LOC-Os08g43400	0.309442	1.34e-45	1.30952
LOC-Os09g36700	0.439027	5.56e-41	1.06263
LOC-Os01g19020	0.291945	1.4e-36	1.11722
LOC-Os12g06260	0.324985	8.01e-28	1.13514
LOC-Os03g05390	0.296841	4.94e-23	1.12169
LOC-Os03g01800	0.277425	4.3e-22	1.16535
LOC-Os12g02330	0.393333	5.71e-12	1.08531
LOC-Os04g58860	0.315475	6.82e-11	1.07772

## Sheet: Rice Phloem Markers
gene	average log2 fold change	adjusted p-value	expression enrichment
LOC-Os01g01520	2.28342	0	5.85246
LOC-Os01g04640	1.42576	0	7.14286
LOC-Os01g07500	0.892581	0	3.3125
LOC-Os01g07570	0.971573	0	2.97917
LOC-Os01g09860	0.839065	0	2.24675
LOC-Os01g36240	1.18893	0	7.92308
LOC-Os01g36660	0.896771	0	3.81481
LOC-Os01g39890	0.782922	0	2.84091
LOC-Os01g43844	1.26004	0	3.67568
LOC-Os01g45470	2.22051	0	5.94286
LOC-Os01g51290	1.14273	0	2.22727
LOC-Os01g51632	0.741833	0	2.7619
LOC-Os01g51920	1.19384	0	3.35556
LOC-Os01g52550	2.24668	0	7.25714
LOC-Os01g53294	0.852856	0	2.35165
LOC-Os01g55110	1.16921	0	5.32
LOC-Os01g56490	0.722983	0	2.32308
LOC-Os01g62260	1.27479	0	1.93662
LOC-Os01g72009	1.40193	0	6.125
LOC-Os01g72520	0.875579	0	2.56923
LOC-Os01g74300	2.11225	0	2.38043
LOC-Os02g02890	1.02209	0	1.84694
LOC-Os02g03700	1.07272	0	2.4375
LOC-Os02g03960	1.34204	0	4.55882
LOC-Os02g08010	0.965933	0	3.11364
LOC-Os02g10290	1.1444	0	4.06
LOC-Os02g12750	0.720375	0	2.56
LOC-Os02g14900	2.02776	0	9.07407
LOC-Os02g32814	1.03153	0	3.37143
LOC-Os02g44370	0.792788	0	3
LOC-Os02g44860	0.88279	0	3.2381
LOC-Os02g51110	2.36512	0	8.52174
LOC-Os02g56280	0.694796	0	2.20238
LOC-Os03g01170	1.66529	0	4.475
LOC-Os03g02970	1.07806	0	3.25
LOC-Os03g04220	1.57905	0	6.70588
LOC-Os03g07480	3.02341	0	6.22222
LOC-Os03g09940	1.75122	0	4.84444
LOC-Os03g12064	0.70223	0	1.9918
LOC-Os03g12290	1.79582	0	5.81818
LOC-Os03g25790	1.02345	0	5.28
LOC-Os03g38740	0.8643	0	3.375
LOC-Os03g44710	0.812063	0	2.68
LOC-Os03g45340	1.88614	0	6.14286
LOC-Os03g46660	1.09905	0	2.22222
LOC-Os03g49830	1.87896	0	8.16667
LOC-Os03g54000	1.09239	0	3.13043
LOC-Os03g60850	2.18846	0	8
LOC-Os04g36040	1.87841	0	6.14815
LOC-Os04g36050	0.815546	0	2.17172
LOC-Os04g37990	2.18917	0	11.7778
LOC-Os04g38026	1.4355	0	3.82051
LOC-Os04g49890	0.954666	0	3.425
LOC-Os04g52320	0.878496	0	2.62295
LOC-Os04g52460	0.862197	0	2.60759
LOC-Os04g52479	0.726229	0	2.15152
LOC-Os04g55800	1.83637	0	3
LOC-Os05g02250	0.902153	0	2.70312
LOC-Os05g04000	1.20476	0	8.07143
LOC-Os05g11510	0.891423	0	2.97619
LOC-Os05g16670	1.09986	0	3.87179
LOC-Os05g33310	1.09518	0	2.9661
LOC-Os05g33320	1.06905	0	3.93333
LOC-Os05g34980	3.01713	0	7.21053
LOC-Os05g44210	2.58222	0	9.27027
LOC-Os05g50420	0.700122	0	1.69406
LOC-Os06g01966	2.2374	0	6.4186
LOC-Os06g02019	1.28963	0	2.17797
LOC-Os06g02780	2.77608	0	9.84615
LOC-Os06g02810	1.43743	0	9.58333
LOC-Os06g02900	2.83439	0	4.53571
LOC-Os06g05160	3.19776	0	7.05556
LOC-Os06g16300	1.09351	0	4.42308
LOC-Os06g17890	1.76099	0	10.3333
LOC-Os06g34020	1.56352	0	11.9091
LOC-Os06g34730	0.888372	0	3.16216
LOC-Os06g42030	1.30918	0	3.69643
LOC-Os06g46670	0.761038	0	3.08571
LOC-Os06g50340	1.82506	0	8.86364
LOC-Os06g51270	0.744599	0	1.93333
LOC-Os07g01310	0.812486	0	2.56364
LOC-Os07g10530	0.678749	0	2.5
LOC-Os07g23640	1.95237	0	2.95714
LOC-Os07g32510	0.88432	0	3.9697
LOC-Os07g42714	0.777109	0	2.91667
LOC-Os08g01670	1.19738	0	3.61702
LOC-Os08g07010	1.67087	0	10.5714
LOC-Os08g25310	0.676842	0	2.59184
LOC-Os08g32500	1.00342	0	7.76923
LOC-Os08g36860	0.950921	0	2.91892
LOC-Os08g41440	0.858061	0	2.50877
LOC-Os09g21340	1.02809	0	2.8961
LOC-Os09g28510	1.14094	0	6.86667
LOC-Os09g33559	1.34508	0	3.65517
LOC-Os09g36580	1.49387	0	6.56
LOC-Os10g05600	0.97723	0	2.63492
LOC-Os10g07480	0.725731	0	3.05263
LOC-Os10g36924	1.78898	0	3.27941
LOC-Os10g39170	1.29697	0	3.03333
LOC-Os11g07600	2.16305	0	6.46667
LOC-Os11g09020	1.86131	0	3.17241
LOC-Os11g12620	1.38524	0	10.8333
LOC-Os11g12740	1.80486	0	9.08696
LOC-Os12g05260	1.64592	0	3.17708
LOC-Os12g08090	1.61299	0	3.23288
LOC-Os12g08130	2.05302	0	4.10526
LOC-Os12g29220	2.31192	0	3.52381
LOC-Os12g38120	1.35122	0	3.8
LOC-Os12g38140	1.57728	0	1.55556
LOC-Os12g38150	2.04632	0	3.46364
LOC-Os12g39640	0.867562	0	4.03704
LOC-Os01g17160	1.53536	0	11.4
LOC-Os01g34880	1.59208	0	11.6667
LOC-Os02g17680	1.36282	0	8.4375
LOC-Os02g17780	1.94374	0	12.0909
LOC-Os02g28074	1.29095	0	11.7
LOC-Os03g15530	1.47456	0	8.75
LOC-Os04g07890	1.68856	0	13.8889
LOC-Os05g14010	1.31065	0	12.5
LOC-Os06g02960	1.64242	0	12
LOC-Os06g16330	1.85472	0	8.03704
LOC-Os06g18990	2.42339	0	13.3529
LOC-Os06g25950	1.32593	0	14.625
LOC-Os01g13000	1.20969	0	7.11111
LOC-Os01g34890	1.65642	0	11.0833
LOC-Os04g14220	2.19335	0	18.5
LOC-Os04g14304	1.75394	0	17.5714
LOC-Os04g32940	1.72364	0	14.8571
LOC-Os06g40510	1.08135	0	4.25
LOC-Os10g14870	1.82488	0	9.58333
LOC-Os06g45020	0.760766	1.66e-300	2.61364
LOC-Os01g19170	0.584748	1.99e-300	2.75
LOC-Os04g58504	0.67759	2.04e-300	2.55319
LOC-Os05g42350	0.681571	2.34e-299	2.23944
LOC-Os03g11010	0.690049	3.94e-296	2.62791
LOC-Os01g56140	0.637779	3.28e-295	1.77215
LOC-Os12g04500	0.792912	2.17e-292	2.17105
LOC-Os10g40390	0.658423	9.76e-281	2.54545
LOC-Os10g36060	0.741176	1.16e-280	1.875
LOC-Os02g45650	0.653738	5.15e-274	2.38182
LOC-Os09g29239	0.73644	6.37e-273	2.1831
LOC-Os05g32544	0.730434	9.54e-263	1.8254
LOC-Os03g19200	0.72135	1.94e-262	1.95918
LOC-Os06g12310	1.0729	1.89e-261	1.94624
LOC-Os04g40040	0.661474	1.42e-258	2.10256
LOC-Os02g03790	0.649577	6.3e-255	2.14493
LOC-Os01g59180	0.67865	1.25e-253	1.94949
LOC-Os04g56160	1.10221	1.27e-253	1.33427
LOC-Os02g03840	0.65949	2.3e-253	1.68047
LOC-Os01g71114	0.657688	1.5e-249	2.29091
LOC-Os05g28870	0.734554	2.39e-249	1.90196
LOC-Os09g22505	0.637461	3.09e-248	1.66667
LOC-Os07g32600	0.632745	2.12e-245	2
LOC-Os01g02200	0.653444	2.9e-245	2.33333
LOC-Os03g21040	0.767604	6.89e-241	1.9
LOC-Os10g10300	0.61376	7.07e-241	2.27273
LOC-Os03g17310	0.605424	1.01e-238	1.83761
LOC-Os11g34650	0.549298	1.15e-237	2.44444
LOC-Os03g49610	0.677559	7.04e-235	1.96629
LOC-Os09g02650	0.64978	3.63e-234	1.71233
LOC-Os07g38290	0.66468	3.54e-226	2.04054
LOC-Os11g41150	0.729141	2.2e-222	2.0411
LOC-Os01g36640	0.577578	1.99e-221	2.18644
LOC-Os10g41260	0.708882	3.35e-220	2.22222
LOC-Os01g54080	0.574669	2.45e-215	2.125
LOC-Os03g50860	0.548991	2.75e-215	2.18644
LOC-Os05g37730	0.59813	1.3e-214	2.02778
LOC-Os02g22190	0.582222	8.67e-214	2.38636
LOC-Os02g48010	0.493879	4.88e-213	1.38838
LOC-Os04g18010	0.564593	1.41e-212	1.90217
LOC-Os03g45280	0.933649	6.52e-212	1.63158
LOC-Os06g15779	0.55995	3.46e-209	2.12903
LOC-Os02g35180	0.604293	1.59e-207	1.48333
LOC-Os10g04342	0.508967	1.9e-207	1.64242
LOC-Os02g30310	0.538206	4.59e-207	1.97403
LOC-Os12g06260	0.741628	3.13e-203	1.56354
LOC-Os06g14406	0.494393	3.36e-203	1.57216
LOC-Os06g38970	0.558622	5.68e-203	1.84
LOC-Os12g02250	0.688759	1.02e-200	2.04545
LOC-Os08g42400	0.582529	2.67e-200	1.97403
LOC-Os04g58470	0.563666	3.01e-200	2.19231
LOC-Os05g27304	0.898044	2.13e-197	1.69531
LOC-Os04g54430	0.543966	2.9e-197	1.7963
LOC-Os08g34280	0.673218	3.21e-195	1.90476
LOC-Os04g21110	0.501294	7.24e-193	1.97368
LOC-Os04g57970	0.562695	1.06e-192	1.98611
LOC-Os01g35930	0.518852	7.63e-189	1.71774
LOC-Os10g35960	0.635836	1.33e-188	1.9359
LOC-Os04g45800	0.506989	3.59e-187	1.96
LOC-Os03g43510	0.697265	5.38e-186	2.09091
LOC-Os09g24440	0.428942	3.41e-183	1.42756
LOC-Os04g48760	0.559444	7.02e-181	2.13208
LOC-Os08g24946	0.484683	1e-180	1.57062
LOC-Os01g14580	0.554029	3.85e-180	2.06897
LOC-Os05g43690	0.639391	2.17e-178	1.66667
LOC-Os03g59240	0.515756	1.02e-177	2
LOC-Os02g12480	0.646736	3.92e-174	1.38462
LOC-Os11g36470	0.499044	1.16e-173	1.66418
LOC-Os03g10620	0.625742	8.22e-172	1.66935
LOC-Os08g01930	0.479944	8.34e-171	1.8
LOC-Os08g27040	0.538709	3.33e-169	1.66929
LOC-Os10g28210	0.633067	1.73e-168	2.07547
LOC-Os10g02630	0.485015	6.25e-168	1.6746
LOC-Os07g31450	0.469726	5.97e-167	1.56213
LOC-Os06g36740	0.517963	3.52e-166	2
LOC-Os02g26984	0.479818	1.56e-164	1.7451
LOC-Os04g43070	0.840959	1.32e-163	1.69444
LOC-Os09g11450	0.502979	3.61e-163	2.01724
LOC-Os03g52090	0.485804	4.22e-160	2.03636
LOC-Os01g69850	0.456095	8.34e-158	1.56442
LOC-Os02g14730	0.477396	1.17e-157	1.90141
LOC-Os01g09320	0.57622	1.78e-157	1.6087
LOC-Os03g57160	0.487483	1.22e-156	2
LOC-Os03g01890	0.469929	2.1e-156	1.93846
LOC-Os01g10610	0.508669	2.45e-156	1.84615
LOC-Os12g40890	0.563111	5.15e-155	1.72277
LOC-Os09g16920	0.628468	6.02e-154	1.57746
LOC-Os05g51500	0.448263	3.61e-153	1.49741
LOC-Os12g36180	0.451894	3.31e-152	1.51648
LOC-Os12g39380	0.530451	3.49e-152	1.66102
LOC-Os01g48180	0.457282	4.19e-152	1.87671
LOC-Os09g07300	0.484401	3.34e-149	1.89706
LOC-Os02g52280	0.487997	9.06e-148	1.90769
LOC-Os12g41820	0.489883	5.44e-147	1.71569
LOC-Os10g35770	0.832378	1.1e-146	1.56643
LOC-Os05g02070	1.36014	2.24e-146	1.55224
LOC-Os05g40200	0.46526	5.34e-146	2.04
LOC-Os08g37350	0.477264	9.5e-144	1.85507
LOC-Os08g37130	0.582743	1.02e-143	1.59091
LOC-Os09g07294	0.468052	9.95e-143	1.63866
LOC-Os07g29620	0.529941	2.49e-142	1.71875
LOC-Os04g45834	0.584655	6.6e-142	1.64912
LOC-Os04g15690	0.77224	2.05e-139	1.8169
LOC-Os02g02290	0.449996	2.74e-139	1.56552
LOC-Os02g20410	0.461089	1.24e-138	1.82432
LOC-Os09g27030	0.541847	3.1e-138	1.48352
LOC-Os03g53630	0.436436	1.38e-136	1.71277
LOC-Os07g20410	0.410847	9.75e-136	1.74444
LOC-Os05g05690	0.434036	1.52e-132	1.96226
LOC-Os08g44510	0.441067	3.32e-131	1.8
LOC-Os08g40180	0.516909	9.98e-131	1.47647
LOC-Os06g36180	0.671906	2.34e-130	1.61404
LOC-Os12g34012	0.595224	2.19e-129	1.46893
LOC-Os07g39750	0.587755	8.55e-129	1.63462
LOC-Os05g33390	0.453746	8.73e-128	1.80556
LOC-Os10g41560	0.434507	1e-127	1.67
LOC-Os05g25310	0.444113	5.03e-127	1.7561
LOC-Os03g04340	0.487788	8.49e-126	1.46111
LOC-Os01g09246	0.438183	1.34e-125	1.75309
LOC-Os03g63040	0.389845	4.26e-125	1.56618
LOC-Os03g58910	0.477773	8.44e-125	1.94231
LOC-Os07g08070	0.45642	2.55e-124	1.78082
LOC-Os03g49180	0.403949	1.3e-122	1.94231
LOC-Os03g01350	0.35471	1.75e-122	1.5125
LOC-Os01g29230	0.400531	2.34e-122	1.64151
LOC-Os11g37670	0.490066	2.79e-122	1.80597
LOC-Os07g07680	0.419977	2.29e-121	1.75641
LOC-Os07g01100	0.437998	5.58e-121	1.71429
LOC-Os06g43170	0.447788	1.48e-120	1.57258
LOC-Os01g01570	0.378933	5.33e-120	1.69663
LOC-Os01g54010	0.408708	9.78e-120	1.90566
LOC-Os01g48960	0.435049	1.45e-119	1.44792
LOC-Os01g43380	0.440536	2.7e-119	1.81818
LOC-Os06g20370	0.435538	8.09e-119	1.89091
LOC-Os02g32160	0.415242	1.47e-118	1.65657
LOC-Os08g32100	0.399676	2.33e-118	1.52027
LOC-Os09g07900	0.404675	2.2e-117	1.71429
LOC-Os02g21269	0.394018	3.12e-117	1.65979
LOC-Os12g43560	0.420167	5.11e-117	1.65263
LOC-Os07g22390	0.418626	1.15e-116	1.70115
LOC-Os03g06510	0.45308	1.16e-116	1.62376
LOC-Os09g37910	0.381019	3.69e-116	1.54887
LOC-Os02g48110	0.394917	6.25e-116	1.54962
LOC-Os06g08480	0.407948	1.7e-115	1.61111
LOC-Os07g49280	0.389932	3.35e-115	1.875
LOC-Os02g57650	0.392657	4.93e-115	1.71084
LOC-Os10g21940	0.448225	1.7e-114	1.59459
LOC-Os03g32314	0.448725	2.2e-114	1.80303
LOC-Os05g07670	0.438218	7.11e-114	1.61765
LOC-Os04g59190	1.37513	1.36e-113	1.71233
LOC-Os02g53700	0.425785	1.38e-113	1.75714
LOC-Os02g02870	0.477957	1.52e-113	1.81667
LOC-Os01g61780	0.386116	1.89e-113	1.70238
LOC-Os07g40580	0.472353	4.35e-113	1.54331
LOC-Os02g55870	0.441598	4.68e-113	1.83607
LOC-Os01g11900	0.364596	3.17e-112	1.46067
LOC-Os06g43210	0.398113	3.23e-111	1.48148
LOC-Os10g10500	0.393942	6.95e-111	1.47561
LOC-Os04g28480	0.403334	1.72e-110	1.63636
LOC-Os05g06470	0.36235	5.12e-110	1.83607
LOC-Os02g54990	0.422781	7.91e-109	1.33333
LOC-Os03g31290	0.399492	4.03e-108	1.85185
LOC-Os02g28830	0.415374	4.47e-108	1.78462
LOC-Os11g09329	0.402737	5.04e-108	1.80645
LOC-Os01g68324	0.39914	7.34e-108	1.54264
LOC-Os07g04530	0.370137	8.56e-108	1.61538
LOC-Os11g20330	0.379636	9.51e-108	1.64894
LOC-Os04g52020	0.385234	9.78e-108	1.6962
LOC-Os01g09252	0.366834	3.89e-107	1.64835
LOC-Os04g44430	0.360209	2.89e-104	1.77273
LOC-Os05g02530	0.479055	3.35e-104	1.48592
LOC-Os01g46169	0.530007	1.51e-103	1.83636
LOC-Os02g14500	0.398809	2.71e-103	1.78333
LOC-Os11g05050	0.505981	3.11e-102	1.46939
LOC-Os05g48820	0.378571	5.72e-102	1.57658
LOC-Os04g13470	0.377682	2.03e-101	1.69231
LOC-Os01g01960	0.354959	1.91e-100	1.53659
LOC-Os12g34094	0.40101	3.24e-100	1.58095
LOC-Os05g43060	0.340065	4.01e-100	1.405
LOC-Os08g06550	0.470512	5.32e-100	1.67089
LOC-Os02g51040	0.46704	8.29e-100	1.72727
LOC-Os06g43790	0.378326	2.56e-99	1.63636
LOC-Os09g26660	0.361668	2.79e-99	1.63043
LOC-Os12g40900	0.392561	4.35e-99	1.62766
LOC-Os01g71300	0.393216	1.51e-98	1.57426
LOC-Os07g31270	0.384598	1.91e-98	1.75
LOC-Os12g20144	0.333554	3.47e-98	1.61702
LOC-Os01g42700	0.378778	1.81e-97	1.55856
LOC-Os01g11070	0.331239	5.19e-97	1.81818
LOC-Os12g30540	0.354306	7.78e-97	1.60638
LOC-Os12g37860	0.354631	1.65e-96	1.66667
LOC-Os08g05840	0.335293	2.01e-96	1.42697
LOC-Os07g09580	0.369881	2.17e-96	1.65854
LOC-Os09g09360	0.337871	2.35e-96	1.62366
LOC-Os11g19700	0.374113	4.46e-96	1.75
LOC-Os02g47970	0.343739	1.79e-95	1.51181
LOC-Os06g01960	0.411602	5.18e-95	1.39267
LOC-Os02g42134	0.355793	5.39e-95	1.77193
LOC-Os10g29560	0.280473	1.32e-94	1.32616
LOC-Os01g67240	0.386352	8.34e-94	1.7541
LOC-Os05g12680	0.385604	1.6e-93	1.45695
LOC-Os02g26650	0.377143	2.03e-93	1.53509
LOC-Os08g22864	0.35103	1.44e-92	1.56731
LOC-Os08g06480	0.359407	1.48e-92	1.49618
LOC-Os09g03090	0.356963	2.02e-92	1.72308
LOC-Os03g40830	0.351461	4.57e-92	1.42286
LOC-Os05g11770	0.330365	6.54e-92	1.6
LOC-Os03g40010	0.34222	1.19e-91	1.44025
LOC-Os01g68810	0.342858	2.24e-91	1.62791
LOC-Os02g25580	0.36717	2.78e-91	1.66234
LOC-Os05g26990	0.313332	7.67e-91	1.44654
LOC-Os05g23600	0.351492	1.55e-90	1.61111
LOC-Os05g02310	0.363525	2.15e-90	1.60465
LOC-Os11g32470	0.353343	3.14e-90	1.75
LOC-Os05g37500	0.355594	1.66e-89	1.63415
LOC-Os03g35340	0.373565	2.04e-89	1.66216
LOC-Os07g37750	0.368249	2.67e-89	1.58696
LOC-Os10g30970	0.354422	3.71e-89	1.72581
LOC-Os03g31730	0.331276	4.04e-89	1.49231
LOC-Os11g20239	0.352809	3.38e-88	1.53153
LOC-Os11g23170	0.330299	1.16e-87	1.73333
LOC-Os06g41060	0.402339	7.23e-87	1.70968
LOC-Os06g23504	0.350793	8.21e-87	1.74138
LOC-Os11g25980	0.330882	1.26e-86	1.72581
LOC-Os01g60440	0.3485	2.91e-86	1.63636
LOC-Os02g39920	0.356034	3.04e-86	1.52252
LOC-Os11g31890	0.339287	2.52e-85	1.68657
LOC-Os01g61930	0.331785	3.33e-85	1.64865
LOC-Os04g20220	0.329032	5.21e-85	1.54369
LOC-Os03g20980	0.358123	7.14e-85	1.58427
LOC-Os06g19730	0.378753	8.13e-85	1.5625
LOC-Os09g04504	0.335805	1e-84	1.64865
LOC-Os07g42410	0.334022	1.49e-84	1.63636
LOC-Os01g62244	0.433169	2.5e-84	1.5567
LOC-Os04g28090	0.34899	2.55e-84	1.6
LOC-Os12g38400	0.373506	5.43e-84	1.5977
LOC-Os02g22370	0.339807	1.08e-83	1.68657
LOC-Os05g50370	0.335346	1.8e-83	1.50435
LOC-Os08g32870	0.339112	9.25e-83	1.65714
LOC-Os03g51020	0.343189	3.96e-82	1.5
LOC-Os07g46590	0.335712	1.14e-81	1.42953
LOC-Os05g28300	0.327962	1.31e-81	1.57778
LOC-Os01g51540	0.37964	7.74e-81	1.59756
LOC-Os05g41510	0.296456	1.01e-80	1.44138
LOC-Os05g03760	0.346852	1.08e-80	1.47541
LOC-Os02g50970	0.324377	1.3e-80	1.62025
LOC-Os01g27040	0.348767	1.43e-80	1.57955
LOC-Os08g39980	0.35341	1.5e-80	1.7
LOC-Os01g13800	0.320276	1.87e-80	1.58824
LOC-Os03g27820	0.330725	9.39e-80	1.64286
LOC-Os05g43280	0.299043	1.18e-79	1.4878
LOC-Os06g25500	0.318664	5.53e-79	1.52941
LOC-Os03g17180	0.338968	1.5e-78	1.47581
LOC-Os10g11870	0.348269	2.17e-78	1.64179
LOC-Os06g51250	0.305011	2.28e-78	1.48739
LOC-Os03g47760	0.296774	1.16e-77	1.67692
LOC-Os06g47600	0.452779	1.26e-77	1.47899
LOC-Os06g37160	0.353405	1.34e-77	1.41447
LOC-Os06g02440	0.319168	1.82e-77	1.67188
LOC-Os01g70020	0.344405	4.11e-77	1.63889
LOC-Os10g37190	0.317508	1.31e-76	1.4955
LOC-Os02g58590	0.318948	1.56e-76	1.5618
LOC-Os10g20630	0.319427	1.88e-76	1.39634
LOC-Os10g42020	1.31599	1.91e-76	1.53086
LOC-Os05g14170	0.318923	1.99e-76	1.44118
LOC-Os04g57890	0.342364	2.5e-75	1.48673
LOC-Os04g32030	0.346501	4.99e-75	1.35294
LOC-Os12g39660	0.330539	1.98e-74	1.50495
LOC-Os12g07670	0.330376	4.64e-74	1.48214
LOC-Os04g56740	0.305716	5.99e-74	1.58537
LOC-Os07g46370	0.299668	1.79e-73	1.49541
LOC-Os07g45064	0.310739	8.58e-73	1.62319
LOC-Os03g46950	0.309911	1e-72	1.625
LOC-Os09g13630	0.3242	1.59e-72	1.60563
LOC-Os08g40260	0.310508	7.27e-72	1.5
LOC-Os03g48940	0.344953	1.02e-71	1.63077
LOC-Os02g33490	0.315211	1.79e-71	1.54444
LOC-Os04g55960	0.298608	1.99e-71	1.42647
LOC-Os07g30774	0.290697	2.84e-71	1.60274
LOC-Os03g58070	0.299008	3.8e-71	1.5
LOC-Os01g15900	0.35491	2.48e-70	1.42336
LOC-Os05g03140	0.322601	3.52e-70	1.36517
LOC-Os04g08800	0.304576	5.6e-70	1.52128
LOC-Os07g02810	0.310183	6.97e-70	1.66129
LOC-Os07g29450	0.303389	1.13e-69	1.62121
LOC-Os12g44360	0.329046	1.38e-68	1.51579
LOC-Os02g04020	0.295499	1.57e-68	1.58442
LOC-Os01g46710	0.285241	2.45e-68	1.45833
LOC-Os07g28940	0.282277	1.22e-67	1.5
LOC-Os12g41900	0.280047	2.86e-67	1.47664
LOC-Os03g06835	0.273574	4.58e-67	1.625
LOC-Os03g22900	0.284617	1.45e-66	1.52874
LOC-Os05g05160	0.292768	1.52e-66	1.59155
LOC-Os12g08564	0.454719	2.48e-66	1.38158
LOC-Os03g10200	0.29029	2.67e-66	1.60606
LOC-Os10g28610	0.329804	3.15e-66	1.45536
LOC-Os08g16830	0.409784	4.19e-66	1.46667
LOC-Os12g24080	0.295491	4.76e-66	1.55556
LOC-Os08g21760	0.313391	6.44e-66	1.57333
LOC-Os08g23440	0.284295	9.59e-66	1.52941
LOC-Os04g52960	0.284338	1.19e-65	1.61905
LOC-Os06g20040	0.405922	1.29e-65	1.33714
LOC-Os04g51960	0.277101	1.56e-64	1.55
LOC-Os01g17250	0.278896	3.37e-64	1.43966
LOC-Os05g18770	0.297008	4.05e-64	1.56757
LOC-Os05g34540	0.281958	6.12e-64	1.55
LOC-Os08g33050	0.318952	1.47e-63	1.53846
LOC-Os06g19980	0.251842	2.89e-63	1.50562
LOC-Os09g26830	0.317332	3.53e-63	1.53846
LOC-Os03g11460	0.276669	4.17e-63	1.5443
LOC-Os05g03550	0.288833	9.54e-63	1.45536
LOC-Os05g39650	0.294517	1.51e-62	1.49462
LOC-Os11g43970	0.28385	1.84e-62	1.53012
LOC-Os10g31770	0.276958	2.02e-62	1.59375
LOC-Os07g10830	0.298404	1.58e-61	1.43363
LOC-Os08g05940	0.308072	1.64e-61	1.58462
LOC-Os06g27650	0.279291	5.94e-61	1.52381
LOC-Os12g37720	0.261223	6.09e-61	1.58462
LOC-Os05g33810	0.285207	8.01e-61	1.6129
LOC-Os08g08210	0.262744	1.11e-60	1.59375
LOC-Os01g23590	0.275736	1.33e-60	1.5443
LOC-Os03g32499	0.273242	1.78e-60	1.38621
LOC-Os06g03970	0.328115	2.27e-59	1.39231
LOC-Os03g14250	0.256955	6.57e-59	1.26336
LOC-Os01g67480	0.313512	7.38e-59	1.45918
LOC-Os08g37840	0.492087	1.2e-58	1.44554
LOC-Os09g02170	0.285913	1.78e-58	1.51899
LOC-Os08g40250	0.250885	2.37e-58	1.5
LOC-Os03g56790	0.297637	2.15e-57	1.56716
LOC-Os04g51690	0.289151	7.6e-57	1.56923
LOC-Os04g42840	0.283508	1.07e-56	1.55714
LOC-Os09g32250	0.283455	1.23e-56	1.5873
LOC-Os02g56880	0.27415	3.09e-56	1.52055
LOC-Os03g11720	0.272535	3.54e-56	1.47826
LOC-Os03g47930	0.262564	4.77e-56	1.5
LOC-Os09g02700	0.290248	7.38e-56	1.33333
LOC-Os01g64970	0.286687	1.6e-55	1.56061
LOC-Os05g51830	0.289772	2.12e-55	1.48315
LOC-Os02g01070	0.26083	1.41e-54	1.46667
LOC-Os12g34010	0.281496	1.77e-54	1.42991
LOC-Os02g19820	0.495789	7.29e-54	1.21901
LOC-Os01g19470	0.271628	3.38e-53	1.46154
LOC-Os03g06940	0.28991	3.85e-53	1.39496
LOC-Os10g24094	0.258276	6.19e-53	1.56061
LOC-Os03g17084	0.262835	7.12e-53	1.56061
LOC-Os03g31706	0.27497	1.35e-52	1.54412
LOC-Os09g08910	0.298246	3.65e-52	1.23616
LOC-Os05g48620	0.271662	1.17e-51	1.43878
LOC-Os03g24339	0.272492	2.33e-51	1.50667
LOC-Os02g49080	0.273921	3.35e-51	1.42718
LOC-Os08g16810	0.298158	3.81e-51	1.50667
LOC-Os01g12650	0.29162	8.19e-51	1.29231
LOC-Os02g11830	0.267089	1.73e-50	1.45652
LOC-Os05g49890	0.365795	1.95e-50	1.52239
LOC-Os02g56270	0.264579	7.06e-50	1.45882
LOC-Os12g42876	0.274188	4.14e-49	1.46341
LOC-Os09g29930	0.277879	4.11e-48	1.5
LOC-Os02g37590	0.265588	1.45e-47	1.39286
LOC-Os06g01934	0.290466	2.54e-47	1.44828
LOC-Os01g58550	0.25597	2.81e-47	1.3622
LOC-Os06g36700	0.270565	1.06e-44	1.46753
LOC-Os03g17760	0.324922	1.66e-44	1.43902
LOC-Os03g14570	0.30036	3.36e-43	1.36441
LOC-Os07g40940	0.250656	5.97e-43	1.20066
LOC-Os09g29270	0.250093	5.02e-42	1.45946
LOC-Os03g08220	0.27118	2.38e-41	1.45833
LOC-Os07g07990	0.30278	1.1e-37	1.26901
LOC-Os09g31130	0.296935	6.62e-35	1.38554
LOC-Os03g05520	0.262517	2.29e-34	1.25714
LOC-Os02g10700	0.319494	3.27e-34	1.14485
LOC-Os05g08770	0.280873	5.57e-31	1.375
LOC-Os03g12670	0.358107	1.19e-27	1.14014
LOC-Os02g41904	0.444248	4.54e-24	1.26316
LOC-Os02g44108	0.438637	7.74e-14	1.15385
LOC-Os03g55350	0.302282	1.1e-13	1.19512
LOC-Os05g11910	0.372967	1.79e-10	1.08333
LOC-Os02g51620	0.251106	2.67e-09	1.175

## Sheet: Rice Xylem Markers
gene	average log2 fold change	adjusted p-value	expression enrichment
LOC-Os01g11010	2.11496	0	18.2857
LOC-Os01g14670	1.96489	0	2.10732
LOC-Os01g50750	0.977134	0	3.89655
LOC-Os01g51570	2.27625	0	11.7273
LOC-Os01g54620	1.06607	0	2.01775
LOC-Os01g62490	3.4228	0	8.59375
LOC-Os01g67090	1.37857	0	3
LOC-Os01g73980	3.68811	0	3.90385
LOC-Os02g02320	2.26671	0	3.21094
LOC-Os03g09850	1.48184	0	5.23077
LOC-Os03g25150	1.19656	0	2.79167
LOC-Os03g25440	2.48449	0	4.28378
LOC-Os03g63390	2.92922	0	5.76471
LOC-Os04g40510	2.11952	0	3.67647
LOC-Os04g54390	2.47188	0	10.8571
LOC-Os05g01810	3.91038	0	5.68919
LOC-Os05g25480	1.4938	0	6
LOC-Os05g38420	3.36067	0	8.24
LOC-Os05g51570	1.68699	0	5
LOC-Os06g11310	2.85447	0	4.83636
LOC-Os07g01370	3.77923	0	6.1129
LOC-Os07g48750	2.84547	0	8.68182
LOC-Os08g01690	3.43393	0	10.1111
LOC-Os08g28970	1.70121	0	8.82353
LOC-Os08g33710	1.45831	0	1.97191
LOC-Os09g25490	1.09098	0	2.38596
LOC-Os10g25090	1.26676	0	2.58904
LOC-Os10g32980	1.33992	0	2.35172
LOC-Os12g03470	2.01661	0	3.03922
LOC-Os02g35020	1.61061	0	34
LOC-Os02g05744	1.03856	5.19e-299	2.65625
LOC-Os03g18140	1.26753	6.31e-282	2.04132
LOC-Os01g62480	1.09076	1.7e-267	2.93182
LOC-Os01g52550	1.03491	8.33e-256	2.77083
LOC-Os05g19670	1.11859	1.6e-251	3.12121
LOC-Os01g15830	1.11636	3.11e-238	1.9058
LOC-Os04g33450	0.874695	2.88e-227	3.02941
LOC-Os03g09230	1.00114	2.89e-223	2.78049
LOC-Os10g21670	0.522244	1.75e-221	1.32277
LOC-Os05g12640	0.608305	2.63e-221	1.3413
LOC-Os06g01966	0.965586	3.9e-210	2.46429
LOC-Os02g44630	0.762572	7.16e-206	1.35917
LOC-Os02g08100	0.91451	1.05e-204	2.1
LOC-Os06g45500	0.936391	5.1e-202	2.5098
LOC-Os06g11490	0.893355	6.94e-202	1.50545
LOC-Os09g01000	0.500461	1.39e-197	1.33909
LOC-Os04g24600	0.984603	1.43e-197	1.96296
LOC-Os04g15690	0.862616	2.82e-186	2.19444
LOC-Os03g53800	0.591458	3.51e-183	1.33256
LOC-Os09g00999	0.480793	3.13e-181	1.34056
LOC-Os08g06100	0.799642	3.8e-177	1.43945
LOC-Os01g70200	0.861768	4.58e-175	1.96939
LOC-Os03g60340	0.921737	2.75e-165	1.42322
LOC-Os06g02780	0.922611	3.55e-163	2.55
LOC-Os08g41280	0.833258	1.29e-159	1.65455
LOC-Os10g41340	0.871497	2e-156	2.15625
LOC-Os01g02150	0.553501	2.76e-150	1.31296
LOC-Os02g50490	0.772594	2.41e-146	1.8866
LOC-Os07g01660	0.659268	1.33e-142	1.39726
LOC-Os06g05160	0.935902	1.21e-139	2.01333
LOC-Os04g33990	0.65736	1.8e-138	1.32353
LOC-Os07g26690	0.493767	8.95e-138	1.2521
LOC-Os08g34280	0.945219	2.55e-137	1.93023
LOC-Os06g45380	0.724187	1.44e-136	2.13115
LOC-Os01g62980	0.807379	8.71e-136	2.10938
LOC-Os02g09490	0.68534	6.58e-135	2.27083
LOC-Os10g16974	0.865735	1.53e-133	1.412
LOC-Os05g24550	0.792086	7.14e-133	1.50739
LOC-Os05g04584	0.686882	8.47e-131	2.14035
LOC-Os11g02400	0.440244	8.81e-130	1.31436
LOC-Os02g41630	0.633102	8.29e-128	1.09184
LOC-Os01g02010	0.680708	2.64e-127	1.77982
LOC-Os02g33550	0.577092	2.18e-124	1.34718
LOC-Os12g38150	0.794797	1.73e-122	1.69048
LOC-Os12g02310	0.31975	5.9e-122	1.27331
LOC-Os01g04050	0.460632	1.25e-121	1.21
LOC-Os08g08970	0.600979	8.26e-117	1.24194
LOC-Os02g10290	0.673692	3.29e-115	2.05085
LOC-Os01g57968	0.364586	3.48e-113	1.33509
LOC-Os05g33140	0.425119	9.43e-113	1.34451
LOC-Os01g24710	0.573824	1.78e-110	1.3913
LOC-Os11g02424	0.329492	1.72e-109	1.1456
LOC-Os07g44250	0.857114	2.03e-109	1.76768
LOC-Os01g53294	0.729634	5.58e-108	1.76289
LOC-Os05g06720	0.715826	1.02e-106	2.01695
LOC-Os06g47340	0.660766	1.32e-106	1.40084
LOC-Os05g40010	0.841256	2.6e-105	1.64754
LOC-Os04g34170	0.400991	1.08e-104	1.27805
LOC-Os09g30486	0.617775	4.15e-104	1.73267
LOC-Os01g03360	0.291332	8.37e-104	1.2616
LOC-Os04g56160	0.341784	1.19e-103	1.31389
LOC-Os04g38220	0.650734	7.89e-103	1.64516
LOC-Os03g05290	0.318394	1.37e-101	1.1021
LOC-Os05g49200	0.72118	2.65e-101	1.54194
LOC-Os02g41650	0.545249	2.47e-100	1.44651
LOC-Os03g38050	0.634911	8.9e-100	1.98333
LOC-Os11g07680	0.592202	3.34e-99	1.80723
LOC-Os11g33270	0.348201	2.06e-98	1.29815
LOC-Os06g06290	0.462795	1.96e-96	1.22727
LOC-Os03g53860	0.709193	8.23e-96	1.68932
LOC-Os05g04380	0.315793	1.59e-95	1.30846
LOC-Os06g30950	0.769496	6.82e-95	1.64348
LOC-Os11g02389	0.268007	8.07e-95	1.22453
LOC-Os01g03340	0.301296	3.36e-94	1.2389
LOC-Os05g33270	0.75658	1.64e-93	1.89231
LOC-Os02g22380	0.579701	7.18e-93	1.42995
LOC-Os05g04510	0.636911	1.61e-91	1.6
LOC-Os07g23640	0.690758	1.01e-90	1.79487
LOC-Os08g37670	0.463409	4.67e-90	1.36397
LOC-Os05g06780	0.832507	9.31e-90	1.96364
LOC-Os06g22960	0.322494	4.05e-89	1.12442
LOC-Os08g13920	0.28269	1.24e-88	1.15024
LOC-Os03g27230	0.579175	1.44e-88	1.94915
LOC-Os05g07650	0.705731	1.54e-88	1.59504
LOC-Os12g36240	0.456297	5.55e-86	1.35165
LOC-Os09g34320	0.569821	1.42e-85	1.67327
LOC-Os06g35970	0.25269	1.43e-85	1.31231
LOC-Os08g44270	0.588593	2.85e-85	1.43956
LOC-Os10g31320	0.43319	1.61e-83	1.42857
LOC-Os12g02340	0.449996	4.56e-83	1.32632
LOC-Os08g08980	0.552427	1.55e-82	1.27829
LOC-Os12g36210	0.45344	1.07e-80	1.33824
LOC-Os10g31330	0.386339	1.29e-80	1.37395
LOC-Os04g52260	0.517995	1.54e-80	1.26781
LOC-Os01g47780	0.437409	3.76e-80	1.21495
LOC-Os02g48870	0.673491	1.49e-79	1.84375
LOC-Os03g48180	0.51108	4.12e-78	1.38462
LOC-Os01g55830	0.515228	5.08e-76	1.35043
LOC-Os02g19820	0.585436	6.05e-75	1.33058
LOC-Os09g31430	0.321589	1.29e-71	1.31126
LOC-Os10g30790	0.79039	2.48e-71	1.59223
LOC-Os07g27810	0.389939	2.68e-69	1.18907
LOC-Os11g05860	0.416614	2.15e-68	1.30935
LOC-Os02g15230	0.630161	4.11e-67	1.46207
LOC-Os02g13660	0.268219	4.41e-67	1.27928
LOC-Os04g01140	0.760959	5.13e-67	1.68421
LOC-Os06g15760	0.531627	1.86e-66	1.75
LOC-Os01g03950	0.587196	1.56e-65	1.36181
LOC-Os05g44210	0.605191	1.61e-65	1.82456
LOC-Os11g07600	0.55833	1.05e-62	1.77049
LOC-Os05g15770	0.410436	1.9e-62	1.06207
LOC-Os02g36870	0.547952	2.59e-62	1.68421
LOC-Os12g42876	0.778875	3.68e-62	1.62195
LOC-Os04g28250	0.583577	5.76e-62	1.40994
LOC-Os12g10320	0.468989	9.31e-62	1.41143
LOC-Os02g27030	0.33528	1.14e-61	1.19762
LOC-Os04g46830	0.459049	1.78e-61	1.41176
LOC-Os06g42030	0.581351	1.82e-61	1.73846
LOC-Os01g06580	0.331831	7.03e-61	1.48529
LOC-Os06g06250	0.307954	8.64e-61	1.29861
LOC-Os11g07670	0.467408	1.49e-60	1.37173
LOC-Os11g24070	0.26973	6.13e-57	1.27097
LOC-Os06g02900	0.769895	1.21e-56	1.69118
LOC-Os02g02410	0.50856	4.66e-56	1.16919
LOC-Os09g24700	0.455171	7.88e-56	1.60465
LOC-Os10g40720	0.350159	1.21e-55	1.18052
LOC-Os05g11910	0.306765	1.72e-55	1.25466
LOC-Os05g27304	0.678936	7.13e-55	1.44697
LOC-Os04g57440	0.686596	2.9e-54	1.52525
LOC-Os01g21960	0.502023	3.82e-54	1.6125
LOC-Os02g41590	0.593921	4.2e-54	1.34054
LOC-Os02g02400	0.399849	5.03e-54	1.34783
LOC-Os05g25640	0.372049	4.03e-52	1.33333
LOC-Os06g49190	0.336624	6.6e-51	1.28947
LOC-Os02g10190	0.483925	6.87e-51	1.60256
LOC-Os05g29990	0.401018	7.7e-51	1.2875
LOC-Os02g51620	0.767775	8.76e-51	1.45378
LOC-Os02g50600	0.431431	2.45e-50	1.47107
LOC-Os03g39610	0.361294	1e-49	1.33659
LOC-Os02g03280	0.50791	1.15e-49	1.41912
LOC-Os11g26850	0.465221	5.49e-49	1.34254
LOC-Os08g38900	0.508353	1.57e-48	1.42105
LOC-Os06g01760	0.548151	2.68e-48	1.52688
LOC-Os01g59440	0.432312	3.08e-48	1.38462
LOC-Os12g06260	0.342224	4.73e-48	1.35484
LOC-Os01g11230	0.386896	4.85e-48	1.29114
LOC-Os10g40430	0.399996	1.9e-47	1.34392
LOC-Os04g57970	0.445996	2.29e-47	1.6
LOC-Os05g41440	0.464399	3.67e-47	1.42308
LOC-Os04g55650	0.384894	4.88e-47	1.25362
LOC-Os04g40040	0.458764	1.23e-46	1.57317
LOC-Os02g51710	0.302505	6.1e-45	1.2145
LOC-Os07g38130	0.253587	9.94e-45	1.18346
LOC-Os11g06980	0.668468	1.17e-44	1.48485
LOC-Os01g07250	0.442115	2.49e-44	1.56579
LOC-Os03g30830	0.391838	2.52e-44	1.63492
LOC-Os03g52630	0.369324	2.79e-44	1.31707
LOC-Os03g01960	0.420286	2.08e-43	1.32258
LOC-Os12g08090	0.457808	3.87e-43	1.54217
LOC-Os11g41150	0.488563	4.98e-43	1.55844
LOC-Os01g60770	0.309786	1.44e-42	1.18681
LOC-Os07g14270	0.31385	2.36e-42	1.23729
LOC-Os02g06640	0.421283	2.51e-42	1.36129
LOC-Os11g06720	0.281763	4.49e-42	1.17249
LOC-Os06g49320	0.468789	5.95e-42	1.31638
LOC-Os04g32950	0.378451	1.32e-41	1.32105
LOC-Os01g09880	0.387599	2.96e-41	1.29146
LOC-Os09g21340	0.393532	8.64e-41	1.52326
LOC-Os12g05260	0.323807	4.1e-39	1.44954
LOC-Os10g40700	0.404218	1.88e-38	1.31492
LOC-Os07g47510	0.344051	3.69e-38	1.25316
LOC-Os05g32110	0.338806	4.41e-38	1.26724
LOC-Os04g21320	0.281113	5.48e-38	1.25581
LOC-Os07g45060	0.385323	6.86e-38	1.25
LOC-Os08g03290	0.379042	1.32e-37	1.31792
LOC-Os11g18044	0.394932	3.28e-37	1.50617
LOC-Os03g62060	0.329145	7.97e-37	1.31351
LOC-Os10g36500	0.428731	8.3e-37	1.2418
LOC-Os08g41290	0.37343	3.15e-36	1.29319
LOC-Os06g02019	0.670301	7.47e-36	1.37302
LOC-Os03g46060	0.372617	7.85e-36	1.11297
LOC-Os02g39850	0.421661	1.06e-35	1.33333
LOC-Os03g50130	0.406284	1.83e-35	1.45745
LOC-Os03g15460	0.408933	2.48e-35	1.51948
LOC-Os05g03174	0.434457	6.77e-35	1.41284
LOC-Os10g22590	0.252414	7.74e-35	1.12236
LOC-Os02g48710	0.385663	1.04e-34	1.46591
LOC-Os02g48900	0.253001	5e-34	1.22917
LOC-Os06g48180	0.586712	7.12e-34	1.44444
LOC-Os04g37770	0.308741	1.33e-33	1.23372
LOC-Os09g36350	0.408315	1.77e-33	1.32
LOC-Os03g49600	0.258859	7.96e-33	1.21405
LOC-Os03g13540	0.377585	1.49e-32	1.25234
LOC-Os01g22010	0.446934	2.18e-32	1.37607
LOC-Os04g15840	0.330812	2.35e-32	1.28571
LOC-Os07g35480	0.449928	4.27e-32	1.41176
LOC-Os04g39880	0.334665	6.97e-32	1.27957
LOC-Os01g03390	0.332443	8.6e-32	1.13793
LOC-Os05g41480	0.366319	1.08e-31	1.2488
LOC-Os03g46660	0.425189	2.02e-31	1.32414
LOC-Os04g01300	0.411548	2.57e-31	1.33088
LOC-Os09g22440	0.376302	7.9e-31	1.51471
LOC-Os03g06520	0.444484	9.96e-31	1.42105
LOC-Os07g24190	0.337311	1.02e-30	1.25854
LOC-Os07g07990	0.345336	1.31e-30	1.29651
LOC-Os08g01220	0.324376	1.64e-30	1.23478
LOC-Os01g25540	0.313265	2.74e-30	1.22267
LOC-Os09g31080	0.315684	4.18e-30	1.32051
LOC-Os01g01520	0.426088	5.23e-30	1.45679
LOC-Os06g49480	0.314781	6.36e-30	1.25481
LOC-Os07g28440	0.388095	1.17e-29	1.50746
LOC-Os01g45700	0.344521	2.64e-29	1.33333
LOC-Os02g11040	0.303462	4.41e-29	1.30625
LOC-Os03g57460	0.34761	2.42e-28	1.31507
LOC-Os03g32580	0.354641	5.14e-28	1.36522
LOC-Os08g39140	0.348339	5.71e-28	1.30065
LOC-Os07g34589	0.327233	6.38e-28	1.33333
LOC-Os07g08070	0.381485	8.52e-28	1.44737
LOC-Os09g27830	0.45618	8.88e-28	1.39175
LOC-Os03g18890	0.312301	2.05e-27	1.34375
LOC-Os02g43540	0.643053	4.63e-27	1.41379
LOC-Os03g60090	0.437183	6.44e-27	1.33333
LOC-Os05g36010	0.470088	1.05e-26	1.45455
LOC-Os02g32110	0.371521	1.66e-26	1.46479
LOC-Os07g11000	0.396312	2.34e-26	1.44737
LOC-Os01g72520	0.35767	2.44e-26	1.47887
LOC-Os08g03570	0.348039	1.54e-25	1.40909
LOC-Os04g38600	0.366301	1.82e-25	1.30714
LOC-Os06g50300	0.360806	2.26e-25	1.14373
LOC-Os03g02750	0.921741	2.36e-25	1.34314
LOC-Os01g74450	0.417088	2.87e-25	1.38947
LOC-Os01g09010	0.366881	5.91e-25	1.26061
LOC-Os06g36090	0.326524	6.21e-25	1.4359
LOC-Os10g22520	0.428087	7.63e-25	1.34259
LOC-Os03g61130	0.318531	4.21e-24	1.28289
LOC-Os11g18570	0.314448	8.47e-24	1.2069
LOC-Os11g26860	0.458024	1.56e-23	1.181
LOC-Os05g01560	0.356466	2.12e-23	1.35238
LOC-Os03g16980	0.341393	1.02e-22	1.28467
LOC-Os05g25310	0.330425	1.04e-22	1.4
LOC-Os11g06890	0.299935	1.13e-22	1.19184
LOC-Os11g05190	0.45297	2.89e-22	1.4
LOC-Os09g32080	0.308752	5.28e-22	1.24561
LOC-Os05g04630	0.329922	1.1e-21	1.25309
LOC-Os01g64110	0.400315	1.28e-21	1.42857
LOC-Os04g42090	0.337414	6.32e-21	1.34375
LOC-Os06g08720	0.339376	6.53e-21	1.41096
LOC-Os10g40530	0.258078	1.08e-20	1.28676
LOC-Os01g64170	0.318664	1.1e-20	1.3211
LOC-Os07g43940	0.307334	1.13e-20	1.41667
LOC-Os06g46770	0.340868	1.21e-20	1.25676
LOC-Os02g54990	0.274254	1.3e-20	1.171
LOC-Os07g06590	0.320123	1.49e-20	1.304
LOC-Os06g46284	0.252148	1.82e-20	1.23913
LOC-Os03g51600	0.270055	3.87e-20	1.1711
LOC-Os05g41990	0.297878	9.5e-20	1.4
LOC-Os01g55780	0.367205	1.28e-19	1.36471
LOC-Os05g33360	0.265964	4.06e-19	1.18615
LOC-Os06g04130	0.332229	4.63e-19	1.30435
LOC-Os04g59520	0.264274	7.29e-19	1.32381
LOC-Os12g31850	0.375756	9.36e-19	1.30476
LOC-Os03g14250	0.380679	1.11e-18	1.14717
LOC-Os03g14570	0.26913	1.76e-18	1.3
LOC-Os12g24170	0.336309	2.94e-18	1.29032
LOC-Os03g17850	0.319231	5.3e-18	1.27692
LOC-Os01g03330	0.262147	9.51e-18	1.29412
LOC-Os05g05940	0.282768	2.21e-17	1.33696
LOC-Os01g02139	0.322899	2.38e-17	1.32653
LOC-Os07g30970	0.341835	2.66e-17	1.2963
LOC-Os08g43320	0.39656	6.96e-17	1.19577
LOC-Os01g62020	0.338367	7.96e-17	1.30928
LOC-Os06g11660	0.324444	1e-16	1.33333
LOC-Os12g37060	0.308684	1.37e-16	1.30476
LOC-Os01g50160	0.283226	1.45e-16	1.36986
LOC-Os05g33880	0.325797	1.6e-16	1.26446
LOC-Os08g05910	0.318709	1.69e-16	1.2293
LOC-Os01g13210	0.348296	2.02e-16	1.31818
LOC-Os06g30750	0.311901	2.46e-16	1.27731
LOC-Os07g47290	0.306489	2.6e-16	1.25758
LOC-Os05g48270	0.259412	6.81e-16	1.15702
LOC-Os09g27960	0.281506	1.05e-15	1.32955
LOC-Os11g07020	0.284645	1.08e-15	1.19892
LOC-Os05g12630	0.280265	1.3e-15	1.24812
LOC-Os02g37490	0.262999	3.03e-15	1.32955
LOC-Os01g67054	0.35836	3.28e-15	1.35065
LOC-Os05g50510	0.370728	3.79e-15	1.29897
LOC-Os02g32980	0.294262	5e-15	1.33333
LOC-Os01g11620	0.311211	5.33e-15	1.32184
LOC-Os01g73170	0.264691	9.15e-15	1.25954
LOC-Os11g43900	0.283341	1.02e-14	1.20833
LOC-Os05g39110	0.27649	1.49e-14	1.27679
LOC-Os11g32650	0.378463	1.8e-14	1.05134
LOC-Os04g10240	0.320314	2.01e-14	1.28713
LOC-Os01g52750	0.631252	2.2e-14	1.31765
LOC-Os10g05069	0.28409	8.6e-14	1.22449
LOC-Os07g39750	0.360328	1.14e-13	1.27103
LOC-Os07g46350	0.301652	1.37e-13	1.35135
LOC-Os02g48720	0.307383	1.41e-13	1.25424
LOC-Os03g04020	0.314101	1.48e-13	1.29167
LOC-Os05g49880	0.304074	1.51e-13	1.30337
LOC-Os05g02990	0.284317	2.1e-13	1.27103
LOC-Os07g39680	0.274484	2.11e-13	1.27885
LOC-Os03g63540	0.251372	2.35e-13	1.22148
LOC-Os07g39350	0.336463	3e-13	1.18889
LOC-Os08g03350	0.31912	3.26e-13	1.27723
LOC-Os02g14160	0.327125	3.59e-13	1.22143
LOC-Os02g33110	0.306626	3.73e-13	1.31395
LOC-Os03g53150	0.252877	4.66e-13	1.23529
LOC-Os08g10020	0.307099	1.97e-12	1.24
LOC-Os09g26310	0.292128	3.94e-12	1.30488
LOC-Os01g02900	0.320505	4.09e-12	1.3038
LOC-Os05g48890	0.294592	4.69e-12	1.2381
LOC-Os07g34570	0.419116	6.59e-12	1.2809
LOC-Os01g24700	0.28153	8.9e-12	1.3125
LOC-Os05g06440	0.299511	9.36e-12	1.3
LOC-Os02g50240	0.277665	9.42e-12	1.26804
LOC-Os06g43660	0.281961	1.88e-11	1.22656
LOC-Os10g08550	0.281941	2.3e-11	1.27778
LOC-Os01g01307	0.267225	2.95e-11	1.21739
LOC-Os03g54050	0.255783	3.05e-11	1.3012
LOC-Os02g14170	0.291356	5.78e-11	1.26531
LOC-Os03g64050	0.311534	7.6e-11	1.19286
LOC-Os04g34600	0.273035	1.1e-10	1.2963
LOC-Os03g21720	0.250907	1.65e-10	1.23894
LOC-Os01g42430	0.270357	2.08e-10	1.19858
LOC-Os02g21280	0.253201	4.47e-10	1.21212
LOC-Os06g48030	0.331793	6.01e-10	1.26829
LOC-Os01g59150	0.251785	8.7e-10	1.28235
LOC-Os01g05490	0.286812	1.82e-09	1.2451
LOC-Os06g43650	0.263552	1.83e-09	1.23762
LOC-Os03g56670	0.251943	4.18e-09	1.23529
LOC-Os06g02380	0.260508	5.01e-09	1.18919
LOC-Os02g53180	0.258511	2.09e-08	1.23469
LOC-Os06g51220	0.252666	2.65e-08	1.18382
LOC-Os03g13460	0.370864	6.91e-08	1.17778
LOC-Os01g08660	0.260637	9.12e-08	1.18321
LOC-Os06g27560	0.268164	8.29e-06	1.21111
LOC-Os08g44620	0.33497	8.63e-06	1.16667
LOC-Os08g29200	0.269781	2.02e-05	1.15827

## Sheet: Sorghum Mesophyll Markers
gene	average log2 fold change	adjusted p-value	expression enrichment
Sobic.001G000800	0.501705	0	1.40884
Sobic.001G003200	0.622983	0	2.01282
Sobic.001G010100	0.639828	0	1.62286
Sobic.001G041800	0.793818	0	1.79355
Sobic.001G068301	1.01777	0	2.13913
Sobic.001G069000	0.455051	0	1.85965
Sobic.001G070500	0.467419	0	1.25908
Sobic.001G083100	0.414901	0	1.70769
Sobic.001G090700	0.537507	0	2.08621
Sobic.001G118100	0.601674	0	1.61702
Sobic.001G134100	0.57804	0	1.54386
Sobic.001G159600	0.527627	0	1.54701
Sobic.001G169900	0.480469	0	1.34722
Sobic.001G175700	0.686393	0	1.81651
Sobic.001G177000	0.587571	0	1.1873
Sobic.001G203000	0.398812	0	1.62821
Sobic.001G206200	0.559007	0	1.43299
Sobic.001G217700	0.821165	0	1.52941
Sobic.001G233400	1.44889	0	2.78333
Sobic.001G247600	0.492512	0	1.38953
Sobic.001G261573	0.554109	0	1.56349
Sobic.001G282700	0.614733	0	1.90244
Sobic.001G308200	0.425411	0	1.77586
Sobic.001G329400	0.591487	0	1.84932
Sobic.001G359200	0.480025	0	1.75862
Sobic.001G378100	0.527621	0	1.62
Sobic.001G379700	0.454949	0	1.54639
Sobic.001G382100	0.487458	0	1.42553
Sobic.001G384800	0.750715	0	2.30357
Sobic.001G393300	0.887771	0	1.58993
Sobic.001G407900	0.732828	0	2.0375
Sobic.001G410700	0.418606	0	1.75862
Sobic.001G448400	0.772911	0	2
Sobic.001G468700	0.556088	0	2.09259
Sobic.001G475600	0.503681	0	1.93548
Sobic.001G478100	0.734355	0	1.5
Sobic.001G484300	0.450607	0	1.6988
Sobic.001G495300	1.04515	0	2.05385
Sobic.001G519800	0.958283	0	1.76974
Sobic.001G540300	0.4921	0	1.40909
Sobic.001G541300	1.02474	0	1.55072
Sobic.002G000500	1.0407	0	1.71429
Sobic.002G000700	0.648434	0	1.6391
Sobic.002G030200	0.75197	0	1.33188
Sobic.002G033900	0.693905	0	1.29518
Sobic.002G047400	0.907347	0	1.8961
Sobic.002G107000	0.73456	0	1.55676
Sobic.002G109000	0.654188	0	1.68276
Sobic.002G109100	0.509336	0	1.51639
Sobic.002G112400	0.811949	0	2.33333
Sobic.002G118200	0.920179	0	1.69847
Sobic.002G150766	0.995926	0	4.77273
Sobic.002G173700	0.390021	0	1.66667
Sobic.002G180400	0.703489	0	2.07317
Sobic.002G182150	0.46836	0	1.37725
Sobic.002G209600	0.671443	0	1.73109
Sobic.002G231200	0.649676	0	2.62791
Sobic.002G258400	0.509425	0	1.58407
Sobic.002G264800	0.539544	0	2.01587
Sobic.002G271700	0.728218	0	1.86567
Sobic.002G275300	0.702815	0	1.69565
Sobic.002G277100	0.909696	0	1.59903
Sobic.002G293500	0.492069	0	1.56522
Sobic.002G297300	0.7519	0	1.64246
Sobic.002G316700	0.492064	0	1.30544
Sobic.002G329600	0.655259	0	1.37463
Sobic.002G338000	0.756858	0	1.3006
Sobic.002G339200	0.643785	0	1.39867
Sobic.002G348700	0.643633	0	1.85047
Sobic.002G351600	0.467199	0	1.73134
Sobic.002G352100	0.467193	0	1.32103
Sobic.002G402700	0.818762	0	1.6087
Sobic.002G403000	0.630775	0	1.66337
Sobic.002G403600	0.73475	0	1.6443
Sobic.002G405100	0.587336	0	1.48165
Sobic.002G406700	0.802883	0	3.14634
Sobic.002G408100	0.525875	0	1.54167
Sobic.002G414400	0.545685	0	1.34483
Sobic.002G422200	0.473131	0	1.90909
Sobic.002G430100	0.442196	0	1.66197
Sobic.003G004200	0.433763	0	1.61905
Sobic.003G014100	0.619579	0	2.23214
Sobic.003G020600	0.457752	0	1.36041
Sobic.003G022300	0.422023	0	1.26277
Sobic.003G052500	0.479998	0	1.24939
Sobic.003G055300	0.461699	0	1.36475
Sobic.003G074700	0.634374	0	2.04286
Sobic.003G094350	0.689283	0	1.78632
Sobic.003G099400	0.561114	0	2.58974
Sobic.003G124700	0.488678	0	1.54286
Sobic.003G131600	1.12118	0	3.84615
Sobic.003G132100	0.727195	0	1.40988
Sobic.003G151500	0.489069	0	1.68041
Sobic.003G159101	0.410578	0	1.17021
Sobic.003G160200	1.32016	0	1.825
Sobic.003G169100	0.529334	0	1.21671
Sobic.003G169400	0.358345	0	1.10124
Sobic.003G185900	0.517126	0	2.24444
Sobic.003G187000	0.468954	0	2.01923
Sobic.003G203500	0.952098	0	1.96721
Sobic.003G209900	0.554092	0	1.25737
Sobic.003G232600	1.05723	0	2.68657
Sobic.003G234200	1.62927	0	1.47586
Sobic.003G234400	0.754449	0	1.45492
Sobic.003G239300	0.792949	0	2.90476
Sobic.003G250000	0.552839	0	2.22917
Sobic.003G254000	0.454198	0	1.57895
Sobic.003G260900	0.488076	0	1.70769
Sobic.003G290800	0.5078	0	1.55085
Sobic.003G303700	0.609572	0	2.04348
Sobic.003G313000	0.647833	0	1.29224
Sobic.003G328100	0.437735	0	1.6962
Sobic.003G341300	0.624139	0	1.55862
Sobic.003G365200	0.425044	0	1.77143
Sobic.003G370000	0.859406	0	1.50629
Sobic.003G387800	0.744945	0	2.2
Sobic.003G398800	0.737363	0	2.05376
Sobic.003G431700	0.89487	0	1.69907
Sobic.003G435800	0.735465	0	1.90909
Sobic.004G001300	0.505904	0	1.4491
Sobic.004G023200	0.924388	0	1.60289
Sobic.004G024600	0.426057	0	1.48739
Sobic.004G030200	0.647961	0	1.60769
Sobic.004G040100	0.758389	0	1.66292
Sobic.004G054500	0.590103	0	1.89552
Sobic.004G056900	0.611525	0	1.28184
Sobic.004G068300	0.612651	0	1.37453
Sobic.004G087000	0.362466	0	1.15981
Sobic.004G103300	0.423867	0	1.61728
Sobic.004G105200	0.398496	0	1.69118
Sobic.004G114800	0.477147	0	1.63542
Sobic.004G123600	0.727788	0	2.75
Sobic.004G124400	0.608675	0	2.19643
Sobic.004G125700	0.56197	0	1.64211
Sobic.004G128900	0.476112	0	1.53153
Sobic.004G193400	0.433724	0	1.23219
Sobic.004G206100	0.499974	0	2.01887
Sobic.004G211200	0.459205	0	1.5
Sobic.004G214900	1.24171	0	3.09091
Sobic.004G215000	0.581296	0	1.7931
Sobic.004G215800	0.548755	0	1.71795
Sobic.004G235200	0.457561	0	1.34951
Sobic.004G238500	0.710822	0	1.49635
Sobic.004G239100	0.434509	0	1.64634
Sobic.004G244400	0.601857	0	2.47727
Sobic.004G249800	0.715003	0	1.82569
Sobic.004G251500	0.467018	0	1.72857
Sobic.004G255500	0.476394	0	1.64773
Sobic.004G260800	0.531637	0	1.19787
Sobic.004G268400	1.35059	0	3.37313
Sobic.004G272600	0.454442	0	1.6092
Sobic.004G275500	0.901713	0	2.75
Sobic.004G285400	0.953673	0	3.2381
Sobic.004G291500	0.64792	0	1.65116
Sobic.004G302500	0.965628	0	1.63235
Sobic.004G302600	1.25873	0	1.82222
Sobic.004G309300	0.722527	0	1.62025
Sobic.004G317900	0.385458	0	1.52941
Sobic.004G327700	0.983125	0	1.88136
Sobic.004G335500	0.455423	0	1.22304
Sobic.004G342100	0.495851	0	1.58654
Sobic.004G343300	0.453155	0	1.85965
Sobic.004G353100	0.67638	0	1.66667
Sobic.004G359300	0.584752	0	2.1129
Sobic.005G015200	0.50729	0	1.50758
Sobic.005G028800	0.440887	0	1.81667
Sobic.005G036000	0.786303	0	2.08046
Sobic.005G076000	0.439856	0	1.7
Sobic.005G077933	0.470029	0	1.76712
Sobic.005G087000	0.915432	0	1.31725
Sobic.005G111500	0.586091	0	1.80723
Sobic.005G116500	0.626548	0	1.83133
Sobic.005G139900	0.406634	0	1.05457
Sobic.005G167500	1.50759	0	2.42331
Sobic.005G197300	0.551313	0	1.7875
Sobic.006G010900	0.453164	0	1.725
Sobic.006G049200	0.730306	0	1.99057
Sobic.006G073500	0.53937	0	1.26392
Sobic.006G097500	0.443887	0	1.72308
Sobic.006G103400	0.711839	0	1.75781
Sobic.006G124700	0.431469	0	1.16205
Sobic.006G135100	0.563421	0	1.63889
Sobic.006G147300	0.731494	0	1.64607
Sobic.006G161500	0.683816	0	1.48627
Sobic.006G172700	0.93864	0	1.42515
Sobic.006G180900	0.655412	0	2.78378
Sobic.006G204000	0.845605	0	2.04425
Sobic.006G220200	0.468175	0	1.26437
Sobic.006G234100	0.756103	0	1.57576
Sobic.006G238000	0.721989	0	1.49791
Sobic.006G238200	1.04892	0	2.48387
Sobic.006G239000	0.836626	0	1.47059
Sobic.006G264201	0.740062	0	1.37056
Sobic.006G264900	0.683881	0	1.42812
Sobic.006G268200	0.493086	0	1.30876
Sobic.006G273400	0.510181	0	2.07407
Sobic.006G280800	0.431534	0	1.77419
Sobic.007G004800	0.459002	0	1.31818
Sobic.007G009200	0.85297	0	1.4586
Sobic.007G029300	0.519105	0	1.96154
Sobic.007G047400	0.644011	0	1.16331
Sobic.007G052400	0.790384	0	2.09783
Sobic.007G071500	0.643527	0	1.37931
Sobic.007G087100	0.453404	0	1.84483
Sobic.007G103400	0.928107	0	1.82011
Sobic.007G105500	1.04755	0	1.84615
Sobic.007G113400	0.91184	0	2.39189
Sobic.007G113600	0.528564	0	1.55814
Sobic.007G116950	0.815412	0	2.17143
Sobic.007G136900	0.757979	0	1.31663
Sobic.007G161500	0.428351	0	1.48696
Sobic.007G166300	1.13726	0	2.02793
Sobic.007G173200	0.903504	0	2.28358
Sobic.007G185100	0.5749	0	2.16667
Sobic.007G213700	0.734481	0	1.62264
Sobic.008G015100	0.54642	0	1.72527
Sobic.008G019100	1.68242	0	3.1413
Sobic.008G019400	0.865894	0	1.79389
Sobic.008G021300	0.683878	0	1.98765
Sobic.008G033000	0.702473	0	1.93617
Sobic.008G038300	0.514271	0	1.57463
Sobic.008G063500	0.486203	0	1.33921
Sobic.008G064700	0.572781	0	1.27711
Sobic.008G068400	0.442436	0	1.69697
Sobic.008G078400	0.646623	0	1.65574
Sobic.008G080400	0.870234	0	1.40217
Sobic.008G088821	0.629545	0	2.05797
Sobic.008G088860	0.618931	0	2.32609
Sobic.008G105900	0.516589	0	1.77632
Sobic.008G112300	0.700922	0	1.59162
Sobic.008G114700	0.540044	0	1.65306
Sobic.008G134300	0.475582	0	1.23843
Sobic.008G173800	0.529779	0	2.31111
Sobic.009G030900	0.4586	0	1.68293
Sobic.009G054900	0.449748	0	1.70312
Sobic.009G059100	0.961666	0	1.33147
Sobic.009G070800	0.641202	0	1.43396
Sobic.009G085500	0.462748	0	1.6044
Sobic.009G091800	1.30923	0	2.26829
Sobic.009G091850	0.491972	0	1.64045
Sobic.009G104700	0.434811	0	1.50926
Sobic.009G104800	0.611896	0	1.53982
Sobic.009G112800	0.813626	0	2.65306
Sobic.009G125400	0.762969	0	1.92391
Sobic.009G130700	0.575769	0	1.61379
Sobic.009G132900	1.70036	0	1.75414
Sobic.009G133700	0.69852	0	2.16883
Sobic.009G135500	0.680947	0	1.47368
Sobic.009G140600	0.555394	0	1.84337
Sobic.009G143100	0.611259	0	1.36991
Sobic.009G160100	0.653453	0	2.03509
Sobic.009G170200	0.650189	0	1.56614
Sobic.009G171300	0.541941	0	1.72857
Sobic.009G171400	0.655735	0	1.87879
Sobic.009G174700	0.652159	0	1.97753
Sobic.009G175500	0.554916	0	1.67857
Sobic.009G183700	0.432423	0	1.2766
Sobic.009G191300	0.694673	0	1.70175
Sobic.009G196800	0.858498	0	1.67907
Sobic.009G229700	0.499535	0	1.25909
Sobic.009G234600	0.397489	0	1.15503
Sobic.009G243500	0.756338	0	2.4902
Sobic.009G250400	0.703415	0	1.77165
Sobic.009G256100	0.689113	0	2.43182
Sobic.010G000500	0.505311	0	1.22824
Sobic.010G002000	0.529464	0	1.63366
Sobic.010G005500	0.679845	0	1.71642
Sobic.010G011700	0.514016	0	1.67416
Sobic.010G028501	0.443604	0	1.44361
Sobic.010G060300	0.498833	0	1.8
Sobic.010G067100	0.48952	0	1.62245
Sobic.010G095200	0.475485	0	1.56701
Sobic.010G096300	0.687445	0	2.36538
Sobic.010G109500	0.575205	0	1.44395
Sobic.010G160700	1.23343	0	1.31655
Sobic.010G173400	0.43322	0	1.7619
Sobic.010G183100	0.91082	0	1.96591
Sobic.010G188300	0.705939	0	1.75221
Sobic.010G190700	0.500277	0	1.89091
Sobic.010G204700	0.797032	0	1.57343
Sobic.010G218600	0.90002	0	2.24719
Sobic.010G241000	0.450963	0	1.2449
Sobic.010G245100	0.610197	0	1.90722
Sobic.010G245200	0.467927	0	1.7125
Sobic.010G255600	0.648964	0	1.84685
Sobic.010G276400	1.24258	0	2.09195
Sobic.010G277600	0.513868	0	1.80282
Sobic.001G068600	0.738095	0	1.56604
Sobic.002G237900	0.721743	0	2.07018
Sobic.003G367500	0.869436	0	1.78981
Sobic.005G111200	0.685967	0	1.87879
Sobic.006G093100	0.592055	0	1.46721
Sobic.007G165500	0.511698	0	1.525
Sobic.010G255300	0.505558	0	1.98077
Sobic.007G153900	0.703756	0	1.87013
Sobic.002G040100	0.975944	0	2.36364
Sobic.002G278800	0.771237	0	1.63043
Sobic.004G125200	1.07062	0	2.08108
Sobic.009G119200	0.615561	0	1.45968
Sobic.010G104800	0.869565	0	1.84722
Sobic.002G245400	0.569878	0	1.61333
Sobic.001G040000	0.39887	7.92419e-303	1.43939
Sobic.009G124000	0.429191	1.37882e-302	1.52041
Sobic.003G125701	0.421446	2.18125e-302	1.30137
Sobic.010G232400	0.438632	3.39642e-296	1.47788
Sobic.004G075800	0.460895	6.15354e-295	1.43846
Sobic.003G209800	0.433452	9.84293e-295	1.40845
Sobic.004G351400	0.385911	1.23806e-294	1.57647
Sobic.008G051000	0.431134	6.48258e-294	1.4069
Sobic.002G386400	0.450883	2.68936e-291	1.38926
Sobic.003G419900	0.395254	1.69771e-290	1.50476
Sobic.001G423000	0.389105	3.30997e-290	1.68852
Sobic.006G124850	0.40457	5.33522e-289	1.18059
Sobic.002G314400	0.390211	1.20512e-288	1.67742
Sobic.002G297400	0.412008	3.44735e-287	1.66154
Sobic.009G098100	0.409128	4.14792e-287	1.35429
Sobic.001G142200	0.345042	1.04023e-286	1.24825
Sobic.007G227100	0.420137	4.05402e-285	1.38411
Sobic.004G202200	0.393343	2.96173e-284	1.28444
Sobic.007G004700	0.386327	1.46786e-281	1.46154
Sobic.005G194100	0.377814	1.05938e-280	1.60526
Sobic.008G129900	0.42745	1.32404e-280	1.58025
Sobic.003G432000	0.467603	1.44778e-280	1.49515
Sobic.003G432500	0.399634	3.1309e-279	1.60563
Sobic.005G063000	0.379664	8.37003e-279	1.55294
Sobic.001G098800	0.385356	8.74046e-278	1.5679
Sobic.002G331100	0.425406	2.1808e-277	1.67213
Sobic.003G173116	0.383833	1.80659e-276	1.13563
Sobic.001G405700	0.3384	8.61817e-276	1.55294
Sobic.010G094301	0.434317	2.16756e-274	1.64179
Sobic.008G063100	0.376854	3.02668e-274	1.31188
Sobic.004G208400	0.363497	1.65257e-273	1.24373
Sobic.001G524200	0.45496	1.56125e-272	1.47573
Sobic.003G168800	0.466509	2.60984e-270	1.22581
Sobic.010G100900	0.420392	1.56549e-269	1.59155
Sobic.003G030900	0.422678	1.3694e-266	1.54878
Sobic.003G256100	0.453449	2.00398e-265	1.52222
Sobic.006G052100	0.348833	4.07444e-265	1.54762
Sobic.003G186800	0.410234	1.51932e-264	1.42188
Sobic.002G381700	0.62312	5.90837e-264	1.45098
Sobic.007G058100	0.429048	5.95718e-264	1.38686
Sobic.003G162900	0.406682	1.23327e-261	1.52222
Sobic.007G114500	0.467565	4.34935e-261	1.40625
Sobic.002G033800	0.357206	3.27139e-260	1.54762
Sobic.002G338100	0.382911	6.73158e-260	1.46226
Sobic.007G050100	0.422096	1.1621e-258	1.54762
Sobic.010G072900	0.368075	4.34189e-258	1.49
Sobic.008G039600	0.372599	4.07083e-256	1.52874
Sobic.003G327800	0.387984	1.02199e-255	1.20195
Sobic.002G358500	0.36468	1.09011e-250	1.48421
Sobic.001G028100	0.361721	2.55265e-250	1.55128
Sobic.001G361900	0.410292	1.7386e-249	1.33333
Sobic.002G288300	0.358987	7.90909e-249	1.24014
Sobic.007G207100	0.388599	2.1834e-247	1.18263
Sobic.003G253300	0.38802	2.8269e-245	1.55263
Sobic.004G335800	0.346148	1.68992e-244	1.48958
Sobic.003G264700	0.311903	1.87572e-244	1.38514
Sobic.008G130000	0.388476	1.20538e-243	1.48421
Sobic.007G145801	0.404977	5.45652e-243	1.13466
Sobic.010G249600	0.342049	6.48715e-243	1.60606
Sobic.007G206500	0.407271	1.08152e-241	1.56338
Sobic.001G230050	0.359016	5.40876e-241	1.14354
Sobic.003G173032	0.45334	1.88612e-240	1.25893
Sobic.010G174400	0.357096	7.2605e-240	1.4375
Sobic.001G148200	0.331882	9.16258e-237	1.57746
Sobic.010G176550	0.359616	4.07229e-235	1.40496
Sobic.001G244600	0.341536	1.24741e-234	1.13902
Sobic.001G046900	0.313752	4.74085e-234	1.18862
Sobic.002G129400	0.402103	1.84172e-232	1.58209
Sobic.007G108900	0.385787	2.81009e-232	1.5
Sobic.003G282000	0.365153	1.55219e-231	1.28856
Sobic.003G002600	0.347731	2.47475e-230	1.52564
Sobic.001G300201	0.457316	4.91784e-230	1.4881
Sobic.002G249900	0.36183	3.7115e-227	1.48315
Sobic.004G328000	0.370654	3.81063e-227	1.5
Sobic.001G484800	0.397483	1.59198e-226	1.51852
Sobic.003G169200	0.418875	2.7592e-222	1.24783
Sobic.003G256200	0.339803	2.42438e-218	1.37594
Sobic.010G183201	0.364938	2.93627e-218	1.51948
Sobic.001G391400	0.348966	6.59892e-218	1.42453
Sobic.002G242000	0.288201	9.79245e-217	1.19745
Sobic.001G303200	0.371402	5.22895e-216	1.5
Sobic.003G137100	0.390625	7.5652e-216	1.42056
Sobic.005G108500	0.402496	9.0886e-216	1.42857
Sobic.010G218500	0.510378	1.03756e-214	1.43617
Sobic.001G472800	0.616218	1.11344e-213	1.31915
Sobic.003G355800	0.42532	8.25789e-213	1.4881
Sobic.001G076500	0.333223	1.988e-212	1.4
Sobic.004G097500	0.348031	2.0597e-212	1.19218
Sobic.004G116100	0.347052	2.33572e-210	1.42308
Sobic.010G138000	0.384877	1.4898e-209	1.51389
Sobic.010G011200	0.342552	3.59761e-209	1.19655
Sobic.001G017300	0.366425	4.98341e-209	1.50649
Sobic.004G058600	0.346208	6.58846e-208	1.56061
Sobic.003G107300	0.512118	1.27519e-207	1.52113
Sobic.003G355200	0.347859	1.84432e-207	1.52857
Sobic.010G021800	0.280156	9.28762e-207	1.12304
Sobic.001G085600	0.365274	5.46263e-206	1.52857
Sobic.004G218900	0.32421	6.13423e-204	1.52857
Sobic.005G179300	0.376271	7.04591e-201	1.40385
Sobic.003G408000	0.308203	4.18887e-199	1.42157
Sobic.009G123900	0.325136	3.21562e-198	1.30539
Sobic.001G293800	0.350027	1.07195e-197	1.23661
Sobic.010G218200	0.370975	2.50512e-196	1.40385
Sobic.004G004800	0.381926	2.56102e-196	1.08889
Sobic.001G202600	0.333466	8.05674e-196	1.46914
Sobic.006G054300	0.356926	4.47002e-192	1.42268
Sobic.001G122400	0.327898	1.40197e-191	1.32653
Sobic.010G085100	0.366425	4.68322e-189	1.40196
Sobic.003G169000	0.498531	4.69832e-189	1.23737
Sobic.004G311100	0.357015	4.98106e-189	1.34351
Sobic.003G109100	0.306917	1.60836e-185	1.50704
Sobic.004G026700	0.337318	1.99702e-185	1.44048
Sobic.007G094801	0.322546	2.87025e-185	1.44318
Sobic.004G213100	0.345737	3.07831e-185	1.51429
Sobic.003G002300	0.426963	4.84403e-184	1.28571
Sobic.010G074600	0.34276	2.43877e-183	1.46341
Sobic.004G317700	0.356569	4.78097e-183	1.44578
Sobic.009G239900	0.413455	2.65764e-182	1.41758
Sobic.001G288700	0.367328	5.84226e-182	1.38318
Sobic.001G228300	0.337629	2.22689e-181	1.5
Sobic.007G007200	0.332016	3.08918e-181	1.46154
Sobic.002G196900	0.353217	1.30779e-180	1.46753
Sobic.004G356400	0.340347	1.46826e-179	1.47368
Sobic.003G001500	0.335901	3.91798e-179	1.46667
Sobic.006G038500	0.349316	2.01393e-178	1.49275
Sobic.001G120400	0.330813	3.70786e-177	1.40625
Sobic.006G243200	0.393366	1.14852e-176	1.38614
Sobic.004G207400	0.370462	1.65396e-176	1.43023
Sobic.003G313300	0.317844	2.14259e-175	1.38095
Sobic.003G167700	0.354842	5.19766e-175	1.40206
Sobic.010G051700	0.356908	1.79145e-174	1.29801
Sobic.001G011300	0.312482	8.3428e-174	1.47368
Sobic.009G233800	0.330446	1.86158e-173	1.41758
Sobic.003G433900	0.290373	1.00921e-170	1.32609
Sobic.006G181000	0.416008	4.3331e-170	1.34513
Sobic.010G131700	0.293201	1.05873e-168	1.28395
Sobic.005G045000	0.314366	3.0228e-168	1.47222
Sobic.001G527100	0.311842	1.71545e-167	1.42529
Sobic.009G218900	0.359637	1.72063e-167	1.1521
Sobic.007G013400	0.303622	1.0625e-166	1.46575
Sobic.010G275700	0.350831	2.53277e-165	1.35398
Sobic.003G195150	0.291785	8.02814e-164	1.4375
Sobic.003G172850	0.330315	1.90062e-163	1.14804
Sobic.001G368500	0.294916	1.40522e-162	1.31159
Sobic.006G011300	0.335479	6.82104e-162	1.36036
Sobic.006G016900	0.341037	2.90374e-161	1.21778
Sobic.007G023300	0.337547	2.85599e-160	1.30435
Sobic.004G132600	0.31898	3.37331e-159	1.44156
Sobic.004G154400	0.290161	3.55842e-159	1.3956
Sobic.001G179100	0.298109	1.44962e-158	1.40659
Sobic.004G344600	0.370213	2.80731e-158	1.39326
Sobic.010G233800	0.297876	9.8251e-158	1.37
Sobic.009G033400	0.320781	1.98268e-157	1.35514
Sobic.008G091400	0.282318	2.63236e-157	1.44156
Sobic.007G207400	0.361956	1.33404e-156	1.37
Sobic.001G240000	0.284568	2.24871e-155	1.26994
Sobic.004G011300	0.278379	4.25729e-155	1.44595
Sobic.004G177500	0.26872	4.50302e-152	1.4359
Sobic.003G349200	0.332465	8.06144e-152	1.43056
Sobic.001G515600	0.273361	1.61766e-151	1.30597
Sobic.002G390500	0.329433	1.90993e-148	1.4507
Sobic.002G119500	0.326075	6.35296e-148	1.18293
Sobic.001G180200	0.318503	8.31727e-148	1.39286
Sobic.006G031800	0.312837	1.73756e-147	1.35644
Sobic.004G271600	0.269293	5.3277e-147	1.36735
Sobic.003G395800	0.373956	3.3105e-145	1.33636
Sobic.001G524900	0.292578	6.72131e-144	1.2963
Sobic.004G007500	0.261145	3.65674e-142	1.39506
Sobic.003G174500	0.367931	3.10083e-140	1.29231
Sobic.003G168500	0.370928	1.89078e-139	1.2234
Sobic.001G411400	0.350611	2.50519e-139	1.22751
Sobic.005G134100	0.29294	1.24297e-138	1.31897
Sobic.002G131700	0.287267	8.22719e-138	1.33019
Sobic.001G484400	0.328729	2.08464e-137	1.35484
Sobic.001G073900	0.259895	3.74749e-136	1.29545
Sobic.001G017000	0.285494	2.3629e-135	1.30645
Sobic.002G152800	0.256291	5.0971e-135	1.41096
Sobic.007G052900	0.288138	4.47413e-134	1.30702
Sobic.001G299900	0.376348	9.93514e-134	1.30833
Sobic.001G427000	0.281252	1.07516e-133	1.36364
Sobic.003G246400	0.284752	2.12436e-133	1.20283
Sobic.009G126500	0.330663	3.69391e-133	1.29457
Sobic.003G168700	0.346626	2.53067e-131	1.22857
Sobic.008G004800	0.368357	9.78872e-130	1.37805
Sobic.007G225800	0.261785	1.7994e-129	1.29688
Sobic.001G453300	0.27506	4.85299e-129	1.3301
Sobic.008G088200	0.289341	7.94647e-129	1.19907
Sobic.007G068500	0.271775	7.11216e-125	1.40278
Sobic.002G198600	0.270898	1.04345e-124	1.25161
Sobic.001G334900	0.272537	4.56176e-124	1.27481
Sobic.006G249400	0.313665	1.14614e-123	1.32323
Sobic.004G078600	0.306052	1.81377e-123	1.19403
Sobic.003G295800	0.276434	9.80612e-123	1.28346
Sobic.001G208700	0.32355	2.08376e-122	1.26866
Sobic.006G273000	0.299907	6.21e-122	1.38462
Sobic.006G090100	0.317473	2.29212e-119	1.33333
Sobic.008G123600	0.279235	7.10634e-119	1.32673
Sobic.008G171300	0.290787	1.44599e-118	1.27419
Sobic.001G417200	0.254711	9.33817e-118	1.25
Sobic.007G108500	0.284111	2.57072e-116	1.29412
Sobic.003G134300	0.317515	4.73887e-115	1.30476
Sobic.001G027600	0.255704	1.85963e-113	1.28
Sobic.001G300800	0.268373	3.28746e-112	1.27966
Sobic.004G168500	0.270674	1.14212e-111	1.20652
Sobic.007G190200	0.331453	4.23302e-108	1.27586
Sobic.001G331600	0.285919	2.20634e-107	1.28696
Sobic.004G034500	0.256961	7.94479e-107	1.275
Sobic.010G248301	0.253982	3.08779e-106	1.2043
Sobic.007G166600	0.270517	1.98323e-105	1.26613
Sobic.009G001500	0.266549	2.03817e-105	1.19689
Sobic.006G058100	0.279745	2.50557e-105	1.18593
Sobic.003G328000	0.251296	5.01826e-105	1.29907
Sobic.006G053000	0.284271	1.18883e-104	1.18905
Sobic.008G003300	0.259666	2.32553e-103	1.29897
Sobic.004G070800	0.264335	2.32919e-103	1.35
Sobic.003G429650	0.253467	1.2483e-102	1.35526
Sobic.008G166300	0.264847	7.67515e-102	1.35065
Sobic.006G123800	0.303722	1.41218e-101	1.21935
Sobic.005G101200	0.263503	1.59908e-101	1.35135
Sobic.004G011566	0.317371	1.00898e-100	1.248
Sobic.010G223200	0.265574	5.70048e-100	1.22667
Sobic.001G239500	0.338613	1.00984e-99	1.26724
Sobic.008G189500	0.40147	8.01924e-99	1.25893
Sobic.006G251800	0.259092	6.17893e-98	1.32184
Sobic.K029400.1.	0.328062	8.05724e-98	1.10592
Sobic.001G191000	0.252041	1.19854e-97	1.32558
Sobic.009G134500	0.266968	1.21676e-97	1.30851
Sobic.004G144600	0.367938	1.71613e-97	1.26415
Sobic.003G172966	0.299959	1.37634e-95	1.13406
Sobic.010G214600	0.327734	7.75363e-92	1.21583
Sobic.004G223600	0.295911	1.05902e-91	1.12996
Sobic.003G034700	0.257909	2.15909e-90	1.325
Sobic.010G189300	0.32216	4.33994e-89	1.1641
Sobic.007G137400	0.251879	5.75124e-88	1.27273
Sobic.006G200800	0.261991	7.88093e-85	1.31169
Sobic.008G089500	0.259675	1.56438e-82	1.27
Sobic.002G222000	0.29261	5.35622e-80	1.28571
Sobic.004G303433	0.302892	5.48622e-80	1.22131
Sobic.003G168425	0.276897	5.67358e-79	1.16757
Sobic.003G406800	0.26763	7.15885e-78	1.21705
Sobic.003G387100	0.256626	6.78029e-77	1.29487
Sobic.001G134500	0.270245	2.11597e-73	1.26667
Sobic.006G183600	0.256485	2.22615e-72	1.19863
Sobic.003G168200	0.272656	7.0321e-72	1.10909
Sobic.001G422100	0.276564	8.04641e-71	1.17647
Sobic.002G044500	0.279621	3.38549e-70	1.12903
Sobic.003G173266	0.251643	1.24934e-68	1.09568
Sobic.008G052900	0.263366	4.6644e-66	1.2193
Sobic.004G201700	0.250277	1.94395e-62	1.21239
Sobic.004G115100	0.274067	1.47108e-61	1.19231
Sobic.003G169300	0.294056	1.50399e-60	1.22222
Sobic.004G325900	0.25034	1.45455e-57	1.17123
Sobic.003G258800	0.268514	9.322e-17	1.09375

## Sheet: Sorghum Bundle Sheath Markers
gene	average log2 fold change	adjusted p-value	expression enrichment
Sobic.001G003200	0.674372	0	2.1236
Sobic.001G005200	0.615317	0	2.44681
Sobic.001G041800	0.609528	0	1.69143
Sobic.001G048766	1.17041	0	7.22222
Sobic.001G059700	1.71864	0	2.97222
Sobic.001G065600	1.27411	0	2.85047
Sobic.001G067700	1.28403	0	2.63333
Sobic.001G073500	0.572101	0	1.69737
Sobic.001G073900	0.99848	0	2.13281
Sobic.001G102300	0.493909	0	1.3466
Sobic.001G118100	0.491068	0	1.61935
Sobic.001G120000	0.707246	0	1.82069
Sobic.001G132600	1.65706	0	3.98438
Sobic.001G133900	0.757236	0	1.59394
Sobic.001G134100	0.61642	0	1.76033
Sobic.001G142200	0.668747	0	1.43493
Sobic.001G148200	0.546029	0	2
Sobic.001G193400	0.858046	0	1.64567
Sobic.001G193700	0.611692	0	2.37255
Sobic.001G217700	0.593369	0	1.53394
Sobic.001G237300	0.678722	0	1.69231
Sobic.001G239500	0.91496	0	2.0708
Sobic.001G261573	0.768148	0	1.85821
Sobic.001G300100	0.671182	0	2.30357
Sobic.001G340600	0.502398	0	2.575
Sobic.001G378100	0.593863	0	1.78704
Sobic.001G393300	0.809763	0	1.68106
Sobic.001G410700	0.719493	0	2.42623
Sobic.001G420300	0.775208	0	4.10345
Sobic.001G420400	0.704744	0	2.63415
Sobic.001G449500	0.717271	0	2.56
Sobic.001G479800	1.08438	0	2.65217
Sobic.001G491000	0.54205	0	1.94737
Sobic.001G498000	1.25327	0	3.34
Sobic.001G498300	0.8358	0	2.24528
Sobic.001G515600	1.28224	0	1.73529
Sobic.001G531800	0.744461	0	2.69091
Sobic.001G534066	0.618102	0	2.47826
Sobic.001G540300	0.729555	0	1.74176
Sobic.002G000500	1.05241	0	1.76615
Sobic.002G003200	0.455958	0	2
Sobic.002G006600	0.729988	0	2.72973
Sobic.002G033900	0.470145	0	1.26004
Sobic.002G036000	1.08307	0	2.63492
Sobic.002G060800	0.671594	0	2.21154
Sobic.002G076400	0.548728	0	1.93333
Sobic.002G109000	0.9708	0	2.01923
Sobic.002G116000	0.851089	0	2.26316
Sobic.002G118200	1.10664	0	1.89825
Sobic.002G120700	0.608118	0	2.17241
Sobic.002G155301	0.744723	0	2.4386
Sobic.002G172700	0.631272	0	2.43902
Sobic.002G173700	1.14345	0	2.95588
Sobic.002G198600	0.715664	0	1.76623
Sobic.002G209600	0.689499	0	1.87786
Sobic.002G215000	0.791009	0	1.86747
Sobic.002G275300	0.678763	0	1.77632
Sobic.002G275700	0.845009	0	2.00901
Sobic.002G281700	0.896206	0	1.92899
Sobic.002G305700	0.505824	0	2.01408
Sobic.002G331100	0.607476	0	2.12308
Sobic.002G358500	0.507075	0	1.80808
Sobic.002G370600	0.833808	0	2.06202
Sobic.002G376100	1.3972	0	4
Sobic.002G401100	0.665628	0	1.62946
Sobic.002G403600	0.65733	0	1.60976
Sobic.002G407000	0.912987	0	2.06557
Sobic.002G417500	0.590591	0	1.74074
Sobic.003G002600	0.727481	0	2.2125
Sobic.003G007700	0.667247	0	2.61702
Sobic.003G008900	0.526024	0	1.80412
Sobic.003G015600	0.925989	0	2.13669
Sobic.003G036200	1.85559	0	2.1341
Sobic.003G061300	0.725501	0	2.89189
Sobic.003G094350	0.910839	0	2.125
Sobic.003G128550	0.540992	0	1.84946
Sobic.003G151500	0.752343	0	2.16505
Sobic.003G162100	0.840906	0	2.60345
Sobic.003G167700	0.696566	0	1.96939
Sobic.003G175100	0.659901	0	2.14706
Sobic.003G186800	0.838571	0	2.03846
Sobic.003G206700	1.36704	0	3.91176
Sobic.003G222500	0.916142	0	2.5082
Sobic.003G242000	1.10218	0	1.97458
Sobic.003G246100	0.878778	0	2.2029
Sobic.003G277600	0.655941	0	2.0274
Sobic.003G282000	0.587413	0	1.58049
Sobic.003G290800	0.646317	0	1.8
Sobic.003G305300	0.676999	0	2.39683
Sobic.003G359100	0.94112	0	2.04375
Sobic.003G378600	0.820161	0	2.25234
Sobic.003G390400	1.35634	0	2.16265
Sobic.003G390800	0.833805	0	2.63158
Sobic.003G412900	0.720839	0	1.98214
Sobic.003G419100	0.704058	0	2
Sobic.003G433900	0.606451	0	1.77143
Sobic.004G001300	0.860473	0	1.87791
Sobic.004G026700	0.58147	0	1.93023
Sobic.004G040100	0.710672	0	1.67857
Sobic.004G054500	0.531902	0	1.98667
Sobic.004G056900	0.41407	0	1.23506
Sobic.004G062500	0.559866	0	2.10769
Sobic.004G071000	0.611653	0	2.25532
Sobic.004G097500	0.505448	0	1.41935
Sobic.004G120100	0.675753	0	1.80734
Sobic.004G124400	0.567126	0	2.0597
Sobic.004G136600	0.6566	0	2.21277
Sobic.004G162200	0.708527	0	2.2
Sobic.004G191200	0.554655	0	2.09677
Sobic.004G207200	0.636296	0	2.82051
Sobic.004G212300	0.807867	0	1.92982
Sobic.004G215800	0.935326	0	2.43902
Sobic.004G239100	0.908093	0	2.5
Sobic.004G244400	0.525207	0	2.2
Sobic.004G255500	0.663047	0	1.90526
Sobic.004G272100	0.685951	0	2.42857
Sobic.004G284400	0.694603	0	2.91111
Sobic.004G308700	0.967707	0	2.36364
Sobic.004G327700	1.39765	0	2.35233
Sobic.004G335300	1.1061	0	3.2
Sobic.005G042000	1.28053	0	1.42593
Sobic.005G056400	1.33494	0	2.19372
Sobic.005G076000	0.65241	0	2.12
Sobic.005G077933	0.731088	0	2.19231
Sobic.005G111500	0.773797	0	2.12222
Sobic.005G118400	2.1935	0	5.25714
Sobic.005G119001	1.33405	0	2.81481
Sobic.005G219300	0.810787	0	3.07317
Sobic.005G231500	1.01895	0	2.30579
Sobic.006G009500	1.99835	0	4.3012
Sobic.006G010900	0.792793	0	2.30588
Sobic.006G017332	0.99524	0	4.33333
Sobic.006G038500	0.597703	0	1.97183
Sobic.006G049200	0.652844	0	1.92683
Sobic.006G069300	1.11728	0	2.57609
Sobic.006G109000	0.71261	0	2.54
Sobic.006G141700	1.30033	0	2.26027
Sobic.006G147300	0.771588	0	1.72308
Sobic.006G147700	1.31059	0	5.5
Sobic.006G149400	1.00029	0	4.13333
Sobic.006G153400	0.79744	0	2.44
Sobic.006G161500	0.528753	0	1.42391
Sobic.006G220800	0.482657	0	2
Sobic.006G221000	0.696426	0	1.55061
Sobic.006G239000	0.89478	0	1.53304
Sobic.006G271800	0.792766	0	2.09574
Sobic.006G279100	0.87214	0	2.10959
Sobic.007G029300	0.885903	0	2.87273
Sobic.007G047400	0.685912	0	1.27093
Sobic.007G058100	0.550616	0	1.68794
Sobic.007G103400	0.935801	0	1.92857
Sobic.007G113400	1.16552	0	2.72414
Sobic.007G113600	0.889587	0	2.01481
Sobic.007G136900	0.521575	0	1.27567
Sobic.007G141200	1.47097	0	2.11538
Sobic.007G213700	0.948411	0	2.02367
Sobic.007G225800	1.13475	0	2.36885
Sobic.008G001900	0.625789	0	2.27273
Sobic.008G015800	0.881546	0	2.5
Sobic.008G021700	0.665573	0	3.06061
Sobic.008G033000	0.621297	0	1.87037
Sobic.008G039600	0.754987	0	2.06667
Sobic.008G039900	1.33682	0	2.93333
Sobic.008G053200	1.18738	0	1.55787
Sobic.008G062500	1.01205	0	3.35
Sobic.008G066100	1.1249	0	3.01351
Sobic.008G078400	0.745909	0	1.88636
Sobic.008G102000	0.745783	0	2.43284
Sobic.008G105900	0.573607	0	1.96429
Sobic.008G129900	0.809033	0	2.19048
Sobic.008G139000	1.13273	0	3.51111
Sobic.008G167800	1.6535	0	3.08451
Sobic.009G016600	1.42818	0	2.01786
Sobic.009G030900	0.66665	0	2.04545
Sobic.009G037800	0.662014	0	1.91765
Sobic.009G042200	0.518832	0	2.12963
Sobic.009G054301	0.62435	0	2.10448
Sobic.009G091800	0.661195	0	1.80198
Sobic.009G098100	0.579234	0	1.57459
Sobic.009G104800	1.53732	0	1.94937
Sobic.009G122375	0.61665	0	2.06667
Sobic.009G132900	0.420962	0	1.44819
Sobic.009G133700	0.52471	0	1.88172
Sobic.009G146800	0.777093	0	2.17442
Sobic.009G146900	1.15576	0	2.50407
Sobic.009G147000	1.2007	0	2.41379
Sobic.009G170200	0.518461	0	1.53883
Sobic.009G171300	0.661047	0	2.05263
Sobic.009G175500	0.627573	0	1.90083
Sobic.009G191300	0.509117	0	1.59162
Sobic.009G218900	0.844708	0	1.49837
Sobic.009G224500	0.868086	0	4.07407
Sobic.010G002000	0.654358	0	1.90741
Sobic.010G028501	0.605675	0	1.71223
Sobic.010G082800	0.81165	0	1.97802
Sobic.010G092100	1.22091	0	2.44737
Sobic.010G094301	0.577799	0	1.94444
Sobic.010G095200	0.612536	0	1.85437
Sobic.010G131700	1.01835	0	2
Sobic.010G153900	0.785968	0	2.27397
Sobic.010G176550	0.562629	0	1.736
Sobic.010G202300	0.634301	0	2.5814
Sobic.010G214900	0.57447	0	1.9
Sobic.010G220500	0.585262	0	2.08621
Sobic.010G245100	0.771086	0	2.2243
Sobic.010G250900	0.728659	0	1.98077
Sobic.010G276400	0.613919	0	1.66667
Sobic.001G129600	2.05158	0	3.30303
Sobic.001G213300	2.12886	0	3.60784
Sobic.002G050100	1.32574	0	3.02326
Sobic.002G111500	1.09319	0	4.16667
Sobic.002G357000	0.947223	0	2.33333
Sobic.002G365550	1.00312	0	2.07273
Sobic.004G010300	1.08256	0	2.66667
Sobic.004G035500	1.64674	0	3.69767
Sobic.004G356400	0.635872	0	1.96203
Sobic.006G244000	1.73771	0	2.96703
Sobic.008G183500	1.4119	0	2.97959
Sobic.003G341500	1.35014	0	3.81481
Sobic.003G431900	2.11552	0	3.19048
Sobic.005G122800	2.0619	0	4.12821
Sobic.006G197000	1.41632	0	5.47368
Sobic.009G162000	1.23497	0	3.51724
Sobic.010G125833	0.654034	0	2.56098
Sobic.004G071800	0.907341	0	3.48276
Sobic.004G206100	0.498001	1.53998e-303	2.03279
Sobic.001G523200	0.641108	9.12054e-303	1.8961
Sobic.001G198400	0.508544	7.50973e-301	2.07273
Sobic.001G169900	0.565022	3.49938e-300	1.46018
Sobic.003G144600	0.571464	2.04898e-299	1.76471
Sobic.004G188400	0.51015	7.13429e-299	1.67717
Sobic.009G171400	0.604361	1.44697e-298	1.91892
Sobic.007G105500	0.432563	2.12352e-298	1.44186
Sobic.002G365500	0.913433	7.22009e-297	2.12
Sobic.006G106400	0.451831	1.13959e-296	2.16327
Sobic.003G174500	0.529167	5.81904e-296	1.66412
Sobic.007G107700	0.49115	4.63107e-293	2.09434
Sobic.001G448400	0.466294	1.07944e-290	1.688
Sobic.001G062300	0.570226	1.45892e-289	2.09434
Sobic.001G069000	0.486433	4.1479e-287	1.96875
Sobic.001G083100	0.502029	2.63444e-286	1.91549
Sobic.006G103400	0.504728	2.24854e-285	1.61379
Sobic.003G254000	0.511026	1.35973e-282	1.7451
Sobic.001G102700	0.929457	1.52788e-282	1.91429
Sobic.004G333600	0.522166	4.74554e-281	2
Sobic.005G064700	0.492748	1.01981e-280	2.03509
Sobic.003G429650	0.545075	3.79167e-279	1.85714
Sobic.008G089700	0.512428	1.10679e-278	1.44643
Sobic.002G314400	0.524476	3.96111e-277	1.92537
Sobic.003G398800	0.442156	1.1795e-275	1.71171
Sobic.001G344400	0.682362	2.6744e-275	1.73
Sobic.002G313800	0.433366	3.71413e-274	2.03571
Sobic.003G387800	0.479248	4.9977e-274	1.82353
Sobic.005G045000	0.484666	2.21097e-273	1.86667
Sobic.003G195150	0.47609	3.03472e-271	1.84146
Sobic.001G415400	0.4318	4.87475e-271	1.96721
Sobic.001G293800	0.532837	4.68159e-270	1.4386
Sobic.001G078400	0.554835	4.95428e-270	2.03636
Sobic.006G053700	0.520485	3.22568e-269	1.91045
Sobic.002G000700	0.481932	1.66284e-268	1.58503
Sobic.002G252800	0.490426	1.06673e-267	1.98361
Sobic.004G249800	0.442686	2.76262e-265	1.65323
Sobic.005G204200	0.434369	1.30803e-264	2.05769
Sobic.002G045800	0.472952	1.05729e-262	1.76923
Sobic.004G298300	0.586401	3.05118e-261	2.01923
Sobic.003G167632	0.526293	1.37965e-260	1.95161
Sobic.002G297400	0.506111	3.33691e-260	1.88571
Sobic.010G098200	0.486017	9.46953e-260	1.95238
Sobic.007G198100	0.627722	6.48279e-257	1.98246
Sobic.006G280800	0.449772	1.28414e-255	1.88406
Sobic.004G132600	0.538293	9.71445e-255	1.82278
Sobic.002G064750	0.441523	1.50641e-254	2.03922
Sobic.003G222600	0.460385	9.22722e-253	2
Sobic.006G031800	0.452109	1.70498e-251	1.69903
Sobic.007G087100	0.438285	4.67111e-251	1.90769
Sobic.005G101300	0.457564	3.00236e-249	1.86957
Sobic.003G172800	0.58661	5.27318e-249	1.53896
Sobic.003G162900	0.495517	2.01965e-248	1.73684
Sobic.004G234200	0.37999	2.56598e-247	2.04
Sobic.007G009200	0.351906	4.75666e-247	1.33235
Sobic.001G484800	0.537474	1.32769e-246	1.75581
Sobic.009G135500	0.454012	1.97134e-245	1.35294
Sobic.003G369000	0.36719	2.06973e-245	2.01923
Sobic.007G007200	0.481211	2.89173e-245	1.79012
Sobic.008G046800	0.503458	5.29306e-245	1.67619
Sobic.004G179200	0.443504	1.56144e-243	1.91935
Sobic.001G305500	0.483025	9.73309e-243	1.84507
Sobic.002G180400	0.430392	1.45157e-242	1.71429
Sobic.001G495300	0.469749	2.06855e-242	1.53503
Sobic.001G203200	0.405205	4.42926e-241	1.22697
Sobic.005G063000	0.436408	2.76567e-240	1.73626
Sobic.001G475600	0.454508	6.12484e-240	1.84507
Sobic.005G108500	0.527101	1.25083e-239	1.66364
Sobic.005G149400	0.43324	2.30143e-237	1.98113
Sobic.009G140600	0.386948	4.30988e-237	1.72632
Sobic.006G101500	0.466972	6.05492e-237	1.83099
Sobic.007G227100	0.440826	6.17715e-236	1.53165
Sobic.004G128900	0.447045	6.29246e-236	1.63025
Sobic.003G121400	0.590358	3.09969e-235	1.82857
Sobic.002G293600	0.517022	1.31832e-234	2
Sobic.006G052100	0.405682	4.31087e-233	1.73333
Sobic.010G232400	0.497578	9.85028e-232	1.61667
Sobic.002G182150	0.467066	2.07126e-231	1.49143
Sobic.003G347520	0.50997	1.1069e-229	1.7191
Sobic.006G054300	0.458623	1.72045e-228	1.67327
Sobic.010G264100	0.366278	5.94559e-228	1.33123
Sobic.003G137100	0.480761	2.30127e-227	1.63393
Sobic.001G000800	0.419284	8.45263e-227	1.46354
Sobic.010G051700	0.508665	1.26126e-225	1.51613
Sobic.001G411400	0.51889	1.42388e-225	1.44271
Sobic.002G000600	0.421617	2.48936e-225	1.91379
Sobic.006G162200	0.340923	1.84326e-224	2
Sobic.006G039800	0.443391	4.8563e-223	1.42857
Sobic.004G153400	0.755574	2.11549e-222	1.77778
Sobic.001G423000	0.420319	2.00884e-221	1.83582
Sobic.009G127800	0.604578	2.41977e-221	1.8209
Sobic.001G244600	0.361663	2.10499e-220	1.24819
Sobic.009G126100	0.484931	6.22072e-219	1.5873
Sobic.002G198300	0.470309	1.54725e-218	1.84615
Sobic.003G201750	0.459457	3.17154e-217	1.88333
Sobic.010G183100	0.561375	9.73277e-216	1.625
Sobic.010G023700	0.435004	2.73089e-214	1.48214
Sobic.006G273400	0.430193	1.10104e-213	1.84375
Sobic.006G137400	0.467053	2.21986e-211	1.58537
Sobic.001G484300	0.408109	9.80528e-209	1.68478
Sobic.001G375100	0.45074	3.51918e-208	1.35156
Sobic.004G238600	0.434329	3.72732e-208	1.89091
Sobic.001G090700	0.361313	4.51683e-208	1.7971
Sobic.010G197500	0.493507	4.22079e-206	1.83607
Sobic.010G100900	0.460594	8.53122e-206	1.75
Sobic.006G169800	0.468263	1.19859e-203	1.5034
Sobic.004G144600	0.555373	4.94326e-201	1.59813
Sobic.006G073500	0.319507	7.69856e-201	1.2297
Sobic.003G179600	0.307217	8.54555e-201	1.61261
Sobic.002G141900	0.459901	1.0431e-200	1.5913
Sobic.001G173900	0.483509	2.09781e-200	1.76389
Sobic.002G390500	0.531257	3.20273e-200	1.74324
Sobic.003G365200	0.347347	2.20332e-199	1.72152
Sobic.003G319600	0.48198	3.74972e-198	1.75714
Sobic.004G302500	0.325565	4.97506e-198	1.32573
Sobic.002G405100	0.34494	1.68669e-197	1.37975
Sobic.006G074500	0.359858	2.26731e-195	1.73684
Sobic.002G161900	0.40167	2.7494e-195	1.67416
Sobic.008G068400	0.436648	2.78788e-195	1.73973
Sobic.002G176200	0.465048	4.87818e-195	1.63542
Sobic.004G122500	0.639826	1.0116e-194	1.66667
Sobic.006G066800	0.454476	3.02054e-194	1.72973
Sobic.004G359300	0.342918	1.68384e-193	1.73333
Sobic.007G047300	0.280423	1.84227e-193	1.37826
Sobic.008G130000	0.420318	1.86675e-192	1.61386
Sobic.002G143500	0.447818	5.38259e-190	1.54032
Sobic.009G183700	0.393672	1.18675e-187	1.30717
Sobic.001G523300	0.599094	2.05052e-187	1.67901
Sobic.006G234100	0.342722	3.20431e-187	1.35409
Sobic.005G143200	0.381079	3.93584e-187	1.33712
Sobic.002G389800	0.461521	4.32954e-187	1.84211
Sobic.007G052900	0.410558	4.53959e-187	1.55556
Sobic.002G004000	0.353247	7.29357e-187	1.65217
Sobic.001G159600	0.557255	2.46408e-186	1.52756
Sobic.007G094801	0.407937	5.39554e-186	1.62366
Sobic.004G193800	0.414891	1.02184e-185	1.69136
Sobic.008G004800	0.474251	1.19636e-185	1.65882
Sobic.005G111700	0.449223	5.12307e-185	1.5036
Sobic.001G475800	0.422695	5.94421e-185	1.57658
Sobic.008G015100	0.33736	7.48203e-185	1.61765
Sobic.005G028800	0.352526	1.24886e-184	1.75
Sobic.005G197300	0.409229	2.27254e-184	1.63736
Sobic.005G110472	0.349976	7.23811e-184	1.82759
Sobic.010G174400	0.364873	1.66238e-183	1.55932
Sobic.007G053800	0.410161	1.08567e-182	1.85185
Sobic.009G143100	0.314878	2.35092e-181	1.28235
Sobic.004G069000	0.409716	5.67193e-180	1.75758
Sobic.009G085500	0.38366	2.38929e-179	1.6
Sobic.001G214100	0.388857	1.60571e-178	1.46795
Sobic.003G370500	0.415132	5.04141e-177	1.80702
Sobic.001G460900	0.379204	1.32502e-176	1.68354
Sobic.008G000400	0.380682	1.12061e-175	1.73239
Sobic.005G110502	0.393406	4.63343e-175	1.77419
Sobic.009G102800	0.393963	1.06955e-174	1.6506
Sobic.001G179100	0.410579	2.07461e-174	1.62105
Sobic.001G010100	0.330635	2.65605e-174	1.40816
Sobic.003G157300	0.403083	3.72866e-172	1.74242
Sobic.004G343300	0.387756	1.01768e-171	1.73846
Sobic.008G116400	0.41181	8.289e-171	1.64634
Sobic.006G056700	0.371756	1.62323e-170	1.72059
Sobic.010G021800	0.361218	1.7569e-170	1.18764
Sobic.008G120132	0.414186	1.43683e-169	1.62791
Sobic.007G126600	0.388817	1.59121e-168	1.34468
Sobic.010G011700	0.363436	2.71964e-168	1.59596
Sobic.002G258400	0.375959	3.69155e-168	1.51613
Sobic.003G253300	0.4642	4.84613e-168	1.63415
Sobic.003G109500	0.443629	4.95145e-168	1.73846
Sobic.002G382700	0.452839	7.99963e-168	1.7
Sobic.010G100200	0.451761	2.08221e-167	1.57426
Sobic.008G033200	0.528714	3.77087e-166	1.3561
Sobic.009G125400	0.338299	6.62836e-166	1.56481
Sobic.001G288700	0.4035	6.89975e-166	1.53571
Sobic.007G090403	0.392108	2.44094e-165	1.62791
Sobic.001G056900	0.382223	1.11653e-164	1.66234
Sobic.001G137100	0.413827	4.91014e-163	1.4152
Sobic.003G074700	0.363989	7.3952e-162	1.63095
Sobic.002G200700	0.443317	7.68622e-162	1.65789
Sobic.009G135000	0.394855	1.13668e-161	1.49231
Sobic.004G182900	0.389674	1.1644e-161	1.48148
Sobic.004G131800	0.442163	4.48726e-161	1.58333
Sobic.001G532300	0.435339	1.10574e-160	1.56311
Sobic.005G110481	0.363675	1.85542e-159	1.77586
Sobic.007G090436	0.297351	9.37844e-159	1.53913
Sobic.005G030500	0.394745	1.69885e-158	1.50833
Sobic.003G211200	0.338504	2.10733e-158	1.67105
Sobic.001G308200	0.368609	3.12945e-158	1.72308
Sobic.006G254600	0.390784	7.62752e-158	1.64935
Sobic.010G097600	0.408645	1.4398e-157	1.61364
Sobic.010G153700	0.393615	1.54999e-157	1.53704
Sobic.002G273300	0.37462	3.49244e-156	1.64935
Sobic.005G179300	0.383595	4.73025e-156	1.52727
Sobic.001G074000	0.412814	6.79783e-156	1.49593
Sobic.005G106600	0.384939	9.71093e-156	1.53211
Sobic.003G132100	0.306353	1.17629e-153	1.23118
Sobic.003G073800	0.391914	7.17428e-153	1.5042
Sobic.003G328100	0.338391	3.62497e-151	1.60227
Sobic.002G303300	0.377326	7.28764e-151	1.72131
Sobic.007G113900	0.391739	4.93444e-150	1.39429
Sobic.004G218300	0.410661	1.13519e-149	1.55102
Sobic.001G483200	0.388824	1.37347e-149	1.5567
Sobic.001G543500	0.404531	3.63062e-149	1.59091
Sobic.010G248301	0.357682	2.94576e-147	1.37368
Sobic.007G005400	0.351244	7.75625e-147	1.58621
Sobic.009G260700	0.380367	1.25327e-146	1.5
Sobic.002G148750	0.295381	1.27798e-146	1.69355
Sobic.001G172200	0.342532	9.68908e-146	1.54
Sobic.006G249400	0.357727	2.77762e-145	1.54902
Sobic.002G343800	0.309611	4.55228e-144	1.66197
Sobic.004G328000	0.344717	6.41591e-143	1.57955
Sobic.004G359700	0.398058	7.9686e-142	1.63889
Sobic.008G106800	0.365817	2.16895e-141	1.64384
Sobic.003G014100	0.303659	6.23036e-141	1.66667
Sobic.007G004600	0.353421	9.60113e-141	1.24036
Sobic.004G252500	0.355299	1.51267e-140	1.63014
Sobic.009G134500	0.425814	2.08437e-140	1.54167
Sobic.009G078900	0.35843	1.90793e-139	1.56818
Sobic.010G074300	0.335814	2.2429e-139	1.30364
Sobic.002G042500	0.369525	4.46035e-138	1.69355
Sobic.009G015100	0.386434	8.0424e-137	1.65672
Sobic.006G134400	0.330253	9.86179e-137	1.64706
Sobic.002G343901	0.386873	6.09489e-136	1.54348
Sobic.003G030900	0.306417	1.33653e-135	1.57303
Sobic.001G040000	0.319449	5.79999e-135	1.43262
Sobic.002G040100	0.358997	1.72149e-134	1.58333
Sobic.003G006833	0.358851	2.57716e-133	1.5
Sobic.010G232200	0.369742	3.8262e-133	1.5
Sobic.007G108900	0.341465	6.29943e-133	1.55435
Sobic.003G370000	0.257739	2.72336e-132	1.23864
Sobic.003G173032	0.377121	8.41317e-132	1.31034
Sobic.009G119200	0.652713	1.84563e-131	1.42105
Sobic.008G088821	0.291372	1.02498e-130	1.57831
Sobic.002G283300	0.407659	2.2617e-130	1.5679
Sobic.004G103300	0.325252	6.89112e-130	1.55056
Sobic.009G123900	0.32657	7.80389e-130	1.37356
Sobic.001G009600	0.357027	1.95672e-129	1.52632
Sobic.007G226600	0.334446	3.59939e-129	1.53846
Sobic.001G375700	0.368873	6.24058e-129	1.5679
Sobic.002G129400	0.358111	9.13207e-129	1.60274
Sobic.006G250000	0.33127	9.88709e-128	1.50505
Sobic.002G351600	0.317332	8.23758e-127	1.6
Sobic.001G258900	0.361411	8.43405e-127	1.4375
Sobic.006G055800	0.333847	1.13094e-126	1.6
Sobic.001G496200	0.395971	4.4401e-124	1.63077
Sobic.008G094000	0.827937	9.80518e-124	1.5
Sobic.006G130800	0.336042	7.59997e-122	1.61194
Sobic.001G022500	0.328006	7.71005e-122	1.57143
Sobic.006G206800	0.366439	8.50692e-122	1.40714
Sobic.009G054900	0.334959	1.35725e-121	1.59722
Sobic.003G220100	0.314494	2.37907e-121	1.28571
Sobic.001G329400	0.36421	5.40739e-121	1.54762
Sobic.009G104700	0.33299	7.35912e-121	1.46154
Sobic.004G169501	0.37309	1.46855e-120	1.45536
Sobic.010G139000	0.315201	1.67966e-120	1.63636
Sobic.003G324000	0.297823	6.56502e-120	1.53488
Sobic.010G245200	0.277418	1.17523e-119	1.53333
Sobic.004G134200	0.358341	1.36569e-119	1.43902
Sobic.001G526200	0.428354	1.48447e-119	1.56579
Sobic.002G293500	0.388358	4.50819e-119	1.48515
Sobic.005G189300	0.30937	1.74622e-118	1.625
Sobic.002G243900	0.337863	6.82055e-118	1.55844
Sobic.001G407900	0.291586	2.50943e-117	1.49485
Sobic.009G238000	0.310002	4.55179e-117	1.41985
Sobic.001G468700	0.318293	1.02846e-116	1.60606
Sobic.009G140300	0.338816	2.13515e-116	1.56
Sobic.001G176700	0.322593	7.18517e-116	1.5
Sobic.002G254900	0.36784	8.10216e-116	1.5942
Sobic.008G003600	0.355955	9.77343e-115	1.61905
Sobic.007G116100	0.349248	4.85234e-114	1.60606
Sobic.001G375000	0.291223	9.611e-114	1.61538
Sobic.008G114700	0.304455	1.02044e-113	1.45455
Sobic.001G472800	0.315144	1.10644e-113	1.38095
Sobic.009G036500	0.312122	2.03474e-113	1.53571
Sobic.004G317900	0.259922	2.236e-113	1.45946
Sobic.002G187700	0.28657	8.57563e-113	1.58824
Sobic.003G387100	0.306669	2.08101e-112	1.5375
Sobic.001G496800	0.319257	1.16433e-111	1.6
Sobic.009G183101	0.299957	3.14838e-111	1.3625
Sobic.003G004200	0.277898	3.33676e-111	1.50538
Sobic.010G261500	0.295841	4.48415e-110	1.46602
Sobic.001G373700	0.333787	2.14881e-109	1.51807
Sobic.001G342800	0.393017	2.97438e-109	1.43119
Sobic.003G275700	0.358039	1.25397e-108	1.52381
Sobic.008G028700	0.309222	2.16278e-108	1.32105
Sobic.009G074250	0.309182	1.25794e-107	1.55405
Sobic.004G035200	0.31177	2.09048e-107	1.49438
Sobic.004G279300	0.377484	3.24086e-107	1.42342
Sobic.007G083800	0.263414	4.60603e-107	1.46078
Sobic.002G345800	0.31532	2.74665e-106	1.36129
Sobic.009G120900	0.317584	4.499e-106	1.52632
Sobic.001G228300	0.343799	5.09341e-106	1.54795
Sobic.001G252000	0.321609	6.62212e-106	1.57143
Sobic.010G143500	0.40638	1.23706e-104	1.47872
Sobic.002G430100	0.294158	1.30039e-104	1.53165
Sobic.008G063500	0.276294	1.66777e-104	1.26971
Sobic.006G090100	0.345896	1.68441e-104	1.48387
Sobic.010G146100	0.356584	4.02708e-104	1.30481
Sobic.004G272600	0.274301	2.40858e-103	1.46392
Sobic.006G213700	0.308814	3.51835e-103	1.48276
Sobic.010G085100	0.313312	3.10675e-101	1.43519
Sobic.001G420200	0.289247	5.40531e-101	1.35
Sobic.001G303200	0.313166	7.35823e-101	1.47191
Sobic.006G008700	0.350944	1.30369e-100	1.56716
Sobic.010G096100	0.323495	1.43362e-100	1.55072
Sobic.009G215400	0.379124	2.14122e-100	1.5
Sobic.004G011300	0.266121	1.12177e-98	1.50633
Sobic.007G136800	0.270135	8.07651e-98	1.54167
Sobic.004G317700	0.271875	1.22694e-97	1.48864
Sobic.010G279450	0.31142	3.89928e-96	1.392
Sobic.004G147500	0.324662	3.11267e-95	1.33129
Sobic.005G104300	0.252262	3.19562e-95	1.49398
Sobic.003G102500	0.307339	1.91548e-92	1.45556
Sobic.004G235200	0.271993	3.9166e-92	1.27397
Sobic.009G105000	0.288616	2.35404e-91	1.46067
Sobic.010G011200	0.293839	1.13832e-90	1.21405
Sobic.005G001900	0.266015	2.0272e-89	1.31792
Sobic.008G123600	0.282427	2.15646e-89	1.41509
Sobic.004G335800	0.260452	7.8353e-89	1.42308
Sobic.001G017300	0.300133	1.4456e-88	1.46429
Sobic.004G344400	0.327583	2.34258e-87	1.35075
Sobic.001G065500	0.259727	2.61182e-86	1.44211
Sobic.001G237700	0.32778	6.31465e-86	1.42857
Sobic.009G214800	0.269413	7.50511e-86	1.31902
Sobic.009G132100	0.264225	7.9281e-86	1.3268
Sobic.004G207400	0.261085	4.74294e-85	1.43478
Sobic.006G119200	0.305752	1.63026e-84	1.48649
Sobic.003G284300	0.292725	2.27885e-84	1.46429
Sobic.001G318100	0.289307	2.61086e-84	1.35714
Sobic.010G067100	0.270926	1.51136e-83	1.39091
Sobic.003G198800	0.302124	2.88986e-83	1.25701
Sobic.001G484400	0.294848	1.27594e-82	1.40816
Sobic.005G050200	0.365789	1.43085e-82	1.28409
Sobic.008G091400	0.257781	4.40098e-82	1.46341
Sobic.001G274200	0.250952	9.19915e-82	1.29944
Sobic.001G461400	0.25826	1.99253e-81	1.38889
Sobic.003G036900	0.377255	4.16357e-81	1.344
Sobic.005G121500	0.70111	6.10931e-81	1.19545
Sobic.006G097500	0.272626	1.43096e-80	1.47297
Sobic.003G404000	0.290729	2.22517e-80	1.36364
Sobic.010G104800	0.415389	1.8117e-79	1.42857
Sobic.003G172966	0.318029	3.78485e-79	1.21071
Sobic.003G313500	0.255068	5.24313e-79	1.27692
Sobic.003G176500	0.278624	1.03601e-77	1.4
Sobic.005G105000	0.277262	2.21541e-77	1.49275
Sobic.005G101200	0.268654	2.97255e-77	1.45455
Sobic.001G340000	0.277416	4.81365e-77	1.35772
Sobic.004G169000	0.251957	1.03344e-76	1.49275
Sobic.004G281800	0.276364	8.00748e-76	1.48529
Sobic.008G052900	0.276075	2.70254e-75	1.35897
Sobic.006G028200	0.265532	7.54285e-75	1.2924
Sobic.003G316500	0.287964	7.9634e-74	1.36792
Sobic.004G228200	0.296193	2.15512e-72	1.42169
Sobic.004G007100	0.250552	2.48978e-72	1.32593
Sobic.005G111200	0.290932	7.89586e-72	1.35043
Sobic.002G148400	0.27339	1.06111e-70	1.4321
Sobic.002G183900	0.251826	2.81259e-69	1.3871
Sobic.010G183201	0.260778	4.70631e-69	1.41667
Sobic.010G184100	0.279282	1.52503e-68	1.4507
Sobic.006G251900	0.301633	4.7149e-67	1.37255
Sobic.008G090900	0.256446	1.04504e-66	1.31818
Sobic.001G220300	0.281631	2.5856e-66	1.32283
Sobic.007G148200	0.306337	2.43704e-65	1.41026
Sobic.009G049300	0.271249	2.46316e-65	1.34579
Sobic.006G094300	0.267862	5.87047e-65	1.3908
Sobic.003G170100	0.262796	1.37119e-64	1.36
Sobic.003G406800	0.258354	9.56794e-64	1.31061
Sobic.007G206500	0.253784	2.00097e-63	1.41026
Sobic.010G275700	0.287504	2.17036e-63	1.31667
Sobic.006G240400	0.277385	2.41514e-63	1.35294
Sobic.001G261200	0.280795	8.3576e-63	1.29054
Sobic.010G218500	0.295589	4.11236e-62	1.34653
Sobic.004G111100	0.260933	4.46782e-62	1.35577
Sobic.002G314300	0.326082	7.25568e-56	1.2695
Sobic.003G043300	0.253365	2.0515e-55	1.29752
Sobic.003G134300	0.27836	1.75359e-54	1.31818
Sobic.010G205000	0.422881	2.26799e-54	1.29464
Sobic.009G189400	0.289926	3.07802e-54	1.33684
Sobic.009G256400	0.273791	1.50547e-53	1.35165
Sobic.008G104400	0.266858	3.77961e-53	1.3
Sobic.002G340350	0.276952	1.39762e-50	1.31959
Sobic.002G214200	0.273612	2.34628e-50	1.32323
Sobic.006G068400	0.350452	1.3079e-47	1.32222
Sobic.002G118700	0.309806	1.37045e-42	1.21557
Sobic.003G002300	0.264028	1.43895e-32	1.18235
Sobic.002G193600	0.427646	4.1892e-23	1.14371
Sobic.006G105900	0.353004	2.05517e-12	1.10714

[truncated: 4 more sheets: Sorghum Guard Cell Markers, Sorghum Epidermis Markers, Sorghum Phloem Markers, Sorghum Xylem Markers]
