# Supplementary material for: Exaptation of ancestral cell-identity networks enables C4 photosynthesis
Source: Nature. 2024 Nov 20;636(8041):143–50. doi: 10.1038/s41586-024-08204-3 (PMC11618092; doi:10.1038/s41586-024-08204-3)
Supplement: Supplementary file 3 — Supplementary Tables 1–13. [file 41586_2024_8204_MOESM3_ESM.zip › 2024-01-00217C-s3/2024-01-00217C-Supplementary Table 6.xlsx]

## Sheet: Rice M to Sorghum M
Supplementary Table 6
List of orthologous gene pairs that are partitioned between the mesophyll and bundle sheath in rice and sorghum.
Rice Gene	Sorghum Gene	Gene description
LOC_Os04g46830	Sobic.010G204700	LOC_Os04g46830.1 LTPL122 - Protease inhibitor/seed storage/LTP family protein precursor, expressed
LOC_Os10g40520	Sobic.010G204700	LOC_Os10g40520.1 LTPL145 - Protease inhibitor/seed storage/LTP family protein precursor, expressed
LOC_Os06g34070	Sobic.003G238600	LOC_Os06g34070.1 GDSL-like lipase/acylhydrolase, putative, expressed
LOC_Os03g21890	Sobic.002G188600	LOC_Os03g21890.1 potassium transporter, putative, expressed
LOC_Os03g53860	Sobic.001G089000	LOC_Os03g53860.1 periplasmic beta-glucosidase precursor, putative, expressed
LOC_Os02g45310	Sobic.004G283800	LOC_Os02g45310.1 dehydration response related protein, putative, expressed
LOC_Os02g50810	Sobic.004G242300	LOC_Os02g50810.1 expressed protein
LOC_Os12g31860	Sobic.008G104500	LOC_Os12g31860.1 ureide permease, putative, expressed
LOC_Os06g40640	Sobic.010G188300	LOC_Os06g40640.1 fructose-bisphospate aldolase isozyme, putative, expressed
LOC_Os02g35950	Sobic.002G228900	LOC_Os02g35950.1 RNA recognition motif containing protein, putative, expressed
LOC_Os11g29400	Sobic.005G115600	LOC_Os11g29400.1 6-phosphogluconate dehydrogenase, decarboxylating, putative, expressed
LOC_Os02g03294	Sobic.004G024300	LOC_Os02g03294.1 cyclin, putative, expressed
LOC_Os05g22830	Sobic.004G115100	LOC_Os05g22830.1 DNA-directed RNA polymerase subunit beta, putative, expressed
LOC_Os06g47310	Sobic.010G238100	LOC_Os06g47310.1 plant-specific domain TIGR01627 family protein, expressed
LOC_Os08g13930	Sobic.003G355200	LOC_Os08g13930.2 mannose-1-phosphate guanyltransferase, putative, expressed
LOC_Os04g38600	Sobic.001G519800	LOC_Os04g38600.1 glyceraldehyde-3-phosphate dehydrogenase, putative, expressed
LOC_Os03g03720	Sobic.001G519800	LOC_Os03g03720.1 glyceraldehyde-3-phosphate dehydrogenase, putative, expressed
LOC_Os04g23890	Sobic.007G105500	LOC_Os04g23890.2 AGC_PVPK_like_kin82y.10 - ACG kinases include homologs to PKA, PKG and PKC, expressed
LOC_Os05g10330	Sobic.009G070800	LOC_Os05g10330.1 HAD superfamily phosphatase, putative, expressed
LOC_Os03g50030	Sobic.001G120400	LOC_Os03g50030.1 phospholipase A2, putative, expressed
LOC_Os07g07230	Sobic.002G045200	LOC_Os07g07230.1 protein kinase, putative, expressed
LOC_Os08g01380	Sobic.007G004700	LOC_Os08g01380.1 2Fe-2S iron-sulfur cluster binding domain containing protein, expressed
LOC_Os05g49800	Sobic.009G239900	LOC_Os05g49800.1 ketol-acid reductoisomerase, chloroplast precursor, putative, expressed
LOC_Os08g25590	Sobic.007G078100	LOC_Os08g25590.1 UPF0041 domain containing protein, putative, expressed
LOC_Os08g25590	Sobic.002G335000	LOC_Os08g25590.1 UPF0041 domain containing protein, putative, expressed
LOC_Os01g13740	Sobic.010G096300	LOC_Os01g13740.1 myb-like DNA-binding domain containing protein, expressed
LOC_Os08g41460	Sobic.002G112400	LOC_Os08g41460.2 expressed protein
LOC_Os02g47020	Sobic.006G200800	LOC_Os02g47020.1 phosphoribulokinase/Uridine kinase family protein, expressed
LOC_Os02g03230	Sobic.004G023200	LOC_Os02g03230.1 membrane related protein CP5, putative, expressed
LOC_Os04g32540	Sobic.005G129600	LOC_Os04g32540.1 OsSCP24 - Putative Serine Carboxypeptidase homologue, expressed
LOC_Os04g32540	Sobic.006G058000	LOC_Os04g32540.1 OsSCP24 - Putative Serine Carboxypeptidase homologue, expressed
LOC_Os06g49160	Sobic.010G255600	LOC_Os06g49160.1 thylakoid lumenal 16.5 kDa protein, chloroplast precursor, putative, expressed
LOC_Os10g07229	Sobic.001G263900	LOC_Os10g07229.1 dehydrogenase, putative, expressed
LOC_Os01g71190	Sobic.003G419900	LOC_Os01g71190.1 photosystem II reaction center PSB28 protein, chloroplast precursor, putative, expressed
LOC_Os02g44540	Sobic.004G289800	LOC_Os02g44540.3 expressed protein
LOC_Os08g25900	Sobic.001G527000	LOC_Os08g25900.1 PsbP, putative, expressed
LOC_Os08g44810	Sobic.007G166300	LOC_Os08g44810.1 lactate/malate dehydrogenase, putative, expressed
LOC_Os07g46460	Sobic.002G402700	LOC_Os07g46460.1 ferredoxin-dependent glutamate synthase, chloroplast precursor, putative, expressed
LOC_Os09g36450	Sobic.002G277100	LOC_Os09g36450.1 triosephosphate isomerase, chloroplast precursor, putative, expressed
LOC_Os02g03330	Sobic.004G024600	LOC_Os02g03330.1 expressed protein
LOC_Os01g01340	Sobic.003G107300	LOC_Os01g01340.1 light-induced protein 1-like, putative, expressed
LOC_Os11g16550	Sobic.008G038300	LOC_Os11g16550.1 uncharacterized protein ycf53, putative, expressed
LOC_Os01g01710	Sobic.003G103300	LOC_Os01g01710.1 1-deoxy-D-xylulose 5-phosphate reductoisomerase, chloroplast precursor, putative, expressed
LOC_Os04g47860	Sobic.006G180900	LOC_Os04g47860.2 ZOS4-11 - C2H2 zinc finger protein, expressed
LOC_Os04g47860	Sobic.004G285400	LOC_Os04g47860.2 ZOS4-11 - C2H2 zinc finger protein, expressed
LOC_Os10g21314	Sobic.003G168500	LOC_Os10g21314.1 chloroplast 50S ribosomal protein L20, putative, expressed
LOC_Os01g48680	Sobic.003G256100	LOC_Os01g48680.1 two pore calcium channel protein 1, putative, expressed
LOC_Os04g48160	Sobic.006G183600	LOC_Os04g48160.1 IQ calmodulin-binding motif family protein, putative, expressed
LOC_Os01g55570	Sobic.003G303700	LOC_Os01g55570.1 expressed protein
LOC_Os06g09610	Sobic.010G072900	LOC_Os06g09610.1 peroxiredoxin, putative, expressed
LOC_Os03g37010	Sobic.010G144400	LOC_Os03g37010.3 glycosyltransferase, putative, expressed
LOC_Os08g42850	Sobic.007G185100	LOC_Os08g42850.4 peptidyl-prolyl cis-trans isomerase, FKBP-type, putative, expressed
LOC_Os02g15750	Sobic.004G114800	LOC_Os02g15750.1 expressed protein
LOC_Os09g36040	Sobic.002G271700	LOC_Os09g36040.1 rhodanese-like domain containing protein, putative, expressed
LOC_Os08g44000	Sobic.007G173800	LOC_Os08g44000.1 uncharacterized protein ycf39, putative, expressed
LOC_Os06g49110	Sobic.010G255100	LOC_Os06g49110.3 delta-aminolevulinic acid dehydratase, chloroplast precursor, putative, expressed
LOC_Os08g06530	Sobic.007G052400	LOC_Os08g06530.1 rubredoxin family protein, putative, expressed
LOC_Os05g40180	Sobic.009G174700	LOC_Os05g40180.1 serine/threonine-protein kinase stt7, chloroplast precursor, putative, expressed
LOC_Os05g01950	Sobic.009G010700	LOC_Os05g01950.1 expressed protein
LOC_Os03g08790	Sobic.001G478100	LOC_Os03g08790.1 aspartic proteinase nepenthesin precursor, putative, expressed
LOC_Os09g34140	Sobic.002G264800	LOC_Os09g34140.2 expressed protein
LOC_Os01g40310	Sobic.003G199800	LOC_Os01g40310.1 expressed protein
LOC_Os10g21310	Sobic.003G169100	LOC_Os10g21310.1 photosystem II P680 chlorophyll A apoprotein, putative, expressed
LOC_Os01g02940	Sobic.003G094600	LOC_Os01g02940.2 glycosyltransferase protein, putative, expressed
LOC_Os01g63190	Sobic.003G357600	LOC_Os01g63190.1 laccase precursor protein, putative, expressed
LOC_Os01g71170	Sobic.003G419700	LOC_Os01g71170.1 classical arabinogalactan protein 26 precursor, putative, expressed
LOC_Os03g20760	Sobic.001G387700	LOC_Os03g20760.1 LTPL66 - Protease inhibitor/seed storage/LTP family protein precursor, expressed
GO term	Ontology	Description	Number in input list	Number in BG/Ref	p-value	FDR
GO:0005975	P	carbohydrate metabolic process	7	833	0.00021	0.0043
GO:0055114	P	oxidation reduction	9	1351	0.00013	0.0043
GO:0044281	P	small molecule metabolic process	7	1034	0.00076	0.011
GO:0008152	P	metabolic process	27	14398	0.043	0.44
GO:0044238	P	primary metabolic process	19	11969	0.42	1
GO:0044260	P	cellular macromolecule metabolic process	8	9350	0.99	1
GO:0019538	P	protein metabolic process	5	4333	0.8	1
GO:0009987	P	cellular process	21	12839	0.33	1
GO:0044237	P	cellular metabolic process	19	10696	0.2	1
GO:0043170	P	macromolecule metabolic process	9	10433	0.99	1
GO:0044249	P	cellular biosynthetic process	8	5890	0.68	1
GO:0009058	P	biosynthetic process	9	6085	0.58	1
GO:0006807	P	nitrogen compound metabolic process	7	7073	0.94	1
GO:0016491	F	oxidoreductase activity	9	1672	0.00064	0.019
GO:0003824	F	catalytic activity	24	12724	0.067	0.98
GO:0043167	F	ion binding	7	5700	0.78	1
GO:0043169	F	cation binding	7	5696	0.78	1
GO:0000166	F	nucleotide binding	7	3874	0.36	1
GO:0016740	F	transferase activity	6	6190	0.93	1
GO:0046872	F	metal ion binding	7	5476	0.74	1
GO:0016787	F	hydrolase activity	5	4901	0.88	1
GO:0016772	F	transferase activity, transferring phosphorus-containing groups	5	4781	0.87	1
GO:0005488	F	binding	21	16823	0.95	1
GO:0005623	C	cell	6	5945	0.91	1
GO:0044464	C	cell part	6	5945	0.91	1

## Sheet: Rice BS to Sorghum BS
Rice Gene	Sorghum Gene	Gene description
LOC_Os01g42730	Sobic.010G202300	LOC_Os01g42730.1 GDSL-like lipase/acylhydrolase, putative, expressed
LOC_Os01g42730	Sobic.009G078900	LOC_Os01g42730.1 GDSL-like lipase/acylhydrolase, putative, expressed
LOC_Os05g11910	Sobic.010G202300	LOC_Os05g11910.1 GDSL-like lipase/acylhydrolase, putative, expressed
LOC_Os05g11910	Sobic.009G078900	LOC_Os05g11910.1 GDSL-like lipase/acylhydrolase, putative, expressed
LOC_Os05g11950	Sobic.010G202300	LOC_Os05g11950.1 GDSL-like lipase/acylhydrolase, putative, expressed
LOC_Os05g11950	Sobic.009G078900	LOC_Os05g11950.1 GDSL-like lipase/acylhydrolase, putative, expressed
LOC_Os06g06290	Sobic.010G202300	LOC_Os06g06290.1 GDSL-like lipase/acylhydrolase, putative, expressed
LOC_Os06g06290	Sobic.009G078900	LOC_Os06g06290.1 GDSL-like lipase/acylhydrolase, putative, expressed
LOC_Os01g07570	Sobic.007G162000	LOC_Os01g07570.1 carboxyl-terminal proteinase, putative, expressed
LOC_Os01g07570	Sobic.010G143300	LOC_Os01g07570.1 carboxyl-terminal proteinase, putative, expressed
LOC_Os07g47350	Sobic.002G130800	LOC_Os07g47350.1 potassium transporter, putative, expressed
LOC_Os07g47350	Sobic.002G417500	LOC_Os07g47350.1 potassium transporter, putative, expressed
LOC_Os07g48130	Sobic.002G130800	LOC_Os07g48130.3 potassium transporter, putative, expressed
LOC_Os07g48130	Sobic.002G417500	LOC_Os07g48130.3 potassium transporter, putative, expressed
LOC_Os07g37320	Sobic.001G543500	LOC_Os07g37320.1 transporter family protein, putative, expressed
LOC_Os03g01170	Sobic.001G543500	LOC_Os03g01170.1 transporter family protein, putative, expressed
LOC_Os09g24924	Sobic.001G543500	LOC_Os09g24924.1 transporter family protein, putative, expressed
LOC_Os10g41190	Sobic.001G543500	LOC_Os10g41190.1 transporter family protein, putative, expressed
LOC_Os07g42940	Sobic.006G279100	LOC_Os07g42940.1 CAMK_CAMK_like.7 - CAMK includes calcium/calmodulin depedent protein kinases, expressed
LOC_Os09g26660	Sobic.003G347520	LOC_Os09g26660.1 ferric reductase, putative, expressed
LOC_Os11g33120	Sobic.003G347520	LOC_Os11g33120.1 respiratory burst oxidase, putative, expressed
LOC_Os02g46850	Sobic.010G017100	LOC_Os02g46850.1 oligopeptide transporter, putative, expressed
LOC_Os03g54000	Sobic.010G017100	LOC_Os03g54000.1 oligopeptide transporter, putative, expressed
LOC_Os02g35870	Sobic.004G051300	LOC_Os02g35870.2 galactosyltransferase, putative, expressed
LOC_Os02g35870	Sobic.001G183600	LOC_Os02g35870.2 galactosyltransferase, putative, expressed
LOC_Os04g33660	Sobic.006G069300	LOC_Os04g33660.2 bifunctional monodehydroascorbate reductase and carbonic anhydrasenectarin-3 precursor, putative, expressed
LOC_Os04g55800	Sobic.001G496800	LOC_Os04g55800.1 sulfate transporter, putative, expressed
LOC_Os06g05160	Sobic.001G496800	LOC_Os06g05160.1 sulfate transporter, putative, expressed
LOC_Os03g06520	Sobic.001G496800	LOC_Os03g06520.1 sulfate transporter, putative, expressed
LOC_Os03g02530	Sobic.005G229166	LOC_Os03g02530.1 OsRhmbd7 - Putative Rhomboid homologue, expressed
LOC_Os10g39170	Sobic.001G314000	LOC_Os10g39170.1 peroxidase precursor, putative, expressed
LOC_Os01g21320	Sobic.009G112600	LOC_Os01g21320.1 NAD dependent epimerase/dehydratase family domain containing protein, expressed
LOC_Os02g08100	Sobic.004G062500	LOC_Os02g08100.1 AMP-binding domain containing protein, expressed
LOC_Os02g08100	Sobic.010G214900	LOC_Os02g08100.1 AMP-binding domain containing protein, expressed
LOC_Os05g38040	Sobic.003G356400	LOC_Os05g38040.1 expressed protein
LOC_Os06g49320	Sobic.010G256600	LOC_Os06g49320.1 glycosyltransferase, putative, expressed
LOC_Os01g61780	Sobic.003G346400	LOC_Os01g61780.1 vacuolar ATP synthase 98 kDa subunit, putative, expressed
LOC_Os10g10500	Sobic.003G346400	LOC_Os10g10500.1 vacuolar ATP synthase 98 kDa subunit, putative, expressed
LOC_Os04g42700	Sobic.006G140000	LOC_Os04g42700.1 receptor-like protein kinase precursor, putative, expressed
LOC_Os09g25150	Sobic.007G141200	LOC_Os09g25150.1 cinnamoyl-CoA reductase, putative, expressed
LOC_Os08g34280	Sobic.007G141200	LOC_Os08g34280.1 cinnamoyl-CoA reductase, putative, expressed
LOC_Os10g35770	Sobic.001G203200	LOC_Os10g35770.1 E2F-related protein, putative, expressed
LOC_Os04g44430	Sobic.006G153900	LOC_Os04g44430.1 transporter, major facilitator family, putative, expressed
LOC_Os02g15550	Sobic.010G153900	LOC_Os02g15550.2 spermidine synthase, putative, expressed
LOC_Os05g41440	Sobic.009G181800	LOC_Os05g41440.1 cytochrome P450, putative, expressed
LOC_Os01g43420	Sobic.003G225300	LOC_Os01g43420.1 expressed protein
LOC_Os02g50270	Sobic.004G246900	LOC_Os02g50270.1 ankyrin repeat-containing protein, putative, expressed
LOC_Os06g45500	Sobic.010G220600	LOC_Os06g45500.1 copper-transporting ATPase, putative, expressed
LOC_Os02g09490	Sobic.004G071000	LOC_Os02g09490.1 dehydrogenase, putative, expressed
LOC_Os01g48850	Sobic.009G226900	LOC_Os01g48850.1 auxin-responsive protein, putative, expressed
LOC_Os05g47930	Sobic.009G224000	LOC_Os05g47930.2 OsQSOXL1 quiescin-sulfhydryl oxidase-like OsQSOXL1, expressed
LOC_Os06g38970	Sobic.010G177100	LOC_Os06g38970.1 expressed protein
LOC_Os01g26120	Sobic.003G162100	LOC_Os01g26120.1 membrane associated DUF588 domain containing protein, putative, expressed
LOC_Os07g36820	Sobic.002G335300	LOC_Os07g36820.1 uncharacterized Cys-rich domain containing protein, putative, expressed
LOC_Os03g08600	Sobic.001G479800	LOC_Os03g08600.1 glycosyl transferase, putative, expressed
LOC_Os06g04650	Sobic.010G028400	LOC_Os06g04650.1 peptide methionine sulfoxide reductase, putative, expressed
LOC_Os06g04650	Sobic.010G028400	LOC_Os06g04650.1 peptide methionine sulfoxide reductase, putative, expressed
LOC_Os01g03110	Sobic.003G093400	LOC_Os01g03110.1 expressed protein
LOC_Os08g33750	Sobic.007G137300	LOC_Os08g33750.1 myb-like DNA-binding domain containing protein, expressed
LOC_Os03g14000	Sobic.001G439500	LOC_Os03g14000.1 acyl CoA binding protein, putative, expressed
GO term	Ontology	Description	Number in input list	Number in BG/Ref	p-value	FDR
GO:0055085	P	transmembrane transport	12	701	1.1e-09	6.2e-08
GO:0006810	P	transport	15	1638	2.5e-08	4.1e-07
GO:0051179	P	localization	15	1651	2.8e-08	4.1e-07
GO:0051234	P	establishment of localization	15	1638	2.5e-08	4.1e-07
GO:0006811	P	ion transport	8	408	3.5e-07	4.1e-06
GO:0006812	P	cation transport	5	348	0.00028	0.0028
GO:0055114	P	oxidation reduction	7	1351	0.0064	0.054
GO:0044281	P	small molecule metabolic process	5	1034	0.028	0.2
GO:0006793	P	phosphorus metabolic process	5	1795	0.18	0.93
GO:0006796	P	phosphate metabolic process	5	1795	0.18	0.93
GO:0016310	P	phosphorylation	5	1695	0.15	0.93
GO:0044238	P	primary metabolic process	13	11969	0.99	1
GO:0009987	P	cellular process	23	12839	0.36	1
GO:0019538	P	protein metabolic process	5	4333	0.87	1
GO:0044237	P	cellular metabolic process	12	10696	0.98	1
GO:0043170	P	macromolecule metabolic process	5	10433	1	1
GO:0008152	P	metabolic process	24	14398	0.56	1
GO:0022891	F	substrate-specific transmembrane transporter activity	12	517	3.5e-11	3e-09
GO:0022892	F	substrate-specific transporter activity	12	593	1.6e-10	7.1e-09
GO:0022857	F	transmembrane transporter activity	12	643	4.1e-10	1.2e-08
GO:0005215	F	transporter activity	12	941	2.7e-08	5.8e-07
GO:0015075	F	ion transmembrane transporter activity	8	389	2.4e-07	4.2e-06
GO:0022890	F	inorganic cation transmembrane transporter activity	5	180	1.3e-05	0.00019
GO:0008324	F	cation transmembrane transporter activity	5	280	0.0001	0.0013
GO:0050662	F	coenzyme binding	5	382	0.00043	0.0046
GO:0048037	F	cofactor binding	5	543	0.002	0.019
GO:0016491	F	oxidoreductase activity	8	1672	0.0056	0.048
GO:0003824	F	catalytic activity	26	12724	0.083	0.65
GO:0043167	F	ion binding	7	5700	0.87	1
GO:0001883	F	purine nucleoside binding	6	3247	0.46	1
GO:0043169	F	cation binding	7	5696	0.87	1
GO:0046914	F	transition metal ion binding	7	4875	0.73	1
GO:0000166	F	nucleotide binding	6	3874	0.64	1
GO:0016740	F	transferase activity	6	6190	0.96	1
GO:0001882	F	nucleoside binding	6	3257	0.46	1
GO:0017076	F	purine nucleotide binding	6	3456	0.52	1
GO:0046872	F	metal ion binding	7	5476	0.84	1
GO:0016787	F	hydrolase activity	6	4901	0.85	1
GO:0030554	F	adenyl nucleotide binding	6	3247	0.46	1
GO:0005488	F	binding	13	16823	1	1
GO:0044425	C	membrane part	14	1007	4.5e-10	6.6e-09
GO:0016021	C	integral to membrane	12	752	2.3e-09	1.6e-08
GO:0031224	C	intrinsic to membrane	12	775	3.2e-09	1.6e-08
GO:0016020	C	membrane	17	2115	1.4e-08	5.2e-08
GO:0005623	C	cell	17	5945	0.01	0.025
GO:0044464	C	cell part	17	5945	0.01	0.025

## Sheet: Rice M to Sorghum BS
Rice Gene	Sorghum Gene	Gene description
LOC_Os06g34070	Sobic.010G202300	LOC_Os06g34070.1 GDSL-like lipase/acylhydrolase, putative, expressed
LOC_Os06g34070	Sobic.009G078900	LOC_Os06g34070.1 GDSL-like lipase/acylhydrolase, putative, expressed
LOC_Os03g21890	Sobic.002G130800	LOC_Os03g21890.1 potassium transporter, putative, expressed
LOC_Os03g21890	Sobic.002G417500	LOC_Os03g21890.1 potassium transporter, putative, expressed
LOC_Os01g25820	Sobic.003G347520	LOC_Os01g25820.1 respiratory burst oxidase, putative, expressed
LOC_Os06g46570	Sobic.004G051300	LOC_Os06g46570.1 galactosyltransferase, putative, expressed
LOC_Os06g46570	Sobic.001G183600	LOC_Os06g46570.1 galactosyltransferase, putative, expressed
LOC_Os02g13150	Sobic.004G096900	LOC_Os02g13150.1 pollen-specific protein SF21, putative, expressed
LOC_Os10g37180	Sobic.008G062500	LOC_Os10g37180.1 glycine cleavage system H protein, putative, expressed
LOC_Os10g37180	Sobic.004G055700	LOC_Os10g37180.1 glycine cleavage system H protein, putative, expressed
LOC_Os07g05820	Sobic.001G065600	LOC_Os07g05820.2 hydroxyacid oxidase 1, putative, expressed
LOC_Os07g05820	Sobic.002G036000	LOC_Os07g05820.2 hydroxyacid oxidase 1, putative, expressed
LOC_Os03g57220	Sobic.001G065600	LOC_Os03g57220.2 hydroxyacid oxidase 1, putative, expressed
LOC_Os03g57220	Sobic.002G036000	LOC_Os03g57220.2 hydroxyacid oxidase 1, putative, expressed
LOC_Os06g02380	Sobic.001G437801	LOC_Os06g02380.2 T-complex protein, putative, expressed
LOC_Os11g07020	Sobic.005G056400	LOC_Os11g07020.1 fructose-bisphospate aldolase isozyme, putative, expressed
LOC_Os11g07020	Sobic.008G053200	LOC_Os11g07020.1 fructose-bisphospate aldolase isozyme, putative, expressed
LOC_Os02g10480	Sobic.004G256700	LOC_Os02g10480.6 stromal membrane-associated protein, putative, expressed
LOC_Os06g47310	Sobic.006G241900	LOC_Os06g47310.1 plant-specific domain TIGR01627 family protein, expressed
LOC_Os12g20150	Sobic.004G120100	LOC_Os12g20150.1 phosphoglucan, water dikinase, chloroplast precursor, putative, expressed
LOC_Os03g02590	Sobic.001G531500	LOC_Os03g02590.2 peroxisomal biogenesis factor 11, putative, expressed
LOC_Os01g67370	Sobic.003G390400	LOC_Os01g67370.1 expressed protein
LOC_Os08g41460	Sobic.001G005200	LOC_Os08g41460.2 expressed protein
LOC_Os02g47020	Sobic.004G272100	LOC_Os02g47020.1 phosphoribulokinase/Uridine kinase family protein, expressed
LOC_Os03g19380	Sobic.010G082800	LOC_Os03g19380.1 calvin cycle protein CP12, putative, expressed
LOC_Os01g19740	Sobic.010G082800	LOC_Os01g19740.1 calvin cycle protein CP12, putative, expressed
LOC_Os03g56280	Sobic.001G073900	LOC_Os03g56280.1 lactate/malate dehydrogenase, putative, expressed
LOC_Os03g64320	Sobic.001G001400	LOC_Os03g64320.1 expressed protein
LOC_Os07g46790	Sobic.002G407000	LOC_Os07g46790.1 4-alpha-glucanotransferase, putative, expressed
LOC_Os03g52840	Sobic.001G097100	LOC_Os03g52840.1 serine hydroxymethyltransferase, mitochondrial precursor, putative, expressed
LOC_Os05g48270	Sobic.009G226900	LOC_Os05g48270.1 auxin-responsive protein, putative, expressed
LOC_Os06g20320	Sobic.008G021700	LOC_Os06g20320.1 peptidyl-prolyl cis-trans isomerase, FKBP-type, putative, expressed
LOC_Os03g07300	Sobic.001G491000	LOC_Os03g07300.1 ribulose-phosphate 3-epimerase, chloroplast precursor, putative, expressed
LOC_Os10g30870	Sobic.006G269400	LOC_Os10g30870.1 expressed protein
LOC_Os08g16570	Sobic.007G095500	LOC_Os08g16570.1 expressed protein
LOC_Os07g08030	Sobic.002G051100	LOC_Os07g08030.1 ribose-5-phosphate isomerase A, putative, expressed
LOC_Os03g37010	Sobic.004G134100	LOC_Os03g37010.3 glycosyltransferase, putative, expressed
LOC_Os04g53230	Sobic.006G220800	LOC_Os04g53230.1 aminomethyltransferase, putative, expressed
LOC_Os02g51570	Sobic.004G234200	LOC_Os02g51570.1 peptidyl-prolyl cis-trans isomerase, FKBP-type, putative, expressed
LOC_Os08g14440	Sobic.001G252000	LOC_Os08g14440.1 uridylyltransferase-related, putative, expressed
LOC_Os09g26810	Sobic.002G215000	LOC_Os09g26810.1 chlorophyll A-B binding protein, putative, expressed
LOC_Os12g18729	Sobic.008G139000	LOC_Os12g18729.1 expressed protein
LOC_Os11g38010	Sobic.005G169700	LOC_Os11g38010.1 targeting protein for Xklp2, putative, expressed
GO term	Ontology	Description	Number in input list	Number in BG/Ref	p-value	FDR
GO:0044282	P	small molecule catabolic process	6	146	7e-09	4.1e-07
GO:0005975	P	carbohydrate metabolic process	8	833	9.5e-07	1.9e-05
GO:0044248	P	cellular catabolic process	6	337	8.6e-07	1.9e-05
GO:0009056	P	catabolic process	6	433	3.6e-06	5.3e-05
GO:0044281	P	small molecule metabolic process	7	1034	5e-05	0.00058
GO:0006082	P	organic acid metabolic process	5	474	9.4e-05	0.00059
GO:0019752	P	carboxylic acid metabolic process	5	473	9.4e-05	0.00059
GO:0034641	P	cellular nitrogen compound metabolic process	5	435	6.3e-05	0.00059
GO:0043436	P	oxoacid metabolic process	5	473	9.4e-05	0.00059
GO:0042180	P	cellular ketone metabolic process	5	480	0.0001	0.00059
GO:0008152	P	metabolic process	20	14398	0.013	0.068
GO:0044238	P	primary metabolic process	16	11969	0.072	0.35
GO:0044237	P	cellular metabolic process	13	10696	0.22	1
GO:0009987	P	cellular process	15	12839	0.24	1
GO:0044260	P	cellular macromolecule metabolic process	7	9350	0.88	1
GO:0006807	P	nitrogen compound metabolic process	5	7073	0.88	1
GO:0043170	P	macromolecule metabolic process	7	10433	0.95	1
GO:0016491	F	oxidoreductase activity	5	1672	0.023	0.26
GO:0000166	F	nucleotide binding	6	3874	0.18	0.68
GO:0003824	F	catalytic activity	16	12724	0.12	0.68
GO:0005488	F	binding	10	16823	1	1
GO:0016740	F	transferase activity	7	6190	0.42	1
GO:0016020	C	membrane	6	2115	0.016	0.086
GO:0005623	C	cell	9	5945	0.11	0.21
GO:0044464	C	cell part	9	5945	0.11	0.21

## Sheet: Rice BS to Sorghum M
Rice Gene	Sorghum Gene	Gene description
LOC_Os01g42730	Sobic.003G238600	LOC_Os01g42730.1 GDSL-like lipase/acylhydrolase, putative, expressed
LOC_Os05g11910	Sobic.003G238600	LOC_Os05g11910.1 GDSL-like lipase/acylhydrolase, putative, expressed
LOC_Os05g11950	Sobic.003G238600	LOC_Os05g11950.1 GDSL-like lipase/acylhydrolase, putative, expressed
LOC_Os06g06290	Sobic.003G238600	LOC_Os06g06290.1 GDSL-like lipase/acylhydrolase, putative, expressed
LOC_Os01g07570	Sobic.002G072700	LOC_Os01g07570.1 carboxyl-terminal proteinase, putative, expressed
LOC_Os01g07570	Sobic.002G348700	LOC_Os01g07570.1 carboxyl-terminal proteinase, putative, expressed
LOC_Os07g47350	Sobic.002G188600	LOC_Os07g47350.1 potassium transporter, putative, expressed
LOC_Os07g48130	Sobic.002G188600	LOC_Os07g48130.3 potassium transporter, putative, expressed
LOC_Os01g12720	Sobic.003G100700	LOC_Os01g12720.1 protein kinase domain containing protein, expressed
LOC_Os11g34450	Sobic.007G186800	LOC_Os11g34450.1 14-3-3 protein, putative, expressed
LOC_Os11g34450	Sobic.007G134000	LOC_Os11g34450.1 14-3-3 protein, putative, expressed
LOC_Os09g26920	Sobic.007G147200	LOC_Os09g26920.1 OsSub57 - Putative Subtilisin homologue, expressed
LOC_Os11g09020	Sobic.002G027500	LOC_Os11g09020.1 amino acid transporter, putative, expressed
LOC_Os12g08090	Sobic.002G027500	LOC_Os12g08090.1 amino acid transporter, putative, expressed
LOC_Os06g36180	Sobic.002G027500	LOC_Os06g36180.1 amino acid transporter, putative, expressed
LOC_Os12g08130	Sobic.002G027500	LOC_Os12g08130.1 amino acid transporter, putative, expressed
LOC_Os05g34980	Sobic.002G027500	LOC_Os05g34980.1 amino acid transporter, putative, expressed
LOC_Os08g03350	Sobic.007G025500	LOC_Os08g03350.1 amino acid transporter, putative, expressed
LOC_Os04g55800	Sobic.007G123500	LOC_Os04g55800.1 sulfate transporter, putative, expressed
LOC_Os06g05160	Sobic.007G123500	LOC_Os06g05160.1 sulfate transporter, putative, expressed
LOC_Os03g06520	Sobic.007G123500	LOC_Os03g06520.1 sulfate transporter, putative, expressed
LOC_Os08g39350	Sobic.004G197600	LOC_Os08g39350.1 glycerophosphoryl diester phosphodiesterase family protein, putative, expressed
LOC_Os10g42820	Sobic.001G282700	LOC_Os10g42820.1 early-responsive to dehydration protein-related, putative, expressed
LOC_Os05g51630	Sobic.001G282700	LOC_Os05g51630.1 early-responsive to dehydration protein-related, putative, expressed
LOC_Os10g36690	Sobic.004G283800	LOC_Os10g36690.4 dehydration response related protein, putative, expressed
LOC_Os09g21340	Sobic.004G242200	LOC_Os09g21340.1 nucleobase-ascorbate transporter, putative, expressed
LOC_Os04g33740	Sobic.004G166700	LOC_Os04g33740.1 glycosyl hydrolases, putative, expressed
LOC_Os02g33110	Sobic.004G166700	LOC_Os02g33110.1 glycosyl hydrolases, putative, expressed
LOC_Os01g52750	Sobic.003G283100	LOC_Os01g52750.1 OsSub3 - Putative Subtilisin homologue, expressed
LOC_Os07g32660	Sobic.002G314800	LOC_Os07g32660.1 monocopper oxidase, putative, expressed
LOC_Os12g31850	Sobic.008G104500	LOC_Os12g31850.1 ureide permease, putative, expressed
LOC_Os03g05390	Sobic.004G350000	LOC_Os03g05390.6 Citrate transporter protein, putative, expressed
LOC_Os03g05390	Sobic.001G233400	LOC_Os03g05390.6 Citrate transporter protein, putative, expressed
LOC_Os02g38160	Sobic.004G201700	LOC_Os02g38160.1 glycosyl transferase family 17 protein, putative, expressed
LOC_Os07g37740	Sobic.002G340700	LOC_Os07g37740.1 secretory carrier-associated membrane protein, putative, expressed
LOC_Os05g42330	Sobic.002G340700	LOC_Os05g42330.1 secretory carrier-associated membrane protein, putative, expressed
LOC_Os01g57220	Sobic.002G340700	LOC_Os01g57220.1 secretory carrier-associated membrane protein, putative, expressed
LOC_Os03g10370	Sobic.001G467000	LOC_Os03g10370.1 ADP-ribosylation factor, putative, expressed
LOC_Os03g10370	Sobic.004G248800	LOC_Os03g10370.1 ADP-ribosylation factor, putative, expressed
LOC_Os01g11414	Sobic.003G021500	LOC_Os01g11414.1 sodium/calcium exchanger protein, putative, expressed
LOC_Os10g33720	Sobic.001G219800	LOC_Os10g33720.1 methyltransferase, putative, expressed
LOC_Os07g47830	Sobic.003G148400	LOC_Os07g47830.1 pectinesterase, putative, expressed
LOC_Os01g43160	Sobic.003G223100	LOC_Os01g43160.1 polygalacturonase, putative, expressed
LOC_Os01g61780	Sobic.001G435400	LOC_Os01g61780.1 vacuolar ATP synthase 98 kDa subunit, putative, expressed
LOC_Os10g10500	Sobic.001G435400	LOC_Os10g10500.1 vacuolar ATP synthase 98 kDa subunit, putative, expressed
LOC_Os01g37690	Sobic.003G184800	LOC_Os01g37690.1 sodium/calcium exchanger protein, putative, expressed
LOC_Os11g09280	Sobic.005G074400	LOC_Os11g09280.1 OsPDIL1-1 protein disulfide isomerase PDIL1-1, expressed
LOC_Os08g18044	Sobic.007G050000	LOC_Os08g18044.2 tetraspanin family protein, putative, expressed
LOC_Os10g39640	Sobic.001G516500	LOC_Os10g39640.1 expansin precursor, putative, expressed
LOC_Os02g29530	Sobic.004G151400	LOC_Os02g29530.1 glycosyl transferase 8 domain containing protein, putative, expressed
LOC_Os05g46360	Sobic.009G214600	LOC_Os05g46360.1 possible lysine decarboxylase domain containing protein, expressed
LOC_Os02g42310	Sobic.004G224700	LOC_Os02g42310.1 OsSCP8 - Putative Serine Carboxypeptidase homologue, expressed
LOC_Os01g01080	Sobic.003G109100	LOC_Os01g01080.1 decarboxylase, putative, expressed
LOC_Os04g39100	Sobic.006G110700	LOC_Os04g39100.1 peroxidase precursor, putative, expressed
LOC_Os03g64050	Sobic.001G004800	LOC_Os03g64050.1 receptor protein kinase, putative, expressed
LOC_Os06g48030	Sobic.010G245800	LOC_Os06g48030.1 peroxidase precursor, putative, expressed
GO term	Ontology	Description	Number in input list	Number in BG/Ref	p-value	FDR
GO:0006811	P	ion transport	9	408	2.2e-08	3.2e-07
GO:0006810	P	transport	15	1638	2.5e-08	3.2e-07
GO:0051179	P	localization	15	1651	2.8e-08	3.2e-07
GO:0051234	P	establishment of localization	15	1638	2.5e-08	3.2e-07
GO:0055085	P	transmembrane transport	9	701	1.9e-06	1.7e-05
GO:0006812	P	cation transport	5	348	0.00028	0.0021
GO:0006629	P	lipid metabolic process	5	528	0.0018	0.012
GO:0005975	P	carbohydrate metabolic process	5	833	0.012	0.069
GO:0044238	P	primary metabolic process	15	11969	0.96	1
GO:0009987	P	cellular process	15	12839	0.98	1
GO:0019538	P	protein metabolic process	5	4333	0.87	1
GO:0044237	P	cellular metabolic process	6	10696	1	1
GO:0043170	P	macromolecule metabolic process	5	10433	1	1
GO:0008152	P	metabolic process	19	14398	0.96	1
GO:0022891	F	substrate-specific transmembrane transporter activity	9	517	1.6e-07	3.6e-06
GO:0015075	F	ion transmembrane transporter activity	8	389	2.4e-07	3.6e-06
GO:0022892	F	substrate-specific transporter activity	9	593	4.9e-07	4.7e-06
GO:0022857	F	transmembrane transporter activity	9	643	9.4e-07	6.9e-06
GO:0005215	F	transporter activity	10	941	2.5e-06	1.5e-05
GO:0008324	F	cation transmembrane transporter activity	5	280	0.0001	0.00051
GO:0016787	F	hydrolase activity	12	4901	0.098	0.37
GO:0016788	F	hydrolase activity, acting on ester bonds	6	1949	0.1	0.37
GO:0005488	F	binding	10	16823	1	1
GO:0003824	F	catalytic activity	20	12724	0.7	1
GO:0016020	C	membrane	18	2115	1.7e-09	2.6e-08
GO:0044425	C	membrane part	12	1007	5.7e-08	4.2e-07
GO:0031224	C	intrinsic to membrane	10	775	4.4e-07	1.6e-06
GO:0016021	C	integral to membrane	10	752	3.4e-07	1.6e-06
GO:0005623	C	cell	21	5945	0.00015	0.00036
GO:0044464	C	cell part	21	5945	0.00015	0.00036
