# Supplementary material for: Exaptation of ancestral cell-identity networks enables C4 photosynthesis
Source: Nature. 2024 Nov 20;636(8041):143–50. doi: 10.1038/s41586-024-08204-3 (PMC11618092; doi:10.1038/s41586-024-08204-3)
Supplement: Supplementary file 3 — Supplementary Tables 1–13. [file 41586_2024_8204_MOESM3_ESM.zip › 2024-01-00217C-s3/2024-01-00217C-Supplementary Table 7.xlsx]

## Sheet: no of partitoned genes
Supplementary Table 7
Number of conserved partitioned genes between cell type pairs and patterns of partitioning among higher order orthogroups.
cell type comparison	no of genes in overlap	p-value
M vs BS	225	9.02281e-53
M vs G	633	2.5971e-165
M vs E	709	2.30143e-213
M vs P	841	4.20367e-255
M vs X	1027	0
BS vs G	681	1.0572e-222
BS vs E	655	9.26903e-210
BS vs P	385	3.22405e-160
BS vs X	516	8.8302e-245
G vs E	381	5.31322e-121
G vs P	687	0
G vs X	671	0
E vs P	700	0
E vs X	699	0
P vs X	578	0

## Sheet: orthology relationship
	Orthogroup	no. of gene pairs	M to M	BS to BS	BS to M	M to BS	pattern
	OG0000163	5	0	0	5	0	same
	OG0000064	4	0	4	0	0	same
	OG0001259	3	0	0	3	0	same
	OG0000156	2	0	0	2	0	same
	OG0000190	2	0	2	0	0	same
	OG0000427	2	0	0	2	0	same
	OG0000668	2	0	2	0	0	same
	OG0000748	2	0	0	0	2	same
	OG0001160	2	0	0	0	2	same
	OG0001483	2	0	0	2	0	same
	OG0001751	2	2	0	0	0	same
	OG0002876	2	2	0	0	0	same
	OG0002939	2	0	2	0	0	same
	OG0004050	2	0	0	0	2	same
	OG0004099	2	2	0	0	0	same
	OG0007935	2	2	0	0	0	same
	OG0000032	15	1	8	4	2	different
	OG0000058	9	1	4	2	2	different
	OG0000284	6	0	3	3	0	different
	OG0000057	4	0	2	2	0	different
	OG0000197	4	0	2	0	2	different
	OG0001095	4	0	0	0	4	different
	OG0002496	4	0	2	2	0	different
	OG0000159	3	0	2	0	1	different
	OG0000029	2	2	0	0	0	different
	OG0000446	2	1	0	1	0	different
	OG0000573	2	0	0	2	0	different
	OG0000782	2	1	0	1	0	different
	OG0000814	2	0	0	2	0	different
	OG0001389	2	1	0	0	1	different
	OG0003235	2	1	0	0	1	different
	OG0003323	2	1	0	0	1	different
	OG0006507	2	0	1	0	1	different
	OG0009386	2	1	0	0	1	different
