# Supplementary material for: Exaptation of ancestral cell-identity networks enables C4 photosynthesis
Source: Nature. 2024 Nov 20;636(8041):143–50. doi: 10.1038/s41586-024-08204-3 (PMC11618092; doi:10.1038/s41586-024-08204-3)
Supplement: Supplementary file 3 — Supplementary Tables 1–13. [file 41586_2024_8204_MOESM3_ESM.zip › 2024-01-00217C-s3/2024-01-00217C-Supplementary Table 8.xlsx]

## Sheet: sorghum_mesophyll
Supplementary Table 8
List of genes significantly differentially expressed in response to light.
Gene Name	log2 fold change
Sobic.001G000200	0.0271926
Sobic.001G000800	0.0821019
Sobic.001G001400	-0.0899575
Sobic.001G002050	-0.0267037
Sobic.001G003100	-0.0917541
Sobic.001G003200	0.115398
Sobic.001G004500	0.37363
Sobic.001G005200	0.132731
Sobic.001G006000	0.0882826
Sobic.001G009600	-0.0751484
Sobic.001G010600	-0.105907
Sobic.001G010900	0.0797726
Sobic.001G011400	0.0127818
Sobic.001G011600	0.145836
Sobic.001G011700	0.328443
Sobic.001G012200	0.00461349
Sobic.001G012300	0.00299557
Sobic.001G012400	-0.00951238
Sobic.001G012500	0.025998
Sobic.001G012600	0.0554549
Sobic.001G012900	-0.110487
Sobic.001G014100	-0.0353212
Sobic.001G014200	-0.00677166
Sobic.001G014300	-0.00409073
Sobic.001G014800	-0.0715141
Sobic.001G016600	-0.0609333
Sobic.001G016900	0.0131918
Sobic.001G017000	0.0600993
Sobic.001G017200	-0.0444478
Sobic.001G018000	0.106363
Sobic.001G018800	-0.0688669
Sobic.001G020100	-0.0904157
Sobic.001G020600	-0.140852
Sobic.001G021300	-0.0373904
Sobic.001G022600	0.115786
Sobic.001G022800	-0.264906
Sobic.001G022900	-0.120885
Sobic.001G023100	-0.0796568
Sobic.001G023200	-0.16455
Sobic.001G023300	-0.0148677
Sobic.001G023400	-0.0523765
Sobic.001G024200	-0.0275215
Sobic.001G027600	0.0690561
Sobic.001G028100	0.0146193
Sobic.001G028400	-0.049426
Sobic.001G028800	-1.30301
Sobic.001G029100	0.0854518
Sobic.001G029200	0.0791953
Sobic.001G029600	0.192426
Sobic.001G030200	0.0610463
Sobic.001G031100	-0.0761195
Sobic.001G032100	0.125438
Sobic.001G033100	-0.150235
Sobic.001G034500	-0.119244
Sobic.001G034700	-0.055503
Sobic.001G035200	0.0100268
Sobic.001G035600	0.180555
Sobic.001G036800	0.121283
Sobic.001G037100	-0.010113
Sobic.001G038200	-0.168045
Sobic.001G038300	0.0641011
Sobic.001G038500	-0.0676187
Sobic.001G038800	-0.0415725
Sobic.001G039500	0.124401
Sobic.001G040000	0.0613231
Sobic.001G040200	-0.167878
Sobic.001G043000	-0.421985
Sobic.001G043400	0.109437
Sobic.001G044800	0.498176
Sobic.001G045600	-0.0396652
Sobic.001G045700	-0.0435561
Sobic.001G046000	-0.524701
Sobic.001G046900	0.22896
Sobic.001G048900	-0.449489
Sobic.001G049600	-0.0410187
Sobic.001G050300	-0.0924401
Sobic.001G050500	-0.426097
Sobic.001G051800	-0.411002
Sobic.001G052000	0.170113
Sobic.001G052400	-0.00121105
Sobic.001G052700	-0.0458133
Sobic.001G054100	0.0951939
Sobic.001G054700	-0.0810159
Sobic.001G054800	0.0798623
Sobic.001G056100	-0.0771254
Sobic.001G056800	-0.0459319
Sobic.001G059600	0.360492
Sobic.001G059700	0.0855898
Sobic.001G061600	0.0710215
Sobic.001G062300	-0.0794468
Sobic.001G063500	0.0326359
Sobic.001G063600	-0.318439
Sobic.001G064200	-0.123962
Sobic.001G064500	-0.349599
Sobic.001G065000	-0.0181697
Sobic.001G065500	-0.0112386
Sobic.001G065600	-0.0862016
Sobic.001G065800	-0.11954
Sobic.001G066500	-0.044925
Sobic.001G067700	0.10452
Sobic.001G067900	-0.0785363
Sobic.001G069000	0.0854033
Sobic.001G069500	0.0721552
Sobic.001G069700	0.00487573
Sobic.001G070000	-0.11959
Sobic.001G070500	0.151368
Sobic.001G070600	0.129259
Sobic.001G072500	0.0468534
Sobic.001G072600	0.120848
Sobic.001G072700	0.138478
Sobic.001G073300	0.318902
Sobic.001G073900	0.118314
Sobic.001G074400	-0.117866
Sobic.001G074700	-0.0373867
Sobic.001G076200	0.0868304
Sobic.001G076500	0.0543565
Sobic.001G077000	-0.104794
Sobic.001G077400	-0.500792
Sobic.001G078000	0.198474
Sobic.001G079500	-0.137607
Sobic.001G080100	-0.421428
Sobic.001G080900	-0.07947
Sobic.001G081000	-0.0526678
Sobic.001G081700	-0.0119371
Sobic.001G081800	-0.53311
Sobic.001G083400	-0.0529009
Sobic.001G083500	-0.0978936
Sobic.001G083900	0.178289
Sobic.001G084100	-0.144505
Sobic.001G085500	-0.0937937
Sobic.001G085700	-0.0520309
Sobic.001G087400	-0.0731632
Sobic.001G088200	-0.0519664
Sobic.001G088700	0.0757667
Sobic.001G089000	0.306761
Sobic.001G089100	0.147846
Sobic.001G090200	0.190992
Sobic.001G090700	0.104529
Sobic.001G090800	-0.0259781
Sobic.001G092000	0.0987322
Sobic.001G092600	-1.15762
Sobic.001G093800	-0.00396907
Sobic.001G094300	-0.0406963
Sobic.001G094800	-0.3619
Sobic.001G095300	-0.125872
Sobic.001G096400	-0.188749
Sobic.001G097500	-0.0667424
Sobic.001G097900	-0.043943
Sobic.001G098500	-0.0532488
Sobic.001G098600	0.12142
Sobic.001G098800	0.0652252
Sobic.001G100000	0.225343
Sobic.001G100100	0.125373
Sobic.001G100900	-0.0202037
Sobic.001G102700	-0.0017093
Sobic.001G102800	0.176028
Sobic.001G103300	0.0408381
Sobic.001G104800	0.106038
Sobic.001G104900	-1.12619
Sobic.001G106600	0.111077
Sobic.001G106700	0.0876277
Sobic.001G106900	0.0958217
Sobic.001G107400	-0.123227
Sobic.001G108500	-0.151528
Sobic.001G108900	-0.0210391
Sobic.001G109300	-0.0822746
Sobic.001G109400	-0.232142
Sobic.001G111000	-0.0909467
Sobic.001G111366	-0.253278
Sobic.001G111500	-0.21297
Sobic.001G111800	0.0222355
Sobic.001G111850	-0.0342963
Sobic.001G112600	-0.0943295
Sobic.001G115700	-0.0396594
Sobic.001G116000	-0.0707834
Sobic.001G117800	-0.0781797
Sobic.001G118100	-0.118668
Sobic.001G118200	-0.0591103
Sobic.001G118400	0.0927972
Sobic.001G119400	-0.149328
Sobic.001G119800	-0.0765109
Sobic.001G120000	0.283818
Sobic.001G120400	-0.172697
Sobic.001G120500	-0.0429717
Sobic.001G120900	-0.0990517
Sobic.001G121200	0.0267317
Sobic.001G122400	0.0682821
Sobic.001G122900	0.0953534
Sobic.001G124500	0.0286069
Sobic.001G125000	0.225817
Sobic.001G125100	-1.06369
Sobic.001G125200	-0.0248875
Sobic.001G125300	-0.0433473
Sobic.001G125900	0.0608291
Sobic.001G127400	0.0121881
Sobic.001G128600	0.205799
Sobic.001G129000	-0.179932
Sobic.001G130000	0.119739
Sobic.001G130400	-0.0199688
Sobic.001G131400	0.105206
Sobic.001G132400	-0.0520316
Sobic.001G133466	-0.0998104
Sobic.001G133900	-0.0533281
Sobic.001G134400	-0.0275271
Sobic.001G134500	-0.158258
Sobic.001G134800	0.212057
Sobic.001G136500	-0.0549152
Sobic.001G137000	-0.0219948
Sobic.001G137100	-0.0466757
Sobic.001G138000	0.718116
Sobic.001G139750	-0.595868
Sobic.001G141300	0.217973
Sobic.001G141600	0.171074
Sobic.001G142400	-0.0239299
Sobic.001G143500	-0.0506819
Sobic.001G144700	0.768773
Sobic.001G144800	0.623117
Sobic.001G146000	-0.10863
Sobic.001G146600	-0.0492098
Sobic.001G149500	-0.143495
Sobic.001G151400	0.176123
Sobic.001G151600	-0.0771943
Sobic.001G154100	-0.115666
Sobic.001G154400	-0.0949019
Sobic.001G155000	-0.0432184
Sobic.001G156300	-0.143879
Sobic.001G156500	-0.489075
Sobic.001G157900	-0.494877
Sobic.001G158200	-1.06054
Sobic.001G158700	-0.429921
Sobic.001G158900	-0.0120062
Sobic.001G159300	-0.26043
Sobic.001G160200	0.0801294
Sobic.001G161300	0.143086
Sobic.001G161700	-0.11164
Sobic.001G162200	0.227444
Sobic.001G162300	0.0410254
Sobic.001G165000	-0.0956059
Sobic.001G167900	0.128053
Sobic.001G168800	0.356224
Sobic.001G169100	-0.099381
Sobic.001G169200	0.180001
Sobic.001G170100	-0.0660537
Sobic.001G172200	-0.0357948
Sobic.001G172400	-0.167194
Sobic.001G173300	-0.120152
Sobic.001G173500	-0.100371
Sobic.001G173900	0.0810428
Sobic.001G174900	-0.008042
Sobic.001G175100	-0.046903
Sobic.001G175700	0.0932993
Sobic.001G176000	0.47868
Sobic.001G177000	0.0581504
Sobic.001G177500	-0.105596
Sobic.001G178200	0.331572
Sobic.001G178600	0.07592
Sobic.001G179000	0.0350769
Sobic.001G179100	0.101624
Sobic.001G180200	0.0499566
Sobic.001G183000	0.0229497
Sobic.001G185500	-0.00560297
Sobic.001G188700	-0.0739524
Sobic.001G189000	-0.16667
Sobic.001G191600	0.0855582
Sobic.001G191700	0.0228119
Sobic.001G192100	0.287536
Sobic.001G192200	-0.372131
Sobic.001G193100	-0.0937847
Sobic.001G193400	0.0751191
Sobic.001G193600	-0.104598
Sobic.001G195600	-0.0412148
Sobic.001G195800	-0.122994
Sobic.001G196200	0.0555051
Sobic.001G196500	-0.00918476
Sobic.001G198700	0.316885
Sobic.001G198800	0.527907
Sobic.001G199400	-0.0834176
Sobic.001G199500	-0.0458932
Sobic.001G201500	-0.0452638
Sobic.001G202400	0.0648026
Sobic.001G202600	0.0315566
Sobic.001G203000	0.140559
Sobic.001G203200	-0.134071
Sobic.001G206200	0.143795
Sobic.001G208200	-0.235855
Sobic.001G208401	0.216398
Sobic.001G208600	0.382464
Sobic.001G211900	-0.00649762
Sobic.001G212300	-0.09264
Sobic.001G214100	-0.0918508
Sobic.001G214800	0.0155873
Sobic.001G215300	-0.0254508
Sobic.001G215500	-0.0107232
Sobic.001G216100	0.0398375
Sobic.001G217000	-0.160237
Sobic.001G217200	-0.111661
Sobic.001G217300	-0.0444208
Sobic.001G217400	-0.0244529
Sobic.001G217700	0.125964
Sobic.001G219600	-0.0363835
Sobic.001G219900	0.00101997
Sobic.001G220300	-0.0489253
Sobic.001G221200	-0.104079
Sobic.001G221800	-0.127771
Sobic.001G221900	-0.105276
Sobic.001G222000	-0.0734768
Sobic.001G222500	0.0101265
Sobic.001G222600	0.0559734
Sobic.001G223100	0.203423
Sobic.001G224200	0.0979817
Sobic.001G227200	-0.0316406
Sobic.001G227800	-0.171255
Sobic.001G228200	-0.205517
Sobic.001G230000	0.0114516
Sobic.001G230700	0.00245477
Sobic.001G231000	0.111769
Sobic.001G233200	0.0180441
Sobic.001G233400	0.424408
Sobic.001G233532	0.0917077
Sobic.001G233700	0.124721
Sobic.001G235900	0.0537689
Sobic.001G236300	-0.0319129
Sobic.001G237700	0.022235
Sobic.001G239500	-0.114214
Sobic.001G240000	0.0481903
Sobic.001G241100	-0.0505425
Sobic.001G243000	-0.254209
Sobic.001G244600	0.0428373
Sobic.001G244700	-0.0769619
Sobic.001G247200	-0.18931
Sobic.001G247400	0.112812
Sobic.001G250300	-0.146071
Sobic.001G252000	0.1538
Sobic.001G254400	0.424947
Sobic.001G255800	0.0668572
Sobic.001G257800	0.0451502
Sobic.001G258900	-0.0256887
Sobic.001G261200	0.0137951
Sobic.001G261476	-0.156016
Sobic.001G261492	-0.0320936
Sobic.001G261501	-0.00239475
Sobic.001G261541	-0.0759309
Sobic.001G261569	-0.103327
Sobic.001G261573	0.012562
Sobic.001G263200	-0.0853664
Sobic.001G263900	0.0763274
Sobic.001G265900	0.00808008
Sobic.001G266200	-0.159082
Sobic.001G267000	-0.0273344
Sobic.001G267800	-0.0679423
Sobic.001G268700	-0.0532316
Sobic.001G269000	1.14391
Sobic.001G273700	0.00414202
Sobic.001G274200	-0.0334785
Sobic.001G274700	-0.0175603
Sobic.001G275800	-0.0460267
Sobic.001G276100	0.910935
Sobic.001G276200	-0.023877
Sobic.001G276500	0.0311336
Sobic.001G277000	0.158359
Sobic.001G279900	0.149255
Sobic.001G280100	-0.125211
Sobic.001G280900	-0.0326101
Sobic.001G281100	-0.105788
Sobic.001G281300	-0.0996666
Sobic.001G282900	-0.13753
Sobic.001G283700	0.13036
Sobic.001G285400	-0.0326168
Sobic.001G286000	-0.60647
Sobic.001G288100	0.130575
Sobic.001G288700	-0.0284215
Sobic.001G288900	-0.0204163
Sobic.001G289100	-0.0650927
Sobic.001G289500	0.0205222
Sobic.001G290200	-0.155071
Sobic.001G290500	-0.0789841
Sobic.001G292000	-0.386289
Sobic.001G293800	0.176233
Sobic.001G294300	-0.0761122
Sobic.001G295300	0.00297403
Sobic.001G295600	-0.157696
Sobic.001G296400	0.102922
Sobic.001G296500	0.00308285
Sobic.001G298700	-0.0579395
Sobic.001G299600	-0.092715
Sobic.001G299700	-0.0048207
Sobic.001G299900	0.0527663
Sobic.001G300201	0.096086
Sobic.001G300400	-0.16408
Sobic.001G300500	-0.976874
Sobic.001G300600	-0.0201354
Sobic.001G300800	0.423133
Sobic.001G300900	-0.0424021
Sobic.001G301500	0.174613
Sobic.001G301600	0.127048
Sobic.001G301700	-0.0492003
Sobic.001G302400	-0.0227787
Sobic.001G303675	-0.0613323
Sobic.001G304100	-0.63392
Sobic.001G304201	-1.06433
Sobic.001G305600	-0.0686153
Sobic.001G308400	-0.0401878
Sobic.001G308700	-0.385626
Sobic.001G308800	0.0778414
Sobic.001G309300	0.114073
Sobic.001G309600	-0.644003
Sobic.001G309800	-0.0575117
Sobic.001G312900	0.0740208
Sobic.001G313200	0.0717891
Sobic.001G314200	0.105348
Sobic.001G314500	-0.00421502
Sobic.001G314900	0.663593
Sobic.001G316100	0.288105
Sobic.001G317400	0.306385
Sobic.001G318100	-0.0920629
Sobic.001G320200	0.113403
Sobic.001G321800	-0.724417
Sobic.001G323801	0.21312
Sobic.001G325700	0.131759
Sobic.001G326100	-0.0321383
Sobic.001G327800	0.111069
Sobic.001G329400	0.138172
Sobic.001G330700	-0.09841
Sobic.001G331100	-0.11174
Sobic.001G331600	-0.0751746
Sobic.001G332300	-0.0691613
Sobic.001G333600	0.0490765
Sobic.001G334700	-0.0434964
Sobic.001G334900	0.105133
Sobic.001G335300	-0.0311153
Sobic.001G338600	-1.06589
Sobic.001G339100	0.184858
Sobic.001G339400	-0.203712
Sobic.001G340000	-0.0198437
Sobic.001G340600	0.11829
Sobic.001G341800	0.125092
Sobic.001G342600	-0.0569933
Sobic.001G342800	-0.10817
Sobic.001G343000	-0.0813119
Sobic.001G343900	0.0132768
Sobic.001G344000	-0.163577
Sobic.001G344800	-0.000236425
Sobic.001G346600	0.10034
Sobic.001G347300	-0.003324
Sobic.001G347500	-0.0495641
Sobic.001G347600	0.0819536
Sobic.001G348900	0.0224794
Sobic.001G350700	-0.0582536
Sobic.001G351000	-0.124018
Sobic.001G351700	0.0909248
Sobic.001G352400	-0.165098
Sobic.001G354600	-0.0103412
Sobic.001G355000	-0.907718
Sobic.001G355600	0.259197
Sobic.001G356500	-0.00609312
Sobic.001G357800	0.542726
Sobic.001G360600	0.0575667
Sobic.001G360700	-0.0447438
Sobic.001G361300	0.0772272
Sobic.001G361800	-0.0663567
Sobic.001G361900	-0.0878099
Sobic.001G362601	0.226984
Sobic.001G363500	-0.017076
Sobic.001G366500	-0.141365
Sobic.001G366700	-0.857935
Sobic.001G367100	-0.0579602
Sobic.001G368500	0.074026
Sobic.001G369000	-0.0813238
Sobic.001G371900	0.015072
Sobic.001G372200	-0.0977312
Sobic.001G372900	-0.0872463
Sobic.001G373700	0.186437
Sobic.001G373800	0.00718765
Sobic.001G374000	-0.0666539
Sobic.001G374100	-0.0189874
Sobic.001G374400	0.121745
Sobic.001G375700	-0.0185365
Sobic.001G375900	-0.0693923
Sobic.001G376200	-0.0424278
Sobic.001G376700	0.0499201
Sobic.001G376900	-0.0438782
Sobic.001G377000	-0.123576
Sobic.001G379100	0.125435
Sobic.001G379900	-0.0651552
Sobic.001G380200	-0.032328
Sobic.001G382100	0.114618
Sobic.001G382400	-0.0673236
Sobic.001G382800	0.0602501
Sobic.001G383300	0.0504966
Sobic.001G383700	-0.0813527
Sobic.001G384000	-0.0678557
Sobic.001G384800	0.154944
Sobic.001G385400	-0.107418
Sobic.001G386200	-0.247684
Sobic.001G387500	-0.85316
Sobic.001G387600	-0.0617621
Sobic.001G388400	0.732218
Sobic.001G389200	-0.0704592
Sobic.001G389800	0.0933965
Sobic.001G390200	-0.089747
Sobic.001G390300	-0.135091
Sobic.001G391300	-0.141812
Sobic.001G393500	-0.0835422
Sobic.001G394100	-0.0144577
Sobic.001G394400	-0.00459084
Sobic.001G394800	-0.112238
Sobic.001G395200	-0.0562302
Sobic.001G395500	0.064514
Sobic.001G396000	0.0226662
Sobic.001G397600	0.120623
Sobic.001G400300	0.565475
Sobic.001G400500	-0.0159781
Sobic.001G401600	-0.12537
Sobic.001G402500	0.00933544
Sobic.001G403300	-0.279544
Sobic.001G405300	-0.0730696
Sobic.001G405500	-0.590885
Sobic.001G405700	0.0356167
Sobic.001G405800	-0.135312
Sobic.001G406000	-0.422662
Sobic.001G406800	-0.60123
Sobic.001G407000	-0.356531
Sobic.001G407600	0.0664615
Sobic.001G407900	0.129151
Sobic.001G408100	-0.0595365
Sobic.001G409700	-0.13056
Sobic.001G409900	-0.0664425
Sobic.001G410000	0.118542
Sobic.001G410200	-0.0481345
Sobic.001G410700	0.101371
Sobic.001G411300	0.0743808
Sobic.001G411400	0.239887
Sobic.001G411900	-0.0237272
Sobic.001G413700	0.550128
Sobic.001G413900	-0.0748223
Sobic.001G415000	-0.107024
Sobic.001G415200	0.199373
Sobic.001G415300	-0.0417289
Sobic.001G415400	0.147051
Sobic.001G415700	0.038661
Sobic.001G417200	0.175181
Sobic.001G418100	-0.112812
Sobic.001G418200	0.134347
Sobic.001G420100	-0.77348
Sobic.001G420200	-0.0218428
Sobic.001G420500	-0.103953
Sobic.001G420700	-0.0416144
Sobic.001G421300	-0.0507785
Sobic.001G421900	-0.195205
Sobic.001G422100	-0.0830373
Sobic.001G423000	0.0904992
Sobic.001G423400	0.0767434
Sobic.001G423700	-0.0318769
Sobic.001G424500	-0.0882923
Sobic.001G424600	-0.0493943
Sobic.001G425200	-0.056307
Sobic.001G425400	0.210593
Sobic.001G425600	-1.1701
Sobic.001G426000	-0.507314
Sobic.001G426300	-0.0156849
Sobic.001G426400	1.09368
Sobic.001G426600	-0.0679079
Sobic.001G426800	-0.265049
Sobic.001G428200	-0.0568318
Sobic.001G429600	0.024196
Sobic.001G429900	0.181078
Sobic.001G431000	-0.041122
Sobic.001G433000	0.24192
Sobic.001G433200	0.142334
Sobic.001G433300	-0.0600195
Sobic.001G433600	-0.10123
Sobic.001G434100	-0.163086
Sobic.001G434500	-0.0905415
Sobic.001G434600	-0.178727
Sobic.001G434700	-0.117442
Sobic.001G435000	-0.189098
Sobic.001G435500	0.398665
Sobic.001G435600	0.2361
Sobic.001G435700	-0.0473749
Sobic.001G435900	-0.0454282
Sobic.001G436400	0.0660948
Sobic.001G437400	-0.0477507
Sobic.001G437500	0.102392
Sobic.001G437801	0.276671
Sobic.001G438100	0.159291
Sobic.001G439200	0.204645
Sobic.001G439300	0.00960392
Sobic.001G439400	-0.668581
Sobic.001G439500	0.0748565
Sobic.001G440600	-0.163634
Sobic.001G441000	-0.0648793
Sobic.001G441500	0.145278
Sobic.001G441700	-0.0866736
Sobic.001G441800	-0.052309
Sobic.001G443200	-0.0754516
Sobic.001G443900	0.0886955
Sobic.001G445500	-0.0941224
Sobic.001G445800	-0.0582426
Sobic.001G445900	0.34496
Sobic.001G447000	0.166979
Sobic.001G447300	-0.067581
Sobic.001G447400	0.108175
Sobic.001G447500	-0.159852
Sobic.001G447600	-0.217662
Sobic.001G447700	0.051214
Sobic.001G448400	0.106524
Sobic.001G449500	-0.044531
Sobic.001G449700	-0.0564985
Sobic.001G449800	-0.0245889
Sobic.001G449900	-0.0821245
Sobic.001G450600	0.132655
Sobic.001G450800	-0.0461316
Sobic.001G451800	-0.0523071
Sobic.001G452200	-0.0601937
Sobic.001G453200	0.249537
Sobic.001G453700	0.352253
Sobic.001G454000	-1.00085
Sobic.001G455600	-0.0147922
Sobic.001G456900	0.0181901
Sobic.001G459800	-0.145803
Sobic.001G460000	0.0757846
Sobic.001G460700	0.076977
Sobic.001G460900	0.0848759
Sobic.001G461400	-0.0132063
Sobic.001G461700	0.0514725
Sobic.001G462100	-0.0672055
Sobic.001G463100	0.0502424
Sobic.001G463200	0.586008
Sobic.001G463400	0.274872
Sobic.001G463800	-0.0444578
Sobic.001G464600	-0.447599
Sobic.001G465100	-0.0722788
Sobic.001G465400	-0.0347837
Sobic.001G465800	-0.0881012
Sobic.001G465900	-0.0972788
Sobic.001G468700	0.0995457
Sobic.001G471200	-0.329674
Sobic.001G472000	1.3472
Sobic.001G472500	0.0906954
Sobic.001G472800	-0.601098
Sobic.001G473200	-0.081619
Sobic.001G473300	-0.027126
Sobic.001G474400	-0.0556681
Sobic.001G474600	0.107674
Sobic.001G475000	-0.052057
Sobic.001G475100	-0.0245623
Sobic.001G475200	-0.0179275
Sobic.001G475400	-0.496081
Sobic.001G475600	0.0930234
Sobic.001G475800	-0.0749299
Sobic.001G477800	0.015492
Sobic.001G479500	-0.0332843
Sobic.001G479800	0.202584
Sobic.001G480100	-0.0437603
Sobic.001G482300	-0.0883341
Sobic.001G482600	-0.0203743
Sobic.001G482800	-0.418547
Sobic.001G483200	0.00364996
Sobic.001G484300	0.0616311
Sobic.001G484800	-0.152302
Sobic.001G485100	-0.437284
Sobic.001G486000	-0.0150424
Sobic.001G486300	-0.0338132
Sobic.001G488000	-1.04544
Sobic.001G488200	0.156442
Sobic.001G488500	-0.0450872
Sobic.001G488900	-0.227586
Sobic.001G489000	-0.188562
Sobic.001G489800	0.121524
Sobic.001G490500	-0.146809
Sobic.001G491000	0.102194
Sobic.001G492300	-0.0740301
Sobic.001G494100	-0.0741911
Sobic.001G495200	0.0720635
Sobic.001G495300	0.146652
Sobic.001G495400	-0.0395641
Sobic.001G495500	-0.961267
Sobic.001G496200	-0.501286
Sobic.001G496700	-0.141202
Sobic.001G498300	0.145439
Sobic.001G498400	-0.101613
Sobic.001G500300	-0.0072849
Sobic.001G500700	0.0943149
Sobic.001G502900	-0.0998992
Sobic.001G504200	-0.0199917
Sobic.001G504400	0.116343
Sobic.001G505000	-0.0143083
Sobic.001G505100	-0.065036
Sobic.001G505300	0.21452
Sobic.001G506300	-0.468929
Sobic.001G507200	-0.0480122
Sobic.001G507300	-0.0897465
Sobic.001G508200	-0.0776394
Sobic.001G509200	-0.00256303
Sobic.001G510300	-0.064383
Sobic.001G510400	-0.0106426
Sobic.001G512000	0.0858197
Sobic.001G512200	0.123354
Sobic.001G515600	-0.133331
Sobic.001G516000	-0.183483
Sobic.001G516100	0.0839191
Sobic.001G516500	-0.102225
Sobic.001G518400	-0.0610381
Sobic.001G518500	-0.113742
Sobic.001G518600	-0.0935017
Sobic.001G519400	0.244271
Sobic.001G519800	0.194274
Sobic.001G520300	-0.0667337
Sobic.001G520800	0.581018
Sobic.001G522500	-0.704783
Sobic.001G523200	0.185239
Sobic.001G523300	0.111223
Sobic.001G524100	0.0826854
Sobic.001G524200	-0.0497513
Sobic.001G524900	0.0618572
Sobic.001G525900	0.442821
Sobic.001G526200	0.164754
Sobic.001G527000	0.119838
Sobic.001G527100	0.0683905
Sobic.001G527500	-0.0611308
Sobic.001G527700	0.446478
Sobic.001G527800	0.022074
Sobic.001G528400	0.0760578
Sobic.001G528900	-0.168494
Sobic.001G529600	-0.0380507
Sobic.001G531200	0.123458
Sobic.001G531500	0.126956
Sobic.001G532200	-0.24959
Sobic.001G532300	0.210798
Sobic.001G532600	-0.072904
Sobic.001G532700	-0.0117373
Sobic.001G533200	-0.0991197
Sobic.001G534066	0.00541957
Sobic.001G534300	-0.0487992
Sobic.001G534532	0.712762
Sobic.001G535600	-0.0138406
Sobic.001G536500	-0.00620378
Sobic.001G536700	0.0972019
Sobic.001G536800	0.0814039
Sobic.001G536901	0.128176
Sobic.001G538866	-0.129523
Sobic.001G540300	0.102961
Sobic.001G540400	-0.015166
Sobic.001G540600	0.0887294
Sobic.001G542000	-0.533919
Sobic.001G542150	-0.114316
Sobic.001G542400	0.00742792
Sobic.001G542500	-0.0263344
Sobic.001G542700	-0.0428712
Sobic.001G543500	0.0115253
Sobic.001G543700	0.0807705
Sobic.001G543900	0.125817
Sobic.001G544100	0.00649873
Sobic.002G000500	0.0894385
Sobic.002G000600	0.0922824
Sobic.002G000700	0.163708
Sobic.002G001000	0.282428
Sobic.002G001800	0.370308
Sobic.002G002500	-0.0663864
Sobic.002G004000	0.135392
Sobic.002G004600	0.0326898
Sobic.002G005300	-0.0285134
Sobic.002G005600	0.0620547
Sobic.002G006600	0.108219
Sobic.002G007200	-0.0563698
Sobic.002G008100	0.03769
Sobic.002G008800	-0.059122
Sobic.002G008900	0.00211341
Sobic.002G010800	-0.0475371
Sobic.002G013800	0.0517442
Sobic.002G014400	-0.0750108
Sobic.002G015800	0.0227544
Sobic.002G018100	-0.0164397
Sobic.002G018901	-0.0628328
Sobic.002G019900	1.5079
Sobic.002G020000	1.81255
Sobic.002G020200	-0.379498
Sobic.002G027500	-0.130032
Sobic.002G028400	0.100315
Sobic.002G028500	0.701651
Sobic.002G029800	-0.0746224
Sobic.002G029900	-0.0388073
Sobic.002G030200	0.190857
Sobic.002G030500	0.175138
Sobic.002G030650	0.66945
Sobic.002G030900	0.0174136
Sobic.002G031100	-0.0813452
Sobic.002G031600	0.114834
Sobic.002G033000	0.431549
Sobic.002G033300	-0.0596772
Sobic.002G033700	0.0844765
Sobic.002G033800	0.0968375
Sobic.002G033900	0.147641
Sobic.002G034500	-0.0438351
Sobic.002G034600	-0.0405589
Sobic.002G035300	0.0138472
Sobic.002G036000	0.332008
Sobic.002G038300	0.0912421
Sobic.002G039000	0.0151822
Sobic.002G039200	-0.0727987
Sobic.002G040100	0.631067
Sobic.002G040300	-0.0557472
Sobic.002G040700	-0.059964
Sobic.002G041000	-0.43589
Sobic.002G042500	0.08642
Sobic.002G043300	-0.0840458
Sobic.002G043400	-0.2269
Sobic.002G043600	0.0697281
Sobic.002G044500	0.0683615
Sobic.002G045200	0.0193628
Sobic.002G045800	0.0855846
Sobic.002G046700	-0.041463
Sobic.002G046800	-0.00480944
Sobic.002G047400	-0.0665098
Sobic.002G050100	0.485059
Sobic.002G050400	0.00693686
Sobic.002G050900	-0.087421
Sobic.002G051100	0.123482
Sobic.002G051300	-0.355858
Sobic.002G052000	-0.341116
Sobic.002G052100	-0.551212
Sobic.002G052600	0.405702
Sobic.002G055600	-0.0922142
Sobic.002G055700	0.0945677
Sobic.002G055900	-0.0526302
Sobic.002G056300	-0.0604035
Sobic.002G056600	-0.133891
Sobic.002G057600	0.0969621
Sobic.002G058400	-0.0919746
Sobic.002G058700	-0.0609107
Sobic.002G060800	0.1309
Sobic.002G061400	-0.0764302
Sobic.002G061900	0.599308
Sobic.002G062000	0.576058
Sobic.002G064400	0.0958152
Sobic.002G070200	0.335091
Sobic.002G070600	-0.0847327
Sobic.002G071500	-0.00934472
Sobic.002G072200	0.367239
Sobic.002G072600	-0.152912
Sobic.002G073700	-0.0717891
Sobic.002G074000	-0.111145
Sobic.002G075800	0.0524562
Sobic.002G076000	-0.073057
Sobic.002G077000	0.187569
Sobic.002G077600	-0.028553
Sobic.002G080100	0.00787084
Sobic.002G081100	0.140897
Sobic.002G084300	-0.0450728
Sobic.002G085700	-0.0794555
Sobic.002G085900	-0.264667
Sobic.002G086200	-0.0346071
Sobic.002G088200	0.113261
Sobic.002G089900	-0.0656182
Sobic.002G090200	0.0607548
Sobic.002G090500	0.108526
Sobic.002G091000	-0.422782
Sobic.002G092200	-0.158494
Sobic.002G093700	-0.942829
Sobic.002G097000	-0.985496
Sobic.002G098500	-0.0582639
Sobic.002G101100	-0.116948
Sobic.002G103700	-0.169179
Sobic.002G104900	-0.180096
Sobic.002G107200	0.0308074
Sobic.002G109100	-0.195624
Sobic.002G112400	0.19987
Sobic.002G112700	0.0377993
Sobic.002G113500	-0.187016
Sobic.002G113900	-0.0695831
Sobic.002G114700	0.441464
Sobic.002G115050	0.151837
Sobic.002G115075	0.0786689
Sobic.002G115500	-0.098706
Sobic.002G116000	-0.588521
Sobic.002G117500	0.14372
Sobic.002G117600	-0.00417734
Sobic.002G118101	-0.0472516
Sobic.002G118700	0.169915
Sobic.002G119100	-0.41672
Sobic.002G119500	0.191815
Sobic.002G119800	-0.107227
Sobic.002G119900	-1.11246
Sobic.002G120700	0.113333
Sobic.002G121300	0.137085
Sobic.002G122000	-0.0910839
Sobic.002G124400	-0.061018
Sobic.002G124600	-0.00655318
Sobic.002G124700	-0.108874
Sobic.002G125700	-0.159124
Sobic.002G125900	0.00203325
Sobic.002G126300	-0.0399372
Sobic.002G126600	-0.244069
Sobic.002G127100	-0.028589
Sobic.002G128800	-0.00612281
Sobic.002G128900	0.105953
Sobic.002G129400	0.127665
Sobic.002G131700	0.0922647
Sobic.002G132400	0.307738
Sobic.002G133800	-0.0864651
Sobic.002G134300	-0.33812
Sobic.002G136200	-0.0673527
Sobic.002G136400	0.00490866
Sobic.002G137200	-0.0984098
Sobic.002G139700	-0.0520991
Sobic.002G140100	-0.0851143
Sobic.002G141300	-0.0150359
Sobic.002G141700	-0.0562222
Sobic.002G141800	-0.552106
Sobic.002G141900	0.0412497
Sobic.002G142000	0.18763
Sobic.002G142300	0.103302
Sobic.002G143200	-0.0152906
Sobic.002G143500	0.0337328
Sobic.002G144275	0.0234385
Sobic.002G144933	0.03709
Sobic.002G145500	-0.0448546
Sobic.002G145800	0.0323416
Sobic.002G146900	-0.0768323
Sobic.002G147100	0.0054634
Sobic.002G147200	0.00119905
Sobic.002G147600	-0.00160001
Sobic.002G148166	0.0316715
Sobic.002G148400	0.0571735
Sobic.002G148750	-0.0070778
Sobic.002G150766	-0.0170483
Sobic.002G151000	-0.0395811
Sobic.002G151300	-0.0214261
Sobic.002G152800	0.0756222
Sobic.002G154000	0.0255275
Sobic.002G154400	-0.0201286
Sobic.002G154551	0.0604503
Sobic.002G155500	0.0665886
Sobic.002G156000	-0.0804332
Sobic.002G156200	0.0883201
Sobic.002G159700	-0.0327066
Sobic.002G159800	-0.142324
Sobic.002G159900	-0.171856
Sobic.002G162500	-0.0799926
Sobic.002G162800	0.36649
Sobic.002G163700	0.188273
Sobic.002G164300	0.010745
Sobic.002G166500	0.0181718
Sobic.002G167000	-0.176844
Sobic.002G171300	-0.135961
Sobic.002G172700	0.0855286
Sobic.002G173100	0.0672479
Sobic.002G173400	-0.041447
Sobic.002G173700	0.0406495
Sobic.002G175400	0.0914609
Sobic.002G175500	0.603336
Sobic.002G176200	0.0618099
Sobic.002G176500	0.177693
Sobic.002G177000	-0.0725856
Sobic.002G177100	0.0840787
Sobic.002G179500	-0.0237982
Sobic.002G180400	0.0214562
Sobic.002G180666	-0.033758
Sobic.002G181450	-0.0405
Sobic.002G181600	0.0694333
Sobic.002G181800	-0.0400282
Sobic.002G182150	0.019275
Sobic.002G183900	-0.0161319
Sobic.002G184400	-0.0966165
Sobic.002G188500	-0.0760203
Sobic.002G190100	0.0650893
Sobic.002G190800	0.067721
Sobic.002G191800	-0.00980023
Sobic.002G195600	-0.308544
Sobic.002G195700	0.123541
Sobic.002G196600	-0.0607661
Sobic.002G196900	-0.136269
Sobic.002G197100	-0.054328
Sobic.002G198000	0.0895101
Sobic.002G198200	-0.00696114
Sobic.002G198300	0.167876
Sobic.002G198600	0.150094
Sobic.002G200200	-0.0482729
Sobic.002G200700	0.129986
Sobic.002G201000	-0.10682
Sobic.002G201100	-0.36126
Sobic.002G201500	0.0679843
Sobic.002G201700	-0.382739
Sobic.002G202500	-0.16527
Sobic.002G203000	-0.937474
Sobic.002G203100	-0.0881376
Sobic.002G203200	-0.0371786
Sobic.002G203900	0.548487
Sobic.002G205300	-0.195069
Sobic.002G206300	0.384307
Sobic.002G206700	-0.172379
Sobic.002G207000	-0.410257
Sobic.002G207500	0.503339
Sobic.002G207700	0.338744
Sobic.002G207900	0.705223
Sobic.002G208000	-0.0118899
Sobic.002G208200	0.0972396
Sobic.002G213800	0.284417
Sobic.002G214600	-0.0547615
Sobic.002G214800	0.120564
Sobic.002G215000	0.166497
Sobic.002G215700	-0.0802602
Sobic.002G215800	0.121141
Sobic.002G216600	-0.0856228
Sobic.002G217200	0.427448
Sobic.002G217700	-0.129415
Sobic.002G221900	-0.541482
Sobic.002G223200	-0.104148
Sobic.002G224700	-0.041008
Sobic.002G225000	-0.0270021
Sobic.002G225300	-0.470019
Sobic.002G226400	-0.00692601
Sobic.002G226900	0.00906573
Sobic.002G227100	-0.0803103
Sobic.002G227700	0.428938
Sobic.002G227900	-0.129952
Sobic.002G229800	-0.293274
Sobic.002G230100	0.0884117
Sobic.002G231600	-0.37654
Sobic.002G233500	-0.00719596
Sobic.002G235200	-0.0364352
Sobic.002G235900	-0.0728628
Sobic.002G236200	-0.0935671
Sobic.002G238500	-0.105547
Sobic.002G239200	-0.0845364
Sobic.002G239300	-0.0775581
Sobic.002G239601	-0.0087718
Sobic.002G241400	0.0080088
Sobic.002G242000	0.228856
Sobic.002G243200	-0.143742
Sobic.002G243500	-0.202457
Sobic.002G243900	0.0291696
Sobic.002G244100	-0.0758829
Sobic.002G245100	-0.411005
Sobic.002G245600	0.480375
Sobic.002G246400	0.107288
Sobic.002G246700	-0.0647898
Sobic.002G247200	0.1699
Sobic.002G248001	-0.0604301
Sobic.002G249500	-0.363822
Sobic.002G250400	-0.198855
Sobic.002G252400	0.0560672
Sobic.002G252800	0.11985
Sobic.002G252900	-0.196457
Sobic.002G254900	-0.167162
Sobic.002G255200	0.150044
Sobic.002G256000	0.116365
Sobic.002G258100	-0.048844
Sobic.002G258400	-0.0223726
Sobic.002G259700	0.110553
Sobic.002G259800	-0.0264842
Sobic.002G260100	-0.688069
Sobic.002G260400	-0.0338819
Sobic.002G260600	-0.0966598
Sobic.002G263300	-0.0680312
Sobic.002G264200	-0.0313679
Sobic.002G264400	-0.0775432
Sobic.002G264800	0.171028
Sobic.002G266900	0.510991
Sobic.002G267400	-0.044107
Sobic.002G267900	0.0882141
Sobic.002G268100	0.00163866
Sobic.002G270000	-0.0360612
Sobic.002G270500	0.0707598
Sobic.002G271200	0.448074
Sobic.002G271600	0.20361
Sobic.002G271700	0.211995
Sobic.002G272900	-0.133744
Sobic.002G273300	-0.183886
Sobic.002G275100	0.324771
Sobic.002G275300	0.172449
Sobic.002G275500	-0.0378883
Sobic.002G275900	-0.202963
Sobic.002G276100	0.0916112
Sobic.002G277100	0.135333
Sobic.002G277900	0.177055
Sobic.002G278800	0.865461
Sobic.002G279100	0.0747597
Sobic.002G280200	-0.162337
Sobic.002G281000	1.17642
Sobic.002G281700	0.213802
Sobic.002G281800	0.0515776
Sobic.002G282000	0.924062
Sobic.002G282100	-0.533441
Sobic.002G282500	-0.108712
Sobic.002G283300	0.0950254
Sobic.002G284000	-0.343472
Sobic.002G285450	0.0140385
Sobic.002G286400	0.597624
Sobic.002G288300	0.320465
Sobic.002G290300	-0.0323493
Sobic.002G291500	-0.173535
Sobic.002G291700	0.0617432
Sobic.002G293200	-0.00383924
Sobic.002G293700	0.032571
Sobic.002G294500	0.0170596
Sobic.002G294800	0.0285946
Sobic.002G295100	-0.146598
Sobic.002G296300	-0.0757292
Sobic.002G296900	0.486995
Sobic.002G297200	-0.0320819
Sobic.002G297300	0.189301
Sobic.002G297400	0.0630082
Sobic.002G297900	0.116964
Sobic.002G299700	-0.0274751
Sobic.002G300400	-0.0068226
Sobic.002G300600	0.266901
Sobic.002G301400	0.133427
Sobic.002G301700	0.0966286
Sobic.002G302000	0.169318
Sobic.002G303300	0.10392
Sobic.002G303600	0.0362876
Sobic.002G303700	-0.121006
Sobic.002G304000	-0.124304
Sobic.002G305700	0.199944
Sobic.002G306000	-0.0802919
Sobic.002G306900	0.103327
Sobic.002G308200	-0.36311
Sobic.002G308500	-0.098456
Sobic.002G308700	-0.026624
Sobic.002G309400	-0.0628566
Sobic.002G309800	0.089882
Sobic.002G310800	0.467419
Sobic.002G311200	-0.294025
Sobic.002G311601	-0.159813
Sobic.002G313100	0.00925719
Sobic.002G313600	-0.0757244
Sobic.002G314200	0.0688118
Sobic.002G314300	-0.141983
Sobic.002G314800	-0.116348
Sobic.002G315800	0.0913817
Sobic.002G316700	0.199308
Sobic.002G316900	-0.807436
Sobic.002G317200	-0.0322188
Sobic.002G319100	0.801826
Sobic.002G320001	-0.038974
Sobic.002G320700	0.0649959
Sobic.002G321400	0.114523
Sobic.002G322400	-0.0639388
Sobic.002G324400	0.188595
Sobic.002G324500	0.381529
Sobic.002G327000	-0.0538094
Sobic.002G329300	0.0684219
Sobic.002G329500	0.774422
Sobic.002G329600	0.179951
Sobic.002G330000	0.0469585
Sobic.002G330800	-0.101401
Sobic.002G333600	-0.0818471
Sobic.002G333700	-0.0390595
Sobic.002G333800	0.597594
Sobic.002G334500	0.284944
Sobic.002G335000	0.0890729
Sobic.002G338000	0.168849
Sobic.002G338100	0.11116
Sobic.002G338300	0.0394063
Sobic.002G338700	-0.194658
Sobic.002G338800	-1.05658
Sobic.002G339100	0.445169
Sobic.002G339200	0.29751
Sobic.002G339300	0.133363
Sobic.002G339600	0.108812
Sobic.002G339800	-0.141741
Sobic.002G340350	-0.0699171
Sobic.002G340900	-0.0726448
Sobic.002G341000	0.141766
Sobic.002G341200	0.0776683
Sobic.002G341500	0.122936
Sobic.002G341700	-0.0703962
Sobic.002G343600	-0.323612
Sobic.002G343700	0.100187
Sobic.002G344100	0.0647315
Sobic.002G344600	-0.116214
Sobic.002G344700	-0.111123
Sobic.002G345700	0.173447
Sobic.002G345800	0.10312
Sobic.002G347300	0.21236
Sobic.002G347500	0.593152
Sobic.002G347700	-0.0577823
Sobic.002G350300	0.0579749
Sobic.002G350400	-0.120342
Sobic.002G351600	0.15
Sobic.002G352100	0.201964
Sobic.002G352200	-0.0765495
Sobic.002G353300	-0.0114883
Sobic.002G354000	0.00350237
Sobic.002G354600	0.480548
Sobic.002G355000	-0.0555537
Sobic.002G355500	0.104145
Sobic.002G356101	0.0665264
Sobic.002G356800	-0.116942
Sobic.002G356900	0.0882335
Sobic.002G357000	0.425447
Sobic.002G357100	-0.0383879
Sobic.002G357900	-0.0668379
Sobic.002G358500	-0.0293814
Sobic.002G359600	-0.0434793
Sobic.002G362700	-0.0284692
Sobic.002G363100	-0.0235824
Sobic.002G363800	-0.0559008
Sobic.002G365500	0.449793
Sobic.002G365550	0.430408
Sobic.002G365600	0.54288
Sobic.002G365801	0.639979
Sobic.002G366400	-0.0078998
Sobic.002G366600	0.239892
Sobic.002G367300	-0.101952
Sobic.002G367600	-0.80412
Sobic.002G367700	0.187379
Sobic.002G369400	-0.376585
Sobic.002G370100	-0.0343011
Sobic.002G370400	-0.10127
Sobic.002G370600	0.178698
Sobic.002G374100	-0.00252749
Sobic.002G374600	-0.0839363
Sobic.002G376000	0.186271
Sobic.002G377300	0.0821692
Sobic.002G378000	0.080381
Sobic.002G379600	-0.105033
Sobic.002G379866	-0.027518
Sobic.002G380700	-0.125524
Sobic.002G383800	-0.0643839
Sobic.002G386000	-0.758515
Sobic.002G386100	0.194191
Sobic.002G386400	0.22656
Sobic.002G387000	-0.100506
Sobic.002G387100	0.298293
Sobic.002G387200	-0.30746
Sobic.002G387400	-0.757964
Sobic.002G388400	-0.00959454
Sobic.002G388500	-0.0306982
Sobic.002G388600	-0.0646393
Sobic.002G388700	0.1207
Sobic.002G389400	0.158544
Sobic.002G389800	0.0491529
Sobic.002G390100	0.15512
Sobic.002G390900	-0.434538
Sobic.002G393400	-0.205304
Sobic.002G393600	-0.929065
Sobic.002G395300	-0.191425
Sobic.002G396400	-0.0457945
Sobic.002G396500	-0.00670241
Sobic.002G396700	-0.0570539
Sobic.002G396800	-0.055436
Sobic.002G399100	-0.0223322
Sobic.002G401100	-0.00553659
Sobic.002G401500	-0.0520806
Sobic.002G403000	-0.105586
Sobic.002G403400	0.0504389
Sobic.002G404200	0.145305
Sobic.002G404400	-0.297726
Sobic.002G407000	0.118629
Sobic.002G408100	-0.187412
Sobic.002G409600	-0.0818306
Sobic.002G409900	0.06858
Sobic.002G411600	-0.0365103
Sobic.002G412800	0.0660855
Sobic.002G414400	0.199784
Sobic.002G414600	-0.131071
Sobic.002G417300	-0.0349253
Sobic.002G417500	0.0120688
Sobic.002G418600	0.138777
Sobic.002G420600	-0.109496
Sobic.002G421000	-0.0743225
Sobic.002G421200	0.259404
Sobic.002G422200	-0.167934
Sobic.002G422400	-0.0877316
Sobic.002G423800	-0.0819424
Sobic.002G424350	-0.00641385
Sobic.002G425500	-0.0364389
Sobic.002G426000	-0.596734
Sobic.002G426700	0.211598
Sobic.002G428600	-0.387548
Sobic.002G428900	0.133092
Sobic.002G430000	-0.0746344
Sobic.002G430100	0.154351
Sobic.002G430700	-0.127699
Sobic.002G431100	-0.0166374
Sobic.003G000900	-0.21656
Sobic.003G001100	-0.0756601
Sobic.003G002300	0.225569
Sobic.003G002400	-0.116515
Sobic.003G002600	-0.0227278
Sobic.003G003300	-0.100569
Sobic.003G004300	-0.053336
Sobic.003G005800	0.140199
Sobic.003G006300	-0.16343
Sobic.003G007800	1.8878
Sobic.003G008500	-0.0378192
Sobic.003G008900	0.0584628
Sobic.003G010400	-0.0180232
Sobic.003G010600	0.141121
Sobic.003G011900	0.122679
Sobic.003G012100	-0.0487431
Sobic.003G012300	-0.320471
Sobic.003G013000	-0.088367
Sobic.003G013100	0.463678
Sobic.003G013600	0.0964226
Sobic.003G015000	-0.18115
Sobic.003G015600	-0.0194861
Sobic.003G017800	-0.279743
Sobic.003G019100	-0.0646779
Sobic.003G020600	0.0493926
Sobic.003G021200	-0.107286
Sobic.003G022200	-0.0872032
Sobic.003G022300	-0.140238
Sobic.003G023800	0.118106
Sobic.003G024700	-0.577613
Sobic.003G024800	-0.102313
Sobic.003G026700	0.778201
Sobic.003G027100	-0.202922
Sobic.003G029100	-0.0365339
Sobic.003G029200	-0.00177577
Sobic.003G029600	-0.0736615
Sobic.003G029800	-0.0939796
Sobic.003G030300	0.110306
Sobic.003G030800	-0.116978
Sobic.003G030900	0.0852651
Sobic.003G032600	-0.0420331
Sobic.003G034400	-0.286062
Sobic.003G034700	-0.127318
Sobic.003G034900	-0.0728026
Sobic.003G035100	0.537891
Sobic.003G035500	-0.0873261
Sobic.003G036000	-0.206366
Sobic.003G036200	0.399626
Sobic.003G036400	-0.0493421
Sobic.003G036600	0.149474
Sobic.003G036800	-0.0565124
Sobic.003G037000	-0.0666247
Sobic.003G037800	-0.0860731
Sobic.003G037900	0.0197273
Sobic.003G039400	-1.31059
Sobic.003G039900	-0.0135447
Sobic.003G040900	0.478818
Sobic.003G042100	0.0966596
Sobic.003G043400	-0.0584113
Sobic.003G043600	-0.342192
Sobic.003G044200	-0.0836801
Sobic.003G044600	-0.359826
Sobic.003G044700	-0.375384
Sobic.003G047300	-0.0964783
Sobic.003G049400	-0.179135
Sobic.003G051100	0.0540473
Sobic.003G051300	0.223109
Sobic.003G052300	-0.476828
Sobic.003G052500	0.236532
Sobic.003G055300	0.0777497
Sobic.003G056000	-0.0993616
Sobic.003G056500	-0.124759
Sobic.003G057800	0.119706
Sobic.003G058200	-0.166415
Sobic.003G059300	-0.523487
Sobic.003G059750	-0.000848754
Sobic.003G062200	-1.05722
Sobic.003G064400	-0.128821
Sobic.003G065400	0.251504
Sobic.003G067800	-1.25514
Sobic.003G068300	0.377235
Sobic.003G068900	1.02398
Sobic.003G070100	0.0516013
Sobic.003G070700	-0.0975243
Sobic.003G070800	0.0864116
Sobic.003G070900	0.130391
Sobic.003G071400	0.0419121
Sobic.003G073800	0.123645
Sobic.003G074600	1.21053
Sobic.003G074700	0.099985
Sobic.003G075000	0.308515
Sobic.003G081900	-0.964299
Sobic.003G082000	-0.447601
Sobic.003G082300	0.252535
Sobic.003G082700	-0.160251
Sobic.003G084200	-0.430003
Sobic.003G084900	-0.0212725
Sobic.003G085300	0.646864
Sobic.003G085400	0.304151
Sobic.003G085600	-0.0704367
Sobic.003G085700	0.0495078
Sobic.003G085900	-0.107979
Sobic.003G087200	0.0857652
Sobic.003G087400	0.00495297
Sobic.003G088400	0.0194991
Sobic.003G088700	-0.0941515
Sobic.003G089200	-0.106636
Sobic.003G092800	-0.0619289
Sobic.003G094100	0.00753067
Sobic.003G094350	0.117181
Sobic.003G094600	0.0700025
Sobic.003G096100	-0.356498
Sobic.003G098000	0.14151
Sobic.003G098500	0.197599
Sobic.003G099400	0.194406
Sobic.003G100700	-0.0609376
Sobic.003G101400	-0.0403454
Sobic.003G102200	0.155993
Sobic.003G104700	-0.0522816
Sobic.003G106500	0.570909
Sobic.003G107300	0.538757
Sobic.003G107900	-0.423865
Sobic.003G108200	0.0573274
Sobic.003G108600	0.12712
Sobic.003G108700	-0.0556574
Sobic.003G108900	0.149209
Sobic.003G110000	-0.0400588
Sobic.003G110700	0.0877158
Sobic.003G112001	-0.0767314
Sobic.003G113500	-0.0875669
Sobic.003G114100	0.100662
Sobic.003G114200	1.18225
Sobic.003G114500	-0.0164878
Sobic.003G115700	0.249996
Sobic.003G115800	-0.11167
Sobic.003G117000	-0.143405
Sobic.003G118200	0.0406361
Sobic.003G120500	0.260482
Sobic.003G120800	-0.0122661
Sobic.003G121400	-1.10722
Sobic.003G122200	-0.128417
Sobic.003G123600	-0.527148
Sobic.003G124600	-0.0516983
Sobic.003G125900	0.149913
Sobic.003G126500	-0.133238
Sobic.003G127100	-0.122984
Sobic.003G128550	-0.0226331
Sobic.003G129500	-0.135038
Sobic.003G129600	0.157944
Sobic.003G131600	0.16758
Sobic.003G132100	0.0792363
Sobic.003G132300	0.0647333
Sobic.003G132600	0.0800831
Sobic.003G134800	-0.0665141
Sobic.003G136000	-0.502521
Sobic.003G136900	-0.0547102
Sobic.003G138200	-0.0324426
Sobic.003G139100	0.125186
Sobic.003G141000	0.132345
Sobic.003G141800	-0.136476
Sobic.003G143800	-0.0608582
Sobic.003G144300	-0.0511218
Sobic.003G144600	-0.087997
Sobic.003G144900	0.448032
Sobic.003G147000	-0.00678223
Sobic.003G148000	-0.0332656
Sobic.003G148400	-0.044825
Sobic.003G148800	-0.0769767
Sobic.003G149000	0.476784
Sobic.003G149400	-0.0935656
Sobic.003G151100	0.82135
Sobic.003G151500	-0.00470204
Sobic.003G151600	-0.104375
Sobic.003G152900	-0.0664934
Sobic.003G153000	-0.0706886
Sobic.003G153200	-0.657033
Sobic.003G155100	0.0191536
Sobic.003G155900	0.0095043
Sobic.003G157300	0.21471
Sobic.003G157400	0.17504
Sobic.003G158100	-0.0251739
Sobic.003G158700	-0.0679571
Sobic.003G159101	0.0165932
Sobic.003G160200	-0.036789
Sobic.003G160500	-0.0599272
Sobic.003G160700	-0.112885
Sobic.003G161800	0.0446883
Sobic.003G166200	0.0781866
Sobic.003G166400	0.052422
Sobic.003G166750	0.0090766
Sobic.003G167900	0.0158535
Sobic.003G168300	-0.0563098
Sobic.003G169200	0.0427785
Sobic.003G169400	0.0250402
Sobic.003G169500	-0.0860883
Sobic.003G169600	-0.0180071
Sobic.003G169900	-0.057357
Sobic.003G170100	-0.065001
Sobic.003G170700	0.00974452
Sobic.003G171400	-0.0358225
Sobic.003G171500	-0.0574691
Sobic.003G172250	0.0533634
Sobic.003G172800	0.078392
Sobic.003G173116	-0.0251024
Sobic.003G173266	0.0617749
Sobic.003G173400	-0.0414001
Sobic.003G173600	-0.000564597
Sobic.003G174500	0.00967879
Sobic.003G174900	-0.119707
Sobic.003G175100	0.123862
Sobic.003G175201	-0.0356295
Sobic.003G176200	0.079142
Sobic.003G176400	-0.0329305
Sobic.003G176500	-0.038235
Sobic.003G176600	-0.0277093
Sobic.003G178500	-0.293441
Sobic.003G179201	0.0155286
Sobic.003G180100	-0.0623751
Sobic.003G181600	0.139754
Sobic.003G182100	-0.0839378
Sobic.003G184699	-0.0878059
Sobic.003G184800	-0.0966271
Sobic.003G185250	-0.0131205
Sobic.003G185400	-0.0703238
Sobic.003G185900	0.109174
Sobic.003G186500	-0.0264842
Sobic.003G187000	0.0837621
Sobic.003G189800	-0.0641122
Sobic.003G190100	0.846738
Sobic.003G190500	0.0789834
Sobic.003G191700	-0.182335
Sobic.003G194600	0.0260395
Sobic.003G195150	-0.0774965
Sobic.003G195300	-0.0454163
Sobic.003G195500	-0.0635088
Sobic.003G195600	-0.370739
Sobic.003G195900	-0.06444
Sobic.003G198800	-0.0711058
Sobic.003G199001	-0.106266
Sobic.003G199500	-0.0607492
Sobic.003G199900	-0.0753885
Sobic.003G200100	0.144294
Sobic.003G200200	0.0205334
Sobic.003G200800	-0.0474809
Sobic.003G201750	0.0274974
Sobic.003G202200	0.237091
Sobic.003G202300	0.0606093
Sobic.003G202500	-0.547079
Sobic.003G203000	-0.00284975
Sobic.003G203400	-0.0795599
Sobic.003G205200	0.0425626
Sobic.003G205501	-0.0297652
Sobic.003G206700	0.156999
Sobic.003G206800	-0.0156895
Sobic.003G207500	0.0107631
Sobic.003G209800	0.268386
Sobic.003G209900	0.255544
Sobic.003G211200	-0.182511
Sobic.003G214400	0.151966
Sobic.003G214600	0.0124038
Sobic.003G214700	-0.0466527
Sobic.003G214900	-0.0253667
Sobic.003G216500	-0.0510341
Sobic.003G217100	-0.0796059
Sobic.003G217632	-0.289623
Sobic.003G217900	-0.0281703
Sobic.003G219800	-0.137792
Sobic.003G220100	-0.0653153
Sobic.003G220500	-0.109278
Sobic.003G221400	0.017249
Sobic.003G221700	0.240837
Sobic.003G221900	-0.0363903
Sobic.003G222300	0.271749
Sobic.003G222500	0.175009
Sobic.003G222600	0.123276
Sobic.003G223900	-0.0904731
Sobic.003G225100	0.0675781
Sobic.003G225200	0.173901
Sobic.003G225300	0.108103
Sobic.003G225700	-0.0495523
Sobic.003G226300	-0.51064
Sobic.003G226500	-0.0681423
Sobic.003G228000	0.125087
Sobic.003G228300	-0.466764
Sobic.003G230400	0.0632668
Sobic.003G230500	-0.135796
Sobic.003G230600	0.016515
Sobic.003G232600	-0.0460372
Sobic.003G232700	0.109332
Sobic.003G233700	0.0794484
Sobic.003G234200	0.248074
Sobic.003G234400	0.307066
Sobic.003G234500	-0.0789191
Sobic.003G236300	-0.0526397
Sobic.003G236600	-0.238762
Sobic.003G237600	0.598898
Sobic.003G238500	-0.05903
Sobic.003G238600	0.0638376
Sobic.003G238700	0.258394
Sobic.003G239300	0.243501
Sobic.003G240700	-0.0825724
Sobic.003G241100	-0.126055
Sobic.003G241900	0.423398
Sobic.003G243600	-0.100314
Sobic.003G246100	-0.077672
Sobic.003G246400	0.0996921
Sobic.003G246600	0.0834227
Sobic.003G247000	-0.190585
Sobic.003G247300	-0.056459
Sobic.003G247900	-0.11662
Sobic.003G249400	-0.144165
Sobic.003G250700	-0.04196
Sobic.003G250900	0.00829453
Sobic.003G251100	-0.00855446
Sobic.003G252300	-0.24426
Sobic.003G252900	-0.139234
Sobic.003G253300	0.205153
Sobic.003G254000	-0.0520756
Sobic.003G254600	0.124862
Sobic.003G255100	0.179933
Sobic.003G256200	0.0430061
Sobic.003G256600	-0.0790597
Sobic.003G256800	0.0173932
Sobic.003G256900	-0.135635
Sobic.003G257100	0.0941685
Sobic.003G257900	-0.122823
Sobic.003G258500	-0.0757538
Sobic.003G259100	0.0155359
Sobic.003G260400	0.0201454
Sobic.003G261566	-0.115212
Sobic.003G261800	-0.139296
Sobic.003G262200	0.114458
Sobic.003G262500	-0.0284125
Sobic.003G262600	0.239378
Sobic.003G264700	0.0614728
Sobic.003G264901	0.222308
Sobic.003G265400	0.0893586
Sobic.003G267000	-0.0317839
Sobic.003G270600	-0.065122
Sobic.003G275200	0.0772252
Sobic.003G275600	-0.0258439
Sobic.003G276400	0.149
Sobic.003G277200	0.101833
Sobic.003G277900	-0.0533276
Sobic.003G278500	-0.142346
Sobic.003G278700	-0.214313
Sobic.003G279500	-0.162861
Sobic.003G281200	-0.0419318
Sobic.003G281900	-0.108846
Sobic.003G282000	-0.0225663
Sobic.003G282600	-0.0103639
Sobic.003G283400	-0.0899799
Sobic.003G284300	0.0687536
Sobic.003G285000	-0.0615062
Sobic.003G286300	0.120395
Sobic.003G286500	0.0382416
Sobic.003G286700	0.226999
Sobic.003G287000	0.168044
Sobic.003G287900	0.0876687
Sobic.003G288200	-0.013409
Sobic.003G288401	0.150597
Sobic.003G288600	-0.161625
Sobic.003G290000	-0.108587
Sobic.003G290300	0.0266874
Sobic.003G290600	-0.0857284
Sobic.003G290800	0.0135928
Sobic.003G291800	0.113395
Sobic.003G292300	0.0681654
Sobic.003G293000	-0.0912931
Sobic.003G293100	-0.0191856
Sobic.003G293200	-0.021663
Sobic.003G293300	-0.0111637
Sobic.003G294600	-0.0489721
Sobic.003G295800	0.0892797
Sobic.003G297400	0.0404043
Sobic.003G298700	-0.0790779
Sobic.003G299500	-0.0392964
Sobic.003G299700	-0.0432661
Sobic.003G300100	-0.134424
Sobic.003G300200	-0.199879
Sobic.003G300300	-0.113112
Sobic.003G300800	-0.908099
Sobic.003G300900	-0.0798227
Sobic.003G301000	-0.737521
Sobic.003G301200	-0.154905
Sobic.003G302200	-0.0519123
Sobic.003G303700	0.201554
Sobic.003G303900	-0.108938
Sobic.003G305200	0.0119182
Sobic.003G305300	0.0907131
Sobic.003G305700	-0.0389604
Sobic.003G306600	0.382767
Sobic.003G308100	0.0741237
Sobic.003G308400	-0.19933
Sobic.003G309050	0.022849
Sobic.003G309600	0.783506
Sobic.003G310800	0.0793204
Sobic.003G310900	-0.0368125
Sobic.003G312100	-0.0294607
Sobic.003G312700	-0.00781296
Sobic.003G313000	0.172189
Sobic.003G313300	-0.165518
Sobic.003G313500	0.0107889
Sobic.003G314700	-0.0940971
Sobic.003G314800	0.0710588
Sobic.003G315700	-0.0867523
Sobic.003G317500	0.330502
Sobic.003G319700	-0.0753304
Sobic.003G319850	-0.116515
Sobic.003G321200	-0.416914
Sobic.003G322300	-0.0431814
Sobic.003G324700	0.0974821
Sobic.003G325400	-0.0958413
Sobic.003G327100	-0.0841187
Sobic.003G327800	-0.279135
Sobic.003G328000	0.0514265
Sobic.003G328100	0.14519
Sobic.003G328200	0.292355
Sobic.003G328800	-0.146582
Sobic.003G329000	-0.0973194
Sobic.003G332700	0.13987
Sobic.003G333000	-0.0348348
Sobic.003G333800	-0.107247
Sobic.003G334000	0.0925869
Sobic.003G334100	0.115538
Sobic.003G334600	-1.00994
Sobic.003G335900	-0.0408295
Sobic.003G336000	0.115635
Sobic.003G336900	-0.0870582
Sobic.003G337300	-0.0525282
Sobic.003G338300	-0.510954
Sobic.003G338700	-0.0237641
Sobic.003G338801	0.150223
Sobic.003G338900	-0.70317
Sobic.003G339200	-0.391007
Sobic.003G340700	-0.14614
Sobic.003G340900	-0.0239804
Sobic.003G341500	0.779058
Sobic.003G341600	-0.0476089
Sobic.003G341900	-0.32711
Sobic.003G342800	-0.0666139
Sobic.003G343500	0.0971707
Sobic.003G346400	-0.0600563
Sobic.003G347520	0.151173
Sobic.003G349200	0.0641294
Sobic.003G350700	-0.914013
Sobic.003G353400	-0.0809431
Sobic.003G354900	-1.17543
Sobic.003G355300	-0.666048
Sobic.003G355500	-0.116193
Sobic.003G355800	0.117736
Sobic.003G356400	-0.14938
Sobic.003G357600	0.141948
Sobic.003G357800	-0.537435
Sobic.003G358600	0.150838
Sobic.003G359100	0.232639
Sobic.003G359300	-0.055481
Sobic.003G359500	0.130888
Sobic.003G359600	-0.107087
Sobic.003G360000	-0.48802
Sobic.003G360300	-0.0896005
Sobic.003G360700	-0.092681
Sobic.003G361300	-0.0796403
Sobic.003G361800	0.0785946
Sobic.003G361900	0.49309
Sobic.003G362100	0.315875
Sobic.003G362200	0.284902
Sobic.003G363700	0.0272697
Sobic.003G364600	0.161806
Sobic.003G365000	0.077347
Sobic.003G365200	0.111162
Sobic.003G365800	-0.681121
Sobic.003G366500	-0.0774377
Sobic.003G367451	-0.0345966
Sobic.003G367500	0.163299
Sobic.003G368000	-0.0623983
Sobic.003G368700	-0.0840255
Sobic.003G369000	0.0800412
Sobic.003G369400	0.0941728
Sobic.003G370000	-0.00768848
Sobic.003G370700	0.0634775
Sobic.003G373000	-0.105483
Sobic.003G373100	-0.188461
Sobic.003G373900	-0.0368714
Sobic.003G374100	-0.115836
Sobic.003G374600	0.254119
Sobic.003G375000	0.000578517
Sobic.003G375800	0.428993
Sobic.003G377700	0.121268
Sobic.003G378000	-0.179487
Sobic.003G378600	0.182019
Sobic.003G379600	-0.0328488
Sobic.003G380500	-0.0245009
Sobic.003G381200	-0.0124287
Sobic.003G381600	-0.0195386
Sobic.003G381800	-0.0469551
Sobic.003G385401	-0.0560307
Sobic.003G385500	0.0197027
Sobic.003G385900	0.0337988
Sobic.003G386300	0.0924759
Sobic.003G387100	0.0955526
Sobic.003G387300	-0.151305
Sobic.003G387800	0.212288
Sobic.003G387900	-0.0875841
Sobic.003G390400	0.160516
Sobic.003G391100	-0.232422
Sobic.003G391600	-0.00676938
Sobic.003G392000	0.10743
Sobic.003G392900	0.180941
Sobic.003G393100	0.0823802
Sobic.003G393800	0.060974
Sobic.003G393900	-0.16164
Sobic.003G394100	-0.0323473
Sobic.003G394200	-0.0393927
Sobic.003G394300	-0.0285043
Sobic.003G394500	-0.0796439
Sobic.003G395300	-0.100251
Sobic.003G395800	0.0476873
Sobic.003G397100	-0.0786693
Sobic.003G400800	-0.0577468
Sobic.003G401200	-0.10679
Sobic.003G401600	0.0501563
Sobic.003G401900	-0.124643
Sobic.003G403300	0.510405
Sobic.003G403700	-0.149553
Sobic.003G403800	0.228803
Sobic.003G404000	-0.0512898
Sobic.003G404300	0.0564449
Sobic.003G404400	0.147215
Sobic.003G405500	0.038122
Sobic.003G406400	-0.451448
Sobic.003G406600	-0.065285
Sobic.003G406800	-0.0949958
Sobic.003G407200	-0.0887715
Sobic.003G408000	0.0558886
Sobic.003G409200	0.0185841
Sobic.003G409700	-0.0321527
Sobic.003G409800	-0.0413275
Sobic.003G410900	0.125455
Sobic.003G412300	-0.0756316
Sobic.003G412900	0.174971
Sobic.003G413500	-0.0270046
Sobic.003G414600	-0.898521
Sobic.003G415100	0.0230092
Sobic.003G416300	-0.00809082
Sobic.003G416700	0.00625774
Sobic.003G418766	0.095567
Sobic.003G419900	0.0328532
Sobic.003G420201	-0.0726844
Sobic.003G421400	0.060216
Sobic.003G422300	-0.120195
Sobic.003G424100	-0.042347
Sobic.003G424500	0.0195788
Sobic.003G425500	-0.220178
Sobic.003G426300	-0.751609
Sobic.003G426400	-0.556034
Sobic.003G427600	-0.148167
Sobic.003G428300	0.109592
Sobic.003G429650	0.00639206
Sobic.003G429800	0.160926
Sobic.003G431400	0.115255
Sobic.003G431700	0.166513
Sobic.003G431900	0.637741
Sobic.003G432000	-0.0383518
Sobic.003G432500	0.0446047
Sobic.003G433900	0.0991322
Sobic.003G435700	-0.443833
Sobic.003G436800	-0.155971
Sobic.003G439000	0.0867321
Sobic.003G439600	0.168136
Sobic.003G439900	-0.0889372
Sobic.003G440500	0.162479
Sobic.003G442700	0.163388
Sobic.003G445100	-0.0309553
Sobic.003G445400	0.022004
Sobic.003G445500	0.00398845
Sobic.004G001300	0.199211
Sobic.004G002100	-0.0842262
Sobic.004G002200	-0.10835
Sobic.004G004600	-0.114177
Sobic.004G004800	-0.212856
Sobic.004G007133	-0.066172
Sobic.004G007500	0.137895
Sobic.004G007600	0.0308715
Sobic.004G007900	-0.0420525
Sobic.004G010000	0.094963
Sobic.004G010151	-0.0556647
Sobic.004G011201	-0.135151
Sobic.004G011566	-0.0139069
Sobic.004G011700	0.0460004
Sobic.004G012000	-0.114412
Sobic.004G012900	0.132219
Sobic.004G013400	0.10787
Sobic.004G015300	-0.0607376
Sobic.004G015400	-0.119914
Sobic.004G015500	-0.384882
Sobic.004G016400	0.094755
Sobic.004G017200	0.144363
Sobic.004G017900	-0.0242385
Sobic.004G018400	0.0740216
Sobic.004G018700	0.148155
Sobic.004G019200	0.0142145
Sobic.004G019800	0.105699
Sobic.004G020000	-0.113989
Sobic.004G020700	-0.0337688
Sobic.004G021300	-0.00122148
Sobic.004G023200	0.0800914
Sobic.004G023400	0.069692
Sobic.004G024200	-0.160944
Sobic.004G024300	0.0916869
Sobic.004G026700	-0.0428439
Sobic.004G027300	0.0217973
Sobic.004G027900	-0.0405206
Sobic.004G030200	-0.0416782
Sobic.004G033100	0.0334522
Sobic.004G034500	0.0689942
Sobic.004G034700	-0.0922015
Sobic.004G035500	0.335525
Sobic.004G035800	-0.205482
Sobic.004G035900	0.0170971
Sobic.004G036600	-0.271038
Sobic.004G039400	-0.0801849
Sobic.004G039600	-0.0570783
Sobic.004G040000	-0.0668434
Sobic.004G040600	0.0277268
Sobic.004G040900	-0.0378427
Sobic.004G042000	-0.0762276
Sobic.004G042900	-0.00254164
Sobic.004G044000	0.063809
Sobic.004G046200	0.27843
Sobic.004G047200	-0.102014
Sobic.004G048800	0.0214769
Sobic.004G049700	0.0297263
Sobic.004G049900	-0.0739385
Sobic.004G050000	-0.0999414
Sobic.004G050100	-0.0756407
Sobic.004G051200	-0.00612312
Sobic.004G053300	-0.131628
Sobic.004G053700	0.0511559
Sobic.004G055000	0.14199
Sobic.004G055200	0.0179043
Sobic.004G055500	0.223838
Sobic.004G055600	0.749213
Sobic.004G056900	0.175702
Sobic.004G057900	0.0821505
Sobic.004G059600	0.114126
Sobic.004G060300	0.00813531
Sobic.004G060900	0.135136
Sobic.004G061900	-0.051248
Sobic.004G062500	-0.00797237
Sobic.004G063000	-0.12496
Sobic.004G063200	-0.0469867
Sobic.004G063900	-0.449738
Sobic.004G064100	-0.100431
Sobic.004G064300	0.0525337
Sobic.004G064400	0.296448
Sobic.004G065000	0.00982436
Sobic.004G065100	-0.0315636
Sobic.004G065200	0.106792
Sobic.004G065300	0.0806752
Sobic.004G065650	-0.112522
Sobic.004G066000	-0.199816
Sobic.004G066300	0.0620485
Sobic.004G067000	0.106879
Sobic.004G067100	0.068785
Sobic.004G068100	0.0560441
Sobic.004G068300	0.312922
Sobic.004G068400	0.0108586
Sobic.004G070200	0.104466
Sobic.004G070500	-0.0496479
Sobic.004G070800	0.075373
Sobic.004G070900	-0.160514
Sobic.004G071000	-0.0484519
Sobic.004G071200	-0.22359
Sobic.004G072000	0.0587548
Sobic.004G072100	-0.0124374
Sobic.004G072200	-0.0623725
Sobic.004G072900	-0.408257
Sobic.004G073000	-0.235756
Sobic.004G073800	-0.416767
Sobic.004G075700	-0.0299721
Sobic.004G075900	0.0187615
Sobic.004G076000	0.131831
Sobic.004G077900	-0.108338
Sobic.004G078600	0.127279
Sobic.004G079100	-0.0325936
Sobic.004G080100	0.105698
Sobic.004G081201	-0.0600405
Sobic.004G081900	0.210429
Sobic.004G083000	-0.113557
Sobic.004G083401	-1.10854
Sobic.004G084900	0.501946
Sobic.004G085000	-0.0052096
Sobic.004G086150	-0.0720002
Sobic.004G086200	-0.0230927
Sobic.004G086500	-0.51738
Sobic.004G086600	-0.0786203
Sobic.004G087000	0.0142299
Sobic.004G087500	0.0792304
Sobic.004G088100	0.525653
Sobic.004G088400	-0.119582
Sobic.004G088501	-0.0478754
Sobic.004G089901	-0.0632105
Sobic.004G091100	-0.100935
Sobic.004G092100	-0.0897499
Sobic.004G094500	0.046878
Sobic.004G096100	0.113393
Sobic.004G096300	0.109738
Sobic.004G096500	-0.00821695
Sobic.004G096801	-0.064259
Sobic.004G097200	0.0662347
Sobic.004G097500	-0.000760146
Sobic.004G099300	0.0933855
Sobic.004G099800	-0.0983875
Sobic.004G099900	-0.113608
Sobic.004G101200	-0.669294
Sobic.004G101400	-0.495357
Sobic.004G102000	-0.0472233
Sobic.004G102100	0.121328
Sobic.004G102200	-0.148077
[truncated: 2,097 more rows]

## Sheet: sorghum_bundle_sheath
Gene Name	log2 fold change
Sobic.001G000800	0.100489
Sobic.001G001400	-0.0609501
Sobic.001G003200	0.119746
Sobic.001G004500	0.348321
Sobic.001G005200	0.22363
Sobic.001G010600	-0.0894602
Sobic.001G011400	-0.0992352
Sobic.001G012300	-0.0232543
Sobic.001G012400	-0.0644468
Sobic.001G012500	0.0123513
Sobic.001G012900	-0.0980125
Sobic.001G014800	-0.0826134
Sobic.001G016201	0.116471
Sobic.001G016900	0.0340955
Sobic.001G017000	0.0429913
Sobic.001G017200	-0.0514322
Sobic.001G018000	0.117889
Sobic.001G019300	0.247175
Sobic.001G021000	0.0831078
Sobic.001G022500	0.0504159
Sobic.001G022600	0.143401
Sobic.001G022800	-0.285875
Sobic.001G022900	-0.149626
Sobic.001G023100	-0.118449
Sobic.001G024200	-0.0997805
Sobic.001G027600	0.0693726
Sobic.001G028100	0.0496119
Sobic.001G028800	-0.998387
Sobic.001G029100	0.0717276
Sobic.001G029600	0.225957
Sobic.001G031900	-0.0983252
Sobic.001G032100	0.15047
Sobic.001G032900	-0.815472
Sobic.001G033300	-0.0405365
Sobic.001G034500	-0.15727
Sobic.001G038200	-0.205335
Sobic.001G038300	0.127318
Sobic.001G038500	-0.123306
Sobic.001G039500	0.222565
Sobic.001G040200	-0.126237
Sobic.001G043400	0.122338
Sobic.001G044800	0.409807
Sobic.001G045700	-0.0707402
Sobic.001G046900	0.200154
Sobic.001G048766	0.124097
Sobic.001G048832	0.198662
Sobic.001G049600	-0.144936
Sobic.001G050300	-0.13472
Sobic.001G052800	0.357493
Sobic.001G054100	0.08542
Sobic.001G056100	-0.107186
Sobic.001G057300	-0.105053
Sobic.001G059100	0.169849
Sobic.001G059600	0.182483
Sobic.001G059700	-0.0510706
Sobic.001G061200	-0.158039
Sobic.001G061600	0.0904672
Sobic.001G063500	0.0820471
Sobic.001G064200	-0.127514
Sobic.001G064500	-0.390054
Sobic.001G065600	0.177187
Sobic.001G065800	-0.174897
Sobic.001G067700	0.0845793
Sobic.001G068301	0.198027
Sobic.001G068600	0.18004
Sobic.001G069000	0.109393
Sobic.001G069500	0.106329
Sobic.001G069700	-0.0757039
Sobic.001G070000	-0.144892
Sobic.001G070500	0.12629
Sobic.001G070600	0.118181
Sobic.001G071700	0.16449
Sobic.001G072600	0.212877
Sobic.001G072700	0.190886
Sobic.001G073300	0.399749
Sobic.001G073900	0.226841
Sobic.001G074000	-0.101013
Sobic.001G074400	-0.185358
Sobic.001G076200	0.0841613
Sobic.001G077000	-0.163974
Sobic.001G077900	-0.124854
Sobic.001G078000	0.172264
Sobic.001G078400	0.275989
Sobic.001G080800	-0.44968
Sobic.001G081100	-0.0997581
Sobic.001G081800	-0.613522
Sobic.001G082400	0.177559
Sobic.001G083600	-0.495799
Sobic.001G083900	0.274559
Sobic.001G084600	0.162731
Sobic.001G085500	-0.101661
Sobic.001G085700	-0.0774178
Sobic.001G086200	0.111975
Sobic.001G088500	0.0932337
Sobic.001G089000	0.294426
Sobic.001G089100	0.137876
Sobic.001G090200	0.191266
Sobic.001G090700	0.0747158
Sobic.001G092000	0.149254
Sobic.001G092600	-1.0477
Sobic.001G094300	0.0570125
Sobic.001G094800	-0.321069
Sobic.001G096400	-0.283308
Sobic.001G097100	0.156591
Sobic.001G097500	-0.0788352
Sobic.001G098600	0.091898
Sobic.001G098800	0.0652504
Sobic.001G099000	0.0695199
Sobic.001G099100	0.121469
Sobic.001G100000	0.231234
Sobic.001G100100	0.128927
Sobic.001G102300	0.0873906
Sobic.001G102800	0.208062
Sobic.001G104900	-0.993165
Sobic.001G105100	-0.0835104
Sobic.001G106600	0.11945
Sobic.001G106700	0.120313
Sobic.001G106900	0.252713
Sobic.001G107400	-0.103496
Sobic.001G108500	-0.168161
Sobic.001G109400	0.113393
Sobic.001G110600	0.0236905
Sobic.001G111366	-0.196107
Sobic.001G111500	-0.10109
Sobic.001G113800	-0.128482
Sobic.001G114400	0.14622
Sobic.001G116100	0.0995952
Sobic.001G116500	0.109689
Sobic.001G117800	-0.0891594
Sobic.001G118200	-0.110757
Sobic.001G118400	0.0960896
Sobic.001G120000	0.287749
Sobic.001G120400	-0.207285
Sobic.001G120900	-0.0943756
Sobic.001G122400	0.0780194
Sobic.001G122900	0.237428
Sobic.001G123201	-0.142183
Sobic.001G123600	-0.113235
Sobic.001G125100	-0.980253
Sobic.001G125700	0.204047
Sobic.001G125800	-0.140907
Sobic.001G127000	-0.0740943
Sobic.001G127400	0.0117705
Sobic.001G127800	-0.00909653
Sobic.001G128600	0.19433
Sobic.001G129000	-0.14658
Sobic.001G129600	0.0120971
Sobic.001G130400	-0.0414009
Sobic.001G131700	-0.0916696
Sobic.001G132300	0.179074
Sobic.001G132400	-0.0705482
Sobic.001G132600	0.123583
Sobic.001G133466	-0.12727
Sobic.001G133900	-0.13906
Sobic.001G134100	0.138284
Sobic.001G134500	-0.222983
Sobic.001G134800	0.206344
Sobic.001G136500	-0.0646848
Sobic.001G137000	-0.0730936
Sobic.001G138000	0.465628
Sobic.001G138800	-0.277186
Sobic.001G139300	-0.217932
Sobic.001G139750	-0.543377
Sobic.001G141300	0.214357
Sobic.001G141600	0.240824
Sobic.001G142200	-0.0987949
Sobic.001G146000	-0.110774
Sobic.001G147200	-0.111176
Sobic.001G148900	-0.127516
Sobic.001G150600	0.0825307
Sobic.001G154100	-0.122666
Sobic.001G154500	0.124297
Sobic.001G155000	-0.0476629
Sobic.001G156300	-0.322626
Sobic.001G158200	-0.837026
Sobic.001G158900	-0.0260349
Sobic.001G159600	0.0456486
Sobic.001G161300	0.127126
Sobic.001G161500	-0.496883
Sobic.001G161601	-0.210162
Sobic.001G161700	-0.140638
Sobic.001G162200	0.37285
Sobic.001G162400	-0.446373
Sobic.001G165000	-0.116315
Sobic.001G166300	0.0441218
Sobic.001G167900	0.160209
Sobic.001G168250	0.164163
Sobic.001G168400	0.122618
Sobic.001G168800	0.121434
Sobic.001G169100	-0.124951
Sobic.001G170100	-0.091842
Sobic.001G172200	-0.02047
Sobic.001G173900	0.147938
Sobic.001G175700	0.0543763
Sobic.001G176700	0.0740969
Sobic.001G177000	0.00755651
Sobic.001G177500	-0.138348
Sobic.001G178200	0.203945
Sobic.001G178250	0.30601
Sobic.001G178600	0.123188
Sobic.001G179100	0.198875
Sobic.001G180200	0.0665828
Sobic.001G183000	0.028589
Sobic.001G183500	-0.286843
Sobic.001G185500	-0.0385137
Sobic.001G186200	0.146143
Sobic.001G187100	-0.275337
Sobic.001G190400	0.166983
Sobic.001G192200	-0.508371
Sobic.001G193100	-0.100757
Sobic.001G193400	-0.0469114
Sobic.001G193500	-0.240097
Sobic.001G194900	0.194599
Sobic.001G195800	-0.255704
Sobic.001G195932	-0.108994
Sobic.001G196000	-0.106946
Sobic.001G197400	-0.223516
Sobic.001G198800	0.36789
Sobic.001G200500	0.246468
Sobic.001G201700	0.0932663
Sobic.001G201900	0.173893
Sobic.001G202400	0.0595585
Sobic.001G202600	0.0260432
Sobic.001G203000	0.0611599
Sobic.001G203200	-0.153436
Sobic.001G204900	0.120533
Sobic.001G205900	-0.177512
Sobic.001G208100	-0.182064
Sobic.001G208200	-0.34303
Sobic.001G208600	0.290634
Sobic.001G209800	-0.251094
Sobic.001G211900	0.0189377
Sobic.001G212300	-0.0992748
Sobic.001G213300	0.0337646
Sobic.001G217000	-0.22645
Sobic.001G217100	-0.118246
Sobic.001G217200	-0.140095
Sobic.001G217700	0.132627
Sobic.001G219200	0.315788
Sobic.001G219300	0.076226
Sobic.001G221400	-0.115815
Sobic.001G221800	-0.151941
Sobic.001G222600	0.0612993
Sobic.001G222900	0.0730049
Sobic.001G223100	0.289197
Sobic.001G224200	0.152299
Sobic.001G225500	0.354071
Sobic.001G227800	-0.215794
Sobic.001G228200	-0.216473
Sobic.001G228300	0.0847108
Sobic.001G230900	-0.119796
Sobic.001G233200	-0.0722264
Sobic.001G233400	0.0828732
Sobic.001G233532	0.0787641
Sobic.001G237700	0.0479517
Sobic.001G239500	-0.171283
Sobic.001G241100	-0.050434
Sobic.001G242900	-0.467921
Sobic.001G243000	-0.232596
Sobic.001G243300	0.515102
Sobic.001G247200	-0.218771
Sobic.001G248300	0.0881577
Sobic.001G249400	0.0714419
Sobic.001G250300	-0.14978
Sobic.001G252000	0.178564
Sobic.001G253200	0.129651
Sobic.001G257800	0.0534567
Sobic.001G258200	0.126497
Sobic.001G261541	-0.101847
Sobic.001G263200	-0.108965
Sobic.001G263900	-0.0133674
Sobic.001G265900	-0.0353928
Sobic.001G267800	-0.0806485
Sobic.001G267900	-0.167466
Sobic.001G268700	0.158337
Sobic.001G269000	0.810224
Sobic.001G273000	0.132072
Sobic.001G275800	-0.0451618
Sobic.001G276100	1.10124
Sobic.001G276200	-0.0145317
Sobic.001G279900	0.0985009
Sobic.001G280100	0.0482946
Sobic.001G281100	-0.107092
Sobic.001G281300	-0.099984
Sobic.001G282900	-0.152131
Sobic.001G283100	0.168247
Sobic.001G283700	0.119012
Sobic.001G284400	-0.11272
Sobic.001G285400	-0.094051
Sobic.001G286000	-0.484812
Sobic.001G288100	0.078771
Sobic.001G290200	-0.202025
Sobic.001G293800	0.262883
Sobic.001G294300	-0.127579
Sobic.001G294400	-0.57456
Sobic.001G295300	-0.0529246
Sobic.001G295600	-0.105155
Sobic.001G298400	-0.000315992
Sobic.001G299600	-0.0880123
Sobic.001G299700	0.0191734
Sobic.001G300400	-0.16592
Sobic.001G300500	-0.869365
Sobic.001G300700	-0.590231
Sobic.001G300800	0.15404
Sobic.001G302300	0.249114
Sobic.001G304100	-0.554029
Sobic.001G304201	-0.794401
Sobic.001G305500	-0.103746
Sobic.001G305600	-0.172329
Sobic.001G309600	-0.475403
Sobic.001G309900	0.702254
Sobic.001G311000	0.198757
Sobic.001G312900	0.101703
Sobic.001G314000	-0.117133
Sobic.001G314200	0.119758
Sobic.001G316100	0.313902
Sobic.001G317400	0.254098
Sobic.001G318100	-0.072076
Sobic.001G322200	-0.375832
Sobic.001G322700	-0.395413
Sobic.001G323300	-0.16613
Sobic.001G323801	0.238612
Sobic.001G325700	0.254606
Sobic.001G326300	0.115944
Sobic.001G327800	0.0777701
Sobic.001G328200	0.125386
Sobic.001G328500	0.216779
Sobic.001G329100	-0.169062
Sobic.001G329400	0.257796
Sobic.001G329800	-0.155998
Sobic.001G333000	0.0980429
Sobic.001G333600	0.113857
Sobic.001G334900	0.22363
Sobic.001G338600	-0.788992
Sobic.001G338800	-0.050519
Sobic.001G339400	-0.211882
Sobic.001G340600	0.131838
Sobic.001G341100	0.117172
Sobic.001G341800	0.0816008
Sobic.001G344000	-0.241028
Sobic.001G344400	0.143267
Sobic.001G345200	-0.0395006
Sobic.001G345900	0.388484
Sobic.001G346600	0.140557
Sobic.001G347600	0.112823
Sobic.001G348900	0.292054
Sobic.001G349800	-0.590323
Sobic.001G351000	-0.136174
Sobic.001G352400	-0.14721
Sobic.001G355000	-0.783308
Sobic.001G355600	0.246171
Sobic.001G358800	-0.0512035
Sobic.001G359200	0.513106
Sobic.001G360700	-0.106722
Sobic.001G361800	-0.0806428
Sobic.001G361900	-0.0215108
Sobic.001G362601	0.210429
Sobic.001G363500	5.98635e-05
Sobic.001G366500	-0.155226
Sobic.001G367100	-0.0933471
Sobic.001G368500	0.0639441
Sobic.001G372000	0.186623
Sobic.001G372200	-0.0957832
Sobic.001G372500	0.00247525
Sobic.001G372900	-0.235118
Sobic.001G373700	0.115269
Sobic.001G374400	0.0951661
Sobic.001G375100	0.113361
Sobic.001G375700	0.0159331
Sobic.001G376700	0.0722173
Sobic.001G377000	-0.184118
Sobic.001G378100	0.109811
Sobic.001G379900	-0.123803
Sobic.001G381500	-0.212384
Sobic.001G382000	0.136978
Sobic.001G382100	0.0635774
Sobic.001G382700	0.220617
Sobic.001G383300	0.0166286
Sobic.001G384000	-0.0727857
Sobic.001G384600	-0.350852
Sobic.001G384800	0.163367
Sobic.001G385400	-0.105002
Sobic.001G385900	-0.118876
Sobic.001G386200	-0.194132
Sobic.001G388400	0.702121
Sobic.001G389800	0.117045
Sobic.001G390000	0.0723897
Sobic.001G390200	-0.142439
Sobic.001G390300	-0.198737
Sobic.001G391300	-0.224978
Sobic.001G391900	0.0637124
Sobic.001G394100	-0.0136096
Sobic.001G395200	-0.0804831
Sobic.001G395500	0.204637
Sobic.001G398300	-0.175524
Sobic.001G400300	0.514018
Sobic.001G401600	-0.16971
Sobic.001G405000	0.0522643
Sobic.001G405500	-0.646291
Sobic.001G405700	0.0584704
Sobic.001G405800	-0.215523
Sobic.001G406800	-0.60767
Sobic.001G407600	0.055331
Sobic.001G407900	0.103886
Sobic.001G410200	-0.0861353
Sobic.001G410700	0.132914
Sobic.001G411400	0.194752
Sobic.001G412500	0.0918029
Sobic.001G415400	0.162217
Sobic.001G416600	-0.172122
Sobic.001G417200	0.156617
Sobic.001G417400	-0.335199
Sobic.001G418100	-0.109078
Sobic.001G420200	-0.0106432
Sobic.001G420300	0.16948
Sobic.001G420500	-0.0852022
Sobic.001G420700	-0.0702136
Sobic.001G421900	-0.172938
Sobic.001G422600	0.0908701
Sobic.001G423000	0.0844192
Sobic.001G425300	-0.172042
Sobic.001G425400	0.165367
Sobic.001G426000	-0.599951
Sobic.001G426400	0.962261
Sobic.001G426800	-0.274859
Sobic.001G427100	-0.114818
Sobic.001G429300	0.0322536
Sobic.001G431000	-0.0566291
Sobic.001G432800	0.109109
Sobic.001G433000	0.256755
Sobic.001G433200	0.1617
Sobic.001G433600	-0.122876
Sobic.001G434500	-0.104083
Sobic.001G434600	-0.165235
Sobic.001G434700	-0.12977
Sobic.001G435500	0.285252
Sobic.001G435600	0.410621
Sobic.001G435700	-0.0917227
Sobic.001G435800	0.0615217
Sobic.001G437400	-0.0612012
Sobic.001G437500	0.0794683
Sobic.001G437801	0.240128
Sobic.001G439200	0.172618
Sobic.001G439500	0.116923
Sobic.001G440000	0.154552
Sobic.001G440600	-0.121595
Sobic.001G441500	0.123969
Sobic.001G441700	-0.124499
Sobic.001G441800	-0.123778
Sobic.001G442200	-0.257079
Sobic.001G442500	-0.409787
Sobic.001G443200	-0.0939155
Sobic.001G444500	-0.161896
Sobic.001G445000	-0.157455
Sobic.001G445500	-0.151105
Sobic.001G446200	-0.397114
Sobic.001G447000	0.132466
Sobic.001G447500	-0.215631
Sobic.001G447700	0.0727255
Sobic.001G448400	0.0621863
Sobic.001G449500	-0.170586
Sobic.001G449700	-0.110232
Sobic.001G450600	0.132197
Sobic.001G451500	0.363314
Sobic.001G452200	-0.0337015
Sobic.001G453600	0.127698
Sobic.001G453700	0.245423
Sobic.001G456400	-0.201813
Sobic.001G456900	0.044474
Sobic.001G459800	-0.14836
Sobic.001G459900	0.103807
Sobic.001G460700	0.106046
Sobic.001G460900	0.0610887
Sobic.001G461400	-0.00485442
Sobic.001G463200	0.668977
Sobic.001G463400	0.291955
Sobic.001G464600	-0.453202
Sobic.001G464900	-0.238406
Sobic.001G465700	0.209246
Sobic.001G465800	-0.062526
Sobic.001G468700	0.170656
Sobic.001G469600	0.451768
Sobic.001G472000	1.06427
Sobic.001G472800	-0.382662
Sobic.001G473200	-0.0857078
Sobic.001G473300	0.202164
Sobic.001G473900	-0.766974
Sobic.001G474400	-0.12334
Sobic.001G474600	0.113859
Sobic.001G475200	-0.0276013
Sobic.001G475400	-0.416881
Sobic.001G475600	0.113377
Sobic.001G475800	-0.120391
Sobic.001G478400	-0.140105
Sobic.001G479800	0.523947
Sobic.001G480550	0.154117
Sobic.001G482100	0.19063
Sobic.001G482600	0.000579933
Sobic.001G483400	-0.137717
Sobic.001G484300	0.0702577
Sobic.001G484800	-0.173224
Sobic.001G485100	-0.361771
Sobic.001G486000	-0.0868668
Sobic.001G486100	0.0336301
Sobic.001G488000	-0.921524
Sobic.001G488200	0.118959
Sobic.001G488500	-0.10221
Sobic.001G488900	-0.12716
Sobic.001G489000	-0.239817
Sobic.001G489800	0.0879614
Sobic.001G490500	-0.182016
Sobic.001G491000	0.16441
Sobic.001G492300	-0.0745372
Sobic.001G495300	0.205826
Sobic.001G496700	-0.236335
Sobic.001G496800	0.273096
Sobic.001G498000	0.177554
Sobic.001G498300	0.170162
Sobic.001G499200	-0.118953
Sobic.001G500300	-0.014546
Sobic.001G500800	0.378416
Sobic.001G502500	-0.0660773
Sobic.001G502900	-0.120177
Sobic.001G504200	-0.0219898
Sobic.001G504400	0.129128
Sobic.001G505100	-0.140163
Sobic.001G505300	0.246904
Sobic.001G506300	-0.375993
Sobic.001G507300	-0.0848296
Sobic.001G508100	0.194686
Sobic.001G508200	-0.158495
Sobic.001G508800	0.0941587
Sobic.001G509200	0.0565924
Sobic.001G509300	0.0534526
Sobic.001G510300	-0.0884099
Sobic.001G510400	-0.155343
Sobic.001G512200	0.155126
Sobic.001G512500	0.135262
Sobic.001G516000	-0.165352
Sobic.001G516100	0.0884021
Sobic.001G517200	0.0672594
Sobic.001G517700	0.200829
Sobic.001G518600	-0.0789744
Sobic.001G519800	0.22754
Sobic.001G520800	0.685455
Sobic.001G523200	0.14197
Sobic.001G523300	0.450433
Sobic.001G525900	0.485845
Sobic.001G526100	-0.108521
Sobic.001G527700	0.509718
Sobic.001G527900	0.0794176
Sobic.001G528100	0.0767579
Sobic.001G528900	-0.210824
Sobic.001G530900	0.0986076
Sobic.001G531200	0.134481
Sobic.001G531500	0.161602
Sobic.001G531800	0.0946041
Sobic.001G532200	-0.302376
Sobic.001G532300	0.156502
Sobic.001G533200	-0.0844316
Sobic.001G534300	-0.0752299
Sobic.001G534532	0.706632
Sobic.001G534800	-0.0872673
Sobic.001G535400	-0.211574
Sobic.001G536700	0.116681
Sobic.001G538866	-0.00159617
Sobic.001G539500	0.0780628
Sobic.001G540300	0.0881423
Sobic.001G542000	-0.50767
Sobic.001G542150	-0.160363
Sobic.001G542200	-0.475875
Sobic.001G543500	0.167251
Sobic.001G543900	0.0907924
Sobic.002G000500	0.117973
Sobic.002G000600	0.086122
Sobic.002G000700	0.160014
Sobic.002G001000	0.33361
Sobic.002G003000	-0.0818441
Sobic.002G004000	0.153893
Sobic.002G005600	0.0410826
Sobic.002G006300	-0.00682756
Sobic.002G006600	0.322948
Sobic.002G010800	-0.138524
Sobic.002G020000	1.18031
Sobic.002G023100	-0.170629
Sobic.002G025300	0.0693026
Sobic.002G026300	0.0850003
Sobic.002G028400	0.0861985
Sobic.002G029800	-0.0994394
Sobic.002G030200	0.121988
Sobic.002G030500	0.246536
Sobic.002G030900	0.0534859
Sobic.002G031100	-0.139542
Sobic.002G031600	0.160571
Sobic.002G032800	-0.391991
Sobic.002G033000	0.224959
Sobic.002G033700	0.237617
Sobic.002G033800	0.0583108
Sobic.002G033900	0.138143
Sobic.002G036000	0.272912
Sobic.002G038300	0.110538
Sobic.002G038600	0.217931
Sobic.002G039000	0.02348
Sobic.002G039200	-0.100631
Sobic.002G040100	0.420835
Sobic.002G040300	-0.0457326
Sobic.002G042500	0.101757
Sobic.002G043300	-0.0988918
Sobic.002G043400	0.0252036
Sobic.002G046800	-0.068118
Sobic.002G047400	-0.129154
Sobic.002G050400	-0.0719996
Sobic.002G050900	-0.0842859
Sobic.002G051100	0.149741
Sobic.002G051300	-0.517086
Sobic.002G052000	-0.38793
Sobic.002G052100	-0.650674
Sobic.002G056300	-0.0557
Sobic.002G056600	-0.152802
Sobic.002G058700	-0.0699839
Sobic.002G060800	0.179702
Sobic.002G061900	0.531099
Sobic.002G062000	0.530724
Sobic.002G064400	0.136686
Sobic.002G065000	0.207071
Sobic.002G070300	-0.102463
Sobic.002G070600	-0.0809581
Sobic.002G072200	0.472992
Sobic.002G072600	-0.13848
Sobic.002G075500	0.17092
Sobic.002G075800	0.02149
Sobic.002G075900	-0.0750668
Sobic.002G076866	0.0747904
Sobic.002G077000	0.227708
Sobic.002G078000	0.0987368
Sobic.002G080100	0.0643135
Sobic.002G081500	0.114823
Sobic.002G084300	-0.0952224
Sobic.002G085900	-0.217205
Sobic.002G090200	0.105389
Sobic.002G090500	0.0870624
Sobic.002G091000	-0.37065
Sobic.002G093700	-0.88995
Sobic.002G093900	-0.332519
Sobic.002G094800	0.405237
Sobic.002G097000	-0.746319
Sobic.002G098800	0.0818959
Sobic.002G098900	0.108092
Sobic.002G105800	0.0744908
Sobic.002G109000	0.0883857
Sobic.002G109100	-0.229087
Sobic.002G111000	0.0136342
Sobic.002G111500	0.180547
Sobic.002G114700	0.48954
Sobic.002G114800	0.0860504
Sobic.002G115050	0.123106
Sobic.002G115500	-0.2169
Sobic.002G116000	-0.546776
Sobic.002G117500	0.159613
Sobic.002G118200	0.123637
Sobic.002G118700	0.291703
Sobic.002G119100	-0.327074
Sobic.002G119500	0.16271
Sobic.002G119900	-0.824212
Sobic.002G120700	0.162272
Sobic.002G121300	0.310659
Sobic.002G122000	-0.125913
Sobic.002G124400	-0.0940043
Sobic.002G124700	-0.132591
Sobic.002G125700	-0.184528
Sobic.002G126600	-0.235494
Sobic.002G128800	0.115744
Sobic.002G128900	0.118813
Sobic.002G129400	0.149263
Sobic.002G131700	0.0891414
Sobic.002G132400	0.320485
Sobic.002G133000	-0.149
Sobic.002G134100	0.208403
Sobic.002G136200	-0.0780774
Sobic.002G138100	0.128342
Sobic.002G139700	-0.0875379
Sobic.002G140800	0.166383
Sobic.002G142000	0.194456
Sobic.002G142066	0.2206
Sobic.002G148400	0.0963125
Sobic.002G149550	-0.0814996
Sobic.002G151300	-0.109518
Sobic.002G152800	0.055602
Sobic.002G155301	0.110764
Sobic.002G156000	-0.0737402
Sobic.002G156200	0.0730529
Sobic.002G159300	-0.13232
Sobic.002G159900	-0.197532
Sobic.002G161800	0.0728997
Sobic.002G161900	0.194128
Sobic.002G162500	-0.0716917
Sobic.002G163700	0.176716
Sobic.002G166400	0.189367
Sobic.002G169900	0.121084
Sobic.002G171300	-0.0936223
Sobic.002G172000	-0.22987
Sobic.002G172401	-0.471537
Sobic.002G172600	0.209509
Sobic.002G172700	0.231788
Sobic.002G173700	0.15407
Sobic.002G176200	0.209321
Sobic.002G177000	-0.0731928
Sobic.002G177100	0.0712164
Sobic.002G179150	-0.210209
Sobic.002G179700	-0.445849
Sobic.002G181300	0.112035
Sobic.002G181600	0.0933457
Sobic.002G181800	-0.00577595
Sobic.002G184400	-0.0550322
Sobic.002G184600	0.20608
Sobic.002G189900	0.274662
Sobic.002G190100	0.0612225
Sobic.002G191800	0.0210152
Sobic.002G196900	-0.152876
Sobic.002G198000	0.097432
Sobic.002G198300	0.186488
Sobic.002G198600	0.169219
Sobic.002G200200	-0.045122
Sobic.002G200700	0.235132
Sobic.002G202500	-0.167377
Sobic.002G203000	-0.785185
Sobic.002G203100	-0.213685
Sobic.002G203200	-0.0854736
Sobic.002G203900	0.854092
Sobic.002G204300	-0.153611
Sobic.002G205300	-0.284794
Sobic.002G206400	-0.0201082
Sobic.002G207000	-0.594833
Sobic.002G207200	-0.227238
Sobic.002G207700	0.161583
Sobic.002G209600	0.0882496
Sobic.002G213800	0.131067
Sobic.002G214300	0.11289
Sobic.002G214800	0.141489
Sobic.002G215000	0.182094
Sobic.002G216600	-0.143856
Sobic.002G217200	0.37583
Sobic.002G219700	-0.0726079
Sobic.002G220200	0.0908125
Sobic.002G221400	-0.286074
Sobic.002G221900	-0.459848
Sobic.002G222200	-0.092922
Sobic.002G225000	-0.0821367
Sobic.002G225400	-0.311609
Sobic.002G227900	-0.148648
Sobic.002G228500	-0.163424
Sobic.002G228900	-0.0758623
Sobic.002G229800	-0.292753
Sobic.002G230600	0.144996
Sobic.002G232400	-0.110875
Sobic.002G233700	-0.0634598
Sobic.002G233800	-0.151046
Sobic.002G235900	-0.210411
Sobic.002G236200	-0.196198
Sobic.002G237600	0.134637
Sobic.002G238500	-0.166649
Sobic.002G239200	-0.12278
Sobic.002G239300	-0.0667055
Sobic.002G239601	0.0154997
Sobic.002G241400	0.120914
Sobic.002G242000	0.194986
Sobic.002G243200	-0.137014
Sobic.002G243500	-0.222515
Sobic.002G245600	0.461206
Sobic.002G245800	-0.0714182
Sobic.002G246000	0.153801
Sobic.002G246400	0.0437325
Sobic.002G247200	0.224289
Sobic.002G249000	0.267044
Sobic.002G249500	-0.338433
Sobic.002G250400	-0.208444
Sobic.002G252000	0.0858716
Sobic.002G252800	0.124417
Sobic.002G252900	-0.156059
Sobic.002G254900	-0.216887
Sobic.002G258300	-0.500722
Sobic.002G258400	0.0329178
Sobic.002G260100	-0.626546
Sobic.002G260600	-0.140654
Sobic.002G261800	-0.177522
Sobic.002G261900	-0.166843
Sobic.002G262400	-0.253277
Sobic.002G264300	0.15846
Sobic.002G264800	0.156256
Sobic.002G267900	0.0991501
Sobic.002G268100	0.0384565
Sobic.002G268700	-0.156854
Sobic.002G270500	0.0663125
Sobic.002G271200	0.361259
Sobic.002G271700	0.170231
Sobic.002G272500	-0.0852403
Sobic.002G272700	-0.643341
Sobic.002G273300	-0.133671
Sobic.002G274200	0.027059
Sobic.002G275100	0.279929
Sobic.002G275300	0.142272
Sobic.002G275900	-0.181647
Sobic.002G277100	0.0388384
Sobic.002G277900	0.162878
Sobic.002G278800	0.777165
Sobic.002G280200	-0.17854
Sobic.002G280400	-0.191243
Sobic.002G281000	1.1075
Sobic.002G281700	0.175097
Sobic.002G281800	0.106388
Sobic.002G282000	1.18867
Sobic.002G282100	-0.373573
Sobic.002G282500	-0.165948
Sobic.002G285450	-0.130871
Sobic.002G286400	0.44476
Sobic.002G288300	0.236241
Sobic.002G291300	-0.139694
Sobic.002G291500	-0.289345
Sobic.002G291700	0.215451
Sobic.002G293500	-0.195093
Sobic.002G293600	0.102774
Sobic.002G293700	0.104536
Sobic.002G294200	-0.0825698
Sobic.002G295100	-0.0765057
Sobic.002G296900	0.417808
Sobic.002G297200	0.0127014
Sobic.002G297300	0.136213
Sobic.002G298800	0.198334
Sobic.002G299900	0.100904
Sobic.002G300600	0.196852
Sobic.002G301000	0.118858
Sobic.002G301400	0.0938245
Sobic.002G301600	0.134464
Sobic.002G301700	0.151154
Sobic.002G303300	0.217381
Sobic.002G304000	-0.140557
Sobic.002G305700	0.214136
Sobic.002G306000	-0.129171
Sobic.002G306300	0.121428
Sobic.002G306800	0.120069
Sobic.002G306900	0.181489
Sobic.002G308200	-0.426604
Sobic.002G308500	-0.114482
Sobic.002G309500	-0.102251
Sobic.002G310300	0.307725
Sobic.002G311601	-0.169071
Sobic.002G314300	-0.0834429
Sobic.002G314400	0.0932875
Sobic.002G314800	-0.169083
Sobic.002G316700	0.166682
Sobic.002G317800	-0.142645
Sobic.002G318300	0.401525
Sobic.002G319100	0.930252
Sobic.002G321500	0.21637
Sobic.002G322400	-0.0943726
Sobic.002G323300	-0.14846
Sobic.002G324100	-0.22261
Sobic.002G324200	-0.129547
Sobic.002G324500	0.591549
Sobic.002G329500	0.655443
Sobic.002G329600	0.0891237
Sobic.002G330000	0.0629116
Sobic.002G330600	-0.101838
Sobic.002G331100	0.0630859
Sobic.002G333600	-0.100912
Sobic.002G333800	0.927793
Sobic.002G336200	0.0110751
Sobic.002G338000	0.0884661
Sobic.002G338700	-0.227093
Sobic.002G338800	-0.727111
Sobic.002G339200	0.21593
Sobic.002G339300	0.118692
Sobic.002G339600	0.15385
Sobic.002G340900	-0.0780406
Sobic.002G341500	0.111025
Sobic.002G341700	-0.0825275
Sobic.002G343600	-0.299441
Sobic.002G343700	0.109106
Sobic.002G344100	0.0681044
Sobic.002G344600	-0.120554
Sobic.002G344700	-0.124858
Sobic.002G345300	-0.16598
Sobic.002G345700	0.0998501
Sobic.002G345800	-0.0460142
Sobic.002G346300	0.116511
Sobic.002G347300	0.114621
Sobic.002G347500	0.681856
Sobic.002G347600	0.0921611
Sobic.002G350400	-0.10071
Sobic.002G351600	0.14219
Sobic.002G352100	0.174576
Sobic.002G352800	0.44666
Sobic.002G354000	-0.00526067
Sobic.002G355000	-0.0882002
Sobic.002G355100	0.1539
Sobic.002G355400	-0.0927193
Sobic.002G356101	0.0583075
Sobic.002G356900	0.100415
Sobic.002G357000	0.668322
Sobic.002G357900	-0.132279
Sobic.002G358600	-0.167738
Sobic.002G359000	0.137218
Sobic.002G360301	0.110704
Sobic.002G363800	-0.0933088
Sobic.002G366600	0.223152
Sobic.002G367300	-0.0126984
Sobic.002G367700	0.293906
Sobic.002G368700	-0.47548
Sobic.002G370400	-0.114991
Sobic.002G370600	0.185782
Sobic.002G371400	0.0773584
Sobic.002G372800	0.197213
Sobic.002G374600	-0.151553
Sobic.002G376000	0.00637329
Sobic.002G379600	-0.187036
Sobic.002G379866	-0.0574609
Sobic.002G380200	0.0932248
Sobic.002G380700	-0.110291
Sobic.002G382700	-0.0335445
Sobic.002G386100	0.139954
Sobic.002G386400	0.260608
Sobic.002G386800	-0.103345
Sobic.002G387100	0.1453
Sobic.002G387200	-0.314814
Sobic.002G388400	-0.211876
Sobic.002G388600	-0.148542
Sobic.002G388700	0.12041
Sobic.002G389400	0.160114
Sobic.002G389800	0.126529
Sobic.002G390100	0.297104
Sobic.002G390600	-0.172078
Sobic.002G393000	0.0456207
Sobic.002G393700	0.0961785
Sobic.002G395300	-0.224807
Sobic.002G395600	-0.206677
Sobic.002G396800	-0.147225
Sobic.002G400400	0.128375
Sobic.002G401200	0.151853
Sobic.002G401800	0.0552076
Sobic.002G403000	-0.123302
Sobic.002G403200	-0.147102
Sobic.002G403600	-0.013433
Sobic.002G404200	0.176574
Sobic.002G406700	0.0537152
Sobic.002G407000	0.186335
Sobic.002G409900	0.0565822
Sobic.002G414400	0.111984
Sobic.002G414600	-0.105175
Sobic.002G417000	0.191716
Sobic.002G417500	0.0889322
Sobic.002G418200	0.174645
Sobic.002G418600	0.154527
Sobic.002G420600	-0.0976421
Sobic.002G421000	-0.0862661
Sobic.002G421200	0.210858
Sobic.002G425101	-0.174248
Sobic.002G426000	-0.632265
Sobic.002G426700	0.290412
Sobic.002G430000	-0.103319
Sobic.002G430100	0.148321
Sobic.002G430700	-0.138661
Sobic.002G431400	0.136013
Sobic.003G000900	-0.21095
Sobic.003G001100	-0.0990831
Sobic.003G002300	0.234263
Sobic.003G003300	-0.126308
Sobic.003G003450	0.115909
Sobic.003G004200	0.0909754
Sobic.003G005800	0.127888
Sobic.003G006300	-0.129411
Sobic.003G007700	0.144604
Sobic.003G007800	1.14274
Sobic.003G008900	0.101434
Sobic.003G010600	0.124709
Sobic.003G013100	0.44862
Sobic.003G013600	0.105975
Sobic.003G014300	0.148736
Sobic.003G015600	-0.0748742
Sobic.003G017800	-0.30422
Sobic.003G021200	-0.100826
Sobic.003G022300	-0.136611
Sobic.003G024700	-0.515154
Sobic.003G024800	-0.122109
Sobic.003G026700	0.566739
Sobic.003G027100	-0.237857
Sobic.003G028600	0.136995
Sobic.003G029200	0.0710036
Sobic.003G029600	-0.0924651
Sobic.003G029800	-0.1577
Sobic.003G030300	0.0883671
Sobic.003G030500	0.10146
Sobic.003G030700	-0.139533
Sobic.003G030800	-0.157729
Sobic.003G030900	0.0740953
Sobic.003G031400	0.31702
Sobic.003G034400	-0.359951
Sobic.003G034700	-0.317387
Sobic.003G034900	-0.0807143
Sobic.003G035100	0.612221
Sobic.003G035500	-0.149064
Sobic.003G036000	-0.185007
Sobic.003G036200	0.393673
Sobic.003G036600	0.231733
Sobic.003G037800	-0.16986
Sobic.003G038100	0.0822116
Sobic.003G038600	-0.369463
Sobic.003G039400	-1.16401
Sobic.003G040900	0.446445
Sobic.003G042100	0.159411
Sobic.003G044700	-0.39962
Sobic.003G049400	-0.17094
Sobic.003G052500	0.212643
Sobic.003G054900	-0.233092
Sobic.003G055700	0.0913877
Sobic.003G057600	-0.554742
Sobic.003G057800	0.0879315
Sobic.003G058200	-0.190742
Sobic.003G060000	0.135742
Sobic.003G060300	-0.212805
Sobic.003G061300	0.0264638
Sobic.003G062200	-0.829168
Sobic.003G064400	-0.153145
Sobic.003G070100	0.0395521
Sobic.003G070900	0.129571
Sobic.003G071400	-0.032719
Sobic.003G071600	-0.0464025
Sobic.003G073800	0.132368
Sobic.003G074600	0.866242
Sobic.003G074700	0.135952
Sobic.003G077400	0.104556
Sobic.003G082000	-0.500095
Sobic.003G082300	0.243748
Sobic.003G082600	0.152568
Sobic.003G082700	-0.192569
Sobic.003G084200	-0.387583
Sobic.003G085400	0.276046
Sobic.003G085700	0.086267
Sobic.003G085900	-0.103563
Sobic.003G086300	0.611712
Sobic.003G086700	-0.117762
Sobic.003G087000	-0.0957027
Sobic.003G087100	-0.15683
Sobic.003G094100	0.0925403
Sobic.003G094350	0.13396
Sobic.003G094600	0.0966371
Sobic.003G095200	-0.451562
Sobic.003G095400	-0.273738
Sobic.003G096000	-0.168298
Sobic.003G096100	-0.397713
Sobic.003G096300	-0.159528
Sobic.003G098000	0.219121
Sobic.003G098500	0.159142
Sobic.003G099400	0.111219
Sobic.003G100900	0.334713
Sobic.003G102200	0.0993649
Sobic.003G106500	0.623151
Sobic.003G107300	0.549821
Sobic.003G107900	-0.418643
Sobic.003G108200	0.0717162
Sobic.003G108700	-0.0415942
Sobic.003G108900	0.164592
Sobic.003G109500	0.108815
Sobic.003G109700	-0.234013
Sobic.003G110700	0.144651
Sobic.003G112001	-0.108242
Sobic.003G114100	0.131963
Sobic.003G114200	0.740041
Sobic.003G114400	-0.115222
Sobic.003G115700	0.267522
Sobic.003G117000	-0.17284
Sobic.003G121400	-1.00192
Sobic.003G122200	-0.132917
Sobic.003G125900	0.166379
Sobic.003G126500	-0.140509
Sobic.003G127100	-0.118449
Sobic.003G128600	0.0439984
Sobic.003G131300	-0.0983707
Sobic.003G131600	0.159936
Sobic.003G132300	0.0942383
Sobic.003G132600	0.0613197
Sobic.003G133700	0.170815
Sobic.003G135500	-0.148933
Sobic.003G136900	-0.0812411
Sobic.003G137200	0.485728
Sobic.003G138500	0.104793
Sobic.003G139100	0.0938111
Sobic.003G141000	0.0923168
Sobic.003G143700	-0.0778685
Sobic.003G143800	-0.0575644
Sobic.003G144600	-0.157585
Sobic.003G145100	-0.132069
Sobic.003G146500	-0.35356
Sobic.003G149000	0.389825
Sobic.003G151300	0.072129
Sobic.003G151600	-0.162956
Sobic.003G153500	0.0961941
Sobic.003G156766	-0.155205
Sobic.003G157300	0.237366
Sobic.003G157400	0.150077
Sobic.003G159101	-0.004226
Sobic.003G160500	-0.138941
Sobic.003G160700	-0.15703
Sobic.003G162100	0.0689286
Sobic.003G162900	0.101366
Sobic.003G166200	0.0695591
Sobic.003G167632	0.0967547
Sobic.003G167700	0.0754785
Sobic.003G168100	0.116321
Sobic.003G168200	-0.0862807
Sobic.003G168300	-0.0780989
Sobic.003G168425	-0.105041
Sobic.003G169900	-0.0450137
Sobic.003G170700	-0.00934536
Sobic.003G171400	-0.0872009
Sobic.003G172850	-0.076644
Sobic.003G173116	-0.0554654
Sobic.003G173400	-0.0509642
Sobic.003G174100	0.18375
Sobic.003G174900	-0.192474
Sobic.003G175100	0.172346
Sobic.003G178500	-0.261616
Sobic.003G185400	-0.0548783
Sobic.003G187100	-0.186916
Sobic.003G189800	-0.0926588
Sobic.003G190100	0.774546
Sobic.003G191700	-0.155583
Sobic.003G195150	-0.0561883
Sobic.003G195900	-0.110244
Sobic.003G198200	-0.146319
Sobic.003G199001	-0.0685765
Sobic.003G199500	0.0457956
Sobic.003G199900	-0.177433
Sobic.003G200100	0.121439
Sobic.003G201500	-0.203642
Sobic.003G202200	0.135955
Sobic.003G202500	-0.52635
Sobic.003G203400	-0.123529
Sobic.003G203500	-0.159747
Sobic.003G214500	0.11408
Sobic.003G216500	-0.0379675
Sobic.003G217632	-0.30702
Sobic.003G219800	-0.200929
Sobic.003G220500	-0.173681
Sobic.003G221700	0.195443
Sobic.003G222200	-0.425757
Sobic.003G222300	0.33096
Sobic.003G222500	0.293504
Sobic.003G222600	0.153284
Sobic.003G223900	-0.149501
Sobic.003G225200	0.198061
Sobic.003G225300	0.0858799
Sobic.003G225700	-0.064228
Sobic.003G227000	-0.425897
Sobic.003G228000	0.0399242
Sobic.003G229300	0.0834993
Sobic.003G230400	0.0574782
Sobic.003G230500	-0.109438
Sobic.003G231100	0.12534
Sobic.003G233200	-0.136193
Sobic.003G233700	0.0912111
Sobic.003G234200	0.218214
Sobic.003G234400	0.19954
Sobic.003G236300	0.0304528
Sobic.003G236600	-0.284964
Sobic.003G237600	0.731341
Sobic.003G238600	-0.00276612
Sobic.003G240700	-0.126324
Sobic.003G241100	-0.14797
Sobic.003G241900	0.415104
Sobic.003G246400	0.0943055
Sobic.003G246600	0.0802776
Sobic.003G247000	-0.268088
Sobic.003G247400	0.072144
Sobic.003G249400	-0.334121
Sobic.003G250400	0.0897139
Sobic.003G251000	-0.371382
Sobic.003G252900	-0.161484
Sobic.003G253300	0.230202
Sobic.003G255100	0.196848
Sobic.003G259100	0.0531412
Sobic.003G259700	-0.147722
Sobic.003G261566	-0.142229
Sobic.003G262200	0.151999
Sobic.003G262600	0.317572
Sobic.003G264700	0.118196
Sobic.003G265400	0.129044
Sobic.003G265800	0.0423726
Sobic.003G266500	0.75618
Sobic.003G266600	-0.0911679
Sobic.003G270400	0.00488917
Sobic.003G270600	-0.0984633
Sobic.003G275200	0.110031
Sobic.003G276400	0.269885
Sobic.003G277600	0.138157
Sobic.003G277800	-0.1937
Sobic.003G278500	-0.186423
Sobic.003G278700	-0.221809
Sobic.003G279500	-0.143792
Sobic.003G281400	-0.25149
Sobic.003G281900	-0.057364
Sobic.003G283400	-0.16799
Sobic.003G284300	0.0712347
Sobic.003G285600	0.288203
Sobic.003G286300	0.126914
Sobic.003G286700	0.346688
Sobic.003G288000	-0.207569
Sobic.003G288200	-0.117872
Sobic.003G288500	0.141329
Sobic.003G288600	-0.16451
Sobic.003G290600	-0.129184
Sobic.003G291800	0.103719
Sobic.003G293000	-0.109702
Sobic.003G293100	-0.0145535
Sobic.003G293900	0.0184749
Sobic.003G295800	0.06853
Sobic.003G296400	0.136471
Sobic.003G296600	0.157854
Sobic.003G297800	0.148915
Sobic.003G298600	0.0154537
Sobic.003G298700	-0.0555655
Sobic.003G300100	-0.150448
Sobic.003G300200	-0.208567
Sobic.003G300800	-0.778152
Sobic.003G300900	-0.0974236
Sobic.003G301000	-0.719754
Sobic.003G301200	-0.172355
Sobic.003G302100	-0.186514
Sobic.003G303700	0.22663
Sobic.003G303900	-0.110579
Sobic.003G305300	0.0921389
Sobic.003G305601	0.349934
Sobic.003G306100	-0.100494
Sobic.003G306600	0.344785
Sobic.003G308100	0.142865
Sobic.003G309400	-0.157832
Sobic.003G310700	-0.252734
Sobic.003G310800	0.106469
Sobic.003G313000	0.0749549
Sobic.003G313300	-0.192949
Sobic.003G314300	-0.389337
Sobic.003G314500	0.0917884
Sobic.003G315332	0.107376
Sobic.003G315700	-0.0965739
Sobic.003G317500	0.28044
Sobic.003G319000	-0.164412
Sobic.003G319600	0.144605
Sobic.003G320900	0.17095
Sobic.003G321200	-1.02438
Sobic.003G323500	-0.530084
Sobic.003G323900	-0.192567
Sobic.003G324700	0.109537
Sobic.003G325400	-0.182558
Sobic.003G327600	-0.114529
Sobic.003G327800	-0.214219
Sobic.003G328100	0.179041
Sobic.003G328200	0.364977
Sobic.003G328800	-0.104619
Sobic.003G330100	0.211918
Sobic.003G332700	0.177972
Sobic.003G333000	-0.0613799
Sobic.003G333800	-0.168743
Sobic.003G334000	0.0655939
Sobic.003G334100	0.101683
Sobic.003G334600	-0.814379
Sobic.003G334700	-0.0657723
Sobic.003G335300	0.11764
Sobic.003G336900	-0.0702279
Sobic.003G338300	-0.370871
Sobic.003G338801	-0.059904
Sobic.003G338900	-0.564298
Sobic.003G339200	-0.420221
Sobic.003G341300	-0.0165476
Sobic.003G341400	-0.10281
Sobic.003G343500	0.149068
Sobic.003G344200	-0.177204
Sobic.003G346400	-0.084632
Sobic.003G347200	0.167623
Sobic.003G347520	0.173799
Sobic.003G347800	0.206979
Sobic.003G350700	-0.879764
Sobic.003G351401	0.141295
Sobic.003G352500	0.121067
Sobic.003G352600	-0.395064
Sobic.003G354900	-1.07474
Sobic.003G355800	0.0982261
Sobic.003G355900	0.10659
Sobic.003G356400	-0.343755
Sobic.003G357100	-0.162797
Sobic.003G357600	0.133603
Sobic.003G357800	-0.393897
Sobic.003G358200	-0.164673
Sobic.003G358600	0.229153
Sobic.003G359100	0.239578
Sobic.003G359500	0.0980245
Sobic.003G359600	-0.129787
Sobic.003G360000	-0.460356
Sobic.003G360800	0.317252
Sobic.003G361800	0.108721
Sobic.003G361900	0.465715
Sobic.003G362200	0.283054
Sobic.003G364600	0.189303
Sobic.003G365200	0.120284
Sobic.003G366300	0.121414
Sobic.003G367500	0.0348017
Sobic.003G368000	-0.100416
Sobic.003G368100	0.102769
Sobic.003G368300	-0.167605
Sobic.003G368700	-0.130487
Sobic.003G368800	-0.0573916
Sobic.003G369000	0.0904691
Sobic.003G369400	0.111638
Sobic.003G369700	0.0861718
Sobic.003G370000	-0.0913742
Sobic.003G370500	0.0889899
Sobic.003G373100	-0.190282
Sobic.003G374600	0.347722
Sobic.003G377700	0.24221
Sobic.003G378000	-0.185765
Sobic.003G378600	0.104804
Sobic.003G381200	-0.0747332
Sobic.003G385700	0.216861
Sobic.003G386300	0.0926877
Sobic.003G387100	0.0888249
Sobic.003G387300	-0.227305
Sobic.003G387800	0.180159
Sobic.003G387900	-0.0741781
Sobic.003G390400	0.315171
Sobic.003G391100	-0.12838
Sobic.003G391600	0.0255069
Sobic.003G392900	0.183009
Sobic.003G393900	-0.160793
Sobic.003G394500	-0.130265
Sobic.003G395800	0.0145095
Sobic.003G399400	0.00820774
Sobic.003G400800	-0.0839205
Sobic.003G401200	-0.064161
Sobic.003G402000	0.174969
Sobic.003G402300	-0.190235
Sobic.003G402900	-0.153419
Sobic.003G403300	0.547684
Sobic.003G403700	-0.106492
Sobic.003G404000	0.0219969
Sobic.003G406400	-0.503077
Sobic.003G408000	0.0455177
Sobic.003G409700	-0.0135105
Sobic.003G410600	-0.00661712
Sobic.003G412900	0.184646
Sobic.003G413500	-0.024126
Sobic.003G414300	0.256877
Sobic.003G414600	-0.752779
Sobic.003G415100	0.0969638
Sobic.003G416700	-0.00886145
Sobic.003G418100	-0.069755
Sobic.003G419100	0.19438
Sobic.003G419900	-0.0142045
Sobic.003G421400	0.0732527
Sobic.003G425500	-0.119379
Sobic.003G426400	-0.503764
Sobic.003G427600	-0.122292
Sobic.003G431400	0.108525
Sobic.003G431700	0.0851994
Sobic.003G431900	0.828563
Sobic.003G432000	-0.0924017
Sobic.003G433750	-0.0649756
Sobic.003G433900	0.105065
Sobic.003G435700	-0.448435
Sobic.003G436800	-0.176472
Sobic.003G437600	0.0936905
Sobic.003G439600	0.107392
Sobic.003G439900	-0.0771299
Sobic.003G440300	-0.213433
Sobic.003G440500	0.155808
Sobic.003G442700	0.211406
Sobic.003G443500	-0.406806
Sobic.004G001300	0.228964
Sobic.004G002100	-0.0796853
Sobic.004G002200	-0.158313
Sobic.004G004300	-0.0768578
Sobic.004G004600	-0.151409
Sobic.004G004800	-0.285565
Sobic.004G007500	0.122033
Sobic.004G007800	0.201785
Sobic.004G010300	-0.0947956
Sobic.004G011201	0.0347585
Sobic.004G011566	-0.0436888
Sobic.004G011700	0.015389
Sobic.004G012000	-0.116577
Sobic.004G013300	0.174762
Sobic.004G013900	0.0660698
Sobic.004G017200	0.159888
Sobic.004G018400	0.0662576
Sobic.004G018700	0.137504
Sobic.004G020800	0.131972
Sobic.004G021300	-0.033423
Sobic.004G024300	0.161787
Sobic.004G026000	0.37705
Sobic.004G027300	0.0963011
Sobic.004G033700	0.098718
Sobic.004G034000	0.158306
Sobic.004G035500	0.254495
Sobic.004G035800	-0.193906
Sobic.004G035900	0.0350324
Sobic.004G036600	-0.312986
Sobic.004G040000	-0.0883552
Sobic.004G046200	0.281851
Sobic.004G047200	-0.118554
Sobic.004G048800	0.0162602
Sobic.004G049800	0.667728
Sobic.004G050000	-0.127243
Sobic.004G050100	-0.062718
Sobic.004G053300	-0.166348
Sobic.004G053700	-0.0437254
Sobic.004G055000	0.164125
Sobic.004G055500	0.256535
Sobic.004G055600	0.678489
Sobic.004G055700	0.217557
Sobic.004G056900	0.177292
Sobic.004G058050	0.0813665
Sobic.004G059900	0.0443365
Sobic.004G060900	0.230317
Sobic.004G061400	0.138537
Sobic.004G061600	0.235777
Sobic.004G062500	-0.0619605
Sobic.004G063000	-0.276757
Sobic.004G063900	-0.363862
Sobic.004G065100	-0.0496155
Sobic.004G065300	0.0813549
Sobic.004G065650	-0.162825
Sobic.004G066000	-0.206962
Sobic.004G066300	0.0729412
Sobic.004G066500	-0.611107
Sobic.004G067000	0.110171
Sobic.004G068300	0.303055
Sobic.004G070900	-0.163238
Sobic.004G071000	-0.126544
Sobic.004G072000	0.0850194
Sobic.004G072200	-0.106817
Sobic.004G073000	-0.274739
Sobic.004G073800	-0.388936
Sobic.004G074500	0.19947
Sobic.004G075800	0.119706
Sobic.004G076000	0.135546
Sobic.004G081900	0.175773
Sobic.004G082200	0.144548
Sobic.004G083000	-0.117055
Sobic.004G083401	-0.846464
Sobic.004G084900	0.554698
Sobic.004G085600	-0.167633
Sobic.004G085900	-0.203902
Sobic.004G086200	0.00216832
Sobic.004G086500	-0.382682
Sobic.004G087500	0.0738407
Sobic.004G088450	-0.087896
Sobic.004G088501	-0.092866
Sobic.004G091100	-0.102307
Sobic.004G094500	-0.104868
Sobic.004G096300	0.148692
Sobic.004G096500	0.0067784
Sobic.004G097500	-0.0276851
Sobic.004G099800	-0.115519
Sobic.004G099900	-0.140569
Sobic.004G101200	-0.688412
Sobic.004G103000	-0.323944
Sobic.004G103300	0.0861584
Sobic.004G105200	0.120362
Sobic.004G105500	-0.0791739
Sobic.004G106900	-0.181262
Sobic.004G107200	0.0887254
Sobic.004G107500	-0.511285
Sobic.004G107700	-0.384348
Sobic.004G107800	0.160282
Sobic.004G107900	-0.162421
Sobic.004G108400	-0.0769525
Sobic.004G109750	-0.157073
Sobic.004G112100	0.101796
Sobic.004G113600	-0.0935958
Sobic.004G113800	-0.0994603
Sobic.004G113900	-0.210555
Sobic.004G116300	-0.578045
Sobic.004G116800	0.464864
Sobic.004G117800	-0.124331
Sobic.004G118200	0.18766
Sobic.004G118400	0.0626269
Sobic.004G120100	0.116495
Sobic.004G121200	-0.63395
Sobic.004G121400	0.32172
Sobic.004G122200	0.586714
Sobic.004G122500	0.329042
Sobic.004G123600	-0.0444535
Sobic.004G124400	0.0903034
Sobic.004G128600	-0.142616
Sobic.004G128900	0.07496
Sobic.004G130001	-0.0968408
Sobic.004G130300	0.151391
Sobic.004G130932	0.128772
Sobic.004G131040	0.141722
Sobic.004G132300	-0.094549
Sobic.004G132600	0.139673
Sobic.004G133500	-0.168243
Sobic.004G135200	-0.0794955
Sobic.004G135400	-0.101035
Sobic.004G136300	-0.0526264
Sobic.004G136600	0.260515
Sobic.004G138800	-0.13678
Sobic.004G141000	-0.139279
Sobic.004G142800	0.228106
Sobic.004G142900	0.108904
Sobic.004G143475	0.00470203
Sobic.004G144500	0.264053
Sobic.004G145000	-0.0843207
Sobic.004G146000	-0.146525
Sobic.004G146150	-0.142406
Sobic.004G147500	-0.148235
Sobic.004G147800	-0.251794
Sobic.004G149400	0.024385
Sobic.004G151000	-0.0175934
Sobic.004G151300	-0.286209
Sobic.004G151500	0.128459
Sobic.004G151600	0.151097
Sobic.004G151900	0.147275
Sobic.004G152100	0.141141
Sobic.004G152200	-0.391804
Sobic.004G153200	-0.0887209
Sobic.004G153400	0.158411
Sobic.004G154600	-0.424141
Sobic.004G157000	-0.0772958
Sobic.004G157300	0.286405
Sobic.004G158700	-0.0566013
Sobic.004G160700	-0.0888581
Sobic.004G162200	0.280453
Sobic.004G163300	-0.204712
Sobic.004G165500	-0.20092
Sobic.004G165600	0.340787
Sobic.004G166600	0.554402
Sobic.004G167400	0.202725
Sobic.004G168500	0.0894404
Sobic.004G168700	0.146362
Sobic.004G170200	0.113847
Sobic.004G173500	0.0731145
Sobic.004G173600	-0.133863
Sobic.004G174700	-0.0913321
Sobic.004G175500	0.0655374
Sobic.004G176200	-0.0975324
Sobic.004G176700	0.680567
Sobic.004G176800	-0.354316
Sobic.004G177500	0.105285
Sobic.004G179200	0.112102
Sobic.004G179400	0.0959959
Sobic.004G179700	-0.198639
Sobic.004G180000	-0.0896395
Sobic.004G181600	0.0733472
Sobic.004G182900	0.0209566
Sobic.004G188400	-0.0314204
Sobic.004G191200	0.268002
Sobic.004G191700	-0.276244
Sobic.004G193000	0.236821
Sobic.004G193300	-0.097871
Sobic.004G193400	0.161206
Sobic.004G197600	-0.0581561
Sobic.004G197900	0.110919
Sobic.004G198000	0.164174
Sobic.004G199900	0.542404
Sobic.004G201800	0.272107
Sobic.004G202200	0.00446636
Sobic.004G202500	0.00377046
Sobic.004G203900	-0.0407863
Sobic.004G204100	-0.0770014
Sobic.004G204800	-0.137827
Sobic.004G204900	0.174561
Sobic.004G205100	-0.201643
Sobic.004G206100	0.256352
Sobic.004G207400	0.096186
Sobic.004G208301	0.0998408
Sobic.004G208400	-0.0386761
Sobic.004G208600	0.0849912
Sobic.004G210101	-0.14108
Sobic.004G210900	-0.120236
Sobic.004G211200	-0.118308
Sobic.004G211900	-0.174644
Sobic.004G212800	-0.210624
Sobic.004G213100	-0.038527
Sobic.004G213400	-0.132897
Sobic.004G213600	0.175795
Sobic.004G214900	0.128704
Sobic.004G215000	-0.185207
Sobic.004G215500	-0.0145694
Sobic.004G215800	0.121573
Sobic.004G216700	0.243753
Sobic.004G217600	0.207852
Sobic.004G218500	0.152112
Sobic.004G218900	-0.198646
Sobic.004G220000	-0.151008
Sobic.004G220300	-0.150636
Sobic.004G220400	-0.242331
Sobic.004G222000	-0.370907
Sobic.004G222800	0.146978
Sobic.004G223300	-0.121802
Sobic.004G224500	0.0546051
Sobic.004G224900	-0.0931084
Sobic.004G225100	0.253881
Sobic.004G225200	-0.119391
Sobic.004G227200	0.0767657
Sobic.004G229300	-0.655172
Sobic.004G230300	-0.182057
Sobic.004G230900	-0.393925
Sobic.004G231800	0.0717297
Sobic.004G232300	-0.247616
Sobic.004G233200	0.0832349
Sobic.004G233700	-0.107115
Sobic.004G234200	0.184021
Sobic.004G234300	-0.271407
Sobic.004G235200	0.17854
Sobic.004G238200	0.071815
Sobic.004G238500	-0.0688869
Sobic.004G239100	0.195912
Sobic.004G242200	-0.15652
Sobic.004G242300	-0.0206117
Sobic.004G243800	-0.0838652
Sobic.004G244400	0.0058905
Sobic.004G244500	-0.0507202
Sobic.004G246400	-0.156635
Sobic.004G246500	-0.0751719
Sobic.004G247400	0.16797
Sobic.004G247600	-0.0412742
Sobic.004G249100	-0.15364
Sobic.004G249500	0.292028
Sobic.004G249900	-0.950785
Sobic.004G250600	-0.135222
Sobic.004G250700	-0.148902
Sobic.004G251300	-0.0700897
Sobic.004G252200	0.158271
Sobic.004G252500	0.0962573
Sobic.004G253300	-0.477743
Sobic.004G255500	0.0729934
Sobic.004G256200	0.184835
Sobic.004G256600	-0.0816064
Sobic.004G260100	0.121593
Sobic.004G260800	0.0667266
Sobic.004G261100	0.0956661
Sobic.004G261200	-0.171909
Sobic.004G262700	0.116738
Sobic.004G263000	0.171607
Sobic.004G265000	-0.678971
Sobic.004G265400	-0.0426139
Sobic.004G268000	0.501179
Sobic.004G268300	0.121181
Sobic.004G268400	-0.210059
Sobic.004G268600	-0.213506
Sobic.004G268700	-0.136216
Sobic.004G269800	0.0823259
Sobic.004G270000	-0.10628
Sobic.004G271600	0.119079
Sobic.004G272100	0.184357
Sobic.004G272500	-0.407704
Sobic.004G273500	-0.406621
Sobic.004G274100	0.105958
Sobic.004G274600	-0.107101
Sobic.004G275500	-0.213809
Sobic.004G275700	-0.108266
Sobic.004G276500	0.0805522
Sobic.004G277200	-0.153387
Sobic.004G278200	-0.570027
Sobic.004G278600	-0.0721391
Sobic.004G279300	-1.08106
Sobic.004G279700	0.0633097
Sobic.004G283000	-0.103205
Sobic.004G283100	0.231183
Sobic.004G284400	0.174207
Sobic.004G285700	-0.013917
Sobic.004G285800	0.120368
Sobic.004G286200	-0.124641
Sobic.004G286250	-0.178402
Sobic.004G286500	-0.107293
Sobic.004G286600	-0.325785
Sobic.004G287400	-0.643967
Sobic.004G288500	-0.0524601
Sobic.004G288600	-0.0844858
Sobic.004G288700	-0.161022
Sobic.004G289500	-0.0903676
Sobic.004G290300	-0.0462644
Sobic.004G293700	0.0927312
Sobic.004G295100	-0.283028
Sobic.004G295500	0.377585
Sobic.004G295800	-0.070549
Sobic.004G296000	0.221415
Sobic.004G296100	0.029317
Sobic.004G296200	-0.171307
Sobic.004G297700	-0.075738
Sobic.004G297800	0.138417
Sobic.004G298300	-0.0846761
Sobic.004G298900	0.137347
Sobic.004G300000	0.178583
Sobic.004G300500	-0.12998
Sobic.004G301000	-0.230052
Sobic.004G301200	0.224313
Sobic.004G301700	-0.218479
Sobic.004G302150	0.194845
Sobic.004G302500	-0.0309387
Sobic.004G303200	0.173908
Sobic.004G303500	0.0467525
Sobic.004G305800	0.215002
Sobic.004G306100	-0.150139
Sobic.004G307400	0.0805071
Sobic.004G307700	-0.111832
Sobic.004G308400	-0.186444
Sobic.004G308700	0.189004
Sobic.004G309300	-0.133017
Sobic.004G309800	-0.137135
Sobic.004G310300	-0.117679
Sobic.004G311100	0.164527
Sobic.004G313100	-0.339355
Sobic.004G313300	-0.0948413
Sobic.004G314800	0.685635
Sobic.004G315700	-0.0842052
Sobic.004G317500	0.515861
Sobic.004G317700	0.0833436
Sobic.004G317900	0.075465
Sobic.004G319000	0.0141726
Sobic.004G321000	-1.26755
Sobic.004G321300	-0.108734
Sobic.004G321800	0.145993
Sobic.004G324700	-0.00197532
Sobic.004G326000	-0.494263
Sobic.004G326200	-0.441133
Sobic.004G326500	0.113417
Sobic.004G326800	-0.273456
Sobic.004G328000	0.0718737
Sobic.004G329800	0.561788
Sobic.004G330600	-0.136451
Sobic.004G331700	0.104173
Sobic.004G332900	0.12692
Sobic.004G333100	0.118515
Sobic.004G333600	-0.14437
Sobic.004G335300	-0.0748045
Sobic.004G335500	0.16791
Sobic.004G335800	0.0738213
Sobic.004G336000	0.0588976
Sobic.004G336200	0.0784733
Sobic.004G337500	-0.0660765
Sobic.004G337900	-0.0650801
Sobic.004G339700	-0.102124
Sobic.004G340300	0.0726655
Sobic.004G341800	-0.331841
Sobic.004G342100	0.0861564
Sobic.004G343300	0.146333
Sobic.004G344400	-0.138421
Sobic.004G344600	-0.146731
Sobic.004G344800	-0.105482
Sobic.004G345600	0.137154
Sobic.004G347100	-0.133512
Sobic.004G349400	0.394148
Sobic.004G350300	-0.13796
Sobic.004G352500	-0.0988508
Sobic.004G353100	0.213409
Sobic.004G353600	-0.1569
Sobic.004G354800	0.3889
Sobic.004G355200	0.0616454
Sobic.004G356400	0.181654
Sobic.004G356700	0.0805022
Sobic.004G359300	0.0973909
Sobic.004G359600	0.104991
Sobic.004G359700	0.0595572
Sobic.005G001700	0.148824
Sobic.005G002800	-0.0402122
Sobic.005G002900	0.0880695
Sobic.005G003300	-0.084097
Sobic.005G004300	-0.167612
Sobic.005G004800	0.172627
Sobic.005G005400	0.220626
Sobic.005G008600	0.0801082
Sobic.005G010900	0.0114861
Sobic.005G012200	0.27605
Sobic.005G015200	-0.0260751
Sobic.005G017000	0.133144
Sobic.005G017200	-0.161941
Sobic.005G017300	-0.150675
Sobic.005G018200	0.323067
Sobic.005G019600	0.15788
Sobic.005G020200	-0.233277
Sobic.005G021900	-0.396389
Sobic.005G023900	-0.130893
Sobic.005G028900	0.094644
Sobic.005G030000	-0.122519
Sobic.005G032800	0.128493
Sobic.005G034000	0.245348
Sobic.005G034400	-0.114113
Sobic.005G035300	-0.488502
Sobic.005G038900	0.476886
Sobic.005G041200	0.355902
Sobic.005G042000	0.136815
Sobic.005G044000	0.099612
Sobic.005G044400	0.200229
Sobic.005G045000	0.0606938
Sobic.005G046500	0.122272
Sobic.005G047100	-0.214659
Sobic.005G049600	0.737912
Sobic.005G050200	-0.0616644
Sobic.005G053200	0.404784
Sobic.005G053900	0.467104
Sobic.005G056400	0.204419
Sobic.005G059500	-0.11994
Sobic.005G060300	0.304414
Sobic.005G062600	-0.100683
Sobic.005G063000	0.0592326
Sobic.005G064800	0.166452
Sobic.005G068300	-0.170114
Sobic.005G073200	-0.0674862
Sobic.005G076650	-0.187413
Sobic.005G076700	-0.480939
Sobic.005G076800	-0.4944
Sobic.005G077466	-0.0872257
Sobic.005G082200	0.0992971
Sobic.005G084600	-0.304067
Sobic.005G085800	-0.130457
Sobic.005G086400	-0.969619
Sobic.005G087000	0.0628789
Sobic.005G089600	0.693426
Sobic.005G090300	-0.179565
Sobic.005G090401	0.108371
Sobic.005G092000	-0.284908
Sobic.005G096400	0.118913
Sobic.005G101200	0.113422
Sobic.005G101300	0.17926
Sobic.005G103500	-0.644672
Sobic.005G104100	-0.0776871
Sobic.005G104300	-0.0692514
Sobic.005G105850	-0.269662
Sobic.005G106000	0.048086
Sobic.005G106900	-0.161653
Sobic.005G108000	-0.111764
Sobic.005G110400	0.175639
Sobic.005G110457	-0.325503
Sobic.005G110472	-0.0208516
Sobic.005G110499	-0.0987853
Sobic.005G110502	0.0789471
Sobic.005G110541	0.120222
Sobic.005G110600	-0.340412
Sobic.005G111200	0.126378
Sobic.005G111500	0.113863
Sobic.005G111550	0.103259
Sobic.005G111600	0.116424
Sobic.005G111700	0.0743399
Sobic.005G112800	-0.188519
Sobic.005G116500	-0.0923847
Sobic.005G117200	-0.0260983
Sobic.005G118400	0.216792
Sobic.005G118800	0.145014
Sobic.005G118900	-0.104061
Sobic.005G119001	-0.0240081
Sobic.005G120500	-0.149674
Sobic.005G120800	-0.219852
Sobic.005G122500	-1.13426
Sobic.005G123200	0.173388
Sobic.005G124850	0.279086
Sobic.005G127000	0.475604
Sobic.005G130400	0.123734
Sobic.005G131900	-0.0926193
Sobic.005G133600	-0.0872109
Sobic.005G134100	-0.044329
Sobic.005G138600	0.119707
Sobic.005G139700	0.250966
Sobic.005G140001	-0.324701
Sobic.005G142900	0.195061
Sobic.005G154300	-0.12517
Sobic.005G154850	0.134498
Sobic.005G159600	-0.149026
Sobic.005G159801	-0.119975
Sobic.005G160900	0.323745
Sobic.005G162000	0.594515
Sobic.005G163700	-0.105348
Sobic.005G166500	-0.179371
Sobic.005G167800	-0.758896
Sobic.005G168400	-0.135822
Sobic.005G168700	0.303015
Sobic.005G168800	-0.142412
Sobic.005G169700	-0.0951875
Sobic.005G169800	0.123969
Sobic.005G172400	-0.323727
Sobic.005G180700	-0.100721
Sobic.005G186200	0.625853
Sobic.005G190800	0.316877
Sobic.005G194100	0.0524135
Sobic.005G194400	0.0793114
Sobic.005G194800	0.142961
Sobic.005G194900	0.118369
Sobic.005G197300	0.057788
Sobic.005G199400	-0.394795
Sobic.005G200200	0.231118
Sobic.005G201100	0.26603
Sobic.005G204200	0.101676
Sobic.005G204700	-0.221647
Sobic.005G207000	-0.325744
Sobic.005G210350	-0.185746
Sobic.005G211500	0.206974
Sobic.005G220101	0.00222501
Sobic.005G222700	0.485359
Sobic.005G222900	0.459124
Sobic.005G224400	-0.218159
Sobic.005G224500	-0.0172852
Sobic.005G226300	-0.198456
Sobic.005G228700	0.0976756
Sobic.005G228900	-0.150491
Sobic.005G231500	0.120652
Sobic.006G000600	0.154791
Sobic.006G002000	0.108875
Sobic.006G002100	-0.530891
Sobic.006G002400	0.135553
Sobic.006G005600	-1.09455
Sobic.006G007100	0.587388
Sobic.006G008700	0.150169
Sobic.006G008900	-0.023295
Sobic.006G009500	-0.0714958
Sobic.006G010900	0.149698
Sobic.006G011100	0.448978
Sobic.006G011300	0.0500252
Sobic.006G013800	0.451248
Sobic.006G015900	0.154216
Sobic.006G018800	-0.386169
Sobic.006G024500	0.14461
Sobic.006G028200	0.00644073
Sobic.006G029550	-1.16706
Sobic.006G031000	-0.255407
Sobic.006G031900	-0.971231
Sobic.006G032500	0.128647
Sobic.006G033101	0.0117471
Sobic.006G033700	-0.0106045
Sobic.006G034800	-0.156079
Sobic.006G038000	0.0240772
Sobic.006G038500	0.129627
Sobic.006G039800	0.0717307
Sobic.006G043600	0.109097
Sobic.006G046500	-0.140815
Sobic.006G046600	-0.199173
Sobic.006G047000	-0.160303
Sobic.006G048700	-0.0938471
Sobic.006G049200	0.0667462
Sobic.006G050300	-0.417506
Sobic.006G050400	0.21082
Sobic.006G051300	0.524067
Sobic.006G052200	0.106196
Sobic.006G053100	0.102099
Sobic.006G053700	0.180029
Sobic.006G053800	-0.192486
Sobic.006G054700	0.152914
Sobic.006G055800	0.0970596
Sobic.006G057000	0.313784
Sobic.006G057866	-0.129487
Sobic.006G058400	0.145795
Sobic.006G060200	0.724336
Sobic.006G060500	0.225085
Sobic.006G060700	0.235912
Sobic.006G060800	0.646615
Sobic.006G063600	0.108742
Sobic.006G066600	-0.0896974
Sobic.006G066800	0.123196
Sobic.006G067400	0.150009
Sobic.006G067500	0.455295
Sobic.006G068400	0.118877
Sobic.006G069300	0.272326
Sobic.006G073500	0.187765
Sobic.006G073900	0.227569
Sobic.006G074100	-0.134664
Sobic.006G074500	-0.0107641
Sobic.006G075000	0.114246
Sobic.006G076000	-0.130794
Sobic.006G076400	0.0373735
Sobic.006G077300	-0.0620483
Sobic.006G077400	0.0891365
Sobic.006G078500	0.247794
Sobic.006G082000	0.389657
Sobic.006G082400	-0.0916915
Sobic.006G086500	0.180161
Sobic.006G087700	0.0113266
Sobic.006G089300	-0.603804
Sobic.006G089400	0.178538
Sobic.006G090100	-0.146167
Sobic.006G090400	-0.550081
Sobic.006G090500	-0.256759
Sobic.006G090800	0.0612211
Sobic.006G092400	-0.13759
Sobic.006G093100	0.201208
Sobic.006G093900	0.121563
Sobic.006G095300	-0.0880233
Sobic.006G097500	0.0204528
Sobic.006G098100	-0.178778
Sobic.006G098800	0.396238
Sobic.006G099900	-0.140544
Sobic.006G100501	-0.159932
Sobic.006G101500	0.19474
Sobic.006G101600	0.13534
Sobic.006G102500	-0.0806976
Sobic.006G103400	0.0532934
Sobic.006G105600	-0.120596
Sobic.006G105900	0.269506
Sobic.006G106700	-0.162642
Sobic.006G107600	0.0684011
Sobic.006G108200	0.143496
Sobic.006G108400	-0.192019
Sobic.006G109000	-0.0953193
[truncated: 1,029 more rows]

## Sheet: sorghum_epidermis
Gene Name	log2 fold change
Sobic.001G000200	0.013797
Sobic.001G001400	-0.0513113
Sobic.001G002050	-0.0068671
Sobic.001G003100	-0.120099
Sobic.001G004200	0.0193174
Sobic.001G004500	0.416138
Sobic.001G005200	0.232284
Sobic.001G006000	0.150387
Sobic.001G009300	-0.0069138
Sobic.001G010600	-0.0726986
Sobic.001G011400	0.0457951
Sobic.001G011600	0.148408
Sobic.001G012200	0.023548
Sobic.001G012300	0.0158062
Sobic.001G012400	0.00259881
Sobic.001G012500	0.0387401
Sobic.001G012600	0.0730761
Sobic.001G016900	0.0268338
Sobic.001G017000	0.0747919
Sobic.001G017300	0.0725789
Sobic.001G022800	-0.226448
Sobic.001G022900	-0.141573
Sobic.001G024200	0.0576186
Sobic.001G027600	0.0968252
Sobic.001G028800	-1.00669
Sobic.001G030500	0.0723748
Sobic.001G032900	-0.766144
Sobic.001G033100	-0.100974
Sobic.001G034700	-0.0474326
Sobic.001G035600	0.233961
Sobic.001G036800	0.135577
Sobic.001G037100	-0.00199
Sobic.001G038500	-0.0960978
Sobic.001G040200	-0.239901
Sobic.001G042500	0.0679219
Sobic.001G043000	-0.29129
Sobic.001G044800	0.347452
Sobic.001G046000	-0.523051
Sobic.001G046900	0.258504
Sobic.001G048900	-0.372808
Sobic.001G050300	-0.0414401
Sobic.001G051800	-0.431574
Sobic.001G052000	0.127822
Sobic.001G054600	-0.350925
Sobic.001G054700	-0.0606209
Sobic.001G056100	-0.104704
Sobic.001G058200	-0.094325
Sobic.001G058700	-0.0096142
Sobic.001G059700	0.0537099
Sobic.001G061900	-0.385265
Sobic.001G062300	-0.110997
Sobic.001G063500	0.0420726
Sobic.001G063600	-0.223738
Sobic.001G063700	-0.0582749
Sobic.001G064500	-0.374207
Sobic.001G065000	-0.0292927
Sobic.001G065800	-0.172406
Sobic.001G067700	0.177136
Sobic.001G068301	0.0922081
Sobic.001G069000	0.0632649
Sobic.001G069700	-0.0697293
Sobic.001G070000	-0.0829251
Sobic.001G070500	0.201967
Sobic.001G072500	0.0264418
Sobic.001G072600	0.14322
Sobic.001G072700	0.121072
Sobic.001G073500	-0.0107079
Sobic.001G074100	0.0557827
Sobic.001G074400	-0.18811
Sobic.001G077000	-0.0898205
Sobic.001G077400	-0.387695
Sobic.001G078000	0.235494
Sobic.001G078500	-0.101267
Sobic.001G079500	-0.0987676
Sobic.001G080100	-0.378639
Sobic.001G081700	-0.01481
Sobic.001G081800	-0.418389
Sobic.001G082400	-0.0564428
Sobic.001G083900	0.152633
Sobic.001G085500	-0.0550059
Sobic.001G085700	-0.039667
Sobic.001G088200	-0.0118382
Sobic.001G089000	0.241297
Sobic.001G089100	0.192887
Sobic.001G090200	0.195528
Sobic.001G090800	-0.0120864
Sobic.001G091100	0.00185869
Sobic.001G092000	0.112694
Sobic.001G092600	-1.01707
Sobic.001G094300	-0.029731
Sobic.001G094800	-0.315845
Sobic.001G095200	-0.0892755
Sobic.001G096100	-0.030885
Sobic.001G096400	-0.279938
Sobic.001G097500	-0.0617537
Sobic.001G097600	-0.549308
Sobic.001G098600	0.0885493
Sobic.001G099000	0.0615932
Sobic.001G100000	0.228744
Sobic.001G100100	0.123571
Sobic.001G100900	-0.0257945
Sobic.001G102300	0.137322
Sobic.001G102800	0.206697
Sobic.001G104800	0.0965694
Sobic.001G104900	-0.893727
Sobic.001G106700	0.095917
Sobic.001G107400	-0.072547
Sobic.001G108900	-0.0006425
Sobic.001G110000	-0.152226
Sobic.001G111000	-0.0675153
Sobic.001G111366	-0.232417
Sobic.001G111500	-0.223786
Sobic.001G111700	-0.141299
Sobic.001G111850	0.0138526
Sobic.001G112600	-0.0661532
Sobic.001G113800	-0.0662968
Sobic.001G114200	-0.0771201
Sobic.001G116400	-0.0848416
Sobic.001G117800	-0.0469
Sobic.001G118000	0.0160246
Sobic.001G118100	-0.082766
Sobic.001G118300	-0.395226
Sobic.001G119400	-0.195233
Sobic.001G119800	-0.0911293
Sobic.001G120000	0.232259
Sobic.001G120100	-0.0553494
Sobic.001G120400	-0.222149
Sobic.001G120500	-0.0330262
Sobic.001G120900	-0.0732508
Sobic.001G122400	0.0840775
Sobic.001G123300	-0.339128
Sobic.001G124100	0.0736517
Sobic.001G124500	0.120823
Sobic.001G124600	-0.136798
Sobic.001G125100	-0.9398
Sobic.001G125200	-0.0167137
Sobic.001G125900	0.0612069
Sobic.001G126200	-0.0885034
Sobic.001G126300	0.142972
Sobic.001G127400	-0.0230497
Sobic.001G128400	-0.0700492
Sobic.001G128600	0.195478
Sobic.001G129000	-0.26391
Sobic.001G130000	0.169971
Sobic.001G130400	-0.008224
Sobic.001G132400	-0.0367808
Sobic.001G133466	-0.0634772
Sobic.001G133900	-0.0170818
Sobic.001G134400	-0.035277
Sobic.001G134500	-0.198878
Sobic.001G134800	0.180477
Sobic.001G135400	-0.0747829
Sobic.001G137000	0.00032996
Sobic.001G138000	0.594327
Sobic.001G139100	-0.164666
Sobic.001G139750	-0.532962
Sobic.001G141300	0.197348
Sobic.001G142200	-0.0801489
Sobic.001G144700	0.614119
Sobic.001G144800	0.462595
Sobic.001G145000	0.0321181
Sobic.001G145900	-0.120336
Sobic.001G146000	-0.0475595
Sobic.001G148600	-0.162723
Sobic.001G154400	-0.0615664
Sobic.001G154500	0.125031
Sobic.001G156300	-0.122445
Sobic.001G156500	-0.360985
Sobic.001G157900	-0.562807
Sobic.001G158200	-1.02821
Sobic.001G158700	-0.350565
Sobic.001G158900	0.0873431
Sobic.001G159300	-0.15656
Sobic.001G159800	0.117118
Sobic.001G161300	0.157637
Sobic.001G161601	-0.0814754
Sobic.001G161700	-0.0472392
Sobic.001G162200	0.23728
Sobic.001G162300	0.0156506
Sobic.001G163800	0.793731
Sobic.001G164900	-0.203552
Sobic.001G165000	-0.008606
Sobic.001G168800	0.178052
Sobic.001G169200	0.112198
Sobic.001G169900	-0.021295
Sobic.001G170100	-0.0319385
Sobic.001G170301	-0.736455
Sobic.001G172200	-0.0289944
Sobic.001G173300	-0.0919625
Sobic.001G173500	-0.0517117
Sobic.001G175100	-0.0327604
Sobic.001G175700	0.0953023
Sobic.001G176000	0.559294
Sobic.001G177000	0.0703065
Sobic.001G177500	-0.0763178
Sobic.001G178600	0.0705622
Sobic.001G179100	0.178202
Sobic.001G183000	0.021973
Sobic.001G183500	-0.0902544
Sobic.001G185500	0.00933577
Sobic.001G189000	-0.236068
Sobic.001G192200	-0.489929
Sobic.001G192800	-0.0703627
Sobic.001G193000	-0.0310475
Sobic.001G193400	0.07333
Sobic.001G193500	-0.151631
Sobic.001G195000	0.0572029
Sobic.001G195600	-0.0181807
Sobic.001G196500	-0.0033822
Sobic.001G198700	0.29816
Sobic.001G198800	0.517385
Sobic.001G199300	-0.129924
Sobic.001G202400	0.0508369
Sobic.001G203000	0.153385
Sobic.001G203200	-0.0551429
Sobic.001G205200	0.0176739
Sobic.001G205900	-0.137511
Sobic.001G206200	0.120729
Sobic.001G207600	-0.279625
Sobic.001G208100	-0.0531488
Sobic.001G208200	-0.187196
Sobic.001G208401	0.178031
Sobic.001G211900	-0.0083642
Sobic.001G212300	-0.0495073
Sobic.001G214800	0.0048096
Sobic.001G217200	0.00335701
Sobic.001G217700	0.018197
Sobic.001G219600	0.00592859
Sobic.001G219900	-0.0448412
Sobic.001G220300	-0.019962
Sobic.001G221300	0.610354
Sobic.001G221900	-0.0526228
Sobic.001G222000	-0.0723662
Sobic.001G222400	0.119132
Sobic.001G222500	0.0817188
Sobic.001G224300	0.170223
Sobic.001G228200	-0.175718
Sobic.001G230000	0.00324442
Sobic.001G230050	0.0424902
Sobic.001G231000	0.219205
Sobic.001G233200	-0.0443875
Sobic.001G233400	0.0611017
Sobic.001G233700	0.0879221
Sobic.001G235000	-0.0779535
Sobic.001G236300	-0.0247089
Sobic.001G236800	0.039126
Sobic.001G239500	-0.083085
Sobic.001G240000	0.071814
Sobic.001G241100	-0.0205001
Sobic.001G243000	-0.284706
Sobic.001G244600	0.0539338
Sobic.001G245000	-0.0576524
Sobic.001G247200	-0.0905981
Sobic.001G247400	0.146822
Sobic.001G247600	-0.0796667
Sobic.001G247700	-0.0704465
Sobic.001G248300	0.0615983
Sobic.001G250300	-0.104209
Sobic.001G251750	-0.201703
Sobic.001G252000	0.0771988
Sobic.001G253900	-0.0660044
Sobic.001G254600	0.298078
Sobic.001G257800	0.174571
Sobic.001G258900	-0.0310115
Sobic.001G261200	0.0392374
Sobic.001G261476	-0.0716247
Sobic.001G261492	-0.0112363
Sobic.001G261501	0.0245168
Sobic.001G261541	-0.0272705
Sobic.001G261569	-0.117961
Sobic.001G261573	0.0332277
Sobic.001G263200	-0.0252172
Sobic.001G265900	-0.005021
Sobic.001G266200	-0.0972358
Sobic.001G266300	-0.289423
Sobic.001G269000	0.871355
Sobic.001G273100	-0.415608
Sobic.001G274200	-0.0176373
Sobic.001G275300	0.0375627
Sobic.001G275800	-0.0884554
Sobic.001G276100	1.1567
Sobic.001G276200	-0.000237
Sobic.001G276500	0.073681
Sobic.001G277000	0.261423
Sobic.001G279100	0.016272
Sobic.001G279900	0.0953152
Sobic.001G280300	-0.257727
Sobic.001G280900	-0.0238883
Sobic.001G281300	-0.0741369
Sobic.001G281400	-0.011789
Sobic.001G282100	0.0795568
Sobic.001G282600	0.101576
Sobic.001G283100	0.194932
Sobic.001G284200	0.0839339
Sobic.001G285200	-0.0572067
Sobic.001G286000	-0.561231
Sobic.001G288100	0.0869691
Sobic.001G288900	-0.0245693
Sobic.001G289100	-0.052208
Sobic.001G289500	0.0206422
Sobic.001G290200	-0.200191
Sobic.001G290600	-0.07139
Sobic.001G290700	-0.0646583
Sobic.001G292000	-0.204902
Sobic.001G293300	0.00397306
Sobic.001G293800	0.123687
Sobic.001G295000	-0.0887101
Sobic.001G295300	-0.0441948
Sobic.001G295600	-0.165238
Sobic.001G296100	-0.103997
Sobic.001G296500	0.0047302
Sobic.001G296900	0.0542896
Sobic.001G298400	-0.143623
Sobic.001G298700	-0.0441572
Sobic.001G299600	-0.0776639
Sobic.001G299700	0.00406675
Sobic.001G299900	0.105889
Sobic.001G300400	-0.101223
Sobic.001G300500	-0.859774
Sobic.001G300800	0.425281
Sobic.001G300900	-0.0537107
Sobic.001G301700	-0.0659422
Sobic.001G303200	-0.0495451
Sobic.001G303675	-0.0422529
Sobic.001G304100	-0.57766
Sobic.001G304201	-0.960168
Sobic.001G304700	-0.132166
Sobic.001G308400	-0.0108553
Sobic.001G308700	-0.267183
Sobic.001G309600	-0.324544
Sobic.001G309800	0.0131546
Sobic.001G314200	0.0799721
Sobic.001G314900	0.56138
Sobic.001G316100	0.315013
Sobic.001G317400	0.24058
Sobic.001G318100	-0.0419047
Sobic.001G321800	-0.43675
Sobic.001G323300	0.0396266
Sobic.001G324800	0.00089691
Sobic.001G325700	0.132508
Sobic.001G326100	0.0201668
Sobic.001G327800	0.09772
Sobic.001G329100	-0.122145
Sobic.001G329300	-0.0091568
Sobic.001G329400	0.177168
Sobic.001G330700	-0.0879529
Sobic.001G331600	0.0351514
Sobic.001G333000	0.102863
Sobic.001G333500	-0.154971
Sobic.001G334501	-0.415607
Sobic.001G334700	-0.053186
Sobic.001G334900	0.0695892
Sobic.001G335800	-0.0688098
Sobic.001G335900	0.00987351
Sobic.001G338600	-0.930583
Sobic.001G339100	0.137606
Sobic.001G339400	-0.0908081
Sobic.001G340200	0.119551
Sobic.001G341100	-0.0380809
Sobic.001G342600	-0.0503835
Sobic.001G343900	0.010086
Sobic.001G344000	-0.0762179
Sobic.001G344500	0.0637017
Sobic.001G344700	0.0646503
Sobic.001G344800	0.0593954
Sobic.001G344900	0.104856
Sobic.001G345900	0.411192
Sobic.001G346600	0.0812151
Sobic.001G347600	0.157439
Sobic.001G348000	-0.339475
Sobic.001G348900	0.088817
Sobic.001G351000	-0.111266
Sobic.001G351700	0.130774
Sobic.001G352400	-0.159097
Sobic.001G353200	-0.0507957
Sobic.001G353400	0.247684
Sobic.001G355000	-0.845764
Sobic.001G356500	0.0159607
Sobic.001G357800	0.649497
Sobic.001G358300	-0.10691
Sobic.001G359200	0.302283
Sobic.001G361800	-0.071998
Sobic.001G361900	-0.077418
Sobic.001G362200	-0.0469311
Sobic.001G365900	0.00268746
Sobic.001G366500	-0.0305913
Sobic.001G366700	-0.842065
Sobic.001G366800	0.0496793
Sobic.001G367100	-0.0429284
Sobic.001G368500	0.093218
Sobic.001G371750	-0.0965359
Sobic.001G372200	-0.0664395
Sobic.001G372500	0.0176837
Sobic.001G373700	0.120981
Sobic.001G373800	0.0361071
Sobic.001G374100	-0.0448232
Sobic.001G375100	0.111128
Sobic.001G379100	0.127592
Sobic.001G379900	-0.0631082
Sobic.001G381200	0.0324284
Sobic.001G382100	0.145385
Sobic.001G382400	-0.0689524
Sobic.001G383300	-0.0111108
Sobic.001G384800	0.101813
Sobic.001G385400	-0.023234
Sobic.001G385900	-0.092798
Sobic.001G386200	-0.198723
Sobic.001G387000	-0.211746
Sobic.001G387500	-0.836755
Sobic.001G387600	-0.0502358
Sobic.001G388400	0.87236
Sobic.001G389800	0.0955603
Sobic.001G390300	-0.125045
Sobic.001G391300	-0.0315912
Sobic.001G392400	0.39643
Sobic.001G393500	-0.101119
Sobic.001G396000	0.0158148
Sobic.001G396300	-0.264622
Sobic.001G397400	-0.194724
Sobic.001G397600	0.131474
Sobic.001G397900	0.0953605
Sobic.001G399100	-0.22249
Sobic.001G400300	0.417679
Sobic.001G401600	-0.104775
Sobic.001G403300	-0.280133
Sobic.001G405000	0.0913716
Sobic.001G405500	-0.563781
Sobic.001G405800	-0.0438945
Sobic.001G405900	-0.0643339
Sobic.001G406000	-0.40487
Sobic.001G406800	-0.556801
Sobic.001G407600	0.0106784
Sobic.001G407900	0.173847
Sobic.001G408300	0.0595265
Sobic.001G409400	-0.257495
Sobic.001G409700	-0.146386
Sobic.001G410000	0.087739
Sobic.001G410200	-0.0414147
Sobic.001G411300	0.0911137
Sobic.001G411400	0.240399
Sobic.001G411900	0.0100158
Sobic.001G412400	0.141765
Sobic.001G413500	-0.0255737
Sobic.001G413700	0.3021
Sobic.001G413900	-0.0554741
Sobic.001G415400	0.161853
Sobic.001G415700	0.00261956
Sobic.001G417200	0.177995
Sobic.001G418000	0.212466
Sobic.001G420100	-0.735003
Sobic.001G420200	0.0103133
Sobic.001G420500	-0.071675
Sobic.001G421900	-0.195268
Sobic.001G422100	-0.0027933
Sobic.001G423000	0.072734
Sobic.001G424500	-0.0769852
Sobic.001G424600	-0.0596299
Sobic.001G425400	0.22121
Sobic.001G425600	-1.09314
Sobic.001G425700	-0.0516003
Sobic.001G426000	-0.492731
Sobic.001G426400	1.00737
Sobic.001G426500	-0.158494
Sobic.001G426600	-0.0371359
Sobic.001G426800	-0.227998
Sobic.001G428200	-0.0411068
Sobic.001G429900	0.148139
Sobic.001G432800	0.107836
Sobic.001G433200	0.11223
Sobic.001G433900	0.0727483
Sobic.001G434100	-0.101485
Sobic.001G434500	-0.0808779
Sobic.001G434600	-0.105645
Sobic.001G434700	-0.0531077
Sobic.001G435000	-0.0866401
Sobic.001G435500	0.372609
Sobic.001G435600	0.140442
Sobic.001G435800	0.0490835
Sobic.001G436000	0.0167255
Sobic.001G437500	0.0705365
Sobic.001G437801	0.130387
Sobic.001G438100	0.179766
Sobic.001G438800	-0.300631
Sobic.001G439200	0.142736
Sobic.001G439900	0.345577
Sobic.001G440500	0.234858
Sobic.001G440600	-0.135883
Sobic.001G440700	-0.0393879
Sobic.001G441000	-0.10937
Sobic.001G441400	0.0305794
Sobic.001G443200	-0.0555225
Sobic.001G443900	0.0786562
Sobic.001G447500	-0.123001
Sobic.001G447600	0.0254504
Sobic.001G447700	0.0814155
Sobic.001G448100	-0.057268
Sobic.001G448400	0.108585
Sobic.001G449500	-0.110331
Sobic.001G449700	-0.0526555
Sobic.001G449800	0.0279101
Sobic.001G450600	0.143194
Sobic.001G451000	-0.0621499
Sobic.001G451400	-0.0053601
Sobic.001G451800	-0.0351291
Sobic.001G452200	-0.0649472
Sobic.001G453200	0.236621
Sobic.001G453400	0.00264923
Sobic.001G453700	0.338088
Sobic.001G454000	-0.907481
Sobic.001G454500	-0.0843443
Sobic.001G456900	0.0104848
Sobic.001G460000	0.0699236
Sobic.001G461000	-0.101937
Sobic.001G462100	-0.0580968
Sobic.001G463200	0.541893
Sobic.001G463400	0.254874
Sobic.001G464600	-0.379171
Sobic.001G465900	-0.11666
Sobic.001G468700	0.0840843
Sobic.001G469700	0.164512
Sobic.001G471200	-0.327705
Sobic.001G472000	1.13177
Sobic.001G472800	-0.547302
Sobic.001G473200	-0.139522
Sobic.001G475400	-0.36492
Sobic.001G476400	-0.141998
Sobic.001G477200	-0.312291
Sobic.001G477700	-0.0603318
Sobic.001G478100	-0.0608271
Sobic.001G479800	0.161077
Sobic.001G482300	-0.054571
Sobic.001G482600	-0.0177491
Sobic.001G482800	-0.290824
Sobic.001G484300	0.0852674
Sobic.001G485100	-0.373361
Sobic.001G486100	-0.0999559
Sobic.001G488000	-0.947254
Sobic.001G488200	0.0956789
Sobic.001G488900	-0.206055
Sobic.001G489000	-0.19689
Sobic.001G491000	0.114535
Sobic.001G491700	-0.0420793
Sobic.001G495500	-1.14381
Sobic.001G496200	-0.618798
Sobic.001G496700	-0.131303
Sobic.001G498300	0.159794
Sobic.001G500300	0.0203265
Sobic.001G500600	0.086806
Sobic.001G502500	0.166166
Sobic.001G502900	-0.0792178
Sobic.001G504000	0.104586
Sobic.001G504200	-0.0201476
Sobic.001G504900	-0.139987
Sobic.001G505100	-0.0829917
Sobic.001G505300	0.233726
Sobic.001G506300	-0.352535
Sobic.001G507300	-0.0483069
Sobic.001G508466	-0.330934
Sobic.001G508800	-0.177562
Sobic.001G509300	-0.12649
Sobic.001G510300	-0.0775992
Sobic.001G510400	-0.106289
Sobic.001G510600	-0.134409
Sobic.001G510700	-0.252923
Sobic.001G512200	0.231774
Sobic.001G515600	-0.158313
Sobic.001G516000	-0.210784
Sobic.001G516200	-0.398017
Sobic.001G517200	0.25272
Sobic.001G518000	0.0691433
Sobic.001G518500	-0.0882341
Sobic.001G518600	-0.0772158
Sobic.001G519400	0.256213
Sobic.001G519800	0.215184
Sobic.001G520800	0.493832
Sobic.001G521500	0.0371521
Sobic.001G523300	0.128826
Sobic.001G525900	0.323444
Sobic.001G526000	-0.506414
Sobic.001G526200	0.088749
Sobic.001G527100	0.0889127
Sobic.001G527700	0.370112
Sobic.001G527800	0.0281344
Sobic.001G528900	-0.165722
Sobic.001G529600	-0.0236499
Sobic.001G531500	0.106644
Sobic.001G532200	-0.224251
Sobic.001G532300	0.193673
Sobic.001G533200	-0.0776254
Sobic.001G533700	0.0151522
Sobic.001G534300	-0.0449693
Sobic.001G534532	0.661577
Sobic.001G535400	-0.180944
Sobic.001G536500	-0.0274257
Sobic.001G538866	-0.0931122
Sobic.001G540400	-0.0129028
Sobic.001G541300	0.0884218
Sobic.001G541400	-0.299073
Sobic.001G542000	-0.560086
Sobic.001G542500	-0.0202568
Sobic.001G542700	-0.0267939
Sobic.001G543400	-0.160718
Sobic.001G543500	-0.002254
Sobic.001G543700	0.12906
Sobic.001G543900	0.0700206
Sobic.002G000700	0.103709
Sobic.002G001000	0.208791
Sobic.002G001800	0.465781
Sobic.002G004000	0.163839
Sobic.002G004600	0.0243715
Sobic.002G005300	-0.0679327
Sobic.002G005600	0.0012137
Sobic.002G006600	0.165237
Sobic.002G007200	-0.0710604
Sobic.002G008100	0.0101617
Sobic.002G008900	0.0187037
Sobic.002G009300	0.0298471
Sobic.002G010800	-0.0296805
Sobic.002G013800	0.0338533
Sobic.002G018100	-0.0590026
Sobic.002G018901	-0.0383144
Sobic.002G019900	1.35862
Sobic.002G020000	2.08824
Sobic.002G027500	-0.20689
Sobic.002G028500	0.578727
Sobic.002G029800	-0.0637367
Sobic.002G030200	0.228412
Sobic.002G030500	0.118161
Sobic.002G030650	0.582882
Sobic.002G031100	-0.0422598
Sobic.002G032800	-0.38793
Sobic.002G033000	0.360256
Sobic.002G033300	-0.0771422
Sobic.002G033700	0.0771074
Sobic.002G033800	0.133675
Sobic.002G033900	0.217574
Sobic.002G034500	0.0357902
Sobic.002G034700	-0.325416
Sobic.002G036000	0.370793
Sobic.002G037800	-0.306592
Sobic.002G038300	0.150246
Sobic.002G039000	0.0292057
Sobic.002G039200	-0.0590665
Sobic.002G040100	0.419457
Sobic.002G041000	-0.446936
Sobic.002G043300	-0.0744663
Sobic.002G043400	-0.178144
Sobic.002G044500	0.0714533
Sobic.002G046100	-0.0221072
Sobic.002G046700	-0.0132635
Sobic.002G046800	-0.0346204
Sobic.002G047400	-0.0816293
Sobic.002G050100	0.435554
Sobic.002G050400	-0.0839325
Sobic.002G051000	0.49848
Sobic.002G051100	0.0903788
Sobic.002G051300	-0.350091
Sobic.002G051700	-0.135267
Sobic.002G052000	-0.307044
Sobic.002G052100	-0.407328
Sobic.002G055600	-0.131031
Sobic.002G055700	0.0968714
Sobic.002G056300	-0.0560474
Sobic.002G056600	-0.110649
Sobic.002G057600	0.078141
Sobic.002G057900	-0.0886369
Sobic.002G058700	-0.017962
Sobic.002G060800	0.0992833
Sobic.002G061900	0.461253
Sobic.002G062000	0.336343
Sobic.002G064750	-0.0056825
Sobic.002G069900	-0.440723
Sobic.002G070200	0.340288
Sobic.002G070600	-0.0554588
Sobic.002G072100	0.264101
Sobic.002G072200	0.309519
Sobic.002G072600	-0.137934
Sobic.002G073700	-0.0716966
Sobic.002G074000	-0.0724623
Sobic.002G075800	0.103144
Sobic.002G083200	-0.216647
Sobic.002G085900	-0.291178
Sobic.002G089900	-0.0709938
Sobic.002G090500	0.106529
Sobic.002G091000	-0.370303
Sobic.002G093000	-0.130445
Sobic.002G093700	-0.850141
Sobic.002G097000	-0.921966
Sobic.002G104400	0.0533063
Sobic.002G104900	-0.179269
Sobic.002G109100	-0.238087
Sobic.002G110100	0.179111
Sobic.002G110800	0.0851957
Sobic.002G112400	0.208067
Sobic.002G112700	0.0278063
Sobic.002G113200	-0.281861
Sobic.002G113500	-0.198703
Sobic.002G115075	0.0649108
Sobic.002G115500	-0.035856
Sobic.002G116000	-0.531603
Sobic.002G117500	0.078452
Sobic.002G117600	-0.0029512
Sobic.002G118101	-0.0518284
Sobic.002G118700	0.164708
Sobic.002G119500	0.226809
Sobic.002G119800	-0.0644326
Sobic.002G119900	-0.852622
Sobic.002G122000	-0.107051
Sobic.002G124400	-0.0476003
Sobic.002G124500	-0.678042
Sobic.002G124700	-0.13471
Sobic.002G125700	-0.176187
Sobic.002G125900	-0.0540408
Sobic.002G126600	-0.0775155
Sobic.002G127550	0.0475755
Sobic.002G128800	0.00203597
Sobic.002G128900	0.148257
Sobic.002G129400	0.0906726
Sobic.002G130200	0.129197
Sobic.002G131700	0.114588
Sobic.002G132400	0.189617
Sobic.002G133400	0.0145322
Sobic.002G133700	-0.172315
Sobic.002G133800	-0.0749018
Sobic.002G134100	-0.117898
Sobic.002G134300	-0.548313
Sobic.002G136200	-0.0852388
Sobic.002G141800	-0.544987
Sobic.002G141900	0.0256821
Sobic.002G142300	0.200106
Sobic.002G143500	-0.0145154
Sobic.002G144275	0.0253441
Sobic.002G144933	0.0310219
Sobic.002G145500	-0.04693
Sobic.002G147100	0.00721391
Sobic.002G147200	-0.0314055
Sobic.002G148166	0.0444593
Sobic.002G148400	0.0417213
Sobic.002G149500	-0.314559
Sobic.002G151300	-0.0208169
Sobic.002G151600	0.0197406
Sobic.002G152700	0.271306
Sobic.002G154400	-0.0160771
Sobic.002G154551	0.04077
Sobic.002G155500	0.0835945
Sobic.002G156200	0.0689276
Sobic.002G157100	-0.0621931
Sobic.002G159900	-0.0927425
Sobic.002G161700	0.0986285
Sobic.002G162500	-0.10047
Sobic.002G163700	0.159871
Sobic.002G164300	-0.0009157
Sobic.002G166500	0.0189231
Sobic.002G167000	-0.123556
Sobic.002G169633	0.0143229
Sobic.002G171300	-0.069918
Sobic.002G172000	-0.200209
Sobic.002G172401	-0.343871
Sobic.002G173100	0.0452605
Sobic.002G174000	0.327811
Sobic.002G175500	0.512528
Sobic.002G177000	-0.0516361
Sobic.002G179700	-0.420142
Sobic.002G182150	-0.0221107
Sobic.002G186300	-0.0571755
Sobic.002G187100	-0.245506
Sobic.002G187700	-0.0598328
Sobic.002G189100	-0.0877728
Sobic.002G191800	-0.0014804
Sobic.002G192700	0.268502
Sobic.002G193600	-0.0580687
Sobic.002G194000	-0.165327
Sobic.002G195600	-0.286969
Sobic.002G195700	0.0677498
Sobic.002G196900	-0.147379
Sobic.002G198000	0.168359
Sobic.002G198200	-0.0146635
Sobic.002G198600	0.19039
Sobic.002G200200	-0.0757352
Sobic.002G200700	0.116481
Sobic.002G201100	-0.359034
Sobic.002G201700	-0.27588
Sobic.002G202500	-0.1379
Sobic.002G203000	-0.775351
Sobic.002G203200	-0.0152304
Sobic.002G203900	0.463454
Sobic.002G205300	-0.213465
Sobic.002G206400	0.0181002
Sobic.002G206700	-0.176002
Sobic.002G207000	-0.378256
Sobic.002G207200	-0.177089
Sobic.002G207500	0.622306
Sobic.002G207700	0.282804
Sobic.002G207900	0.618519
Sobic.002G213800	0.358925
Sobic.002G214200	-0.0601398
Sobic.002G214600	-0.0444634
Sobic.002G214800	0.105648
Sobic.002G215000	0.208446
Sobic.002G215300	-0.4723
Sobic.002G217200	0.313812
Sobic.002G217700	-0.108307
Sobic.002G221700	0.110037
Sobic.002G221900	-0.521899
Sobic.002G225000	-0.0130559
Sobic.002G225300	-0.4623
Sobic.002G225400	-0.217098
Sobic.002G227700	0.41898
Sobic.002G228000	-0.124071
Sobic.002G229800	-0.153866
Sobic.002G231600	-0.373056
Sobic.002G233800	-0.091266
Sobic.002G233900	-0.0767402
Sobic.002G236200	-0.0988624
Sobic.002G237600	-0.0420556
Sobic.002G237900	-0.115029
Sobic.002G238500	-0.0671287
Sobic.002G239300	-0.133441
Sobic.002G239601	-0.0158494
Sobic.002G242000	0.264652
Sobic.002G243200	-0.16625
Sobic.002G243500	-0.215689
Sobic.002G243900	0.00437399
Sobic.002G245100	-0.398577
Sobic.002G245800	-0.170455
Sobic.002G246600	-0.0961826
Sobic.002G248001	-0.0432652
Sobic.002G248900	-0.215062
Sobic.002G249900	-0.100566
Sobic.002G250400	-0.129024
Sobic.002G251100	-0.158079
Sobic.002G251900	-0.295516
Sobic.002G252000	0.00476883
Sobic.002G252200	-0.622815
Sobic.002G252400	0.0448954
Sobic.002G252800	0.1111
Sobic.002G252900	-0.126899
Sobic.002G254900	-0.306145
Sobic.002G255200	0.0779787
Sobic.002G258100	-0.0521662
Sobic.002G260100	-0.633744
Sobic.002G260400	-0.0320134
Sobic.002G260600	-0.0274258
Sobic.002G261900	-0.120641
Sobic.002G262400	-0.12978
Sobic.002G263600	-0.0660539
Sobic.002G264500	-0.0522774
Sobic.002G264600	0.0149547
Sobic.002G264800	0.177425
Sobic.002G266900	0.597899
Sobic.002G268100	0.0198852
Sobic.002G271100	-0.237931
Sobic.002G271200	0.178312
Sobic.002G271600	0.120917
Sobic.002G272900	-0.0608377
Sobic.002G273300	-0.142331
Sobic.002G275100	0.228021
Sobic.002G275500	-0.0188597
Sobic.002G275900	-0.159116
Sobic.002G276400	-0.223241
Sobic.002G276700	-0.202853
Sobic.002G277100	0.0755218
Sobic.002G277900	0.108111
Sobic.002G278500	0.266742
Sobic.002G278800	0.873683
Sobic.002G280200	-0.135703
Sobic.002G280400	-0.117246
Sobic.002G281000	0.808762
Sobic.002G281700	0.0545823
Sobic.002G282000	0.73783
Sobic.002G283300	0.0188467
Sobic.002G284000	-0.376447
Sobic.002G284200	0.101127
Sobic.002G286400	0.373524
Sobic.002G288300	0.361804
Sobic.002G291200	-0.0285898
Sobic.002G293700	0.0480041
Sobic.002G294200	-0.0483443
Sobic.002G294500	-0.0363682
Sobic.002G295100	-0.116185
Sobic.002G295500	0.0104709
Sobic.002G296600	0.330268
Sobic.002G297200	0.00559667
Sobic.002G297300	0.218995
Sobic.002G299000	-0.0809739
Sobic.002G299700	-0.0225764
Sobic.002G300400	-0.0991684
Sobic.002G301400	0.0881243
Sobic.002G301800	-0.168457
Sobic.002G302000	0.145963
Sobic.002G303300	0.0784493
Sobic.002G303600	0.0199001
Sobic.002G304000	-0.136207
Sobic.002G305700	0.243184
Sobic.002G306900	0.128525
Sobic.002G308200	-0.383286
Sobic.002G308700	-0.0280925
Sobic.002G309400	-0.0025768
Sobic.002G310800	0.594209
Sobic.002G311200	-0.386658
Sobic.002G311601	-0.118816
Sobic.002G313600	-0.0557554
Sobic.002G314300	-0.131129
Sobic.002G314800	-0.124788
Sobic.002G315800	0.0976831
Sobic.002G316700	0.220923
Sobic.002G316900	-0.824323
Sobic.002G319100	0.765411
Sobic.002G321500	0.139804
Sobic.002G322000	-0.0497823
Sobic.002G324100	-0.0878965
Sobic.002G324400	0.163039
Sobic.002G324500	0.414186
Sobic.002G329500	0.629416
Sobic.002G329600	0.216418
Sobic.002G333700	-0.105255
Sobic.002G333800	0.559073
Sobic.002G338000	0.206452
Sobic.002G338100	0.1272
Sobic.002G338500	-0.24718
Sobic.002G338700	-0.141493
Sobic.002G338800	-0.758237
Sobic.002G339100	0.312934
Sobic.002G339200	0.338642
Sobic.002G339300	0.0842654
Sobic.002G339800	-0.156828
Sobic.002G340350	-0.0026804
Sobic.002G340700	-0.0712803
Sobic.002G340900	-0.0393765
Sobic.002G341500	0.178516
Sobic.002G343600	-0.269138
Sobic.002G343800	-0.125254
Sobic.002G344600	-0.0673816
Sobic.002G344700	-0.126167
Sobic.002G345800	-0.051951
Sobic.002G346600	0.07009
Sobic.002G347300	0.221032
Sobic.002G347500	0.463872
Sobic.002G350300	0.0523889
Sobic.002G350400	-0.0483986
Sobic.002G351400	-0.183977
Sobic.002G351600	0.120827
Sobic.002G351700	-0.354331
Sobic.002G352100	0.245365
Sobic.002G352200	-0.0632619
Sobic.002G352800	0.241423
Sobic.002G353300	-0.0220643
Sobic.002G354000	0.00393783
Sobic.002G355400	-0.0550175
Sobic.002G356101	0.00588475
Sobic.002G356800	-0.0676407
Sobic.002G357000	0.345866
Sobic.002G357700	0.039258
Sobic.002G360301	-0.0392042
Sobic.002G363400	-0.239809
Sobic.002G364800	0.0164763
Sobic.002G365500	0.463621
Sobic.002G365550	0.403297
Sobic.002G365801	0.569334
Sobic.002G366400	-0.0458225
Sobic.002G366600	0.232237
Sobic.002G367100	-0.162149
Sobic.002G367300	-0.0182656
Sobic.002G367600	-0.733156
Sobic.002G369400	-0.332048
Sobic.002G370600	0.15054
Sobic.002G374100	0.00077156
Sobic.002G374600	-0.0404363
Sobic.002G376100	-0.112725
Sobic.002G377300	-0.0131819
Sobic.002G379500	-0.0836054
Sobic.002G380700	-0.116475
Sobic.002G383100	-0.0551915
Sobic.002G386000	-0.77543
Sobic.002G386400	0.277815
Sobic.002G387100	0.241395
Sobic.002G387200	-0.185291
Sobic.002G387400	-0.854917
Sobic.002G388400	-0.0479383
Sobic.002G388600	-0.0547098
Sobic.002G388700	0.100589
Sobic.002G389400	0.0953649
Sobic.002G389800	0.0587916
Sobic.002G390100	0.153675
Sobic.002G390600	-0.0597773
Sobic.002G390900	-0.383176
Sobic.002G393200	-0.0390726
Sobic.002G393400	-0.196477
Sobic.002G393600	-0.932432
Sobic.002G395300	-0.142858
Sobic.002G396400	-0.0334652
Sobic.002G399100	-0.0284886
Sobic.002G401000	0.05262
Sobic.002G401500	-0.0599932
Sobic.002G401900	-0.400536
Sobic.002G404400	-0.350217
Sobic.002G407500	0.260843
Sobic.002G407700	0.0142074
Sobic.002G408100	-0.0775185
Sobic.002G408200	-0.0082136
Sobic.002G408500	0.0774532
Sobic.002G411600	-0.0313577
Sobic.002G412800	0.0147366
Sobic.002G414400	0.229427
Sobic.002G414600	-0.122532
Sobic.002G417300	-0.04797
Sobic.002G417800	0.0838604
Sobic.002G419700	-0.180237
Sobic.002G420300	0.0182641
Sobic.002G421000	-0.0679325
Sobic.002G421200	0.220549
Sobic.002G421300	-0.0215349
Sobic.002G424100	0.107389
Sobic.002G426000	-0.489153
Sobic.002G428600	-0.293668
Sobic.002G428900	0.113469
Sobic.002G430100	0.226938
Sobic.002G430700	-0.0905763
Sobic.003G000900	-0.120771
Sobic.003G001100	-0.0805745
Sobic.003G002300	0.268445
Sobic.003G002400	-0.118394
Sobic.003G005000	-0.299051
Sobic.003G005600	0.313848
Sobic.003G005800	0.15726
Sobic.003G006833	-0.0489523
Sobic.003G007800	1.32787
Sobic.003G012100	-0.0379839
Sobic.003G012300	-0.293685
Sobic.003G013100	0.346472
Sobic.003G013600	0.159058
Sobic.003G019100	-0.0777928
Sobic.003G020600	0.177624
Sobic.003G021200	-0.0651861
Sobic.003G022200	-0.0657894
Sobic.003G022300	-0.126301
Sobic.003G024700	-0.600341
Sobic.003G026700	0.755768
Sobic.003G027100	-0.115113
Sobic.003G029100	-0.028279
Sobic.003G029200	0.00149145
Sobic.003G029800	-0.10594
Sobic.003G030600	-0.0825363
Sobic.003G030800	-0.0858851
Sobic.003G030900	0.0896812
Sobic.003G034000	-0.139355
Sobic.003G034400	-0.263212
Sobic.003G034700	-0.169386
Sobic.003G034900	-0.0670128
Sobic.003G035100	0.363373
Sobic.003G035500	-0.0719863
Sobic.003G036000	-0.101427
Sobic.003G036200	0.430576
Sobic.003G036400	-0.0416875
Sobic.003G036800	-0.0623651
Sobic.003G037000	-0.0348634
Sobic.003G039400	-1.19074
Sobic.003G040900	0.381395
Sobic.003G043300	-0.0319703
Sobic.003G043600	-0.333368
Sobic.003G043700	-0.249848
Sobic.003G044100	-0.103926
Sobic.003G044200	-0.0973902
Sobic.003G044600	-0.335298
Sobic.003G044700	-0.396824
Sobic.003G047400	-0.314883
Sobic.003G047700	-0.185236
Sobic.003G047800	-0.156132
Sobic.003G049400	-0.105981
Sobic.003G049500	-0.341693
Sobic.003G050100	0.413366
Sobic.003G050200	0.198151
Sobic.003G050800	-0.189277
Sobic.003G051100	0.0555069
Sobic.003G052300	-0.406743
Sobic.003G052500	0.259112
Sobic.003G052800	0.0372639
Sobic.003G055300	0.117485
Sobic.003G057500	-0.233903
Sobic.003G057600	-0.564832
Sobic.003G058200	-0.134613
Sobic.003G059750	0.00246924
Sobic.003G060300	-0.168863
Sobic.003G062200	-0.889185
Sobic.003G064400	-0.0892442
Sobic.003G065400	0.197521
Sobic.003G067800	-1.19362
Sobic.003G068300	0.52094
Sobic.003G068900	0.979067
Sobic.003G069200	0.400127
Sobic.003G070100	0.0294117
Sobic.003G070900	0.109157
Sobic.003G072300	-0.0432052
Sobic.003G073800	0.142422
Sobic.003G074600	1.24675
Sobic.003G074700	0.089658
Sobic.003G075000	0.279731
Sobic.003G081900	-0.912939
Sobic.003G082000	-0.434528
Sobic.003G082300	0.224538
Sobic.003G082700	-0.0924347
Sobic.003G085300	0.643819
Sobic.003G085400	0.280159
Sobic.003G085700	0.0760738
Sobic.003G085900	-0.074129
Sobic.003G086700	-0.123778
Sobic.003G087100	-0.0984167
Sobic.003G087400	0.0332859
Sobic.003G088400	0.0397214
Sobic.003G088700	-0.0727044
Sobic.003G095400	-0.148621
Sobic.003G096100	-0.233792
Sobic.003G096300	-0.0491554
Sobic.003G098000	0.0558797
Sobic.003G098500	0.130095
Sobic.003G099400	0.183546
Sobic.003G100700	-0.0703144
Sobic.003G101400	-0.0534827
Sobic.003G102200	0.0940029
Sobic.003G105000	0.0872813
Sobic.003G106500	0.526448
Sobic.003G107300	0.558135
Sobic.003G107900	-0.421098
Sobic.003G108600	0.0865235
Sobic.003G108700	-0.0574855
Sobic.003G108900	0.120342
Sobic.003G110000	0.0105301
Sobic.003G111500	0.36281
Sobic.003G111600	0.186858
Sobic.003G113200	0.0110589
Sobic.003G114100	0.116666
Sobic.003G114200	1.32904
Sobic.003G115200	-0.315509
Sobic.003G115700	0.223772
Sobic.003G115800	-0.108775
Sobic.003G116600	-0.0450167
Sobic.003G117000	-0.169153
Sobic.003G119800	-0.0581566
Sobic.003G120500	0.280264
Sobic.003G120800	-0.0432736
Sobic.003G121100	-0.220849
Sobic.003G121400	-0.93364
Sobic.003G121500	-0.173471
Sobic.003G122200	-0.0628762
Sobic.003G123600	-0.382912
Sobic.003G124700	-0.225974
Sobic.003G124800	-0.0336274
Sobic.003G125200	0.0844529
Sobic.003G126500	-0.149375
Sobic.003G127100	-0.153158
Sobic.003G128550	-0.0311942
Sobic.003G129600	0.203488
Sobic.003G134400	-0.824882
Sobic.003G134800	-0.0404824
Sobic.003G136000	-0.502063
Sobic.003G136900	-0.109082
Sobic.003G137200	0.360867
Sobic.003G137400	0.395333
Sobic.003G138200	-0.0188468
Sobic.003G141800	-0.324229
Sobic.003G144600	-0.111726
Sobic.003G144900	0.524468
Sobic.003G146400	-0.779582
Sobic.003G148000	0.00160967
Sobic.003G148600	-0.387087
Sobic.003G148800	-0.117612
Sobic.003G149000	0.218472
Sobic.003G149300	-0.0084366
Sobic.003G149400	-0.0129498
Sobic.003G150600	0.181631
Sobic.003G151100	0.83858
Sobic.003G155100	0.00539634
Sobic.003G155300	-0.0230899
Sobic.003G157300	0.224428
Sobic.003G158100	-0.0530184
Sobic.003G158700	-0.0864558
Sobic.003G159101	0.047894
Sobic.003G160700	-0.0732497
Sobic.003G161800	0.037226
Sobic.003G162900	0.02562
Sobic.003G163100	0.0162706
Sobic.003G166200	0.0316473
Sobic.003G167500	-0.0172412
Sobic.003G168700	0.00024613
Sobic.003G169100	0.00489889
Sobic.003G169200	0.0718557
Sobic.003G169400	0.0366822
Sobic.003G169500	-0.0618566
Sobic.003G169600	-0.0166472
Sobic.003G169900	0.00245044
Sobic.003G170700	0.00441566
Sobic.003G172250	0.0761879
Sobic.003G172500	-0.123306
Sobic.003G172800	0.128012
Sobic.003G173116	-0.0051701
Sobic.003G173266	0.0694116
Sobic.003G173400	-0.023811
Sobic.003G174500	-0.0050161
Sobic.003G174900	-0.0677578
Sobic.003G175100	0.0712322
Sobic.003G175201	-0.0366152
Sobic.003G176200	0.0351114
Sobic.003G176400	-0.0248601
Sobic.003G176500	-0.0251135
Sobic.003G178500	-0.208556
Sobic.003G179201	0.00685484
Sobic.003G180100	-0.04527
Sobic.003G180900	0.0128089
Sobic.003G181600	0.130887
Sobic.003G182100	-0.0887914
Sobic.003G185400	-0.0365218
Sobic.003G185900	-0.0636596
Sobic.003G186000	-0.0080736
Sobic.003G190100	0.649149
Sobic.003G190900	-0.188024
Sobic.003G191500	-0.0386136
Sobic.003G191700	-0.211355
Sobic.003G195150	-0.083851
Sobic.003G195900	-0.0357171
Sobic.003G197100	-0.0817219
Sobic.003G199500	-0.0667644
Sobic.003G200200	0.0069794
Sobic.003G200800	-0.0322114
Sobic.003G202200	0.0542053
Sobic.003G202500	-0.45728
Sobic.003G203000	0.0212051
Sobic.003G203400	-0.048363
Sobic.003G203500	-0.0836068
Sobic.003G205200	0.0150699
Sobic.003G206700	0.123769
Sobic.003G207500	0.0232148
Sobic.003G209800	0.276907
Sobic.003G209900	0.28531
Sobic.003G210900	0.0203385
Sobic.003G211200	-0.134277
Sobic.003G214900	-0.0684898
Sobic.003G216500	-0.0372777
Sobic.003G217632	-0.178917
Sobic.003G220500	-0.0740132
Sobic.003G221700	0.207889
Sobic.003G222500	0.130045
Sobic.003G222600	0.0845197
Sobic.003G222800	-0.274971
Sobic.003G223900	-0.0943144
Sobic.003G225200	0.0740002
Sobic.003G225300	0.138416
Sobic.003G225700	-0.0103906
Sobic.003G225900	-0.32629
Sobic.003G226300	-0.491885
Sobic.003G226500	-0.0655191
Sobic.003G228300	-0.496511
Sobic.003G228900	-0.088274
Sobic.003G230400	0.0901187
Sobic.003G230500	-0.0846112
Sobic.003G230600	-0.0214993
Sobic.003G232700	0.0813358
Sobic.003G233200	0.027081
Sobic.003G234200	0.365612
Sobic.003G234400	0.206793
Sobic.003G236300	-0.0340604
Sobic.003G236600	-0.170255
Sobic.003G237300	-0.0775177
Sobic.003G238000	-0.133847
Sobic.003G238700	0.100362
Sobic.003G239300	0.2133
Sobic.003G239700	0.121712
Sobic.003G241100	-0.105273
Sobic.003G241800	-0.042337
Sobic.003G244000	-0.133684
Sobic.003G246100	-0.054579
Sobic.003G246400	0.102297
Sobic.003G246600	0.119112
Sobic.003G247300	-0.0736547
Sobic.003G247900	-0.108838
Sobic.003G249400	-0.231174
Sobic.003G249500	-0.214752
Sobic.003G250600	-0.0226857
Sobic.003G250700	-0.0807689
Sobic.003G250900	0.0281034
Sobic.003G251100	-0.0045226
Sobic.003G252200	0.0125171
Sobic.003G252300	-0.27231
Sobic.003G253300	0.156291
Sobic.003G254300	-0.037069
Sobic.003G255100	0.19244
Sobic.003G256600	-0.0613752
Sobic.003G257100	0.140708
Sobic.003G257900	-0.0659135
Sobic.003G258500	-0.0735183
Sobic.003G261566	-0.0901659
Sobic.003G262600	0.103728
Sobic.003G264700	0.195666
Sobic.003G264901	0.159785
Sobic.003G265800	-0.0625877
Sobic.003G267900	-0.11116
Sobic.003G269300	0.463384
Sobic.003G270500	-0.457521
Sobic.003G270600	-0.0522775
Sobic.003G271201	-0.099417
Sobic.003G273200	-0.430586
Sobic.003G274200	-0.0633696
Sobic.003G274700	-0.257228
Sobic.003G275000	-0.0457959
Sobic.003G275100	-0.172591
Sobic.003G275200	0.162668
Sobic.003G275300	-0.117642
Sobic.003G276400	0.144055
Sobic.003G277500	-0.0865014
Sobic.003G277800	-0.0140122
Sobic.003G278400	-0.43821
Sobic.003G278500	-0.130297
Sobic.003G278700	-0.188596
Sobic.003G279500	-0.170648
Sobic.003G281900	-0.0643714
Sobic.003G282600	0.125625
Sobic.003G283400	-0.0431486
Sobic.003G284700	-0.289974
Sobic.003G286500	-0.0404829
Sobic.003G287000	0.117579
Sobic.003G287400	-0.108454
Sobic.003G287500	-0.750182
Sobic.003G288600	-0.109866
Sobic.003G290000	-0.0644315
Sobic.003G290600	-0.131513
Sobic.003G290800	-0.0534651
Sobic.003G291800	0.0849037
Sobic.003G292500	0.12231
Sobic.003G293100	-0.0458769
Sobic.003G295100	-0.49198
Sobic.003G295900	-0.304223
Sobic.003G296400	0.105144
Sobic.003G297400	0.0829938
Sobic.003G299500	-0.013749
Sobic.003G299700	-0.106004
Sobic.003G300100	-0.0754728
Sobic.003G300200	-0.081528
Sobic.003G301000	-0.682592
Sobic.003G301200	-0.0950779
Sobic.003G303700	0.198758
Sobic.003G303900	-0.0902902
Sobic.003G305000	-0.0370549
Sobic.003G305300	0.1269
Sobic.003G305700	-0.0433903
Sobic.003G306600	0.362687
Sobic.003G308100	0.0798395
Sobic.003G308400	-0.146783
Sobic.003G308500	0.0102384
Sobic.003G309600	0.886205
Sobic.003G310700	-0.248749
Sobic.003G310800	0.160798
Sobic.003G310900	0.0106152
Sobic.003G311700	-0.236122
Sobic.003G312100	-0.0167178
Sobic.003G312400	-0.0694266
Sobic.003G312700	-0.0094367
Sobic.003G313000	0.181099
Sobic.003G313300	-0.0888975
Sobic.003G313500	-0.0237065
Sobic.003G314800	0.132456
Sobic.003G315332	0.0514616
Sobic.003G315700	-0.0575383
Sobic.003G317500	0.373006
Sobic.003G319600	0.0774912
Sobic.003G319700	-0.0985039
Sobic.003G321200	-0.375001
Sobic.003G322300	-0.0461709
Sobic.003G324000	-0.137692
Sobic.003G325400	-0.128785
Sobic.003G327800	-0.130965
Sobic.003G328000	0.0784993
Sobic.003G328100	0.152044
Sobic.003G328200	0.323305
Sobic.003G328700	-0.0526384
Sobic.003G328800	-0.119847
Sobic.003G329400	0.00410777
Sobic.003G333000	-0.0227235
Sobic.003G334100	0.110731
Sobic.003G334600	-0.979287
Sobic.003G335400	-0.0703021
Sobic.003G336900	-0.0523616
Sobic.003G337300	0.0004845
Sobic.003G338300	-0.410837
Sobic.003G338700	0.0182515
Sobic.003G338801	0.0855907
Sobic.003G338900	-0.446151
Sobic.003G339200	-0.224523
Sobic.003G341200	-0.453132
Sobic.003G341500	0.702151
Sobic.003G341600	-0.0544817
Sobic.003G342800	-0.115712
Sobic.003G342900	-0.0665204
Sobic.003G344700	-0.290091
Sobic.003G346400	-0.0424526
Sobic.003G346700	-0.0918566
Sobic.003G348000	-0.061591
Sobic.003G348400	-0.157758
Sobic.003G349400	-0.688297
Sobic.003G350700	-0.902849
Sobic.003G352600	-0.412071
Sobic.003G353400	-0.0400572
Sobic.003G354900	-1.06974
Sobic.003G355500	-0.0883848
Sobic.003G355800	0.0601678
Sobic.003G357232	0.0795061
Sobic.003G357800	-0.542973
Sobic.003G358200	-0.13636
Sobic.003G359100	0.245812
Sobic.003G359600	-0.123697
Sobic.003G360000	-0.512787
Sobic.003G360700	-0.0632564
Sobic.003G361300	-0.0634331
Sobic.003G361700	-0.363703
Sobic.003G361800	0.0769236
Sobic.003G361900	0.384274
Sobic.003G362100	0.357862
Sobic.003G363700	-0.0031532
Sobic.003G364600	0.107126
Sobic.003G365200	0.120277
Sobic.003G367500	0.112712
Sobic.003G368000	-0.0649879
Sobic.003G368400	-0.0956648
Sobic.003G368800	-0.0428036
Sobic.003G370000	0.0529465
Sobic.003G370100	-0.0343433
Sobic.003G372800	0.073983
Sobic.003G372900	0.399594
Sobic.003G373000	-0.0470021
Sobic.003G373100	-0.131563
Sobic.003G373900	-0.0187411
Sobic.003G376100	-0.275852
Sobic.003G376700	-0.0096385
Sobic.003G377700	0.211875
Sobic.003G378600	0.193976
Sobic.003G379700	-0.0144784
Sobic.003G380400	-0.084368
Sobic.003G380500	0.0138345
Sobic.003G381200	0.0115809
Sobic.003G381600	-0.0588318
Sobic.003G381800	-0.0590999
Sobic.003G385900	0.0954289
Sobic.003G386300	0.0845044
Sobic.003G387100	0.0765534
Sobic.003G387300	-0.175607
Sobic.003G387800	0.183302
Sobic.003G391100	-0.20094
Sobic.003G391300	-0.104671
Sobic.003G391600	-0.0202508
Sobic.003G392000	0.118898
Sobic.003G393700	-0.137079
Sobic.003G393800	0.088257
Sobic.003G394100	-0.0225734
Sobic.003G395100	-0.135031
Sobic.003G395300	-0.0965312
Sobic.003G395800	0.0679945
Sobic.003G400800	-0.0357222
Sobic.003G401200	-0.130121
Sobic.003G401600	0.0373584
Sobic.003G401900	-0.0960614
Sobic.003G403300	0.366809
Sobic.003G403700	-0.154182
Sobic.003G403800	0.192642
Sobic.003G404000	-0.0567788
Sobic.003G406600	-0.0737055
Sobic.003G409700	-0.0123966
Sobic.003G410600	-0.0447858
Sobic.003G410900	0.286374
Sobic.003G412900	0.174532
Sobic.003G413500	-0.0615518
Sobic.003G414600	-0.796992
Sobic.003G416300	-0.0004211
Sobic.003G416500	-0.14718
Sobic.003G416700	0.0169432
Sobic.003G418766	0.0959571
Sobic.003G419900	0.0500341
Sobic.003G424000	-0.261737
Sobic.003G424100	-0.10112
Sobic.003G424500	-0.0201482
Sobic.003G425500	-0.158492
Sobic.003G426300	-0.692488
Sobic.003G426400	-0.559614
Sobic.003G426500	-0.192304
Sobic.003G427600	-0.115301
Sobic.003G428000	-0.0046393
Sobic.003G429650	-0.0068258
Sobic.003G429800	0.110807
Sobic.003G431700	0.190608
Sobic.003G431900	0.638754
Sobic.003G432000	-0.0763249
Sobic.003G432900	-0.356641
Sobic.003G433900	0.0909177
Sobic.003G437600	0.101411
Sobic.003G439600	0.131572
Sobic.003G439900	-0.0498277
Sobic.003G440500	0.166099
Sobic.003G445500	-0.0028323
Sobic.004G001300	0.228795
Sobic.004G004600	-0.0999304
Sobic.004G004800	-0.256043
Sobic.004G005300	0.486863
Sobic.004G007500	0.125675
Sobic.004G007600	-0.0281154
Sobic.004G010000	0.160348
Sobic.004G010151	-0.0169308
Sobic.004G011700	0.0410889
Sobic.004G012000	-0.10208
Sobic.004G015500	-0.39526
Sobic.004G016400	0.0842369
Sobic.004G017200	0.162119
Sobic.004G018400	0.0394751
Sobic.004G020000	-0.116516
Sobic.004G021300	0.0487811
Sobic.004G023100	0.0233005
Sobic.004G024200	-0.27929
Sobic.004G026300	-0.0366644
Sobic.004G026700	-0.0941141
Sobic.004G028200	-0.19772
Sobic.004G030200	-0.0983897
Sobic.004G032200	0.625916
Sobic.004G033200	-0.206707
Sobic.004G034500	0.0805704
Sobic.004G034600	0.0936798
Sobic.004G034700	-0.0376977
Sobic.004G035500	0.301603
Sobic.004G035800	-0.0983769
Sobic.004G036600	-0.277539
Sobic.004G039600	-0.0464593
Sobic.004G040000	-0.0744907
Sobic.004G040900	-0.0381952
Sobic.004G046200	0.269938
Sobic.004G047400	0.105312
Sobic.004G048800	0.0137048
Sobic.004G049700	0.0552618
Sobic.004G049800	0.404163
Sobic.004G049900	-0.0653692
Sobic.004G050000	-0.025957
Sobic.004G050100	-0.0731822
Sobic.004G051200	-0.0051636
Sobic.004G054000	-0.0584009
Sobic.004G055200	-0.0495231
Sobic.004G055500	0.135546
Sobic.004G055600	0.533196
Sobic.004G056900	0.206672
Sobic.004G059900	-0.185247
Sobic.004G060832	-0.501609
Sobic.004G061400	-0.0502898
Sobic.004G063000	-0.0539097
Sobic.004G063200	-0.034419
Sobic.004G063900	-0.46217
Sobic.004G064100	-0.0991513
Sobic.004G065200	0.104977
Sobic.004G065300	0.109377
Sobic.004G065600	-0.260426
Sobic.004G065650	-0.066497
Sobic.004G066000	-0.104962
Sobic.004G066200	0.0301421
Sobic.004G066500	-0.621896
Sobic.004G066600	-0.164501
Sobic.004G068300	0.169508
Sobic.004G068400	-0.0530803
Sobic.004G070900	-0.172478
Sobic.004G071200	-0.223182
Sobic.004G072000	0.102329
Sobic.004G072100	0.0161077
Sobic.004G072900	-0.513897
Sobic.004G073000	-0.153466
Sobic.004G074900	-0.447095
Sobic.004G076000	0.176989
Sobic.004G078600	0.158029
Sobic.004G079100	-0.0398966
Sobic.004G079800	0.0199333
Sobic.004G080100	0.129814
Sobic.004G081201	-0.0434697
Sobic.004G081900	0.238483
Sobic.004G083401	-0.866376
Sobic.004G084900	0.542399
Sobic.004G085600	-0.119826
Sobic.004G086200	-0.0364956
Sobic.004G086500	-0.484765
Sobic.004G087000	0.0370435
Sobic.004G087500	0.0711528
Sobic.004G088100	0.583334
Sobic.004G089901	-0.0499645
Sobic.004G091100	-0.107261
Sobic.004G092100	-0.0553064
Sobic.004G094500	0.097874
Sobic.004G096100	0.138262
Sobic.004G096500	0.00658983
Sobic.004G096801	-0.0528122
Sobic.004G097200	0.0936834
Sobic.004G099300	0.049944
Sobic.004G099900	-0.145918
Sobic.004G101200	-0.604473
Sobic.004G101400	-0.505055
Sobic.004G102100	0.0372179
Sobic.004G102200	-0.0543687
Sobic.004G103000	-0.354257
Sobic.004G103300	0.0771772
Sobic.004G105200	-0.0775097
Sobic.004G106400	0.0340916
Sobic.004G106900	-0.138658
Sobic.004G107900	-0.128255
Sobic.004G108400	-0.027073
Sobic.004G113400	-0.0189799
Sobic.004G113800	0.0127616
Sobic.004G114800	0.17955
Sobic.004G116100	0.101962
Sobic.004G116300	-0.447928
Sobic.004G116800	0.262117
Sobic.004G117800	-0.0758518
Sobic.004G118700	-0.0516809
Sobic.004G119400	0.0354932
Sobic.004G119500	0.0535524
Sobic.004G120300	-0.317444
Sobic.004G121100	-0.0746479
Sobic.004G121200	-0.646851
Sobic.004G122200	0.356803
Sobic.004G122500	0.121451
Sobic.004G124400	0.084432
Sobic.004G125200	0.442753
Sobic.004G127400	-0.0088734
Sobic.004G127700	0.0147692
Sobic.004G128500	-0.160162
Sobic.004G128600	-0.146544
Sobic.004G128800	-0.364368
Sobic.004G128900	0.0117452
Sobic.004G130001	-0.038916
Sobic.004G131040	0.0741893
Sobic.004G132900	-0.0410482
Sobic.004G133000	-0.378084
Sobic.004G133500	-0.0748235
Sobic.004G134200	0.0359162
Sobic.004G135200	-0.0366018
Sobic.004G136300	-0.0014103
Sobic.004G141000	-0.164681
Sobic.004G141800	-0.0038056
Sobic.004G142800	0.212654
Sobic.004G143475	0.00015812
Sobic.004G143700	-0.0368197
Sobic.004G145000	-0.0328248
Sobic.004G145801	-0.0200547
Sobic.004G146000	-0.140181
Sobic.004G146150	-0.0651111
Sobic.004G146300	-0.107559
Sobic.004G147500	-0.0735462
Sobic.004G147800	-0.2066
Sobic.004G151600	0.239061
Sobic.004G154400	0.00105326
Sobic.004G157300	0.303881
Sobic.004G157600	-0.0223033
Sobic.004G158700	-0.0525327
Sobic.004G160700	-0.0450617
Sobic.004G161400	-0.022896
Sobic.004G161800	0.14711
Sobic.004G163300	-0.17955
Sobic.004G163600	-0.199433
Sobic.004G165300	-0.130594
Sobic.004G165500	-0.133924
Sobic.004G165600	0.141112
Sobic.004G166700	-0.0992523
Sobic.004G167700	-0.793708
Sobic.004G168500	0.0640684
Sobic.004G168700	0.0816916
Sobic.004G169000	-0.0927996
Sobic.004G169501	-0.023554
Sobic.004G169900	-0.278413
Sobic.004G170400	-0.0653326
Sobic.004G170600	0.674363
Sobic.004G171400	0.279172
Sobic.004G171800	-0.046583
Sobic.004G172100	-0.309575
Sobic.004G172600	-0.285175
Sobic.004G176200	-0.0790717
Sobic.004G176800	-0.386639
Sobic.004G177500	0.179761
Sobic.004G178901	-0.0279778
Sobic.004G179200	0.153115
Sobic.004G179300	0.167507
Sobic.004G181000	-0.98625
Sobic.004G181600	0.0147072
Sobic.004G181700	0.0287502
Sobic.004G182100	-0.0032415
Sobic.004G182900	-0.0393135
Sobic.004G183501	-0.203883
Sobic.004G185900	-0.0554738
Sobic.004G187100	0.111601
Sobic.004G188300	-0.0614807
Sobic.004G188400	-0.0933229
Sobic.004G188800	-0.489011
Sobic.004G191200	0.299677
Sobic.004G193400	0.205037
Sobic.004G194000	-0.0043012
Sobic.004G197000	0.0514566
Sobic.004G197600	-0.0781165
Sobic.004G198000	0.165902
Sobic.004G199900	0.413378
Sobic.004G201100	0.405663
Sobic.004G201800	0.259916
Sobic.004G202200	0.03764
Sobic.004G202500	-0.0017867
Sobic.004G204900	-0.0026656
Sobic.004G205100	-0.120345
Sobic.004G205500	-0.0871505
Sobic.004G206100	0.210819
Sobic.004G208400	-0.149882
Sobic.004G208700	-0.374428
Sobic.004G209900	-0.0933602
Sobic.004G211200	-0.126728
Sobic.004G211501	0.194097
Sobic.004G211900	-0.219976
Sobic.004G212300	-0.102716
Sobic.004G212400	-0.0433397
Sobic.004G212800	-0.172265
Sobic.004G213100	-0.0876795
Sobic.004G213400	-0.0614329
Sobic.004G216700	0.202796
Sobic.004G218500	0.15084
Sobic.004G218900	-0.239536
Sobic.004G219000	-0.0171007
Sobic.004G219400	-0.0856725
Sobic.004G220000	-0.0914637
Sobic.004G220400	-0.163167
Sobic.004G220600	-0.602751
Sobic.004G222000	-0.263989
Sobic.004G222600	-0.0993321
Sobic.004G223000	0.01624
Sobic.004G223300	-0.0416567
Sobic.004G224700	0.240674
Sobic.004G225100	0.174494
Sobic.004G225200	-0.0821084
Sobic.004G229100	-0.062857
Sobic.004G229200	-0.239383
Sobic.004G229300	-0.555686
Sobic.004G230900	-0.298713
Sobic.004G231300	-0.0879807
Sobic.004G231800	0.0674343
Sobic.004G231850	-0.115081
Sobic.004G232000	-0.0056008
Sobic.004G232300	-0.191466
Sobic.004G232600	-0.795955
Sobic.004G233200	0.0906013
Sobic.004G233700	0.087393
Sobic.004G234200	0.282578
Sobic.004G235200	0.210907
Sobic.004G235700	0.375266
Sobic.004G236200	-0.0284722
Sobic.004G237200	-0.0617332
Sobic.004G238500	-0.011293
Sobic.004G238600	-0.0817002
Sobic.004G239100	0.166977
Sobic.004G239500	-0.250417
Sobic.004G240400	-0.0040182
Sobic.004G240500	0.00158384
Sobic.004G240800	-0.0074372
Sobic.004G241500	0.0799495
Sobic.004G242200	-0.153262
Sobic.004G243600	-0.0146396
Sobic.004G244100	-0.252679
Sobic.004G244400	-0.0746214
Sobic.004G246200	-0.0411081
Sobic.004G247200	-0.0751425
Sobic.004G247400	0.0922355
Sobic.004G248400	0.0787781
Sobic.004G248600	0.0280385
Sobic.004G249400	0.537448
Sobic.004G249500	0.293339
Sobic.004G249900	-0.893111
Sobic.004G250000	-0.709054
Sobic.004G250600	-0.10321
Sobic.004G250700	-0.081635
Sobic.004G252800	-0.160167
Sobic.004G253300	-0.552194
Sobic.004G253400	0.135322
Sobic.004G256600	-0.0126194
Sobic.004G257200	-0.0536619
Sobic.004G257300	-0.107315
Sobic.004G259101	-0.0430987
Sobic.004G259200	-0.0553122
Sobic.004G259366	-0.0571707
Sobic.004G260800	0.033708
Sobic.004G262200	-0.148292
Sobic.004G262600	-0.134357
Sobic.004G262700	0.060424
Sobic.004G263000	0.236893
Sobic.004G263400	0.00217786
Sobic.004G265000	-0.825692
Sobic.004G267400	-0.18209
Sobic.004G267900	0.0215194
Sobic.004G268000	0.407409
Sobic.004G268300	0.0947009
Sobic.004G268700	-0.159889
Sobic.004G269400	-0.0855067
Sobic.004G270000	-0.0566084
Sobic.004G270500	-0.0353966
Sobic.004G271700	-0.400661
Sobic.004G272100	0.217431
Sobic.004G272700	-0.0050759
Sobic.004G273500	-0.428229
Sobic.004G274400	0.00980624
Sobic.004G274600	-0.0732073
Sobic.004G274700	-0.0982395
Sobic.004G275500	-0.208985
Sobic.004G278200	-0.693254
Sobic.004G278400	-0.506547
Sobic.004G278600	-0.0456928
Sobic.004G279300	-1.10218
Sobic.004G279601	0.0105888
Sobic.004G279700	0.063769
Sobic.004G282700	-0.0690699
Sobic.004G283600	0.12522
Sobic.004G283800	-0.0587253
Sobic.004G284001	-0.033113
Sobic.004G284600	-0.168083
Sobic.004G285800	0.0949252
Sobic.004G286400	-0.296677
Sobic.004G286600	-0.265629
Sobic.004G287000	0.0719255
Sobic.004G287300	-0.174012
Sobic.004G288500	-0.0109547
Sobic.004G288700	-0.151152
Sobic.004G289500	0.0248909
Sobic.004G290000	0.0332626
Sobic.004G290100	-0.629505
Sobic.004G291700	0.130943
Sobic.004G293100	-0.213796
Sobic.004G295100	-0.238724
Sobic.004G295500	0.132095
Sobic.004G296200	-0.0756005
Sobic.004G296800	-0.0272731
Sobic.004G297700	-0.0388242
Sobic.004G297950	-0.104855
Sobic.004G298900	0.0684902
Sobic.004G300000	0.147885
Sobic.004G300800	0.299587
Sobic.004G301000	-0.0819343
Sobic.004G301700	-0.177874
Sobic.004G302150	0.190753
Sobic.004G303200	0.236116
Sobic.004G303500	0.085486
Sobic.004G306100	-0.0494737
Sobic.004G307700	-0.0595759
Sobic.004G308400	-0.0571669
Sobic.004G308700	0.232838
Sobic.004G309800	-0.093239
Sobic.004G311100	0.174873
Sobic.004G311400	0.00405903
Sobic.004G313100	-0.332913
Sobic.004G313900	-0.0535604
Sobic.004G314800	0.711742
Sobic.004G314900	-0.17764
Sobic.004G317000	-0.341071
Sobic.004G317100	0.0576987
Sobic.004G317200	-0.0159003
Sobic.004G317500	0.569208
Sobic.004G317900	0.0995675
Sobic.004G320800	-0.0951293
Sobic.004G321000	-1.26687
Sobic.004G323200	-0.722944
Sobic.004G323700	-0.0695462
Sobic.004G324100	0.0371658
Sobic.004G324700	0.0157413
Sobic.004G325600	-0.0700774
Sobic.004G325900	-0.0869764
Sobic.004G326000	-0.439427
Sobic.004G326600	-0.0708974
Sobic.004G326800	-0.132797
Sobic.004G327300	-0.0129892
Sobic.004G328000	0.115465
Sobic.004G328700	0.194236
Sobic.004G329400	0.0937743
Sobic.004G329800	0.389759
Sobic.004G330600	-0.0865997
Sobic.004G332900	0.0242675
Sobic.004G333600	-0.100512
Sobic.004G335300	-0.102276
Sobic.004G337500	-0.0376222
Sobic.004G337800	0.01288
Sobic.004G339300	0.0718242
Sobic.004G339600	-0.066911
Sobic.004G341700	-0.0143836
Sobic.004G341800	-0.262634
Sobic.004G342000	-0.278357
Sobic.004G343300	0.163519
Sobic.004G344600	-0.102142
Sobic.004G349400	0.315616
Sobic.004G351400	-0.0169563
Sobic.004G351700	-0.247476
Sobic.004G353100	0.27112
Sobic.004G353400	-0.0360729
Sobic.004G353600	-0.109462
Sobic.004G355200	0.0505
Sobic.004G357200	-0.0012396
Sobic.004G357700	-0.0564383
Sobic.004G359600	0.175172
Sobic.004G359700	0.0020406
Sobic.005G001900	0.0292817
Sobic.005G002800	0.0220238
Sobic.005G003300	-0.0489854
Sobic.005G003900	0.0268898
Sobic.005G004100	-0.160498
Sobic.005G004300	-0.0147757
Sobic.005G005600	-0.182187
Sobic.005G007900	0.226829
Sobic.005G008600	0.020526
Sobic.005G008800	-0.0233925
Sobic.005G010500	-0.298419
Sobic.005G010900	0.0216902
Sobic.005G012400	-0.00726
Sobic.005G015200	-0.152918
Sobic.005G017000	-0.0418893
Sobic.005G018200	0.453189
Sobic.005G019600	0.107153
Sobic.005G020200	-0.229989
Sobic.005G020700	0.173265
Sobic.005G021900	-0.412374
Sobic.005G022300	0.00771523
Sobic.005G024800	-0.227537
Sobic.005G028900	0.106043
Sobic.005G029400	1.21962
Sobic.005G029900	0.858482
Sobic.005G032300	-0.0285262
Sobic.005G033100	-0.37908
Sobic.005G034000	0.143297
Sobic.005G035300	-0.625595
Sobic.005G036000	-0.0769608
Sobic.005G036500	0.0750245
Sobic.005G037000	-0.496352
Sobic.005G040900	-0.0366407
Sobic.005G041200	0.322284
Sobic.005G042000	0.197173
Sobic.005G044400	0.110191
Sobic.005G046500	0.131635
Sobic.005G047100	-0.178229
Sobic.005G049600	0.873212
Sobic.005G054900	-0.404492
Sobic.005G056201	0.433305
Sobic.005G056400	0.189758
Sobic.005G059500	-0.0598266
Sobic.005G060666	-0.286737
Sobic.005G061000	-0.16646
Sobic.005G061200	-0.0815384
Sobic.005G061500	0.0118102
Sobic.005G062600	-0.0549259
Sobic.005G063000	0.0594879
Sobic.005G064200	-0.309132
Sobic.005G064700	-0.0219447
Sobic.005G064800	0.266462
Sobic.005G072600	-0.297376
Sobic.005G073200	-0.057488
Sobic.005G074400	0.0354687
Sobic.005G076700	-0.422848
Sobic.005G076800	-0.350741
Sobic.005G077466	-0.0306318
Sobic.005G079025	0.0172095
Sobic.005G084400	0.0398571
Sobic.005G084600	-0.203636
Sobic.005G085200	-0.0237624
Sobic.005G085800	-0.0083398
Sobic.005G086400	-1.06325
Sobic.005G086700	-0.0859213
Sobic.005G087000	0.176199
Sobic.005G088700	-0.679427
Sobic.005G089600	0.602639
Sobic.005G090401	0.03131
Sobic.005G099150	-0.0168294
Sobic.005G100250	0.0287175
Sobic.005G101300	0.174568
Sobic.005G102900	0.0225006
Sobic.005G103500	-0.597706
Sobic.005G104100	-0.0549377
Sobic.005G104300	-0.0206763
Sobic.005G104500	-0.0365777
Sobic.005G105000	-0.101855
Sobic.005G105850	-0.0544437
Sobic.005G106900	-0.0590319
Sobic.005G110409	-0.0051029
Sobic.005G110436	0.126447
Sobic.005G110442	0.0259863
Sobic.005G110472	-0.0301786
Sobic.005G110499	-0.0374726
Sobic.005G110547	0.00681963
Sobic.005G111100	-0.0368878
Sobic.005G112800	-0.174536
Sobic.005G113766	0.0377351
Sobic.005G114500	-0.0497125
Sobic.005G114600	-0.0403218
Sobic.005G114800	0.023466
Sobic.005G117100	0.138395
Sobic.005G117200	-0.0130274
Sobic.005G118400	0.174155
Sobic.005G118600	-0.0109665
Sobic.005G118700	-0.72006
Sobic.005G118800	0.407376
Sobic.005G119001	0.321129
Sobic.005G122500	-1.19101
Sobic.005G122800	0.241008
Sobic.005G123200	0.134992
Sobic.005G124850	0.187829
Sobic.005G127000	0.589527
Sobic.005G130400	0.106136
[truncated: 1,222 more rows]

## Sheet: sorghum_guard
Gene Name	log2 fold change
Sobic.001G003600	0.412241
Sobic.001G004500	0.373872
Sobic.001G005200	0.212915
Sobic.001G010100	0.0722025
Sobic.001G011400	0.197747
Sobic.001G011600	0.218167
Sobic.001G012200	0.0727139
Sobic.001G022000	-0.268078
Sobic.001G022800	-0.242231
Sobic.001G027600	0.146849
Sobic.001G038200	-0.150945
Sobic.001G040000	0.106835
Sobic.001G044800	0.286939
Sobic.001G045600	0.130949
Sobic.001G046600	-0.341591
Sobic.001G046900	0.284019
Sobic.001G048400	0.0855983
Sobic.001G049600	-0.274043
Sobic.001G056100	-0.135507
Sobic.001G064500	-0.287292
Sobic.001G068600	0.250255
Sobic.001G070500	0.22771
Sobic.001G076500	0.174637
Sobic.001G078000	0.246215
Sobic.001G089000	0.216989
Sobic.001G089100	0.174956
Sobic.001G090200	0.297772
Sobic.001G090700	0.234672
Sobic.001G094800	-0.305594
Sobic.001G097500	-0.097534
Sobic.001G111500	-0.0934697
Sobic.001G120000	0.306043
Sobic.001G120400	-0.234193
Sobic.001G122400	0.11508
Sobic.001G124500	0.191106
Sobic.001G128600	0.219307
Sobic.001G129600	0.110474
Sobic.001G134800	0.387415
Sobic.001G138000	0.385053
Sobic.001G138800	-0.27065
Sobic.001G141300	0.212432
Sobic.001G141600	0.219344
Sobic.001G161300	0.261212
Sobic.001G165000	-0.234258
Sobic.001G170100	-0.210074
Sobic.001G173300	-0.177721
Sobic.001G175700	0.196095
Sobic.001G177000	0.107837
Sobic.001G179100	0.207214
Sobic.001G203000	0.14781
Sobic.001G206200	0.163348
Sobic.001G214100	-0.140917
Sobic.001G221800	-0.163096
Sobic.001G228300	0.166543
Sobic.001G247400	0.134245
Sobic.001G261573	0.134528
Sobic.001G267800	-0.119259
Sobic.001G277000	0.254432
Sobic.001G283100	0.145876
Sobic.001G293800	0.173547
Sobic.001G300400	-0.20504
Sobic.001G300800	0.277109
Sobic.001G304100	-0.542354
Sobic.001G304201	-0.810442
Sobic.001G321500	-0.177411
Sobic.001G339400	-0.263594
Sobic.001G344000	-0.168001
Sobic.001G345900	0.326466
Sobic.001G351000	-0.219751
Sobic.001G352400	-0.127546
Sobic.001G366500	-0.0642555
Sobic.001G384800	0.161275
Sobic.001G390300	-0.146297
Sobic.001G391300	-0.102145
Sobic.001G394250	-0.362726
Sobic.001G400300	0.307103
Sobic.001G405500	-0.496592
Sobic.001G406300	-0.21228
Sobic.001G411300	0.207382
Sobic.001G411400	0.192098
Sobic.001G412500	-0.139359
Sobic.001G417200	0.199953
Sobic.001G420100	-0.615356
Sobic.001G422700	-0.259083
Sobic.001G423000	0.10339
Sobic.001G424500	-0.106107
Sobic.001G426400	0.939862
Sobic.001G426800	-0.190962
Sobic.001G433200	0.248387
Sobic.001G433600	-0.127306
Sobic.001G434100	-0.18107
Sobic.001G437801	0.350605
Sobic.001G438100	0.261595
Sobic.001G440500	0.186866
Sobic.001G448400	0.210641
Sobic.001G453700	0.196674
Sobic.001G463400	0.201126
Sobic.001G472000	0.906302
Sobic.001G472800	-0.515994
Sobic.001G474600	-0.128068
Sobic.001G481900	0.136713
Sobic.001G489900	0.200335
Sobic.001G491000	0.0993359
Sobic.001G495300	0.173651
Sobic.001G498300	0.220887
Sobic.001G499100	0.0816401
Sobic.001G505100	-0.0453743
Sobic.001G512200	0.236772
Sobic.001G519400	0.230174
Sobic.001G519800	0.266626
Sobic.001G523300	0.124311
Sobic.001G524900	0.138941
Sobic.001G525900	0.200451
Sobic.001G527000	0.16075
Sobic.001G527900	0.159784
Sobic.001G528900	-0.156612
Sobic.001G529600	-0.0707113
Sobic.001G532200	-0.25852
Sobic.001G532300	0.0844209
Sobic.001G541300	0.142393
Sobic.002G000500	0.120969
Sobic.002G004000	0.250406
Sobic.002G005600	0.0708767
Sobic.002G019900	0.938356
Sobic.002G020000	1.28286
Sobic.002G028500	0.451248
Sobic.002G028700	0.155678
Sobic.002G030200	0.25819
Sobic.002G030900	0.148659
Sobic.002G033800	0.237958
Sobic.002G033900	0.267151
Sobic.002G036000	0.291364
Sobic.002G038300	0.168939
Sobic.002G039000	0.0276195
Sobic.002G044500	0.114256
Sobic.002G047400	-0.0112644
Sobic.002G050100	0.3424
Sobic.002G052000	-0.114504
Sobic.002G055700	0.114484
Sobic.002G070200	0.351254
Sobic.002G075800	0.213443
Sobic.002G085700	-0.155731
Sobic.002G085900	-0.297701
Sobic.002G088200	0.182228
Sobic.002G090500	0.205888
Sobic.002G107600	-0.238845
Sobic.002G109000	0.153646
Sobic.002G109100	-0.383572
Sobic.002G112400	0.220885
Sobic.002G113500	-0.166108
Sobic.002G115500	-0.197529
Sobic.002G116000	-0.461516
Sobic.002G119500	0.234253
Sobic.002G124400	-0.115419
Sobic.002G124700	-0.098037
Sobic.002G131700	0.157943
Sobic.002G132400	0.199855
Sobic.002G152800	0.113407
Sobic.002G163700	0.263681
Sobic.002G171300	-0.182946
Sobic.002G203900	0.39277
Sobic.002G204300	-0.251907
Sobic.002G207900	0.695822
Sobic.002G209600	0.102006
Sobic.002G213800	0.25512
Sobic.002G215100	-0.327805
Sobic.002G217200	0.295478
Sobic.002G227700	0.147647
Sobic.002G239200	-0.138805
Sobic.002G242000	0.275748
Sobic.002G243200	-0.194597
Sobic.002G243500	-0.193525
Sobic.002G246000	0.226331
Sobic.002G250400	-0.230206
Sobic.002G254900	-0.266508
Sobic.002G264800	0.22235
Sobic.002G271200	0.0741393
Sobic.002G275100	0.222268
Sobic.002G277100	0.140414
Sobic.002G277900	0.197345
Sobic.002G278800	0.798802
Sobic.002G288300	0.395465
Sobic.002G291500	-0.211993
Sobic.002G297300	0.300371
Sobic.002G300600	0.18197
Sobic.002G303700	-0.192772
Sobic.002G305700	0.237984
Sobic.002G310800	0.258543
Sobic.002G316700	0.208113
Sobic.002G319100	0.52782
Sobic.002G329500	0.719553
Sobic.002G329600	0.253324
Sobic.002G338000	0.221228
Sobic.002G339200	0.415794
Sobic.002G340350	-0.142545
Sobic.002G343600	-0.250426
Sobic.002G344700	-0.153529
Sobic.002G347300	0.282667
Sobic.002G347500	0.277785
Sobic.002G352100	0.240971
Sobic.002G355100	0.029443
Sobic.002G365500	0.392452
Sobic.002G365801	0.545295
Sobic.002G366600	0.229443
Sobic.002G370600	0.101099
Sobic.002G386400	0.292183
Sobic.002G387100	0.231062
Sobic.002G390100	0.327679
Sobic.002G395600	-0.241523
Sobic.002G405100	0.113583
Sobic.002G405600	-0.109169
Sobic.002G414400	0.26198
Sobic.002G421200	0.420244
Sobic.002G426000	-0.661588
Sobic.002G430100	0.208919
Sobic.002G431500	0.191722
Sobic.003G002300	0.271389
Sobic.003G003450	0.194427
Sobic.003G005800	0.186693
Sobic.003G013100	0.431247
Sobic.003G013600	0.195741
Sobic.003G022200	-0.253654
Sobic.003G022300	-0.0940926
Sobic.003G026700	0.579133
Sobic.003G027100	-0.22444
Sobic.003G029200	0.160089
Sobic.003G029800	-0.17829
Sobic.003G034400	-0.330813
Sobic.003G034700	-0.195758
Sobic.003G036000	-0.206804
Sobic.003G036200	0.315729
Sobic.003G040900	0.3972
Sobic.003G045700	-0.226756
Sobic.003G050100	0.474047
Sobic.003G052500	0.277874
Sobic.003G055300	0.123275
Sobic.003G074700	0.220439
Sobic.003G076200	-0.251914
Sobic.003G081900	-0.692638
Sobic.003G085400	0.280447
Sobic.003G096300	-0.194562
Sobic.003G102200	0.175466
Sobic.003G106500	0.381226
Sobic.003G107300	0.554477
Sobic.003G110700	0.209786
Sobic.003G113500	-0.12948
Sobic.003G114200	0.783698
Sobic.003G117000	-0.204915
Sobic.003G119800	-0.154103
Sobic.003G120500	0.342694
Sobic.003G127100	-0.267685
Sobic.003G129600	0.294705
Sobic.003G132100	0.0832746
Sobic.003G137400	0.518401
Sobic.003G140700	-0.237699
Sobic.003G144900	0.447164
Sobic.003G153200	-0.29625
Sobic.003G160800	0.158668
Sobic.003G172800	0.145296
Sobic.003G178500	-0.24147
Sobic.003G190100	0.570678
Sobic.003G209800	0.309111
Sobic.003G217632	-0.358374
Sobic.003G220500	-0.21304
Sobic.003G223900	-0.182045
Sobic.003G234200	0.377687
Sobic.003G234400	0.294812
Sobic.003G236600	-0.197691
Sobic.003G237900	-0.198297
Sobic.003G241000	-0.288213
Sobic.003G246400	0.131523
Sobic.003G252300	-0.132669
Sobic.003G253300	0.262257
Sobic.003G256200	0.115421
Sobic.003G262600	0.22927
Sobic.003G264700	0.189452
Sobic.003G275200	0.176523
Sobic.003G277600	0.214541
Sobic.003G279500	-0.139723
Sobic.003G283400	-0.0457956
Sobic.003G287000	0.218322
Sobic.003G288200	0.105811
Sobic.003G295100	-0.349262
Sobic.003G295800	0.143126
Sobic.003G301000	-0.496555
Sobic.003G303700	0.170738
Sobic.003G305300	0.158535
Sobic.003G306600	0.384895
Sobic.003G309600	0.630502
Sobic.003G313000	0.195337
Sobic.003G325400	-0.308356
Sobic.003G328000	0.153935
Sobic.003G328100	0.237168
Sobic.003G328200	0.310468
Sobic.003G328800	-0.119384
Sobic.003G347520	0.187483
Sobic.003G350700	-0.587644
Sobic.003G353400	-0.143609
Sobic.003G354900	-0.704055
Sobic.003G359100	0.308531
Sobic.003G360700	-0.184118
Sobic.003G362100	0.245271
Sobic.003G367500	0.160855
Sobic.003G370000	0.0672449
Sobic.003G373100	-0.311187
Sobic.003G377700	0.209252
Sobic.003G387800	0.203348
Sobic.003G387900	-0.103087
Sobic.003G390400	0.102173
Sobic.003G391100	-0.313646
Sobic.003G393900	-0.17723
Sobic.003G406300	-0.214887
Sobic.003G409700	0.0957305
Sobic.003G412900	0.25116
Sobic.003G413500	-0.11641
Sobic.003G418766	0.148165
Sobic.003G420800	0.233935
Sobic.003G431700	0.164781
Sobic.003G431900	0.475029
Sobic.003G436800	-0.203247
Sobic.003G439000	0.17508
Sobic.003G440500	0.21829
Sobic.004G001300	0.285937
Sobic.004G004800	-0.196823
Sobic.004G011700	0.136295
Sobic.004G015700	0.200668
Sobic.004G016400	0.158964
Sobic.004G020300	0.160463
Sobic.004G036600	-0.336395
Sobic.004G040000	-0.133757
Sobic.004G053700	0.109766
Sobic.004G056900	0.270513
Sobic.004G061400	-0.128939
Sobic.004G065650	-0.116307
Sobic.004G066500	-0.567823
Sobic.004G066900	-0.287915
Sobic.004G068300	0.207001
Sobic.004G073000	-0.408782
Sobic.004G076000	0.164564
Sobic.004G078600	0.218598
Sobic.004G081900	0.29075
Sobic.004G101200	-0.498023
Sobic.004G102200	-0.193882
Sobic.004G108400	-0.174093
Sobic.004G114800	0.141414
Sobic.004G116300	-0.409505
Sobic.004G124400	0.155026
Sobic.004G128600	-0.185127
Sobic.004G130001	-0.165644
Sobic.004G141000	-0.160913
Sobic.004G142800	0.137622
Sobic.004G151600	0.228274
Sobic.004G154400	0.119303
Sobic.004G162200	0.23833
Sobic.004G162400	-0.22784
Sobic.004G166600	0.287052
Sobic.004G177500	0.179835
Sobic.004G179200	0.207042
Sobic.004G179300	0.12273
Sobic.004G179400	0.104409
Sobic.004G191200	0.243965
Sobic.004G193400	0.23178
Sobic.004G201100	0.275783
Sobic.004G202200	0.101855
Sobic.004G205100	-0.188921
Sobic.004G206100	0.168251
Sobic.004G208400	-0.250421
Sobic.004G211600	0.178287
Sobic.004G218500	0.168885
Sobic.004G218900	-0.332911
Sobic.004G222000	-0.199945
Sobic.004G225100	0.260337
Sobic.004G227200	0.138073
Sobic.004G233200	0.136137
Sobic.004G235200	0.234664
Sobic.004G238801	-0.216659
Sobic.004G239100	0.213689
Sobic.004G247000	-0.036883
Sobic.004G249400	0.620204
Sobic.004G249800	0.0733754
Sobic.004G253400	0.20126
Sobic.004G272100	0.247629
Sobic.004G273200	-0.150467
Sobic.004G288700	-0.126396
Sobic.004G296000	0.178688
Sobic.004G297950	-0.105613
Sobic.004G300800	0.463848
Sobic.004G302150	0.242673
Sobic.004G303200	0.197598
Sobic.004G307700	-0.104045
Sobic.004G308700	0.25788
Sobic.004G311100	0.204114
Sobic.004G313100	-0.389494
Sobic.004G317900	0.151493
Sobic.004G321000	-0.973075
Sobic.004G328000	0.15131
Sobic.004G329300	0.169184
Sobic.004G335500	0.170991
Sobic.004G337900	-0.140859
Sobic.004G343000	0.123944
Sobic.004G351400	0.101438
Sobic.004G353100	0.245992
Sobic.005G020200	-0.122275
Sobic.005G020700	0.140186
Sobic.005G029400	0.801017
Sobic.005G029900	0.643227
Sobic.005G042000	0.226501
Sobic.005G044400	0.171234
Sobic.005G047100	-0.297127
Sobic.005G050200	0.204212
Sobic.005G055000	0.00917024
Sobic.005G056400	0.240121
Sobic.005G064800	0.229898
Sobic.005G084600	-0.337145
Sobic.005G087000	0.196026
Sobic.005G089600	0.444448
Sobic.005G091300	0.230419
Sobic.005G101300	0.207448
Sobic.005G103500	-0.551392
Sobic.005G110436	0.140955
Sobic.005G111500	0.113721
Sobic.005G112800	-0.226063
Sobic.005G119001	0.162735
Sobic.005G122800	0.300471
Sobic.005G128100	0.102032
Sobic.005G136200	0.0739338
Sobic.005G140001	-0.368907
Sobic.005G152600	0.89246
Sobic.005G162000	0.393961
Sobic.005G190800	0.405765
Sobic.005G194100	0.167004
Sobic.005G194400	0.126877
Sobic.005G211500	0.24892
Sobic.005G224400	-0.188822
Sobic.005G228700	0.157948
Sobic.006G004300	0.348836
Sobic.006G013800	0.482053
Sobic.006G021250	-0.140329
Sobic.006G032200	-0.20269
Sobic.006G047000	-0.16319
Sobic.006G049200	0.115502
Sobic.006G053700	0.177177
Sobic.006G060200	0.450587
Sobic.006G067400	0.15378
Sobic.006G073500	0.269434
Sobic.006G074500	0.141521
Sobic.006G076000	-0.130079
Sobic.006G078500	0.326149
Sobic.006G100501	-0.354552
Sobic.006G100900	0.410956
Sobic.006G101500	0.254692
Sobic.006G103400	0.0951039
Sobic.006G105900	0.284993
Sobic.006G107600	0.135361
Sobic.006G108200	0.135537
Sobic.006G108400	-0.135275
Sobic.006G125000	0.362651
Sobic.006G131900	-0.199207
Sobic.006G142332	-0.30585
Sobic.006G149700	-0.474021
Sobic.006G150100	-0.36207
Sobic.006G160700	0.027033
Sobic.006G162200	0.250217
Sobic.006G172700	0.117801
Sobic.006G173700	0.32222
Sobic.006G176500	0.247925
Sobic.006G176700	-0.0341011
Sobic.006G182000	-0.11653
Sobic.006G183600	-0.146863
Sobic.006G189700	0.220635
Sobic.006G197300	0.169633
Sobic.006G198500	0.200733
Sobic.006G201400	0.239776
Sobic.006G204000	0.215429
Sobic.006G209850	0.125684
Sobic.006G211701	0.44612
Sobic.006G213700	0.177396
Sobic.006G214300	-0.292497
Sobic.006G216900	0.442344
Sobic.006G221000	-0.125897
Sobic.006G231100	-0.781804
Sobic.006G231200	-0.80655
Sobic.006G234100	0.164753
Sobic.006G239000	0.0506466
Sobic.006G243200	0.174609
Sobic.006G264201	0.269145
Sobic.006G264900	0.113319
Sobic.006G268200	-0.212552
Sobic.006G273700	-0.861065
Sobic.006G274200	-0.168873
Sobic.006G278800	-0.239771
Sobic.006G279700	0.227869
Sobic.006G280050	0.153012
Sobic.007G004600	0.194927
Sobic.007G004800	0.152883
Sobic.007G009200	0.160253
Sobic.007G015100	0.181817
Sobic.007G015600	-0.457705
Sobic.007G034300	0.170924
Sobic.007G035700	-0.238293
Sobic.007G043100	-0.632566
Sobic.007G047400	-0.831477
Sobic.007G052400	0.201072
Sobic.007G068500	0.146276
Sobic.007G071500	0.257261
Sobic.007G073100	-0.589175
Sobic.007G090436	0.203151
Sobic.007G090460	-0.447924
Sobic.007G111500	0.245102
Sobic.007G113600	0.153838
Sobic.007G116950	0.123073
Sobic.007G121650	-0.124783
Sobic.007G127600	0.36482
Sobic.007G136900	0.252749
Sobic.007G140200	-0.144886
Sobic.007G140700	0.109303
Sobic.007G142200	-0.161983
Sobic.007G165500	0.0592018
Sobic.007G165800	-0.226542
Sobic.007G166300	0.176982
Sobic.007G169100	0.240981
Sobic.007G170800	0.994073
Sobic.007G190200	0.47698
Sobic.007G191900	0.104292
Sobic.007G207000	-0.129535
Sobic.007G208600	0.133719
Sobic.007G211400	-0.223735
Sobic.007G213300	0.427676
Sobic.007G213400	-0.455011
Sobic.007G216300	-0.236116
Sobic.007G222600	0.161158
Sobic.007G223500	0.190827
Sobic.007G227600	0.415301
Sobic.008G003700	-0.104712
Sobic.008G011000	0.182574
Sobic.008G012400	0.270177
Sobic.008G019100	0.120508
Sobic.008G021300	0.225927
Sobic.008G030100	0.473128
Sobic.008G030600	0.146304
Sobic.008G033600	-0.0841656
Sobic.008G034500	-0.155418
Sobic.008G036300	0.347921
Sobic.008G049200	0.130112
Sobic.008G052200	0.210131
Sobic.008G053200	0.193763
Sobic.008G060900	-0.259546
Sobic.008G062500	0.21319
Sobic.008G063100	0.234537
Sobic.008G063500	0.284736
Sobic.008G078400	0.142989
Sobic.008G079800	-0.275849
Sobic.008G080400	0.191853
Sobic.008G086700	-0.254665
Sobic.008G102000	0.230573
Sobic.008G103700	0.105462
Sobic.008G112300	0.121992
Sobic.008G114300	0.180909
Sobic.008G124000	0.186344
Sobic.008G130700	0.473941
Sobic.008G131100	0.374256
Sobic.008G131200	0.118504
Sobic.008G134800	0.202963
Sobic.008G136000	-0.119011
Sobic.008G137700	-0.436359
Sobic.008G142400	0.285508
Sobic.008G143600	0.279232
Sobic.008G163700	-0.339238
Sobic.008G177200	0.157072
Sobic.008G183500	0.267335
Sobic.008G185900	0.101073
Sobic.008G189100	0.193689
Sobic.008G189400	-0.149477
Sobic.008G189500	0.388524
Sobic.008G193300	0.205025
Sobic.009G001800	0.19928
Sobic.009G006300	0.536035
Sobic.009G009500	0.417983
Sobic.009G028400	0.253095
Sobic.009G030900	0.137113
Sobic.009G031400	0.339362
Sobic.009G043000	0.183614
Sobic.009G050400	-0.193647
Sobic.009G055100	-0.371509
Sobic.009G055800	0.149378
Sobic.009G056700	0.29831
Sobic.009G059100	0.190552
Sobic.009G062400	0.251856
Sobic.009G070400	-0.211254
Sobic.009G070800	0.294339
Sobic.009G072100	-0.196973
Sobic.009G075900	0.173923
Sobic.009G082600	-0.145262
Sobic.009G090800	-0.562803
Sobic.009G091850	0.233075
Sobic.009G098100	0.117402
Sobic.009G104800	0.254053
Sobic.009G123900	0.0834044
Sobic.009G130700	0.15741
Sobic.009G132900	0.33705
Sobic.009G133700	0.132599
Sobic.009G140600	0.127088
Sobic.009G143100	0.21475
Sobic.009G157100	-0.259703
Sobic.009G159700	-0.290041
Sobic.009G161500	0.158551
Sobic.009G163900	-0.763324
Sobic.009G165000	-0.356676
Sobic.009G170200	0.102139
Sobic.009G178500	-0.278603
Sobic.009G183700	0.201362
Sobic.009G190600	0.109504
Sobic.009G191300	0.102866
Sobic.009G201500	-0.955761
Sobic.009G218900	0.167085
Sobic.009G221500	-0.370715
Sobic.009G229700	0.251989
Sobic.009G231400	-0.75152
Sobic.009G234000	-0.613916
Sobic.009G250400	-0.355508
Sobic.010G000500	0.285043
Sobic.010G000600	0.13948
Sobic.010G005000	-0.128613
Sobic.010G005500	0.220086
Sobic.010G007700	-0.458842
Sobic.010G011200	0.0956935
Sobic.010G018100	0.490545
Sobic.010G021800	-0.0978237
Sobic.010G022100	0.175267
Sobic.010G023700	0.135093
Sobic.010G033300	-0.214194
Sobic.010G037600	-0.183889
Sobic.010G039200	0.283107
Sobic.010G043000	-0.208956
Sobic.010G043600	0.238376
Sobic.010G044500	0.159236
Sobic.010G071700	-0.209593
Sobic.010G072700	-0.52595
Sobic.010G072900	0.13761
Sobic.010G074600	0.177314
Sobic.010G076800	0.251399
Sobic.010G079700	0.370147
Sobic.010G082800	0.38599
Sobic.010G102800	-0.933325
Sobic.010G107200	-0.221518
Sobic.010G109500	0.199749
Sobic.010G112700	-0.375312
Sobic.010G120200	0.297856
Sobic.010G120600	0.160435
Sobic.010G129700	-0.145224
Sobic.010G140500	-0.0986909
Sobic.010G148932	-0.0944063
Sobic.010G149300	-0.216097
Sobic.010G153900	0.193622
Sobic.010G156000	0.226835
Sobic.010G160700	0.309452
Sobic.010G164400	-0.257655
Sobic.010G164500	-0.166703
Sobic.010G168800	0.803798
Sobic.010G173800	0.152589
Sobic.010G184600	0.152248
Sobic.010G186200	-0.297945
Sobic.010G188300	0.258968
Sobic.010G189300	0.211933
Sobic.010G189700	0.242737
Sobic.010G197000	0.138259
Sobic.010G199900	0.365532
Sobic.010G204700	-0.202606
Sobic.010G208400	0.383856
Sobic.010G218600	0.227857
Sobic.010G219500	0.200373
Sobic.010G219800	0.146592
Sobic.010G228100	0.169659
Sobic.010G229450	0.588172
Sobic.010G231600	-0.146627
Sobic.010G233400	-0.266494
Sobic.010G233700	0.186391
Sobic.010G236500	-0.289596
Sobic.010G241000	0.178478
Sobic.010G243000	0.421894
Sobic.010G244600	0.185494
Sobic.010G245200	0.227587
Sobic.010G245800	-0.252314
Sobic.010G246400	-0.40287
Sobic.010G250900	0.162459
Sobic.010G255600	0.11412
Sobic.010G256100	-0.322782
Sobic.010G258300	0.303518
Sobic.010G275100	-0.205854
Sobic.010G275700	-0.404716
Sobic.010G279000	-0.149462

## Sheet: sorghum_xylem
Gene Name	log2 fold change
Sobic.001G004500	0.367955
Sobic.001G005200	0.206177
Sobic.001G008900	0.0940939
Sobic.001G010600	-0.120226
Sobic.001G022800	-0.214083
Sobic.001G028800	-0.79869
Sobic.001G029600	0.220808
Sobic.001G032800	-0.423774
Sobic.001G032900	-0.629134
Sobic.001G034100	-0.220949
Sobic.001G035600	0.0772052
Sobic.001G039500	0.150883
Sobic.001G041500	-0.327452
Sobic.001G046900	0.266406
Sobic.001G048900	-0.236911
Sobic.001G051800	-0.407498
Sobic.001G052000	0.171131
Sobic.001G061200	-0.107298
Sobic.001G064500	-0.307061
Sobic.001G070500	0.197534
Sobic.001G073300	0.33545
Sobic.001G073500	0.0556716
Sobic.001G078000	0.248214
Sobic.001G081800	-0.43081
Sobic.001G086050	-0.248768
Sobic.001G089000	0.207388
Sobic.001G089100	0.248054
Sobic.001G090200	0.199065
Sobic.001G090700	0.0816919
Sobic.001G093000	-0.121367
Sobic.001G093500	0.226169
Sobic.001G094800	-0.238745
Sobic.001G095200	-0.0342622
Sobic.001G096400	-0.164214
Sobic.001G102800	0.328345
Sobic.001G106900	0.138698
Sobic.001G111366	-0.226575
Sobic.001G111500	-0.186156
Sobic.001G111700	-0.135364
Sobic.001G119000	-0.22136
Sobic.001G120000	0.239173
Sobic.001G120400	-0.222079
Sobic.001G120900	-0.105861
Sobic.001G123201	-0.198931
Sobic.001G125900	0.116788
Sobic.001G128600	0.266352
Sobic.001G129600	0.263734
Sobic.001G130000	0.158194
Sobic.001G131400	0.0740283
Sobic.001G134500	-0.247482
Sobic.001G134800	0.228504
Sobic.001G138000	0.595879
Sobic.001G138800	-0.328943
Sobic.001G141300	0.241515
Sobic.001G144700	0.880012
Sobic.001G148600	-0.204983
Sobic.001G150600	0.103321
Sobic.001G154100	-0.0917025
Sobic.001G156300	-0.140268
Sobic.001G161300	0.157771
Sobic.001G161500	-0.364808
Sobic.001G162200	0.203936
Sobic.001G173300	-0.060506
Sobic.001G177500	-0.117468
Sobic.001G179100	0.157529
Sobic.001G183500	-0.445547
Sobic.001G190500	-0.155427
Sobic.001G192800	-0.0823779
Sobic.001G193500	-0.169445
Sobic.001G194900	0.113807
Sobic.001G195800	-0.239305
Sobic.001G198700	0.326368
Sobic.001G199400	-0.130914
Sobic.001G200500	0.172055
Sobic.001G203000	0.190816
Sobic.001G203200	-0.0336485
Sobic.001G208100	-0.0585519
Sobic.001G208600	0.0487458
Sobic.001G209800	-0.206679
Sobic.001G216800	-0.118478
Sobic.001G217000	-0.179924
Sobic.001G224300	0.142387
Sobic.001G231000	0.122758
Sobic.001G233400	0.203376
Sobic.001G239500	-0.158015
Sobic.001G247400	0.207405
Sobic.001G250100	-0.30439
Sobic.001G261569	-0.183677
Sobic.001G263900	0.127677
Sobic.001G264300	0.0351193
Sobic.001G264400	-0.180032
Sobic.001G266300	-0.28767
Sobic.001G267800	-0.0595716
Sobic.001G276100	0.842333
Sobic.001G277000	0.260504
Sobic.001G282100	0.097323
Sobic.001G286000	-0.410668
Sobic.001G288100	0.0724182
Sobic.001G290200	-0.303614
Sobic.001G290500	-0.207479
Sobic.001G293800	0.0865114
Sobic.001G294400	-0.27418
Sobic.001G295100	0.0485734
Sobic.001G295600	-0.17292
Sobic.001G299600	-0.0766827
Sobic.001G300400	-0.137463
Sobic.001G300500	-0.748894
Sobic.001G300700	-0.44056
Sobic.001G300800	0.13667
Sobic.001G302300	0.418459
Sobic.001G304100	-0.562016
Sobic.001G304201	-0.806397
Sobic.001G310300	-0.291871
Sobic.001G314000	-0.103189
Sobic.001G316100	0.39352
Sobic.001G322100	0.110604
Sobic.001G327800	0.0932256
Sobic.001G329100	-0.0740891
Sobic.001G335800	-0.378888
Sobic.001G338600	-0.771375
Sobic.001G339400	-0.106609
Sobic.001G339600	0.0038355
Sobic.001G344000	-0.102012
Sobic.001G344500	0.126555
Sobic.001G344800	-0.0163388
Sobic.001G345900	0.281381
Sobic.001G348900	0.0816298
Sobic.001G351000	-0.128283
Sobic.001G358300	-0.0149175
Sobic.001G359200	0.207932
Sobic.001G362200	-0.118059
Sobic.001G366700	-0.821485
Sobic.001G373700	0.102489
Sobic.001G375100	0.0877803
Sobic.001G379100	0.308878
Sobic.001G381500	-0.247728
Sobic.001G382400	-0.0965813
Sobic.001G384500	-0.334623
Sobic.001G384800	0.133532
Sobic.001G385400	-0.0914357
Sobic.001G389800	0.0611988
Sobic.001G390300	-0.113171
Sobic.001G397700	-0.158748
Sobic.001G398300	-0.237132
Sobic.001G400300	0.512186
Sobic.001G401600	-0.197639
Sobic.001G405500	-0.40517
Sobic.001G406000	-0.279728
Sobic.001G406800	-0.468568
Sobic.001G407900	0.129122
Sobic.001G409400	-0.344609
Sobic.001G409700	-0.108783
Sobic.001G411300	0.179227
Sobic.001G411400	0.186599
Sobic.001G415400	0.22208
Sobic.001G416600	-0.13587
Sobic.001G417200	0.17068
Sobic.001G420100	-0.6083
Sobic.001G421900	-0.195099
Sobic.001G425400	0.168131
Sobic.001G426000	-0.423359
Sobic.001G426400	0.975823
Sobic.001G426800	-0.214341
Sobic.001G429700	0.396949
Sobic.001G432800	0.197377
Sobic.001G433200	0.100768
Sobic.001G434100	-0.134563
Sobic.001G434300	0.0756807
Sobic.001G434700	-0.149246
Sobic.001G436900	0.0787166
Sobic.001G437801	0.237432
Sobic.001G438100	0.140336
Sobic.001G441800	-0.138125
Sobic.001G448300	-0.0669479
Sobic.001G448400	0.154813
Sobic.001G450500	-0.0213035
Sobic.001G450600	0.182802
Sobic.001G452200	0.152209
Sobic.001G453200	0.272528
Sobic.001G453700	0.184353
Sobic.001G454500	-0.140017
Sobic.001G460900	0.123119
Sobic.001G463800	0.125091
Sobic.001G464600	-0.303235
Sobic.001G471200	-0.214783
Sobic.001G471800	-0.360439
Sobic.001G472000	1.16394
Sobic.001G472800	-0.438186
Sobic.001G477300	0.0315135
Sobic.001G479800	0.0652896
Sobic.001G482100	0.132247
Sobic.001G482600	-0.0248334
Sobic.001G482700	-0.115524
Sobic.001G484000	0.0914785
Sobic.001G484300	0.125207
Sobic.001G486100	-0.0893799
Sobic.001G488000	-0.787735
Sobic.001G488200	0.187263
Sobic.001G488900	-0.138114
Sobic.001G491000	0.158364
Sobic.001G495300	0.110178
Sobic.001G496200	-0.426554
Sobic.001G498300	0.168604
Sobic.001G503300	-0.141035
Sobic.001G505300	0.232894
Sobic.001G510300	-0.0577963
Sobic.001G510600	-0.042706
Sobic.001G510700	-0.257293
Sobic.001G512200	0.176123
Sobic.001G514300	-0.221817
Sobic.001G515600	-0.104413
Sobic.001G519800	0.270022
Sobic.001G523300	0.183813
Sobic.001G525900	0.370632
Sobic.001G528100	-0.0942327
Sobic.001G528300	-0.304998
Sobic.001G528900	-0.349986
Sobic.001G531500	0.194248
Sobic.001G531700	-0.242833
Sobic.001G532200	-0.252669
Sobic.001G533200	-0.170282
Sobic.001G534532	0.629903
Sobic.001G536901	0.201753
Sobic.001G542000	-0.473437
Sobic.002G000500	0.109318
Sobic.002G000700	0.106088
Sobic.002G001000	0.222358
Sobic.002G001800	0.458783
Sobic.002G004000	0.195087
Sobic.002G005200	0.217994
Sobic.002G005300	0.0040334
Sobic.002G006600	0.215776
Sobic.002G013800	0.139214
Sobic.002G020000	1.34104
Sobic.002G027500	-0.144363
Sobic.002G028500	0.721064
Sobic.002G029800	-0.0967579
Sobic.002G030200	0.226227
Sobic.002G030650	0.727434
Sobic.002G031800	-0.148531
Sobic.002G033000	0.187256
Sobic.002G033700	0.10816
Sobic.002G033800	0.148183
Sobic.002G033900	0.232024
Sobic.002G036000	0.339488
Sobic.002G040100	0.355079
Sobic.002G044500	0.0904996
Sobic.002G046800	-0.0774348
Sobic.002G049000	-0.0692244
Sobic.002G050100	0.48946
Sobic.002G052000	-0.211549
Sobic.002G053900	0.0281544
Sobic.002G055600	-0.0589779
Sobic.002G056600	-0.0824248
Sobic.002G056900	0.110819
Sobic.002G060800	0.202327
Sobic.002G065000	0.201291
Sobic.002G070200	0.267022
Sobic.002G072100	0.206207
Sobic.002G072200	0.129206
Sobic.002G075800	0.194747
Sobic.002G078000	0.165605
Sobic.002G085900	-0.272048
Sobic.002G090200	0.147943
Sobic.002G110300	-0.174061
Sobic.002G112400	0.236346
Sobic.002G116000	-0.445557
Sobic.002G117500	0.170137
Sobic.002G118700	0.0969571
Sobic.002G119500	0.227777
Sobic.002G119900	-0.918175
Sobic.002G121300	0.221549
Sobic.002G124500	-0.634599
Sobic.002G129400	0.13505
Sobic.002G131700	0.123534
Sobic.002G132400	0.298959
Sobic.002G133000	-0.263234
Sobic.002G141800	-0.353617
Sobic.002G146000	0.0391285
Sobic.002G152700	0.266776
Sobic.002G159900	-0.196556
Sobic.002G163700	0.184096
Sobic.002G171300	-0.109259
Sobic.002G171600	-0.0896238
Sobic.002G176200	0.135683
Sobic.002G177000	-0.0468371
Sobic.002G179700	-0.389192
Sobic.002G184400	-0.0619852
Sobic.002G187500	0.00632051
Sobic.002G195700	0.131067
Sobic.002G195900	-0.212914
Sobic.002G198000	0.252926
Sobic.002G198600	0.170165
Sobic.002G200700	0.0797098
Sobic.002G201500	-0.114204
Sobic.002G205300	-0.0836074
Sobic.002G205500	0.117752
Sobic.002G206700	-0.178011
Sobic.002G207000	-0.261387
Sobic.002G207900	0.629676
Sobic.002G213800	0.253949
Sobic.002G214800	0.182504
Sobic.002G215000	0.242851
Sobic.002G216000	-0.0834054
Sobic.002G217200	0.327864
Sobic.002G221400	-0.327082
Sobic.002G221900	-0.363982
Sobic.002G225300	-0.20544
Sobic.002G227300	0.366594
Sobic.002G227700	0.543932
Sobic.002G229800	-0.129506
Sobic.002G230500	0.123807
Sobic.002G233900	-0.117817
Sobic.002G235900	-0.144957
Sobic.002G237000	-0.0731072
Sobic.002G239200	-0.0913576
Sobic.002G239300	-0.121282
Sobic.002G242000	0.284004
Sobic.002G243200	-0.123826
Sobic.002G243500	-0.176227
Sobic.002G244300	0.0962154
Sobic.002G245100	-0.203084
Sobic.002G250400	-0.183497
Sobic.002G250550	-0.0737292
Sobic.002G252800	0.0991715
Sobic.002G254900	-0.182342
Sobic.002G260100	-0.718671
Sobic.002G262400	-0.26555
Sobic.002G264500	0.153137
Sobic.002G264800	0.13993
Sobic.002G266900	0.537345
Sobic.002G271100	-0.417582
Sobic.002G271200	0.372423
Sobic.002G271700	0.15254
Sobic.002G275100	0.209894
Sobic.002G275900	-0.25915
Sobic.002G277100	0.140216
Sobic.002G277900	0.162028
Sobic.002G278500	0.0211227
Sobic.002G278800	0.828522
Sobic.002G281000	0.750295
Sobic.002G282000	0.580373
Sobic.002G285300	-0.17496
Sobic.002G286400	0.254461
Sobic.002G288300	0.353786
Sobic.002G290400	-0.174788
Sobic.002G292600	-0.189202
Sobic.002G297300	0.225776
Sobic.002G301400	0.13688
Sobic.002G303300	0.14413
Sobic.002G305700	0.273139
Sobic.002G308200	-0.095517
Sobic.002G311601	-0.0308785
Sobic.002G314800	-0.171436
Sobic.002G315800	0.132595
Sobic.002G316700	0.23384
Sobic.002G319100	0.765266
Sobic.002G324400	0.159609
Sobic.002G329500	0.730247
Sobic.002G329600	0.233951
Sobic.002G332750	-0.16134
Sobic.002G338000	0.204018
Sobic.002G338100	0.160099
Sobic.002G339100	0.441132
Sobic.002G339200	0.351464
Sobic.002G342300	-0.21748
Sobic.002G343600	-0.284713
Sobic.002G343800	-0.198519
Sobic.002G344700	-0.23676
Sobic.002G345850	0.190186
Sobic.002G347300	0.319914
Sobic.002G347500	0.504237
Sobic.002G351200	0.254301
Sobic.002G351600	0.226207
Sobic.002G352100	0.261343
Sobic.002G355100	0.0979002
Sobic.002G357000	0.34014
Sobic.002G363400	-0.247191
Sobic.002G365500	0.570197
Sobic.002G365550	0.4408
Sobic.002G365801	0.583227
Sobic.002G366500	-0.0448047
Sobic.002G368300	-0.168049
Sobic.002G375100	-0.100295
Sobic.002G386100	0.119341
Sobic.002G386400	0.293757
Sobic.002G389400	0.132475
Sobic.002G390100	0.213508
Sobic.002G390900	-0.403358
Sobic.002G401600	0.0870943
Sobic.002G403000	-0.113339
Sobic.002G404400	-0.250833
Sobic.002G407700	0.0413542
Sobic.002G414400	0.258391
Sobic.002G421200	0.343801
Sobic.002G421300	-0.096079
Sobic.002G426000	-0.457006
Sobic.002G430100	0.282545
Sobic.003G000200	-0.142763
Sobic.003G000900	-0.24253
Sobic.003G002300	0.281962
Sobic.003G002400	-0.178657
Sobic.003G003300	-0.0858861
Sobic.003G003450	0.147022
Sobic.003G005800	0.203395
Sobic.003G006300	-0.120262
Sobic.003G007800	1.07084
Sobic.003G008900	0.0935612
Sobic.003G010600	0.151249
Sobic.003G013100	0.440835
Sobic.003G022300	-0.092978
Sobic.003G024700	-0.287526
Sobic.003G029800	-0.106649
Sobic.003G030900	0.123304
Sobic.003G031400	0.190917
Sobic.003G034400	-0.297888
Sobic.003G035100	0.450571
Sobic.003G036200	0.415053
Sobic.003G036400	-0.0786708
Sobic.003G040900	0.44973
Sobic.003G043700	-0.172333
Sobic.003G052000	-0.171163
Sobic.003G052300	-0.33791
Sobic.003G052500	0.287735
Sobic.003G057600	-0.362406
Sobic.003G057800	0.1896
Sobic.003G060000	0.0303965
Sobic.003G062000	0.143367
Sobic.003G062200	-0.762512
Sobic.003G065400	0.274539
Sobic.003G068300	0.511931
Sobic.003G074700	0.181307
Sobic.003G082700	-0.0911343
Sobic.003G085400	0.268205
Sobic.003G085900	-0.101681
Sobic.003G086700	-0.139897
Sobic.003G088400	0.0438379
Sobic.003G094350	0.0987368
Sobic.003G094800	-0.221577
Sobic.003G095200	-0.399115
Sobic.003G095700	0.209284
Sobic.003G096100	-0.179954
Sobic.003G099400	0.171613
Sobic.003G100900	0.0958634
Sobic.003G101000	-0.151786
Sobic.003G102200	0.256446
Sobic.003G104200	0.0401765
Sobic.003G105000	0.119671
Sobic.003G106500	0.462541
Sobic.003G107300	0.492448
Sobic.003G108900	0.228771
Sobic.003G114200	0.711989
Sobic.003G115200	-0.252168
Sobic.003G115700	0.211792
Sobic.003G117000	-0.163158
Sobic.003G120500	0.252964
Sobic.003G121000	-0.196327
Sobic.003G121100	-0.151622
Sobic.003G124700	-0.182598
Sobic.003G125900	0.166948
Sobic.003G126500	-0.136544
Sobic.003G131600	0.208951
Sobic.003G141800	-0.132417
Sobic.003G144900	0.573951
Sobic.003G149000	0.24834
Sobic.003G150600	0.157441
Sobic.003G159700	0.0979647
Sobic.003G161500	-0.141569
Sobic.003G161800	0.0188011
Sobic.003G163700	-0.46073
Sobic.003G167500	0.0330581
Sobic.003G173400	-0.122382
Sobic.003G178500	-0.203246
Sobic.003G184500	-0.150742
Sobic.003G187000	0.142633
Sobic.003G189800	-0.136284
Sobic.003G190100	0.713753
Sobic.003G195150	-0.136439
Sobic.003G198200	-0.113701
Sobic.003G202500	-0.440303
Sobic.003G205501	-0.0669452
Sobic.003G206700	0.216671
Sobic.003G209800	0.292495
Sobic.003G209900	0.305698
Sobic.003G214400	0.089295
Sobic.003G217632	-0.273295
Sobic.003G220500	-0.112656
Sobic.003G221700	0.291974
Sobic.003G222300	0.234681
Sobic.003G222500	0.24279
Sobic.003G222600	0.159624
Sobic.003G226200	0.0969422
Sobic.003G228900	-0.0810521
Sobic.003G230200	-0.100211
Sobic.003G234200	0.356735
Sobic.003G234400	0.277412
Sobic.003G236600	-0.195053
Sobic.003G238700	0.129213
Sobic.003G239300	0.180593
Sobic.003G241900	0.288873
Sobic.003G247000	-0.1456
Sobic.003G249500	-0.3817
Sobic.003G253300	0.213915
Sobic.003G255100	0.280595
Sobic.003G256900	-0.213657
Sobic.003G257100	0.0934732
Sobic.003G257900	-0.133602
Sobic.003G260800	0.0601512
Sobic.003G262600	0.0717963
Sobic.003G264700	0.175644
Sobic.003G267900	-0.146394
Sobic.003G269100	-0.192164
Sobic.003G270300	-0.295472
Sobic.003G275200	0.197227
Sobic.003G277900	-0.110229
Sobic.003G278700	-0.236875
Sobic.003G287000	0.143329
Sobic.003G291800	0.109935
Sobic.003G295100	-0.374157
Sobic.003G296400	0.0792246
Sobic.003G297400	0.0975047
Sobic.003G300100	-0.154668
Sobic.003G301000	-0.517403
Sobic.003G301200	-0.157853
Sobic.003G303700	0.235727
Sobic.003G305300	0.209456
Sobic.003G305601	0.00346459
Sobic.003G309400	-0.123217
Sobic.003G313000	0.195038
Sobic.003G314800	0.10574
Sobic.003G317200	-0.0876481
Sobic.003G317500	0.269832
Sobic.003G320900	0.0884258
Sobic.003G321200	-0.50323
Sobic.003G321400	-0.234072
Sobic.003G325400	-0.130819
Sobic.003G327800	-0.193207
Sobic.003G328100	0.136599
Sobic.003G328200	0.362576
Sobic.003G334000	0.00544515
Sobic.003G340300	-0.0549875
Sobic.003G341500	0.845932
Sobic.003G350700	-0.731533
Sobic.003G354900	-0.747099
Sobic.003G356900	-0.174086
Sobic.003G357232	0.156746
Sobic.003G357800	-0.369747
Sobic.003G358600	0.123337
Sobic.003G359100	0.258791
Sobic.003G360000	-0.443364
Sobic.003G364600	0.0705302
Sobic.003G365200	0.201471
Sobic.003G366300	0.149911
Sobic.003G370000	0.0868973
Sobic.003G373100	-0.240385
Sobic.003G376900	-0.220374
Sobic.003G377700	0.178725
Sobic.003G378600	0.216074
Sobic.003G385900	0.109121
Sobic.003G386200	0.217872
Sobic.003G387300	-0.139139
Sobic.003G387500	-0.0820816
Sobic.003G387800	0.200818
Sobic.003G391100	-0.172313
Sobic.003G392900	0.116522
Sobic.003G393900	-0.112785
Sobic.003G400200	-0.122007
Sobic.003G406300	-0.231224
Sobic.003G409800	0.0943661
Sobic.003G410900	0.294179
Sobic.003G412900	0.110364
Sobic.003G418766	0.14868
Sobic.003G427600	-0.138912
Sobic.003G427700	-0.153006
Sobic.003G428300	-0.10486
Sobic.003G430100	0.136201
Sobic.003G431700	0.19891
Sobic.003G431900	0.620629
Sobic.003G432000	-0.0486712
Sobic.003G436800	-0.173911
Sobic.003G440500	0.218109
Sobic.003G443200	-0.0542273
Sobic.004G001300	0.229495
Sobic.004G004400	-0.356839
Sobic.004G004600	-0.151009
Sobic.004G004800	-0.308964
Sobic.004G007500	0.158497
Sobic.004G007800	0.109759
Sobic.004G012000	-0.1323
Sobic.004G018400	0.0850519
Sobic.004G024300	0.0717071
Sobic.004G026300	-0.00742143
Sobic.004G027900	0.0986863
Sobic.004G034600	0.124085
Sobic.004G035500	0.24096
Sobic.004G036600	-0.163662
Sobic.004G046200	0.334846
Sobic.004G055600	0.426002
Sobic.004G056900	0.229703
Sobic.004G062500	0.0641393
Sobic.004G064400	0.316595
Sobic.004G065600	-0.24975
Sobic.004G066300	0.160921
Sobic.004G066500	-0.497277
Sobic.004G068300	0.254108
Sobic.004G070900	-0.120369
Sobic.004G073000	-0.184047
Sobic.004G073800	-0.475352
Sobic.004G076000	0.212587
Sobic.004G078600	0.155271
Sobic.004G081900	0.110183
Sobic.004G085800	0.0659162
Sobic.004G086500	-0.5253
Sobic.004G087500	0.167218
Sobic.004G101200	-0.515436
Sobic.004G101400	-0.339868
Sobic.004G102200	-0.135581
Sobic.004G106900	-0.190742
Sobic.004G107700	-0.43048
Sobic.004G107900	-0.161212
Sobic.004G111100	0.0870719
Sobic.004G114800	0.184428
Sobic.004G116300	-0.425765
Sobic.004G116800	0.298891
Sobic.004G121200	-0.418368
Sobic.004G122200	0.403063
Sobic.004G122500	0.131813
Sobic.004G128800	-0.189216
Sobic.004G133500	-0.154759
Sobic.004G134700	-0.34864
Sobic.004G141000	-0.201797
Sobic.004G142800	0.122381
Sobic.004G144500	0.107899
Sobic.004G147500	-0.0897485
Sobic.004G151300	-0.290588
Sobic.004G151600	0.242735
Sobic.004G153400	0.11619
Sobic.004G155200	-0.0470862
Sobic.004G163600	-0.183274
Sobic.004G164200	0.0894844
Sobic.004G165300	-0.219744
Sobic.004G165500	-0.127305
Sobic.004G165600	0.156346
Sobic.004G173500	0.192939
Sobic.004G174100	0.183575
Sobic.004G177500	0.209137
Sobic.004G179200	0.12256
Sobic.004G179300	0.1087
Sobic.004G191200	0.315606
Sobic.004G193400	0.207103
Sobic.004G197000	0.163526
Sobic.004G198000	0.0840769
Sobic.004G201100	0.296197
Sobic.004G206100	0.220028
Sobic.004G208400	-0.126797
Sobic.004G209900	-0.175316
Sobic.004G211900	-0.21095
Sobic.004G214900	0.258288
Sobic.004G216300	0.0414279
Sobic.004G218900	-0.165505
Sobic.004G219400	-0.204249
Sobic.004G220600	-0.189587
Sobic.004G221300	-0.128222
Sobic.004G222000	-0.215377
Sobic.004G225100	0.225645
Sobic.004G229300	-0.507196
Sobic.004G234200	0.315458
Sobic.004G235200	0.246533
Sobic.004G236600	0.151367
Sobic.004G239100	0.220758
Sobic.004G240500	-0.0218088
Sobic.004G246500	-0.150513
Sobic.004G247400	0.173645
Sobic.004G248700	-0.275639
Sobic.004G249400	0.5575
Sobic.004G249500	0.29093
Sobic.004G249900	-0.730392
Sobic.004G252800	-0.150483
Sobic.004G259101	-0.129675
Sobic.004G261800	-0.117008
Sobic.004G262900	-0.29698
Sobic.004G267400	-0.142572
Sobic.004G267900	-0.0506396
Sobic.004G268700	-0.186961
Sobic.004G272100	0.257535
Sobic.004G274200	0.0238785
Sobic.004G275400	0.0496013
Sobic.004G276700	0.0565945
Sobic.004G278200	-0.473332
Sobic.004G278400	-0.119154
Sobic.004G279300	-0.822046
Sobic.004G285700	-0.0893705
Sobic.004G285800	0.120118
Sobic.004G286400	-0.222012
Sobic.004G287600	0.0998238
Sobic.004G296000	0.124701
Sobic.004G296100	-0.00248793
Sobic.004G296500	0.0881869
Sobic.004G300000	0.131761
Sobic.004G300800	0.247077
Sobic.004G301000	-0.255528
Sobic.004G301200	0.107517
Sobic.004G302150	0.171493
Sobic.004G303200	0.201756
Sobic.004G303500	0.0794502
Sobic.004G307100	0.108148
Sobic.004G307700	-0.0742629
Sobic.004G308700	0.292404
Sobic.004G309900	-0.242339
Sobic.004G311100	0.220528
Sobic.004G311500	-0.17223
Sobic.004G313100	-0.35522
Sobic.004G313200	-0.0700467
Sobic.004G314800	0.606419
Sobic.004G317900	0.152567
Sobic.004G321000	-1.01177
Sobic.004G326800	-0.28666
Sobic.004G329800	0.331485
Sobic.004G330600	-0.173207
Sobic.004G335500	0.150196
Sobic.004G339700	-0.135281
Sobic.004G341800	-0.263902
Sobic.004G343300	0.16128
Sobic.004G351700	-0.121131
Sobic.004G352100	-0.114527
Sobic.004G353100	0.235974
Sobic.004G357700	-0.139527
Sobic.004G358400	-0.0742202
Sobic.004G359600	0.192384
Sobic.005G000100	0.229134
Sobic.005G002900	0.100452
Sobic.005G004900	-0.128919
Sobic.005G011300	0.0830842
Sobic.005G018200	0.26317
Sobic.005G019600	0.18654
Sobic.005G021900	-0.250549
Sobic.005G034000	0.114621
Sobic.005G035300	-0.364865
Sobic.005G037000	-0.5438
Sobic.005G037900	-0.0700031
Sobic.005G041200	0.205557
Sobic.005G042000	0.197971
Sobic.005G044400	0.152568
Sobic.005G047100	-0.183517
Sobic.005G056201	0.577153
Sobic.005G056400	0.196941
Sobic.005G060300	0.20525
Sobic.005G061700	-0.0597477
Sobic.005G062600	-0.190157
Sobic.005G064800	0.214189
Sobic.005G072500	-0.237799
Sobic.005G072600	-0.238868
Sobic.005G073200	-0.111466
Sobic.005G076700	-0.408021
Sobic.005G084600	-0.290974
Sobic.005G085800	-0.29894
Sobic.005G087000	0.192878
Sobic.005G087400	-0.312227
Sobic.005G101300	0.215172
Sobic.005G103500	-0.595878
Sobic.005G106900	-0.107889
Sobic.005G110457	-0.493512
Sobic.005G112800	-0.11862
Sobic.005G120800	-0.246871
Sobic.005G121500	0.231738
Sobic.005G122500	-0.955228
Sobic.005G136200	0.19429
Sobic.005G140001	-0.423966
Sobic.005G146300	-0.239652
Sobic.005G147800	-0.127661
Sobic.005G152600	0.94907
Sobic.005G159801	-0.0752102
Sobic.005G162000	0.634108
Sobic.005G168400	-0.169303
Sobic.005G168700	0.209115
Sobic.005G172900	-0.0282728
Sobic.005G186200	0.650175
Sobic.005G190800	0.25927
Sobic.005G194400	0.132144
Sobic.005G198300	-0.282798
Sobic.005G200200	0.21485
Sobic.005G211500	0.227048
Sobic.005G224400	-0.174674
Sobic.005G227000	0.148863
Sobic.005G228700	0.108398
Sobic.006G002400	0.0816458
Sobic.006G002600	-0.164374
Sobic.006G007100	0.606365
Sobic.006G015900	0.230082
Sobic.006G018800	-0.20338
Sobic.006G024500	0.162401
Sobic.006G029550	-0.928533
Sobic.006G031900	-0.920334
Sobic.006G038000	-0.0692554
Sobic.006G039100	0.130823
Sobic.006G043600	0.108599
Sobic.006G046700	-0.119493
Sobic.006G047900	-0.0714872
Sobic.006G049600	-0.0441367
Sobic.006G050400	0.205915
Sobic.006G052100	0.128394
Sobic.006G052200	0.176458
Sobic.006G053800	-0.206118
Sobic.006G054700	0.134219
Sobic.006G055800	0.10816
Sobic.006G058400	0.156683
Sobic.006G058600	0.154413
Sobic.006G058800	0.160034
Sobic.006G060200	0.533622
Sobic.006G060800	0.571637
Sobic.006G065600	0.0988506
Sobic.006G065900	0.321687
Sobic.006G066500	-0.102207
Sobic.006G067400	0.210227
Sobic.006G068400	-0.0122454
Sobic.006G073500	0.226518
Sobic.006G074300	0.0925999
Sobic.006G078500	0.22584
Sobic.006G082000	0.295904
Sobic.006G083000	-0.282307
Sobic.006G089300	-0.483572
Sobic.006G098100	-0.129296
Sobic.006G098500	-0.0848301
Sobic.006G099900	-0.16296
Sobic.006G100501	-0.28663
Sobic.006G100900	0.281171
Sobic.006G101500	0.267545
Sobic.006G102500	-0.15967
Sobic.006G102900	-0.129575
Sobic.006G105900	0.299106
Sobic.006G108400	-0.128518
Sobic.006G116000	-0.192545
Sobic.006G119000	-0.152175
Sobic.006G122300	-0.126176
Sobic.006G125000	0.339958
Sobic.006G125800	0.147618
Sobic.006G129800	-0.192895
Sobic.006G132200	-0.178528
Sobic.006G133600	-0.183344
Sobic.006G140300	0.109874
Sobic.006G142332	-0.472591
Sobic.006G144500	-0.365596
Sobic.006G145500	0.136581
Sobic.006G146300	0.257018
Sobic.006G147700	0.221982
Sobic.006G153400	0.12236
Sobic.006G154500	-0.13007
Sobic.006G154800	0.0950672
Sobic.006G155500	0.31793
Sobic.006G157700	0.0874361
Sobic.006G158700	0.288622
Sobic.006G162200	0.221568
Sobic.006G164200	0.151319
Sobic.006G168300	0.303277
Sobic.006G172700	0.132096
Sobic.006G173700	0.440868
Sobic.006G177000	-0.305916
Sobic.006G177800	-0.693748
Sobic.006G180200	0.0136158
Sobic.006G190400	-0.304345
Sobic.006G191100	-0.409379
Sobic.006G197000	0.658905
Sobic.006G197600	-0.000758122
Sobic.006G198500	0.102389
Sobic.006G203400	-0.681138
Sobic.006G204000	0.14672
Sobic.006G206800	-0.180683
Sobic.006G208500	-0.194823
Sobic.006G209400	0.120825
Sobic.006G211701	0.532399
Sobic.006G218600	-0.172705
Sobic.006G220900	0.110855
Sobic.006G221000	-0.145501
Sobic.006G221300	-0.135812
Sobic.006G224800	-0.244917
Sobic.006G227300	0.429487
Sobic.006G228300	-0.202124
Sobic.006G230800	-0.879694
Sobic.006G231100	-0.556342
Sobic.006G231200	-0.840943
Sobic.006G242000	0.206476
Sobic.006G248300	0.373826
Sobic.006G249400	0.143946
Sobic.006G249700	-0.170973
Sobic.006G254700	-0.170715
Sobic.006G257900	-0.0921946
Sobic.006G259401	0.199168
Sobic.006G261500	0.235112
Sobic.006G263300	-0.0784482
Sobic.006G264201	0.254478
Sobic.006G266300	-0.145514
Sobic.006G268200	-0.239472
Sobic.006G271300	-0.176665
Sobic.006G273700	-0.738371
Sobic.006G277600	-0.432453
Sobic.006G278800	-0.104903
Sobic.006G279100	-0.122103
Sobic.006G279700	0.31447
Sobic.006G280050	0.161
Sobic.007G002000	0.25295
Sobic.007G004600	0.205548
Sobic.007G004800	0.131579
Sobic.007G008400	-0.14396
Sobic.007G008800	-0.161013
Sobic.007G009200	0.138864
Sobic.007G009500	-0.122801
Sobic.007G014700	0.0775637
Sobic.007G015100	0.252399
Sobic.007G027200	0.118935
Sobic.007G029400	-0.0941876
Sobic.007G033400	0.525774
Sobic.007G034300	0.21757
Sobic.007G034500	0.138624
Sobic.007G038000	0.0529547
Sobic.007G041400	0.0814034
Sobic.007G043100	-0.597639
Sobic.007G047400	-0.91285
Sobic.007G050100	0.00824985
Sobic.007G050300	-0.165487
Sobic.007G051400	-0.111426
Sobic.007G052400	0.183047
Sobic.007G062100	-0.514279
Sobic.007G068900	0.0796972
Sobic.007G071000	0.130483
Sobic.007G071500	0.293564
Sobic.007G073100	-0.553956
Sobic.007G075700	0.116369
Sobic.007G081300	-0.21059
Sobic.007G085800	0.103753
Sobic.007G090427	0.608906
Sobic.007G090460	-0.463083
Sobic.007G090463	-0.0664554
Sobic.007G094600	-0.637873
Sobic.007G094900	-0.165615
Sobic.007G097100	-0.258266
Sobic.007G107000	0.277559
Sobic.007G111500	0.261134
Sobic.007G114500	-0.0677884
Sobic.007G121650	-0.15194
Sobic.007G124100	-0.153559
Sobic.007G124200	-0.27676
Sobic.007G125500	-0.145278
Sobic.007G127600	0.209495
Sobic.007G136900	0.222942
Sobic.007G137700	0.0460692
Sobic.007G142200	-0.233786
Sobic.007G146200	-0.674069
Sobic.007G148300	0.196237
Sobic.007G148800	-0.339437
Sobic.007G154800	-0.127426
Sobic.007G159450	0.477951
Sobic.007G160700	0.253839
Sobic.007G165500	0.284103
Sobic.007G166200	0.208441
Sobic.007G166300	0.223364
Sobic.007G167200	0.189056
Sobic.007G170800	0.869861
Sobic.007G172100	0.0790895
Sobic.007G177300	-0.148916
Sobic.007G178500	0.33939
Sobic.007G180000	-0.0946812
Sobic.007G180450	0.093499
Sobic.007G188701	-0.415124
Sobic.007G190200	0.408726
Sobic.007G191900	0.166307
Sobic.007G194000	0.168645
Sobic.007G195300	0.274426
Sobic.007G197600	-0.139792
Sobic.007G204100	-0.814567
Sobic.007G206200	0.179462
Sobic.007G211000	-0.0741596
Sobic.007G211400	-0.251366
Sobic.007G213300	0.346996
Sobic.007G213400	-0.426879
Sobic.007G223300	-0.16306
Sobic.007G223500	0.271544
Sobic.007G227600	0.285959
Sobic.007G227700	0.0899552
Sobic.008G003200	0.655552
Sobic.008G006300	-0.0593778
Sobic.008G010600	-0.0213439
Sobic.008G010800	0.0992522
Sobic.008G012400	0.226024
Sobic.008G019400	-0.226466
Sobic.008G021300	0.197931
Sobic.008G021900	0.07862
Sobic.008G030700	0.143799
Sobic.008G030900	-0.172976
Sobic.008G034700	0.0208542
Sobic.008G036000	-0.613763
Sobic.008G039800	-0.0790709
Sobic.008G041100	-0.661799
Sobic.008G049200	0.187422
Sobic.008G051900	0.00779898
Sobic.008G052200	0.142433
Sobic.008G053200	0.159206
Sobic.008G055100	-0.101658
Sobic.008G055200	-0.173614
Sobic.008G059000	-0.00817211
Sobic.008G062500	0.102723
Sobic.008G062900	0.0248494
Sobic.008G063100	0.238658
Sobic.008G063500	0.225186
Sobic.008G063600	-0.148147
Sobic.008G066100	0.17779
Sobic.008G066700	0.468855
Sobic.008G073900	0.385567
Sobic.008G074000	0.476977
Sobic.008G077600	-0.0796232
Sobic.008G078400	0.114989
Sobic.008G079800	-0.287952
Sobic.008G080400	0.227892
Sobic.008G080900	-0.249313
Sobic.008G081900	0.175569
Sobic.008G094000	0.445594
Sobic.008G094900	-0.359834
Sobic.008G095200	0.579508
Sobic.008G098300	-0.00192382
Sobic.008G101400	0.163771
Sobic.008G102000	0.205051
Sobic.008G103700	0.0864322
Sobic.008G111500	0.023786
Sobic.008G118700	-0.74795
Sobic.008G123600	0.129968
Sobic.008G124000	0.216017
Sobic.008G134800	0.238631
Sobic.008G136000	-0.11938
Sobic.008G140400	-0.177806
Sobic.008G141700	0.142684
Sobic.008G142400	0.381362
Sobic.008G148400	0.63832
Sobic.008G152600	0.149337
Sobic.008G156900	-0.0876971
Sobic.008G164900	0.861881
Sobic.008G166050	0.518844
Sobic.008G174800	0.210763
Sobic.008G174900	0.190765
Sobic.008G177200	0.0835681
Sobic.008G177800	-0.801086
Sobic.008G177850	0.272651
Sobic.008G180800	-0.522603
Sobic.008G183500	0.460787
Sobic.008G185900	0.135997
Sobic.008G189100	0.123446
Sobic.008G189500	0.315223
Sobic.008G190500	-0.0963813
Sobic.008G191500	-0.10861
Sobic.008G193300	0.105647
Sobic.009G001300	0.108872
Sobic.009G001800	0.360252
Sobic.009G003000	0.153148
Sobic.009G004500	0.24144
Sobic.009G006300	0.488734
Sobic.009G009500	0.368247
Sobic.009G016000	0.0582021
Sobic.009G021700	-0.33607
Sobic.009G027800	0.645188
Sobic.009G028400	0.200409
Sobic.009G029600	0.134822
Sobic.009G030100	0.0855065
Sobic.009G031400	0.133607
Sobic.009G032600	0.121354
Sobic.009G033200	0.115552
Sobic.009G034300	0.150509
Sobic.009G034700	0.201875
Sobic.009G050400	-0.187261
Sobic.009G054000	-0.144915
Sobic.009G055100	-0.181404
Sobic.009G055600	-0.0521741
Sobic.009G056700	0.258826
Sobic.009G058800	-0.313968
Sobic.009G059100	0.144834
Sobic.009G062400	0.232313
Sobic.009G063301	0.114524
Sobic.009G064766	0.358637
Sobic.009G069300	-0.0782061
Sobic.009G070400	-0.142985
Sobic.009G070800	0.290923
Sobic.009G072100	-0.126636
Sobic.009G072800	-0.174694
Sobic.009G073000	0.0832238
Sobic.009G075900	0.21679
Sobic.009G079100	0.0869254
Sobic.009G082600	-0.0836304
Sobic.009G085500	0.0748614
Sobic.009G088900	0.738076
Sobic.009G091850	0.291552
Sobic.009G101400	0.217075
Sobic.009G104800	0.227789
Sobic.009G112500	0.0546914
Sobic.009G119501	0.111673
Sobic.009G122000	0.192487
Sobic.009G122300	0.567508
Sobic.009G123000	-0.261455
Sobic.009G130300	-0.114797
Sobic.009G130700	0.182919
Sobic.009G130900	0.0878414
Sobic.009G132900	0.274595
Sobic.009G134450	-0.314197
Sobic.009G137100	-0.107008
Sobic.009G138900	0.201795
Sobic.009G140600	0.0972537
Sobic.009G143100	0.23496
Sobic.009G143300	0.151215
Sobic.009G146400	0.571248
Sobic.009G153800	0.15437
Sobic.009G155300	-0.193923
Sobic.009G156900	0.11548
Sobic.009G157100	-0.257965
Sobic.009G159600	-0.532155
Sobic.009G161500	0.180593
Sobic.009G162000	0.741981
Sobic.009G162500	0.180485
Sobic.009G163900	-0.793896
Sobic.009G165000	-0.201163
Sobic.009G171300	0.137318
Sobic.009G173300	-0.214102
Sobic.009G176400	-0.800951
Sobic.009G177800	-0.15511
Sobic.009G183700	0.234967
Sobic.009G187400	-0.273387
Sobic.009G188000	-0.145627
Sobic.009G192100	-0.126755
Sobic.009G196800	0.199169
Sobic.009G199601	0.126329
Sobic.009G201500	-0.866036
Sobic.009G203200	-0.0938313
Sobic.009G204100	-0.160108
Sobic.009G205300	-0.134758
Sobic.009G207100	0.117726
Sobic.009G215600	-0.339029
Sobic.009G218900	0.114697
Sobic.009G221900	-0.128797
Sobic.009G222000	-0.445482
Sobic.009G225600	-0.12796
Sobic.009G226900	0.107853
Sobic.009G229700	0.235827
Sobic.009G231400	-0.554224
Sobic.009G232200	0.105039
Sobic.009G237600	-0.253664
Sobic.009G237700	-0.0793787
Sobic.009G242501	-0.243203
Sobic.009G242800	-0.14886
Sobic.009G243200	-0.307927
Sobic.009G246200	-0.502414
Sobic.009G247900	-0.195351
Sobic.009G249100	-0.0819393
Sobic.009G250100	-0.224688
Sobic.009G250400	-0.527126
Sobic.009G251100	-0.316782
Sobic.009G251500	-0.104188
Sobic.009G253000	0.399194
Sobic.009G255500	-0.563327
Sobic.009G259200	-0.104225
Sobic.010G000500	0.263812
Sobic.010G000600	0.126558
Sobic.010G004300	-0.135559
Sobic.010G005000	-0.132622
Sobic.010G005500	0.223163
Sobic.010G006700	-0.39605
Sobic.010G007300	-0.205291
Sobic.010G007700	-0.273823
Sobic.010G008000	-0.270413
Sobic.010G015500	0.751423
Sobic.010G015800	0.216734
Sobic.010G016300	0.135368
Sobic.010G018100	0.667123
Sobic.010G021100	-0.248601
Sobic.010G022100	0.149229
Sobic.010G023200	-0.0885083
Sobic.010G023300	-0.19283
Sobic.010G029300	0.519872
Sobic.010G031300	0.549204
Sobic.010G037600	-0.162427
Sobic.010G042400	0.241722
Sobic.010G046700	0.245445
Sobic.010G050900	0.247206
Sobic.010G051100	-0.129439
Sobic.010G060600	0.158791
Sobic.010G060701	0.204897
Sobic.010G071700	-0.112126
Sobic.010G072700	-0.599089
Sobic.010G072900	0.184961
Sobic.010G074100	0.137159
Sobic.010G076800	0.19241
Sobic.010G079700	0.305276
Sobic.010G082800	0.353716
Sobic.010G083400	0.0317809
Sobic.010G085800	-0.0275558
Sobic.010G087400	-0.165646
Sobic.010G088700	-0.21542
Sobic.010G088950	-0.705126
Sobic.010G098600	-0.183783
Sobic.010G102800	-0.760557
Sobic.010G103500	-0.0840322
Sobic.010G107200	-0.172673
Sobic.010G108900	0.125154
Sobic.010G109500	0.197574
Sobic.010G113100	0.6472
Sobic.010G116400	0.0961777
Sobic.010G120800	-0.087097
Sobic.010G125500	-0.169761
Sobic.010G125833	0.318783
Sobic.010G126100	0.403721
Sobic.010G143500	0.138278
Sobic.010G153900	0.200644
Sobic.010G160700	0.303492
Sobic.010G161600	0.206909
Sobic.010G164400	-0.262005
Sobic.010G164900	-0.0672186
Sobic.010G166700	0.250209
Sobic.010G168800	0.739836
Sobic.010G176900	0.249653
Sobic.010G179800	0.231037
Sobic.010G181500	-0.145605
Sobic.010G184600	0.100772
Sobic.010G185800	-0.193351
Sobic.010G186100	-0.176296
Sobic.010G186200	-0.308416
Sobic.010G188300	0.15644
Sobic.010G189300	0.17259
Sobic.010G189700	0.314449
Sobic.010G190700	-0.156552
Sobic.010G199900	0.20866
Sobic.010G201600	0.248895
Sobic.010G201700	0.191481
Sobic.010G202100	-0.10588
Sobic.010G202300	0.18086
Sobic.010G204700	-0.173198
Sobic.010G205500	0.16073
Sobic.010G208400	0.33005
Sobic.010G212600	-0.336007
Sobic.010G214600	-0.109996
Sobic.010G217532	-0.626142
Sobic.010G218600	0.100654
Sobic.010G219500	0.217838
Sobic.010G219800	0.123388
Sobic.010G220200	-0.118821
Sobic.010G228100	0.111925
Sobic.010G228500	-0.0315911
Sobic.010G231100	0.362326
Sobic.010G231500	0.224871
Sobic.010G233200	-0.554496
Sobic.010G235000	-0.085028
Sobic.010G236100	-0.102759
Sobic.010G236300	0.0982351
Sobic.010G241000	0.175087
Sobic.010G243000	0.460262
Sobic.010G244600	0.179147
Sobic.010G245200	0.209738
Sobic.010G246400	-0.302632
Sobic.010G248700	0.163916
Sobic.010G249600	0.122757
Sobic.010G250900	0.0890028
Sobic.010G251100	-0.101932
Sobic.010G255600	0.156648
Sobic.010G256100	-0.478831
Sobic.010G256700	0.138864
Sobic.010G258300	0.136846
Sobic.010G262200	-0.462474
Sobic.010G265600	-0.776991
Sobic.010G266300	-0.100168
Sobic.010G267600	-0.106964
Sobic.010G275700	-0.449225
Sobic.010G277800	0.13809

## Sheet: sorghum_phloem
Gene Name	log2 fold change
Sobic.001G000800	0.0591621
Sobic.001G001400	-0.0738107
Sobic.001G004300	-0.167246
Sobic.001G004400	0.018816
Sobic.001G004500	0.349261
Sobic.001G005000	-0.20945
Sobic.001G005200	0.243755
Sobic.001G006000	0.173036
Sobic.001G007000	-0.043914
Sobic.001G008900	-0.0936756
Sobic.001G009600	0.0787715
Sobic.001G011600	0.167698
Sobic.001G011700	0.19478
Sobic.001G012300	0.0166544
Sobic.001G012400	-0.0168616
Sobic.001G012500	0.047618
Sobic.001G014800	-0.0925403
Sobic.001G016900	0.0316101
Sobic.001G017000	0.0783418
Sobic.001G018000	0.189397
Sobic.001G018900	-0.0971071
Sobic.001G021300	-0.0406757
Sobic.001G022400	-0.206562
Sobic.001G022800	-0.277489
Sobic.001G022900	-0.0079118
Sobic.001G026900	-0.0781489
Sobic.001G027300	0.180754
Sobic.001G028800	-0.945303
Sobic.001G029100	0.137118
Sobic.001G029600	0.229349
Sobic.001G030500	-0.0761871
Sobic.001G032900	-0.819325
Sobic.001G034100	-0.290892
Sobic.001G034700	-0.0142834
Sobic.001G035600	0.25156
Sobic.001G035800	-0.0101451
Sobic.001G038000	-0.0256039
Sobic.001G038500	0.00164556
Sobic.001G039500	0.14124
Sobic.001G040000	0.0918609
Sobic.001G040200	-0.147003
Sobic.001G043000	-0.375345
Sobic.001G043100	0.0657615
Sobic.001G044800	0.428751
Sobic.001G045600	-0.0545337
Sobic.001G046000	-0.541316
Sobic.001G046900	0.266831
Sobic.001G048766	0.111784
Sobic.001G048900	-0.473648
Sobic.001G050300	-0.0871206
Sobic.001G050500	-0.351958
Sobic.001G051800	-0.319977
Sobic.001G052000	0.118298
Sobic.001G054100	0.109911
Sobic.001G054900	-0.0881703
Sobic.001G055900	-0.374277
Sobic.001G056100	-0.131767
Sobic.001G058000	-0.12761
Sobic.001G061600	0.0836635
Sobic.001G061900	-0.429191
Sobic.001G064200	-0.116953
Sobic.001G064500	-0.309689
Sobic.001G064900	-0.310397
Sobic.001G065000	-0.0717926
Sobic.001G065600	0.0972347
Sobic.001G065800	-0.101885
Sobic.001G066500	-0.0168434
Sobic.001G066700	-0.149561
Sobic.001G067200	-0.0251245
Sobic.001G067601	-0.153986
Sobic.001G067700	0.0517952
Sobic.001G067900	-0.0977487
Sobic.001G069200	-0.177103
Sobic.001G069400	-0.158005
Sobic.001G069800	-0.110342
Sobic.001G069900	-0.155508
Sobic.001G070000	-0.00913
Sobic.001G070500	0.203359
Sobic.001G072600	0.0963644
Sobic.001G072700	0.123931
Sobic.001G073300	0.32997
Sobic.001G073500	0.102311
Sobic.001G073900	0.112434
Sobic.001G074400	-0.241468
Sobic.001G075000	-0.235052
Sobic.001G075600	-0.109682
Sobic.001G076200	0.138883
Sobic.001G076500	0.102224
Sobic.001G076800	-0.266507
Sobic.001G077000	-0.0375609
Sobic.001G077400	-0.27953
Sobic.001G078000	0.235821
Sobic.001G078400	0.103948
Sobic.001G078500	-0.103175
Sobic.001G079500	-0.198179
Sobic.001G080100	-0.372873
Sobic.001G080200	-0.176139
Sobic.001G081100	-0.134779
Sobic.001G081800	-0.435402
Sobic.001G083100	0.0910924
Sobic.001G083900	0.178997
Sobic.001G084100	-0.14594
Sobic.001G084600	0.153224
Sobic.001G084900	-0.0026687
Sobic.001G085500	-0.0707574
Sobic.001G085700	-0.0708747
Sobic.001G086300	-0.117889
Sobic.001G087700	0.0862243
Sobic.001G087900	0.0971565
Sobic.001G088200	-0.149559
Sobic.001G088700	0.131612
Sobic.001G089000	0.263406
Sobic.001G089100	0.177614
Sobic.001G090200	0.209663
Sobic.001G091100	-0.052774
Sobic.001G091801	-0.0356841
Sobic.001G092000	0.133316
Sobic.001G092600	-0.965602
Sobic.001G093300	-0.0240908
Sobic.001G093500	0.205415
Sobic.001G094800	-0.235517
Sobic.001G096400	-0.212088
Sobic.001G097500	-0.0910585
Sobic.001G098600	0.103184
Sobic.001G098700	-0.238409
Sobic.001G098800	-0.0281568
Sobic.001G099000	0.106961
Sobic.001G100000	0.215693
Sobic.001G101500	-0.253612
Sobic.001G104900	-0.864139
Sobic.001G106600	0.14066
Sobic.001G106900	0.177204
Sobic.001G107400	-0.106298
Sobic.001G109300	-0.0698292
Sobic.001G111000	-0.12137
Sobic.001G111366	-0.21686
Sobic.001G111500	-0.189287
Sobic.001G111700	-0.0719545
Sobic.001G112600	-0.127936
Sobic.001G113200	0.0033304
Sobic.001G113800	-0.138208
Sobic.001G117800	-0.0900231
Sobic.001G118100	-0.139338
Sobic.001G118200	-0.082415
Sobic.001G118300	-0.301523
Sobic.001G118400	0.149482
Sobic.001G119000	-0.295096
Sobic.001G119400	-0.145772
Sobic.001G120000	0.256271
Sobic.001G120100	-0.0605661
Sobic.001G120400	-0.214461
Sobic.001G120900	-0.10862
Sobic.001G122400	0.112364
Sobic.001G123300	-0.489452
Sobic.001G124100	0.0178765
Sobic.001G124400	-0.197265
Sobic.001G124600	-0.0646803
Sobic.001G125100	-0.822377
Sobic.001G125200	-0.03964
Sobic.001G125900	0.0798724
Sobic.001G126100	-0.0378446
Sobic.001G128600	0.232646
Sobic.001G130000	0.145667
Sobic.001G130400	0.00055806
Sobic.001G132400	-0.0614699
Sobic.001G133900	-0.0649952
Sobic.001G134300	0.0201929
Sobic.001G134400	-0.021263
Sobic.001G134500	-0.158112
Sobic.001G134800	0.243245
Sobic.001G136500	-0.0654273
Sobic.001G137000	-0.045251
Sobic.001G137300	-0.0279762
Sobic.001G138000	0.671852
Sobic.001G138800	-0.333939
Sobic.001G139100	-0.287824
Sobic.001G141300	0.246329
Sobic.001G141600	0.173736
Sobic.001G144700	0.629709
Sobic.001G145900	-0.17063
Sobic.001G146000	-0.122942
Sobic.001G148600	-0.159817
Sobic.001G148900	-0.0824985
Sobic.001G149500	0.00729173
Sobic.001G151400	0.186953
Sobic.001G153200	-0.145895
Sobic.001G154100	-0.0935193
Sobic.001G154400	-0.103733
Sobic.001G156300	-0.0866055
Sobic.001G156500	-0.346102
Sobic.001G157900	-0.462306
Sobic.001G158200	-0.884432
Sobic.001G158900	0.0212659
Sobic.001G159300	-0.0831361
Sobic.001G160200	0.166366
Sobic.001G161300	0.182554
Sobic.001G161500	-0.463571
Sobic.001G161700	-0.0974903
Sobic.001G162200	0.0796062
Sobic.001G162300	0.00359111
Sobic.001G167900	0.157318
Sobic.001G168250	0.141227
Sobic.001G170100	-0.0644384
Sobic.001G170700	-0.178059
Sobic.001G172200	-0.0573064
Sobic.001G173300	-0.129055
Sobic.001G173500	-0.0583672
Sobic.001G173900	0.152922
Sobic.001G175700	0.110664
Sobic.001G176000	0.51423
Sobic.001G177000	0.07474
Sobic.001G177500	-0.122223
Sobic.001G178000	0.398747
Sobic.001G178200	0.326397
Sobic.001G179100	0.202522
Sobic.001G185500	0.0479931
Sobic.001G185600	0.13377
Sobic.001G186200	0.19013
Sobic.001G187700	-0.12625
Sobic.001G188700	-0.0674858
Sobic.001G189000	-0.142571
Sobic.001G189900	-0.151976
Sobic.001G190500	-0.0940171
Sobic.001G190900	-0.171494
Sobic.001G191000	0.0813933
Sobic.001G191700	0.0231491
Sobic.001G192800	-0.0528614
Sobic.001G193500	-0.11835
Sobic.001G194200	0.00763487
Sobic.001G195000	-0.0385658
Sobic.001G195600	-0.059777
Sobic.001G195800	-0.21527
Sobic.001G196100	-0.127851
Sobic.001G196200	0.126161
Sobic.001G197400	-0.19377
Sobic.001G198700	0.253173
Sobic.001G198800	0.513109
Sobic.001G200500	0.181405
Sobic.001G201800	0.265808
Sobic.001G202400	0.104397
Sobic.001G203000	0.194044
Sobic.001G203200	-0.197683
Sobic.001G206200	0.133931
Sobic.001G206400	-0.230484
Sobic.001G207600	-0.310217
Sobic.001G208100	-0.129476
Sobic.001G208401	0.122133
Sobic.001G209800	-0.241012
Sobic.001G212300	-0.0776136
Sobic.001G214800	-0.001554
Sobic.001G215500	-0.0185917
Sobic.001G216100	0.0740655
Sobic.001G216800	-0.185679
Sobic.001G217400	-0.0438116
Sobic.001G217700	-0.0501195
Sobic.001G218800	-0.125217
Sobic.001G219600	0.0170338
Sobic.001G222500	0.00062042
Sobic.001G222600	0.0884942
Sobic.001G224400	-0.0466369
Sobic.001G227800	-0.141786
Sobic.001G228200	-0.133958
Sobic.001G228300	0.0642233
Sobic.001G230000	-0.0059353
Sobic.001G230700	-0.0774548
Sobic.001G233400	0.187907
Sobic.001G233700	0.0347188
Sobic.001G237600	-0.0406735
Sobic.001G239500	-0.171466
Sobic.001G240000	0.0895704
Sobic.001G241100	-0.0402493
Sobic.001G247200	-0.100977
Sobic.001G247400	0.139506
Sobic.001G247700	-0.173694
Sobic.001G247900	-0.364135
Sobic.001G250100	-0.422497
Sobic.001G251700	-0.0734156
Sobic.001G251750	-0.263927
Sobic.001G252000	0.125144
Sobic.001G252800	-0.106672
Sobic.001G258900	-0.074542
Sobic.001G261200	0.0128241
Sobic.001G261492	-0.0610078
Sobic.001G261541	-0.114679
Sobic.001G261549	-0.0606012
Sobic.001G261573	0.0336216
Sobic.001G261900	0.0180173
Sobic.001G263200	-0.0642733
Sobic.001G264300	-0.0512428
Sobic.001G264400	-0.236511
Sobic.001G266200	-0.153244
Sobic.001G266300	-0.290639
Sobic.001G266400	-0.28917
Sobic.001G267800	-0.115382
Sobic.001G269000	0.742621
Sobic.001G273700	-0.0136565
Sobic.001G275800	-0.158014
Sobic.001G276100	0.807558
Sobic.001G276200	-0.0021471
Sobic.001G277000	0.198452
Sobic.001G279900	0.125125
Sobic.001G280300	-0.167334
Sobic.001G280400	0.0191106
Sobic.001G280900	0.0425169
Sobic.001G282900	-0.136806
Sobic.001G283100	0.194591
Sobic.001G285200	-0.0463811
Sobic.001G286000	-0.464872
Sobic.001G288100	0.110165
Sobic.001G290200	-0.140616
Sobic.001G292000	-0.0899247
Sobic.001G293600	-0.169936
Sobic.001G293800	0.0963546
Sobic.001G295100	0.0247389
Sobic.001G295200	-0.0670264
Sobic.001G295300	-0.0121636
Sobic.001G295600	-0.115343
Sobic.001G296300	-0.0684025
Sobic.001G296500	-0.0079735
Sobic.001G297000	-0.180892
Sobic.001G298700	-0.0803668
Sobic.001G299600	-0.119582
Sobic.001G299900	0.10778
Sobic.001G300201	0.231619
Sobic.001G300400	-0.289895
Sobic.001G300500	-1.07532
Sobic.001G300800	0.29733
Sobic.001G301700	-0.0844814
Sobic.001G303200	-0.0261712
Sobic.001G304100	-0.606732
Sobic.001G304201	-0.935699
Sobic.001G305500	-0.054581
Sobic.001G305600	-0.115246
Sobic.001G308300	-0.172314
Sobic.001G308700	-0.217395
Sobic.001G308900	-0.184987
Sobic.001G309300	0.144898
Sobic.001G309600	-0.56298
Sobic.001G309800	-0.0166109
Sobic.001G310300	-0.208344
Sobic.001G314000	-0.205857
Sobic.001G314200	0.140599
Sobic.001G314300	-0.430073
Sobic.001G316100	0.367272
Sobic.001G317400	0.216785
Sobic.001G318100	-0.0800477
Sobic.001G321500	-0.0994591
Sobic.001G321800	-0.445471
Sobic.001G323801	0.15746
Sobic.001G324800	-0.0580916
Sobic.001G326100	-0.0294251
Sobic.001G327800	0.109821
Sobic.001G329100	-0.0620196
Sobic.001G329300	0.0325193
Sobic.001G329400	0.195631
Sobic.001G333000	0.161349
Sobic.001G334501	-0.386916
Sobic.001G334900	0.102343
Sobic.001G335800	-0.385099
Sobic.001G335900	-0.097399
Sobic.001G338600	-0.813707
Sobic.001G338700	-0.0147434
Sobic.001G339100	0.144577
Sobic.001G339400	-0.133501
Sobic.001G341100	-0.0832836
Sobic.001G341800	0.109465
Sobic.001G344000	-0.0865753
Sobic.001G344700	0.0597541
Sobic.001G344800	-0.0670258
Sobic.001G345900	0.418474
Sobic.001G351000	-0.175134
Sobic.001G351700	0.124994
Sobic.001G352400	-0.166331
Sobic.001G353200	0.00934272
Sobic.001G355000	-0.717994
Sobic.001G357800	0.520072
Sobic.001G358300	0.0182558
Sobic.001G359200	0.446493
Sobic.001G361800	-0.0675914
Sobic.001G361900	-0.118392
Sobic.001G362601	0.0721337
Sobic.001G366500	-0.189722
Sobic.001G366700	-0.938977
Sobic.001G367100	-0.0900381
Sobic.001G368500	0.0971729
Sobic.001G369000	-0.0858365
Sobic.001G372200	-0.131821
Sobic.001G373700	0.153691
Sobic.001G374100	-0.0718005
Sobic.001G375700	-0.0100223
Sobic.001G375900	-0.0921175
Sobic.001G377000	-0.107013
Sobic.001G378550	0.154683
Sobic.001G379900	-0.123003
Sobic.001G382100	0.139387
Sobic.001G382400	-0.0727667
Sobic.001G382800	0.097032
Sobic.001G383300	0.00085262
Sobic.001G384000	-0.115003
Sobic.001G384500	-0.213713
Sobic.001G384600	-0.184494
Sobic.001G384800	0.152711
Sobic.001G385400	-0.109896
Sobic.001G387300	-0.380385
Sobic.001G387600	-0.0580978
Sobic.001G390200	-0.138544
Sobic.001G390300	-0.126482
Sobic.001G391300	-0.148598
Sobic.001G392400	0.437636
Sobic.001G392800	-0.0335228
Sobic.001G393500	-0.0497534
Sobic.001G396000	0.0205921
Sobic.001G396300	-0.229234
Sobic.001G397700	-0.150763
Sobic.001G398300	-0.180276
Sobic.001G399700	-0.237551
Sobic.001G399900	-0.452409
Sobic.001G400300	0.419122
Sobic.001G401600	-0.190526
Sobic.001G403300	-0.172813
Sobic.001G405500	-0.471716
Sobic.001G405800	-0.138111
Sobic.001G405900	-0.0907028
Sobic.001G406000	-0.341262
Sobic.001G406800	-0.474011
Sobic.001G407900	0.123615
Sobic.001G409400	-0.286157
Sobic.001G409700	-0.169015
Sobic.001G409900	-0.0807598
Sobic.001G411400	0.233696
Sobic.001G413600	-0.0191321
Sobic.001G414200	-0.338959
Sobic.001G415400	0.199484
Sobic.001G417200	0.192286
Sobic.001G418100	-0.137362
Sobic.001G420100	-0.659451
Sobic.001G420500	-0.099537
Sobic.001G420700	-0.0563982
Sobic.001G421900	-0.165042
Sobic.001G423000	0.108349
Sobic.001G423700	-0.0349465
Sobic.001G425400	0.220359
Sobic.001G425600	-1.02608
Sobic.001G426000	-0.435605
Sobic.001G426400	0.96494
Sobic.001G426800	-0.18748
Sobic.001G428200	0.0326185
Sobic.001G429600	0.0337198
Sobic.001G429700	0.438994
Sobic.001G429900	0.141381
Sobic.001G432800	0.0867213
Sobic.001G433600	-0.0992299
Sobic.001G434100	-0.121711
Sobic.001G434300	0.0604332
Sobic.001G435000	-0.190735
Sobic.001G435500	0.265409
Sobic.001G435600	0.286676
Sobic.001G435800	0.115777
Sobic.001G436000	0.0331191
Sobic.001G437400	-0.058528
Sobic.001G437801	0.200327
Sobic.001G438100	0.151622
Sobic.001G438500	-0.290259
Sobic.001G439200	0.121179
Sobic.001G439500	0.12054
Sobic.001G440600	-0.130442
Sobic.001G441000	-0.0632002
Sobic.001G441800	-0.0675496
Sobic.001G442200	-0.181636
Sobic.001G442900	-0.420134
Sobic.001G443200	-0.0949989
Sobic.001G443900	0.132066
Sobic.001G447000	0.0980418
Sobic.001G447600	-0.0779993
Sobic.001G448300	0.0210409
Sobic.001G448400	0.140746
Sobic.001G449500	-0.195366
Sobic.001G449700	-0.100879
Sobic.001G449900	-0.103719
Sobic.001G450600	0.143183
Sobic.001G451800	-0.0798046
Sobic.001G452200	-0.0343421
Sobic.001G453200	0.22326
Sobic.001G453700	0.202516
Sobic.001G454000	-0.822288
Sobic.001G455500	-0.0464613
Sobic.001G456900	0.0267197
Sobic.001G458200	-0.0839741
Sobic.001G459800	-0.172803
Sobic.001G460000	0.103058
Sobic.001G460700	0.113323
Sobic.001G460900	0.111049
Sobic.001G461000	-0.039128
Sobic.001G462100	-0.0470595
Sobic.001G463200	0.520341
Sobic.001G463400	0.1649
Sobic.001G464600	-0.295981
Sobic.001G468700	0.0784335
Sobic.001G469600	0.579718
Sobic.001G470400	-0.13428
Sobic.001G470600	-0.345527
Sobic.001G470900	0.15982
Sobic.001G471200	-0.245946
Sobic.001G471800	-0.179604
Sobic.001G472000	1.17167
Sobic.001G472800	-0.324234
Sobic.001G473200	-0.041999
Sobic.001G473900	-0.940378
Sobic.001G475100	-2.25e-05
Sobic.001G475200	-0.0472402
Sobic.001G475400	-0.505621
Sobic.001G475500	-0.112299
Sobic.001G475600	0.125854
Sobic.001G475800	-0.134663
Sobic.001G475900	-0.298749
Sobic.001G476700	0.18731
Sobic.001G477300	-0.0476455
Sobic.001G477400	-0.309315
Sobic.001G478100	-0.0409287
Sobic.001G478400	-0.133862
Sobic.001G481700	-0.0268823
Sobic.001G482300	-0.0878733
Sobic.001G482600	-0.0154001
Sobic.001G482700	-0.0677108
Sobic.001G482800	-0.383953
Sobic.001G483100	-0.0127637
Sobic.001G484300	0.115012
Sobic.001G484900	0.0905611
Sobic.001G486100	-0.147417
Sobic.001G488000	-1.06933
Sobic.001G488200	0.16715
Sobic.001G488900	-0.246177
Sobic.001G489000	-0.204171
Sobic.001G489500	-0.351548
Sobic.001G489600	-0.0861452
Sobic.001G491000	0.171357
Sobic.001G492300	-0.104688
Sobic.001G495300	0.0802184
Sobic.001G495500	-0.902393
Sobic.001G496200	-0.74848
Sobic.001G496700	-0.204754
Sobic.001G498300	0.203051
Sobic.001G498500	-0.0860775
Sobic.001G500300	-0.0306708
Sobic.001G500800	0.289845
Sobic.001G501600	-0.19558
Sobic.001G502900	-0.129289
Sobic.001G504900	-0.0398322
Sobic.001G505000	-0.0096418
Sobic.001G505100	-0.0910188
Sobic.001G506300	-0.369325
Sobic.001G507300	-0.0567245
Sobic.001G508800	-0.160439
Sobic.001G509300	-0.0517884
Sobic.001G510300	-0.112701
Sobic.001G510600	-0.130574
Sobic.001G510700	-0.243742
Sobic.001G511000	-0.0696048
Sobic.001G512200	0.220042
Sobic.001G512500	0.150695
Sobic.001G514300	-0.427363
Sobic.001G515600	-0.133472
Sobic.001G516000	-0.152182
Sobic.001G517700	0.254144
Sobic.001G518500	-0.0918512
Sobic.001G518600	-0.0685028
Sobic.001G519800	0.264698
Sobic.001G520700	0.344319
Sobic.001G520800	0.500215
Sobic.001G521500	-0.144779
Sobic.001G523200	0.131042
Sobic.001G523300	0.0987066
Sobic.001G523866	-0.14168
Sobic.001G525000	-0.144966
Sobic.001G525400	-0.342706
Sobic.001G525900	0.321237
Sobic.001G526000	-0.414133
Sobic.001G527700	0.389858
Sobic.001G528100	-0.104493
Sobic.001G528300	-0.0388737
Sobic.001G528900	-0.177682
Sobic.001G530100	-0.130543
Sobic.001G531200	0.119076
Sobic.001G531500	0.119535
Sobic.001G531800	0.110464
Sobic.001G532200	-0.207664
Sobic.001G533000	-0.320395
Sobic.001G533200	-0.125809
Sobic.001G534300	-0.0799781
Sobic.001G534532	0.625575
Sobic.001G534800	-0.0579294
Sobic.001G535400	-0.192988
Sobic.001G536500	0.0192923
Sobic.001G536901	0.186119
Sobic.001G538866	-0.0654645
Sobic.001G540400	-0.0168317
Sobic.001G541300	0.107721
Sobic.001G541400	-0.264689
Sobic.001G542000	-0.474762
Sobic.001G542150	-0.0815946
Sobic.001G543400	-0.136662
Sobic.001G543500	0.255998
Sobic.001G544100	0.0048629
Sobic.002G000500	0.0532019
Sobic.002G000700	0.0979774
Sobic.002G001000	0.148189
Sobic.002G004000	0.199185
Sobic.002G005300	-0.0553286
Sobic.002G005600	0.0104723
Sobic.002G006600	0.224483
Sobic.002G007200	-0.142009
Sobic.002G008100	-0.0096449
Sobic.002G009500	-0.323277
Sobic.002G013800	0.0348289
Sobic.002G014400	-0.109668
Sobic.002G016300	0.200786
Sobic.002G019900	1.15347
Sobic.002G020000	1.33515
Sobic.002G020900	-0.335812
Sobic.002G026200	-0.12005
Sobic.002G028400	0.170007
Sobic.002G028500	0.518448
Sobic.002G029800	-0.091929
Sobic.002G030200	0.219525
Sobic.002G030500	0.154029
Sobic.002G030650	0.697604
Sobic.002G032800	-0.320465
Sobic.002G032900	-0.17945
Sobic.002G033000	0.216947
Sobic.002G033400	0.0800018
Sobic.002G033700	0.0998159
Sobic.002G033800	0.144744
Sobic.002G033900	0.243587
Sobic.002G034500	0.0317503
Sobic.002G034700	-0.480743
Sobic.002G036000	0.307693
Sobic.002G037600	-0.241451
Sobic.002G037800	-0.225161
Sobic.002G038300	0.121867
Sobic.002G039000	0.0304844
Sobic.002G039200	-0.156249
Sobic.002G040100	0.521601
Sobic.002G041000	-0.306442
Sobic.002G041533	0.00047525
Sobic.002G043300	-0.100361
Sobic.002G043400	-0.165536
Sobic.002G043600	0.0942086
Sobic.002G043700	-0.659511
Sobic.002G043900	-0.112284
Sobic.002G044500	0.102376
Sobic.002G046800	-0.0751998
Sobic.002G047600	-0.0923718
Sobic.002G047700	-0.0751607
Sobic.002G049200	0.0688371
Sobic.002G049600	-0.130575
Sobic.002G050400	-0.0849923
Sobic.002G051000	0.439008
Sobic.002G051100	0.151863
Sobic.002G051300	-0.450939
Sobic.002G052000	-0.244437
Sobic.002G053900	-0.146863
Sobic.002G054400	-0.362868
Sobic.002G055700	0.144375
Sobic.002G055900	-0.0963855
Sobic.002G056200	-0.0799342
Sobic.002G056600	-0.0655504
Sobic.002G057600	0.0986267
Sobic.002G061900	0.432264
Sobic.002G062000	0.36962
Sobic.002G064400	0.11305
Sobic.002G065000	0.177472
Sobic.002G067100	-0.0849358
Sobic.002G068500	-0.0696786
Sobic.002G070200	0.151917
Sobic.002G070600	-0.0781035
Sobic.002G072200	0.265754
Sobic.002G072300	0.0946166
Sobic.002G073700	-0.115174
Sobic.002G074200	-0.355855
Sobic.002G075500	0.0342263
Sobic.002G075800	0.163371
Sobic.002G076400	-0.0047994
Sobic.002G080100	-0.0257392
Sobic.002G085900	-0.267481
Sobic.002G086800	0.071218
Sobic.002G091000	-0.490963
Sobic.002G092200	-0.146535
Sobic.002G093000	-0.148479
Sobic.002G093600	-0.886366
Sobic.002G093700	-0.839977
Sobic.002G094800	0.361811
Sobic.002G097000	-0.801975
Sobic.002G109000	0.0666391
Sobic.002G109100	-0.23222
Sobic.002G111000	0.0231836
Sobic.002G112400	0.25993
Sobic.002G112700	0.017334
Sobic.002G113500	-0.165397
Sobic.002G114700	0.319674
Sobic.002G116000	-0.419896
Sobic.002G117200	-0.10997
Sobic.002G118200	0.088622
Sobic.002G118700	0.138509
Sobic.002G119500	0.216021
Sobic.002G120700	0.122986
Sobic.002G121300	0.210987
Sobic.002G122000	-0.111434
Sobic.002G124400	-0.0998522
Sobic.002G124500	-0.641768
Sobic.002G124700	-0.0929782
Sobic.002G126600	-0.199252
Sobic.002G127550	0.0287888
Sobic.002G128800	0.0146561
Sobic.002G131700	0.103307
Sobic.002G132400	0.250784
Sobic.002G133000	-0.126499
Sobic.002G133400	0.00299449
Sobic.002G133700	-0.146159
Sobic.002G134300	-0.295872
Sobic.002G136200	-0.0734301
Sobic.002G137800	-0.469572
Sobic.002G138700	-0.0234989
Sobic.002G139200	-0.27959
Sobic.002G141800	-0.553777
Sobic.002G143000	0.027487
Sobic.002G143200	-0.0562184
Sobic.002G143500	0.011148
Sobic.002G144275	0.00996581
Sobic.002G145300	0.0262629
Sobic.002G145500	-0.0301753
Sobic.002G147200	-0.0404212
Sobic.002G148166	0.0391287
Sobic.002G148400	0.0376618
Sobic.002G149500	-0.240697
Sobic.002G152600	-0.0059936
Sobic.002G152700	0.292571
Sobic.002G154400	-0.019366
Sobic.002G159900	-0.183126
Sobic.002G161900	0.0867682
Sobic.002G162800	0.40626
Sobic.002G163700	0.230979
Sobic.002G164300	0.00137916
Sobic.002G166400	0.00877472
Sobic.002G169633	-0.0298717
Sobic.002G171300	-0.0890372
Sobic.002G171600	-0.0676763
Sobic.002G172401	-0.380763
Sobic.002G172600	0.261863
Sobic.002G172700	0.0659715
Sobic.002G173100	0.0711784
Sobic.002G173800	0.0233804
Sobic.002G174000	0.466689
Sobic.002G176200	0.133332
Sobic.002G176500	0.140829
Sobic.002G177000	-0.0885633
Sobic.002G179150	-0.260772
Sobic.002G179700	-0.461331
Sobic.002G184400	-0.0877402
Sobic.002G186300	-0.0778243
Sobic.002G187500	-0.0343008
Sobic.002G187900	0.29206
Sobic.002G189000	-0.237367
Sobic.002G191800	-0.0091853
Sobic.002G193600	-0.117475
Sobic.002G194000	-0.229258
Sobic.002G195600	-0.346654
Sobic.002G195700	0.102142
Sobic.002G195900	-0.125306
Sobic.002G196900	-0.180328
Sobic.002G198000	0.194902
Sobic.002G198200	-0.0333591
Sobic.002G198300	0.0905121
Sobic.002G198600	0.19572
Sobic.002G199900	0.510643
Sobic.002G200900	0.0913458
Sobic.002G201100	-0.314475
Sobic.002G201500	-0.215523
Sobic.002G201900	-0.0585585
Sobic.002G202500	-0.144393
Sobic.002G203000	-0.838904
Sobic.002G203200	-0.0916961
Sobic.002G203900	0.506238
Sobic.002G205300	-0.23396
Sobic.002G205500	0.0583104
Sobic.002G206300	0.184076
Sobic.002G206700	-0.17662
Sobic.002G207000	-0.440967
Sobic.002G207200	-0.212626
Sobic.002G207300	0.188446
Sobic.002G207700	0.228248
Sobic.002G207900	0.579597
Sobic.002G213800	0.210291
Sobic.002G214600	0.0118114
Sobic.002G214800	0.151605
Sobic.002G215000	0.214028
Sobic.002G217200	0.345611
Sobic.002G218700	-0.169283
Sobic.002G221400	-0.346106
Sobic.002G221700	0.0515154
Sobic.002G221900	-0.454773
Sobic.002G225000	-0.0778404
Sobic.002G225200	-0.397981
Sobic.002G225300	-0.421678
Sobic.002G226400	0.0397907
Sobic.002G227300	0.464149
Sobic.002G227700	0.334659
Sobic.002G227900	-0.178173
Sobic.002G228000	-0.230561
Sobic.002G229800	-0.280146
Sobic.002G231600	-0.279234
Sobic.002G233800	-0.106
Sobic.002G236200	-0.0836437
Sobic.002G237000	-0.0746091
Sobic.002G237900	-0.24399
Sobic.002G238500	-0.172852
Sobic.002G239200	-0.0504473
Sobic.002G239601	-0.0167113
Sobic.002G242000	0.268655
Sobic.002G242600	0.177565
Sobic.002G243200	-0.120311
Sobic.002G243500	-0.194107
Sobic.002G244300	-0.0008379
Sobic.002G245100	-0.238205
Sobic.002G245800	-0.123163
Sobic.002G246700	-0.0648739
Sobic.002G246800	-0.209499
Sobic.002G248600	0.0944685
Sobic.002G248700	-0.23241
Sobic.002G248900	-0.110409
Sobic.002G249800	-0.138351
Sobic.002G250400	-0.188884
Sobic.002G250550	-0.0609674
Sobic.002G251900	-0.36103
Sobic.002G252000	0.00449353
Sobic.002G252200	-0.524648
Sobic.002G252400	0.0472187
Sobic.002G252800	0.0829711
Sobic.002G252900	-0.0969449
Sobic.002G253800	-0.166661
Sobic.002G254900	-0.103641
Sobic.002G257200	-0.0414905
Sobic.002G258100	-0.0485286
Sobic.002G258300	-0.373935
Sobic.002G259200	-0.0356971
Sobic.002G262400	-0.171977
Sobic.002G264500	-0.076801
Sobic.002G264800	0.279755
Sobic.002G265200	-0.219057
Sobic.002G266900	0.547265
Sobic.002G267900	0.11964
Sobic.002G268400	-0.0297928
Sobic.002G271200	0.19525
Sobic.002G271300	0.0464107
Sobic.002G271700	0.162845
Sobic.002G272700	-0.539169
Sobic.002G272900	-0.120618
Sobic.002G273300	-0.203527
Sobic.002G276700	-0.150861
Sobic.002G277100	0.12487
Sobic.002G277900	0.172332
Sobic.002G278500	0.0496839
Sobic.002G278800	0.897596
Sobic.002G279100	0.0873385
Sobic.002G279300	-0.0907103
Sobic.002G280200	-0.139226
Sobic.002G280400	-0.130674
Sobic.002G281000	0.96735
Sobic.002G281700	0.0324042
Sobic.002G282000	0.693528
Sobic.002G282500	-0.0966101
Sobic.002G283300	0.069387
Sobic.002G284000	-0.236239
Sobic.002G285300	-0.176223
Sobic.002G285450	-0.0609045
Sobic.002G286400	0.316606
Sobic.002G288300	0.352764
Sobic.002G291700	0.131477
Sobic.002G292200	-0.0144289
Sobic.002G293200	0.00151199
Sobic.002G294500	-0.066502
Sobic.002G296600	0.159728
Sobic.002G297300	0.261309
Sobic.002G297400	0.0629545
Sobic.002G297900	0.094651
Sobic.002G300400	-0.0050905
Sobic.002G300600	0.225264
Sobic.002G301000	0.0962847
Sobic.002G301400	0.0901548
Sobic.002G301800	-0.150294
Sobic.002G303300	0.127921
Sobic.002G303600	0.0202184
Sobic.002G303700	-0.288628
Sobic.002G304000	-0.102985
Sobic.002G305700	0.265538
Sobic.002G306800	0.00277073
Sobic.002G306900	0.105824
Sobic.002G308200	-0.243018
Sobic.002G309400	0.0193882
Sobic.002G311200	-0.186293
Sobic.002G311601	-0.108803
Sobic.002G313300	0.00239255
Sobic.002G313800	-0.0040098
Sobic.002G314800	-0.240558
Sobic.002G314900	-0.102699
Sobic.002G316700	0.234436
Sobic.002G316900	-0.671053
Sobic.002G319100	0.867829
Sobic.002G320700	0.122619
Sobic.002G321500	0.123701
Sobic.002G324100	-0.232877
Sobic.002G324400	0.139971
Sobic.002G324500	0.453453
Sobic.002G324801	-0.376229
Sobic.002G329300	0.100788
Sobic.002G329500	0.741589
Sobic.002G329600	0.220537
Sobic.002G330500	-0.102742
Sobic.002G333600	-0.0919924
Sobic.002G333800	0.435516
Sobic.002G336200	0.00842564
Sobic.002G338000	0.20151
Sobic.002G338100	0.134496
Sobic.002G338500	-0.296384
Sobic.002G338700	-0.260132
Sobic.002G338800	-0.714066
Sobic.002G339100	0.407544
Sobic.002G339200	0.345088
Sobic.002G339300	0.0796679
Sobic.002G339800	-0.146426
Sobic.002G340350	-0.0335898
Sobic.002G340900	-0.0991415
Sobic.002G341500	0.102397
Sobic.002G341700	-0.0349804
Sobic.002G343600	-0.351926
Sobic.002G343800	-0.064871
Sobic.002G343901	-0.0290347
Sobic.002G344700	-0.136189
Sobic.002G345850	0.220223
Sobic.002G346100	-0.306098
Sobic.002G346300	0.106486
Sobic.002G346600	0.0553739
Sobic.002G347000	-0.168366
Sobic.002G347300	0.326561
Sobic.002G347500	0.374714
Sobic.002G347600	0.103865
Sobic.002G350300	0.0651614
Sobic.002G350400	-0.142217
Sobic.002G351600	0.172115
Sobic.002G352100	0.255336
Sobic.002G352200	-0.068951
Sobic.002G353300	-0.025025
Sobic.002G353900	-0.262116
Sobic.002G354600	0.36206
Sobic.002G355300	-0.0843446
Sobic.002G356900	0.0990813
Sobic.002G357000	0.374801
Sobic.002G363100	-0.004862
Sobic.002G363200	-0.135023
Sobic.002G363400	-0.347196
Sobic.002G365801	0.588912
Sobic.002G366000	0.0878543
Sobic.002G366600	0.125784
Sobic.002G367300	-0.175721
Sobic.002G367600	-0.887498
Sobic.002G367900	-0.211907
Sobic.002G368300	-0.242682
Sobic.002G368901	-0.0731236
Sobic.002G369000	0.228586
Sobic.002G369400	-0.0409047
Sobic.002G370400	-0.106152
Sobic.002G370600	0.154564
Sobic.002G373001	0.16157
Sobic.002G374100	-0.0520105
Sobic.002G374600	-0.167951
Sobic.002G376100	-0.163778
Sobic.002G378000	0.121939
Sobic.002G379200	-0.189794
Sobic.002G379400	-0.102797
Sobic.002G379600	-0.100144
Sobic.002G380700	-0.0939571
Sobic.002G383100	-0.0876491
Sobic.002G386000	-0.67548
Sobic.002G386400	0.277579
Sobic.002G387100	0.241435
Sobic.002G387400	-0.637501
Sobic.002G389400	0.0652638
Sobic.002G389800	-0.0127406
Sobic.002G390100	0.277336
Sobic.002G390400	-0.311832
Sobic.002G390600	-0.122011
Sobic.002G390900	-0.40459
Sobic.002G393400	-0.194156
Sobic.002G393600	-0.792929
Sobic.002G395300	-0.19319
Sobic.002G396400	-0.0420457
Sobic.002G396500	0.0074089
Sobic.002G401100	0.0823152
Sobic.002G401200	0.105626
Sobic.002G401500	-0.100291
Sobic.002G401900	-0.307163
Sobic.002G402366	-0.064954
Sobic.002G403000	-0.1383
Sobic.002G404400	-0.208953
Sobic.002G405100	0.0486625
Sobic.002G407000	0.0738044
Sobic.002G407700	-0.0724456
Sobic.002G409900	0.124973
Sobic.002G414400	0.23943
Sobic.002G416500	-0.113164
Sobic.002G417500	0.0840763
Sobic.002G418600	0.0935083
Sobic.002G419700	-0.215055
Sobic.002G420600	-0.079362
Sobic.002G421000	-0.120182
Sobic.002G421200	0.268489
Sobic.002G422200	-0.192027
Sobic.002G426000	-0.537003
Sobic.002G428600	-0.416999
Sobic.002G430100	0.245735
Sobic.002G430700	-0.19011
Sobic.003G000200	-0.33261
Sobic.003G000900	-0.297154
Sobic.003G002300	0.275333
Sobic.003G005266	-0.113788
Sobic.003G005800	0.163195
Sobic.003G007800	1.21545
Sobic.003G008500	-0.0601716
Sobic.003G010600	0.113574
Sobic.003G011100	-0.15758
Sobic.003G012300	-0.241437
Sobic.003G012600	-0.250281
Sobic.003G013100	0.480323
Sobic.003G014100	0.0801628
Sobic.003G015600	-0.104064
Sobic.003G016400	-0.119206
Sobic.003G017800	-0.119619
Sobic.003G019200	-0.0849753
Sobic.003G019900	-0.142287
Sobic.003G022200	-0.0482858
Sobic.003G022300	-0.113254
Sobic.003G023000	0.0784874
Sobic.003G024700	-0.595308
Sobic.003G026700	0.480274
Sobic.003G027100	-0.169365
Sobic.003G028200	-0.104142
Sobic.003G029200	0.0142014
Sobic.003G029600	-0.101558
Sobic.003G029800	-0.134355
Sobic.003G030400	0.112484
Sobic.003G030800	-0.073572
Sobic.003G030900	0.106486
Sobic.003G031400	0.165309
Sobic.003G032600	-0.0136269
Sobic.003G034400	-0.373147
Sobic.003G034700	-0.180523
Sobic.003G035100	0.342898
Sobic.003G035500	-0.0807523
Sobic.003G036000	-0.141542
Sobic.003G036200	0.380854
Sobic.003G036400	-0.0633205
Sobic.003G036950	0.427563
Sobic.003G039400	-1.14766
Sobic.003G039900	0.0064994
Sobic.003G040900	0.318046
Sobic.003G042700	0.133288
Sobic.003G043200	0.0473249
Sobic.003G043600	-0.14241
Sobic.003G043700	-0.224527
Sobic.003G045700	-0.129144
Sobic.003G047700	-0.135329
Sobic.003G047800	-0.080068
Sobic.003G050000	0.226727
Sobic.003G052000	-0.147965
Sobic.003G052300	-0.397175
Sobic.003G052500	0.287307
Sobic.003G055300	0.135579
Sobic.003G057600	-0.620214
Sobic.003G060400	-0.242764
Sobic.003G062200	-0.868464
Sobic.003G065400	0.211477
Sobic.003G067800	-1.13471
Sobic.003G068900	0.739177
Sobic.003G069500	0.0335403
Sobic.003G070900	0.128518
Sobic.003G074600	0.949288
Sobic.003G074700	0.16388
Sobic.003G075800	0.106933
Sobic.003G081700	0.165505
Sobic.003G081900	-0.864687
Sobic.003G082300	0.313052
Sobic.003G082600	-0.0764247
Sobic.003G082700	-0.191785
Sobic.003G083300	0.10736
Sobic.003G085300	0.640546
Sobic.003G085400	0.324851
Sobic.003G085900	-0.196901
Sobic.003G086300	0.430375
Sobic.003G086700	-0.0845783
Sobic.003G086900	0.152409
Sobic.003G087100	-0.137737
Sobic.003G087400	0.0186541
Sobic.003G088400	-0.004248
Sobic.003G088700	-0.107149
Sobic.003G088800	0.0927056
Sobic.003G094350	0.0970402
Sobic.003G094800	-0.283676
Sobic.003G095700	0.259521
Sobic.003G095900	0.0157261
Sobic.003G096000	-0.101803
Sobic.003G096100	-0.411659
Sobic.003G098500	0.092203
Sobic.003G099400	0.207057
Sobic.003G101000	-0.208331
Sobic.003G101400	-0.0500976
Sobic.003G102200	0.313818
Sobic.003G103400	-0.0345556
Sobic.003G103701	0.0938162
Sobic.003G104200	0.0847674
Sobic.003G105000	0.0770134
Sobic.003G105500	-0.432172
Sobic.003G106500	0.512742
Sobic.003G107300	0.391737
Sobic.003G107900	-0.497044
Sobic.003G108700	-0.058578
Sobic.003G108900	0.186372
Sobic.003G110700	0.155909
Sobic.003G112200	0.0966888
Sobic.003G112700	-0.153878
Sobic.003G113500	-0.0643064
Sobic.003G114200	0.730155
Sobic.003G115200	-0.257129
Sobic.003G115700	0.289143
Sobic.003G115800	-0.0617605
Sobic.003G117000	-0.116017
Sobic.003G117500	0.135864
Sobic.003G120500	0.19239
Sobic.003G121000	-0.387568
Sobic.003G121100	-0.197529
Sobic.003G121400	-0.905651
Sobic.003G121500	-0.146754
Sobic.003G123300	-0.0759029
Sobic.003G123600	-0.419374
Sobic.003G125900	0.0717063
Sobic.003G126500	-0.183265
Sobic.003G126800	-0.0260811
Sobic.003G127100	-0.107211
Sobic.003G128550	-0.042271
Sobic.003G128600	-0.0209156
Sobic.003G130500	-0.187254
Sobic.003G130800	-0.114154
Sobic.003G132100	0.106625
Sobic.003G132300	0.145145
Sobic.003G132600	0.111001
Sobic.003G133700	0.151688
Sobic.003G134400	-0.805492
Sobic.003G134700	-0.0822339
Sobic.003G134800	-0.0826745
Sobic.003G136000	-0.440934
Sobic.003G136200	-0.0576864
Sobic.003G136900	-0.0748566
Sobic.003G137200	0.312625
Sobic.003G140000	-0.0906824
Sobic.003G141800	-0.134159
Sobic.003G143800	-0.059991
Sobic.003G144600	-0.105473
Sobic.003G144900	0.424623
Sobic.003G146400	-0.818486
Sobic.003G147301	-0.305841
Sobic.003G148000	-0.0430411
Sobic.003G148600	-0.452668
Sobic.003G149000	0.220181
Sobic.003G150600	0.126193
Sobic.003G151100	0.339732
Sobic.003G151600	-0.111194
Sobic.003G152300	-0.257187
Sobic.003G155300	0.0344224
Sobic.003G155400	-0.114204
Sobic.003G157400	0.145598
Sobic.003G157900	-0.0744389
Sobic.003G158700	-0.0754015
Sobic.003G159101	0.0502882
Sobic.003G160700	-0.0777576
Sobic.003G161800	0.0407347
Sobic.003G163700	-0.551554
Sobic.003G164200	0.00858219
Sobic.003G167500	0.0568537
Sobic.003G167700	-0.0117162
Sobic.003G169500	-0.0474604
Sobic.003G169600	-0.021323
Sobic.003G169900	-0.0432998
Sobic.003G170700	-0.0255133
Sobic.003G172800	0.1407
Sobic.003G173266	0.0860269
Sobic.003G173600	-0.0362958
Sobic.003G174500	-0.0519253
Sobic.003G174900	-0.115671
Sobic.003G175100	0.0220909
Sobic.003G176400	-0.0354376
Sobic.003G178500	-0.257548
Sobic.003G179100	0.0254221
Sobic.003G179201	-0.0263975
Sobic.003G181500	-0.0549609
Sobic.003G183300	-0.106268
Sobic.003G184500	-0.171129
Sobic.003G184800	-0.0480977
Sobic.003G185400	-0.0876261
Sobic.003G185700	-0.296052
Sobic.003G190100	0.90051
Sobic.003G190900	-0.236027
Sobic.003G191500	-0.0507344
Sobic.003G191700	-0.184141
Sobic.003G193800	-0.0772983
Sobic.003G197300	0.331808
Sobic.003G198800	-0.0558544
Sobic.003G202500	-0.423337
Sobic.003G203500	-0.0713962
Sobic.003G205100	-0.05601
Sobic.003G206800	-0.0131338
Sobic.003G209800	0.249686
Sobic.003G209900	0.265901
Sobic.003G213900	0.012447
Sobic.003G216500	-0.0248743
Sobic.003G217632	-0.361606
Sobic.003G219700	-0.27272
Sobic.003G219800	-0.188076
Sobic.003G220500	-0.178103
Sobic.003G221700	0.212455
Sobic.003G222300	0.266037
Sobic.003G222500	0.227725
Sobic.003G222600	0.140743
Sobic.003G223100	-0.0274524
Sobic.003G223900	-0.11531
Sobic.003G224300	-0.235067
Sobic.003G225100	0.114415
Sobic.003G225200	0.136638
Sobic.003G225700	-0.016566
Sobic.003G225900	-0.250659
Sobic.003G226300	-0.450474
Sobic.003G226500	-0.0704789
Sobic.003G227000	-0.435856
Sobic.003G228000	0.104089
Sobic.003G228300	-0.152142
Sobic.003G228900	0.0845788
Sobic.003G230200	-0.200377
Sobic.003G230400	0.105402
Sobic.003G231800	0.488053
Sobic.003G233100	-0.355938
Sobic.003G234200	0.345003
Sobic.003G234400	0.296281
Sobic.003G234500	-0.0558623
Sobic.003G234800	-0.163179
Sobic.003G236600	-0.232296
Sobic.003G237300	-0.0241186
Sobic.003G237600	0.6592
Sobic.003G238700	0.125273
Sobic.003G239300	0.156046
Sobic.003G240700	-0.121215
Sobic.003G241500	0.0467149
Sobic.003G241900	0.272989
Sobic.003G244000	-0.179441
Sobic.003G244200	-0.0502273
Sobic.003G246400	0.131474
Sobic.003G246600	0.121555
Sobic.003G247900	-0.125528
Sobic.003G248400	-0.306124
Sobic.003G249500	-0.295648
Sobic.003G250600	-0.0662984
Sobic.003G251100	-0.0754832
Sobic.003G252300	-0.217575
Sobic.003G253300	0.180836
Sobic.003G253400	-0.128266
Sobic.003G254600	0.123548
Sobic.003G255100	0.21797
Sobic.003G256600	-0.10217
Sobic.003G257900	-0.0783236
Sobic.003G258500	-0.0923277
Sobic.003G258800	0.153757
Sobic.003G260300	-0.275812
Sobic.003G260600	-0.043917
Sobic.003G261300	-0.196242
Sobic.003G262200	0.101761
Sobic.003G262600	0.144307
Sobic.003G264700	0.059131
Sobic.003G264901	0.122386
Sobic.003G266500	0.627432
Sobic.003G267900	-0.132981
Sobic.003G268700	-0.542829
Sobic.003G268900	-0.584497
Sobic.003G269100	-0.278337
Sobic.003G270300	-0.186497
Sobic.003G270400	-0.085604
Sobic.003G273000	-0.10009
Sobic.003G273200	-0.367171
Sobic.003G274700	-0.170337
Sobic.003G275200	0.153164
Sobic.003G275300	-0.19187
Sobic.003G277400	-0.0694362
Sobic.003G277500	0.0115374
Sobic.003G277700	0.165925
Sobic.003G277900	-0.0900683
Sobic.003G278400	-0.43876
Sobic.003G278700	-0.332684
Sobic.003G279200	-0.0016467
Sobic.003G279300	0.0218541
Sobic.003G279500	-0.141176
Sobic.003G280600	-0.261039
Sobic.003G283300	-0.160861
Sobic.003G283400	-0.050606
Sobic.003G283500	-0.0861097
Sobic.003G284700	-0.261222
Sobic.003G286100	-0.158468
Sobic.003G286300	0.141322
Sobic.003G286500	0.029711
Sobic.003G287000	0.161999
Sobic.003G287500	-0.772556
Sobic.003G288000	-0.150102
Sobic.003G288600	-0.136484
Sobic.003G289800	-0.16092
Sobic.003G290500	-0.461764
Sobic.003G290600	-0.188605
Sobic.003G291800	0.0700937
Sobic.003G292300	0.106289
Sobic.003G292500	0.137336
Sobic.003G292600	0.392211
Sobic.003G295100	-0.454781
Sobic.003G295700	-0.176155
Sobic.003G297900	0.0936843
Sobic.003G298700	-0.0788175
Sobic.003G299500	-0.033771
Sobic.003G300100	-0.201051
Sobic.003G300200	-0.171767
Sobic.003G300800	-0.797362
Sobic.003G300900	-0.101131
Sobic.003G301000	-0.613239
Sobic.003G301200	-0.179818
Sobic.003G301700	-0.072657
Sobic.003G302200	-0.0957678
Sobic.003G303700	0.218033
Sobic.003G305300	0.175531
Sobic.003G305700	-0.0071057
Sobic.003G306600	0.317765
Sobic.003G308300	-0.147998
Sobic.003G309600	0.760319
Sobic.003G310700	-0.219809
Sobic.003G310800	0.22402
Sobic.003G311700	-0.277779
Sobic.003G312100	-0.0988981
Sobic.003G313000	0.189655
Sobic.003G313300	-0.158652
Sobic.003G313500	-0.0116187
Sobic.003G314700	-0.135419
Sobic.003G315332	0.0481412
Sobic.003G315700	-0.123951
Sobic.003G317500	0.355002
Sobic.003G321200	-0.577818
Sobic.003G321400	-0.219873
Sobic.003G323500	-0.441004
Sobic.003G324000	-0.128826
Sobic.003G325400	-0.239821
Sobic.003G325700	-0.0575286
Sobic.003G327100	-0.125795
Sobic.003G327600	-0.0705138
Sobic.003G327800	-0.194604
Sobic.003G328000	0.0982929
Sobic.003G328100	0.172174
Sobic.003G328200	0.297149
Sobic.003G328800	-0.189661
Sobic.003G332700	0.139758
Sobic.003G334000	-0.018195
Sobic.003G334100	0.152935
Sobic.003G334600	-0.844592
Sobic.003G338300	-0.315097
Sobic.003G338700	-0.0187989
Sobic.003G338900	-0.480976
Sobic.003G339500	-0.15233
Sobic.003G341500	0.484116
Sobic.003G341600	-0.016233
Sobic.003G345700	-0.293374
Sobic.003G346400	-0.0832752
Sobic.003G347680	-0.107772
Sobic.003G348200	-0.0608625
Sobic.003G349400	-0.68638
Sobic.003G350400	-0.0732414
Sobic.003G350700	-0.780005
Sobic.003G351701	-0.0202234
Sobic.003G354900	-1.01664
Sobic.003G355800	0.0524231
Sobic.003G356300	-0.131359
Sobic.003G356400	-0.262954
Sobic.003G356500	0.190133
Sobic.003G356700	-0.320325
Sobic.003G356900	-0.194697
Sobic.003G357232	0.274933
Sobic.003G357800	-0.515031
Sobic.003G358100	0.0808242
Sobic.003G358200	-0.280467
Sobic.003G358600	0.0811159
Sobic.003G359100	0.280687
Sobic.003G359200	0.015293
Sobic.003G359500	0.130061
Sobic.003G359600	-0.148899
Sobic.003G360000	-0.534708
Sobic.003G360700	-0.0946016
Sobic.003G361300	-0.08685
Sobic.003G361700	-0.28599
Sobic.003G362100	0.274647
Sobic.003G362200	0.190042
Sobic.003G364600	0.108451
Sobic.003G365200	0.171527
Sobic.003G365600	-0.412936
Sobic.003G366300	0.119712
Sobic.003G367300	-0.137681
Sobic.003G367500	0.184008
Sobic.003G368700	-0.0891862
Sobic.003G369900	-0.0044287
Sobic.003G370000	0.0734146
Sobic.003G372400	-0.0239269
Sobic.003G373100	-0.217625
Sobic.003G375800	0.451425
Sobic.003G375900	-0.193339
Sobic.003G376100	-0.213361
Sobic.003G377700	0.215618
Sobic.003G378000	-0.108968
Sobic.003G378600	0.224301
Sobic.003G379600	-0.0496636
Sobic.003G380300	-0.173127
Sobic.003G380500	-0.0687636
Sobic.003G385500	0.043719
Sobic.003G386200	0.259277
Sobic.003G386300	0.11827
Sobic.003G386700	-0.251609
Sobic.003G387100	0.0886771
Sobic.003G387300	-0.166405
Sobic.003G387500	-0.225825
Sobic.003G387800	0.210782
Sobic.003G390400	0.0478303
Sobic.003G391100	-0.210032
Sobic.003G392000	0.102326
Sobic.003G392900	0.112802
Sobic.003G393300	-0.267332
Sobic.003G393900	-0.103891
Sobic.003G397200	0.0588422
Sobic.003G397300	0.0708686
Sobic.003G400800	-0.0489913
Sobic.003G401200	-0.155372
Sobic.003G401600	0.0234025
Sobic.003G403300	0.352149
Sobic.003G403700	-0.0275653
Sobic.003G403800	0.175134
Sobic.003G404400	0.202166
Sobic.003G406800	-0.0527062
Sobic.003G409200	0.0648666
Sobic.003G410500	-0.0387893
Sobic.003G410900	0.158114
Sobic.003G412900	0.212543
Sobic.003G413500	-0.0542889
Sobic.003G414300	0.240619
Sobic.003G414400	-0.173011
Sobic.003G415100	0.0193217
Sobic.003G416300	0.0082436
Sobic.003G416500	-0.0382569
Sobic.003G416700	0.00321945
Sobic.003G418000	-0.464282
Sobic.003G418766	0.107754
Sobic.003G419900	0.0701085
Sobic.003G421400	0.0708499
Sobic.003G424000	-0.191983
Sobic.003G424500	-0.0028196
Sobic.003G425200	-0.023143
Sobic.003G425500	-0.183592
Sobic.003G426300	-0.702196
Sobic.003G426400	-0.541891
Sobic.003G426500	-0.0894757
Sobic.003G427600	-0.121826
Sobic.003G427700	-0.23421
Sobic.003G429200	0.00598469
Sobic.003G429650	0.00484248
Sobic.003G430100	0.140899
Sobic.003G431700	0.197663
Sobic.003G431900	0.647854
Sobic.003G432000	-0.0785301
Sobic.003G432500	0.105895
Sobic.003G433900	0.116962
Sobic.003G436800	-0.225236
Sobic.003G437600	0.0998567
Sobic.003G439600	0.133329
Sobic.003G439900	-0.107001
Sobic.003G440500	0.154249
Sobic.003G442200	-0.289522
Sobic.003G442700	0.161055
Sobic.003G442900	0.195788
Sobic.003G443200	-0.219745
Sobic.004G001200	-0.123049
Sobic.004G001300	0.239731
Sobic.004G002100	-0.0693254
Sobic.004G004600	-0.146479
Sobic.004G004800	-0.209963
Sobic.004G007500	0.154981
Sobic.004G007600	-0.0270616
Sobic.004G007800	0.0907536
Sobic.004G009100	0.0172593
Sobic.004G011700	-0.0257114
Sobic.004G012900	0.175914
Sobic.004G013100	-0.12725
Sobic.004G014100	-0.096876
Sobic.004G015500	-0.13827
Sobic.004G017200	0.127545
Sobic.004G018400	0.0920726
Sobic.004G018700	0.159519
Sobic.004G019200	0.0743625
Sobic.004G021300	0.102716
Sobic.004G024200	-0.185532
Sobic.004G024300	0.0814222
Sobic.004G026000	0.357738
Sobic.004G026200	-0.145852
Sobic.004G026300	0.11183
Sobic.004G027000	-0.0697077
Sobic.004G027300	0.0404754
Sobic.004G028300	0.118918
Sobic.004G030700	-0.0694182
Sobic.004G033200	-0.221468
Sobic.004G034500	0.103339
Sobic.004G035500	0.280039
Sobic.004G035800	-0.199172
Sobic.004G036600	-0.215629
Sobic.004G037700	-0.147147
Sobic.004G042100	0.120458
Sobic.004G046200	0.264745
Sobic.004G047200	-0.124636
Sobic.004G048800	0.016341
Sobic.004G049800	0.320554
Sobic.004G049900	-0.0453216
Sobic.004G050000	-0.112629
Sobic.004G050100	-0.0714903
Sobic.004G051200	-0.0043226
Sobic.004G053300	-0.127975
Sobic.004G055500	0.182216
Sobic.004G055600	0.443974
Sobic.004G056900	0.227954
Sobic.004G058700	-0.25345
Sobic.004G059600	0.109998
Sobic.004G060100	-0.0610496
Sobic.004G060832	-0.547
Sobic.004G061400	-0.0150639
Sobic.004G063000	-0.13621
Sobic.004G063200	-0.130884
Sobic.004G063900	-0.353923
Sobic.004G065650	-0.0585589
Sobic.004G066300	0.0925448
Sobic.004G068300	0.252871
Sobic.004G070800	0.0753986
Sobic.004G070900	-0.170955
Sobic.004G072000	0.09119
Sobic.004G073000	-0.249625
Sobic.004G073800	-0.428926
Sobic.004G075000	0.620811
Sobic.004G075800	0.0822649
Sobic.004G076000	0.219618
Sobic.004G078600	0.173326
Sobic.004G079000	0.15808
Sobic.004G079100	-0.0463251
Sobic.004G079700	0.0891991
Sobic.004G081900	0.161297
Sobic.004G082600	-0.132257
Sobic.004G083401	-0.874465
Sobic.004G084900	0.478238
Sobic.004G085000	0.0478078
Sobic.004G085600	-0.115227
Sobic.004G086000	0.243217
Sobic.004G086500	-0.54811
Sobic.004G086800	0.106511
Sobic.004G087000	0.0533848
Sobic.004G087500	0.0993238
Sobic.004G088100	0.532479
Sobic.004G089901	-0.0322459
Sobic.004G093800	0.166529
Sobic.004G096500	0.0099555
Sobic.004G096900	-0.0899579
Sobic.004G099300	0.163402
Sobic.004G099600	-0.39946
Sobic.004G099800	-0.115724
Sobic.004G099900	-0.116523
Sobic.004G101200	-0.551829
Sobic.004G101400	-0.263681
Sobic.004G106900	-0.122132
Sobic.004G107700	-0.430013
Sobic.004G107900	-0.171388
Sobic.004G109750	-0.146147
Sobic.004G113100	0.113314
Sobic.004G113600	-0.0841114
Sobic.004G113800	-0.0657482
Sobic.004G114800	0.202011
Sobic.004G116100	0.0940302
Sobic.004G116300	-0.390023
Sobic.004G116800	0.255102
Sobic.004G117800	-0.134879
Sobic.004G119500	0.0983358
Sobic.004G120100	0.0533999
Sobic.004G120300	-0.298038
Sobic.004G121200	-0.629071
Sobic.004G121400	0.424342
Sobic.004G122200	0.521497
Sobic.004G122500	0.143949
Sobic.004G124400	0.153018
Sobic.004G125700	0.0686488
Sobic.004G127700	0.0045944
Sobic.004G128600	-0.220571
Sobic.004G130001	-0.0673315
Sobic.004G130800	0.129229
Sobic.004G133500	-0.0871864
Sobic.004G135200	-0.0757572
Sobic.004G136300	-0.0414058
Sobic.004G136500	-0.0332196
Sobic.004G141000	-0.154175
Sobic.004G141800	-0.007204
Sobic.004G142800	0.136263
Sobic.004G143475	0.0262052
Sobic.004G145000	-0.0571239
Sobic.004G145801	-0.027396
Sobic.004G146000	-0.222839
Sobic.004G146600	-0.0913793
Sobic.004G147500	-0.0746816
Sobic.004G151600	0.231238
Sobic.004G153400	0.136041
Sobic.004G155200	0.0321635
Sobic.004G156200	-0.0188415
Sobic.004G156732	0.0372297
Sobic.004G157300	0.216935
Sobic.004G160700	-0.0658914
Sobic.004G161400	-0.0710033
Sobic.004G161800	0.145342
Sobic.004G162000	0.0402857
Sobic.004G163300	-0.172333
Sobic.004G163600	-0.214583
Sobic.004G165300	-0.167547
Sobic.004G165500	-0.166056
Sobic.004G167400	0.125071
Sobic.004G167700	-0.699913
Sobic.004G167800	0.00055886
Sobic.004G168500	0.0952165
Sobic.004G168700	0.0973432
Sobic.004G169501	-0.0538126
Sobic.004G169900	-0.254462
Sobic.004G170200	0.162934
Sobic.004G170600	0.470568
Sobic.004G172100	-0.142929
Sobic.004G172600	-0.2108
Sobic.004G174700	-0.141661
Sobic.004G176200	-0.0976125
Sobic.004G176700	0.607546
Sobic.004G177500	0.196327
Sobic.004G179200	0.170422
Sobic.004G179300	0.20122
Sobic.004G181000	-0.832791
Sobic.004G182600	0.448827
Sobic.004G183501	-0.191845
Sobic.004G184800	-0.172492
Sobic.004G185900	-0.0632143
Sobic.004G188400	-0.110652
Sobic.004G188800	-0.411025
Sobic.004G189200	-0.338889
Sobic.004G191200	0.29892
Sobic.004G191700	-0.160366
Sobic.004G192700	-0.276306
Sobic.004G193400	0.220268
Sobic.004G199900	0.385273
Sobic.004G201100	0.314874
Sobic.004G201800	0.226324
Sobic.004G202200	0.0548569
Sobic.004G202500	-0.0284971
Sobic.004G204100	-0.0860693
Sobic.004G205100	-0.16503
Sobic.004G205500	-0.0861877
Sobic.004G205700	-0.245121
Sobic.004G206100	0.182733
Sobic.004G207200	-0.0911913
Sobic.004G207900	-0.0783339
Sobic.004G208400	-0.180564
Sobic.004G208700	-0.28912
Sobic.004G209900	-0.102395
Sobic.004G210101	-0.0443475
Sobic.004G211200	-0.154666
Sobic.004G211900	-0.164909
Sobic.004G212400	-0.0311929
Sobic.004G212500	0.0231718
Sobic.004G212800	-0.150874
Sobic.004G213100	-0.0593745
Sobic.004G214900	0.176025
Sobic.004G216300	0.0880419
Sobic.004G216700	0.161983
Sobic.004G218900	-0.224456
Sobic.004G219300	0.0212105
Sobic.004G220000	-0.128786
Sobic.004G220300	-0.0902829
Sobic.004G220400	-0.178607
Sobic.004G220600	-0.513076
Sobic.004G222000	-0.253663
Sobic.004G223300	-0.0879723
Sobic.004G223600	0.0401553
Sobic.004G224500	0.0570973
Sobic.004G224900	-0.0784562
Sobic.004G225100	0.2271
Sobic.004G229200	-0.218203
Sobic.004G229300	-0.540386
Sobic.004G231300	-0.0707598
Sobic.004G232300	-0.173103
Sobic.004G234200	0.312105
Sobic.004G235200	0.226202
Sobic.004G238100	0.64156
Sobic.004G239100	0.200772
Sobic.004G240400	-0.0045863
Sobic.004G240500	-0.0135258
Sobic.004G240800	-0.0004809
Sobic.004G243800	-0.0711721
Sobic.004G244100	-0.188731
Sobic.004G244500	-0.0527875
Sobic.004G244600	-0.14158
Sobic.004G246500	-0.0543991
Sobic.004G247200	-0.076475
Sobic.004G247400	0.187706
Sobic.004G248400	0.100217
Sobic.004G248600	0.0297248
Sobic.004G248700	-0.447062
Sobic.004G249100	-0.147775
Sobic.004G249400	0.571266
Sobic.004G249500	0.298412
Sobic.004G249900	-0.898374
Sobic.004G252200	0.161755
Sobic.004G252800	-0.170181
Sobic.004G253100	0.151764
Sobic.004G253400	0.174245
Sobic.004G254600	-0.273991
Sobic.004G255500	0.0801998
Sobic.004G256600	-0.0894616
Sobic.004G257300	-0.101565
Sobic.004G257400	-0.0347981
Sobic.004G257700	0.10503
Sobic.004G258400	-0.126219
Sobic.004G259366	-0.0711162
Sobic.004G260800	0.0742911
Sobic.004G261100	0.0937227
Sobic.004G261200	-0.183728
Sobic.004G261800	-0.108984
Sobic.004G262200	-0.130496
Sobic.004G262400	0.317849
Sobic.004G262800	0.141732
Sobic.004G262900	-0.277111
Sobic.004G263000	0.275181
Sobic.004G265000	-0.83931
Sobic.004G267400	-0.239294
Sobic.004G268000	0.372196
Sobic.004G268700	-0.251897
Sobic.004G271700	-0.200322
Sobic.004G272100	0.255328
Sobic.004G272700	-0.165684
Sobic.004G273300	-0.165005
Sobic.004G275400	0.0252757
Sobic.004G278400	-0.431123
Sobic.004G278600	-0.105412
Sobic.004G279000	-0.799399
Sobic.004G279300	-1.06703
Sobic.004G279700	0.10026
Sobic.004G280900	-0.432595
Sobic.004G282700	-0.128637
Sobic.004G283600	0.0887226
Sobic.004G285700	-0.161622
Sobic.004G286400	-0.369918
Sobic.004G286600	-0.245721
Sobic.004G288400	-0.151952
Sobic.004G288700	-0.100074
Sobic.004G289500	-0.0215623
Sobic.004G290100	-0.633011
Sobic.004G291500	-0.0760346
Sobic.004G293100	-0.201051
Sobic.004G295100	-0.254437
Sobic.004G295800	-0.0772389
Sobic.004G296100	-0.0005949
Sobic.004G296200	-0.0818825
Sobic.004G297500	0.100181
Sobic.004G297700	-0.0889164
Sobic.004G297950	-0.138765
Sobic.004G298300	-0.0941013
Sobic.004G300000	0.117069
Sobic.004G300800	0.28542
Sobic.004G301000	-0.281677
Sobic.004G301700	-0.144178
Sobic.004G302150	0.25625
Sobic.004G303200	0.278854
Sobic.004G303500	0.0953201
Sobic.004G303600	0.0236739
Sobic.004G305600	-0.0972433
Sobic.004G305800	0.12258
Sobic.004G305900	0.00556947
Sobic.004G306100	-0.093419
Sobic.004G307100	0.0736523
Sobic.004G307700	-0.0873432
Sobic.004G308200	-0.404701
Sobic.004G308700	0.249159
Sobic.004G310300	-0.104491
Sobic.004G311100	0.200283
Sobic.004G311500	-0.321274
Sobic.004G311600	-0.31936
Sobic.004G312900	-0.288573
Sobic.004G313100	-0.241725
Sobic.004G314800	0.686099
Sobic.004G315600	0.075744
Sobic.004G316800	-0.185151
Sobic.004G317100	-0.0850989
Sobic.004G317500	0.49588
Sobic.004G317900	0.115893
Sobic.004G319100	-0.157658
Sobic.004G321000	-1.17929
Sobic.004G323100	-0.163298
Sobic.004G323200	-0.716719
Sobic.004G325900	-0.103455
Sobic.004G326000	-0.381897
Sobic.004G326800	-0.257779
Sobic.004G327150	-0.107532
Sobic.004G327800	0.0212781
Sobic.004G328000	0.0961043
Sobic.004G328700	0.158977
Sobic.004G329800	0.265062
Sobic.004G330600	-0.0955749
Sobic.004G331700	0.182889
Sobic.004G331900	-0.09624
Sobic.004G332900	0.0940365
Sobic.004G333600	-0.148453
Sobic.004G335300	-0.143261
Sobic.004G335500	0.125918
Sobic.004G335800	0.124302
Sobic.004G336200	0.0690628
Sobic.004G337500	-0.0631297
Sobic.004G337900	-0.069949
Sobic.004G341800	-0.317153
Sobic.004G342100	0.0711936
Sobic.004G343300	0.21368
Sobic.004G344100	-0.0444906
Sobic.004G344600	-0.108335
Sobic.004G345500	-0.128507
Sobic.004G347100	-0.152698
Sobic.004G349400	0.448172
Sobic.004G350300	-0.125419
Sobic.004G351700	-0.193523
Sobic.004G353000	-0.0559804
Sobic.004G353100	0.223911
Sobic.004G353600	-0.132786
Sobic.004G355200	0.028686
Sobic.004G357300	0.134489
Sobic.004G357700	-0.0786259
Sobic.004G359600	0.202514
Sobic.005G002900	0.0671239
Sobic.005G003300	-0.113486
Sobic.005G004100	-0.297874
Sobic.005G004800	0.105295
Sobic.005G005500	0.0675096
Sobic.005G005600	-0.238325
Sobic.005G010500	-0.381806
Sobic.005G010900	0.0106536
Sobic.005G012200	0.131004
Sobic.005G012400	0.0260293
Sobic.005G014700	0.121722
Sobic.005G015200	-0.121599
Sobic.005G018200	0.226117
Sobic.005G019500	-0.0134217
Sobic.005G019600	0.188792
Sobic.005G020200	-0.180298
Sobic.005G020700	0.0441131
Sobic.005G021900	-0.351256
Sobic.005G028600	0.00045897
Sobic.005G028900	0.130838
Sobic.005G029400	0.799799
Sobic.005G029900	0.572922
Sobic.005G032300	0.0394941
Sobic.005G034000	0.217381
Sobic.005G034400	-0.0680892
Sobic.005G034500	-0.0503209
Sobic.005G037000	-0.693507
Sobic.005G037900	-0.0107885
Sobic.005G038900	0.232019
Sobic.005G039600	0.525677
Sobic.005G042000	0.202031
Sobic.005G044000	0.0547113
Sobic.005G044400	0.0639616
Sobic.005G044500	-0.0662375
Sobic.005G047100	-0.255292
Sobic.005G049600	0.650725
Sobic.005G053900	0.339266
Sobic.005G055000	-0.0078227
Sobic.005G056201	0.640234
Sobic.005G056400	0.206731
Sobic.005G060300	0.227353
Sobic.005G061200	-0.0893406
Sobic.005G061500	0.0324005
Sobic.005G061700	-0.0512309
Sobic.005G062600	-0.135144
Sobic.005G063000	0.104045
Sobic.005G064200	-0.208391
Sobic.005G064800	0.205345
Sobic.005G072500	-0.182391
Sobic.005G072600	-0.356318
Sobic.005G076600	0.0211022
Sobic.005G076700	-0.510643
Sobic.005G077466	-0.0757948
Sobic.005G079025	-0.0290718
Sobic.005G084400	0.048722
Sobic.005G084600	-0.314464
Sobic.005G085800	-0.187403
Sobic.005G086400	-1.06221
Sobic.005G087000	0.178865
Sobic.005G087400	-0.420174
Sobic.005G089600	0.385669
Sobic.005G090401	0.0481246
Sobic.005G096101	0.241988
Sobic.005G098900	-0.0897652
Sobic.005G101300	0.148371
Sobic.005G103500	-0.610141
Sobic.005G104300	-0.0845936
Sobic.005G109000	-0.0343779
Sobic.005G110409	-0.0209741
Sobic.005G110436	0.216732
Sobic.005G110481	0.0567115
Sobic.005G110493	0.28433
Sobic.005G110499	-0.0661826
Sobic.005G110600	-0.320976
Sobic.005G110900	-0.18295
Sobic.005G111000	0.027461
Sobic.005G111100	-0.0328113
Sobic.005G111200	0.00059983
Sobic.005G111500	0.0751689
Sobic.005G111550	0.104478
Sobic.005G112800	-0.208276
Sobic.005G113300	-0.0799774
Sobic.005G113766	0.037816
Sobic.005G114600	-0.0543818
Sobic.005G114800	-0.0291087
Sobic.005G115900	-0.108781
Sobic.005G117100	0.172115
Sobic.005G117200	-0.0807375
Sobic.005G118400	0.147179
Sobic.005G118600	-0.0342312
Sobic.005G120800	-0.215191
Sobic.005G121500	0.131544
Sobic.005G122300	-0.222114
Sobic.005G122500	-1.16646
Sobic.005G123200	0.163912
Sobic.005G124850	0.141961
Sobic.005G126800	0.0111016
Sobic.005G127000	0.500283
Sobic.005G133700	0.0229756
Sobic.005G134100	0.0503986
Sobic.005G138600	0.182206
Sobic.005G139900	0.0116315
Sobic.005G140001	-0.377978
Sobic.005G140100	-0.0976013
Sobic.005G140500	-0.0056497
Sobic.005G143100	-0.245705
Sobic.005G145201	-0.0129583
Sobic.005G149700	-0.639701
Sobic.005G152600	0.927547
Sobic.005G156500	-0.724503
Sobic.005G157000	-0.0442784
Sobic.005G159600	-0.0880824
Sobic.005G159801	-0.0736609
Sobic.005G160900	0.351491
Sobic.005G162000	0.618407
Sobic.005G163700	-0.115878
Sobic.005G167800	-0.725331
Sobic.005G168400	-0.217163
Sobic.005G168700	0.179659
Sobic.005G168800	-0.0952165
Sobic.005G169800	0.184016
Sobic.005G172400	-0.0614687
Sobic.005G172900	-0.0483649
Sobic.005G176100	-0.172948
Sobic.005G177600	-0.468577
Sobic.005G178100	0.141131
Sobic.005G185150	-0.0192692
Sobic.005G186200	0.739558
Sobic.005G190800	0.360198
Sobic.005G191900	0.0115546
Sobic.005G192600	0.577222
Sobic.005G194100	0.10577
Sobic.005G194300	0.0791069
Sobic.005G194400	0.118379
Sobic.005G194900	0.0962408
Sobic.005G198300	-0.179118
Sobic.005G200200	0.134912
Sobic.005G203750	-0.220931
Sobic.005G204200	0.0648125
Sobic.005G204700	-0.130854
Sobic.005G206500	-0.396695
Sobic.005G208350	-0.105198
Sobic.005G208425	0.120801
Sobic.005G208900	-0.81639
Sobic.005G210350	-0.221504
Sobic.005G211500	0.302132
Sobic.005G215400	-0.427062
Sobic.005G217000	-0.498794
Sobic.005G222700	0.563618
[truncated: 1,164 more rows]

## Sheet: rice_mesophyll
Gene Name	log2 fold change
LOC_Os01g01080	0.11721
LOC_Os01g01302	0.241044
LOC_Os01g01307	-0.104189
LOC_Os01g01340	0.434275
LOC_Os01g01650	0.155311
LOC_Os01g02060	-0.148423
LOC_Os01g02160	-0.921835
LOC_Os01g02870	-0.0178384
LOC_Os01g02900	0.128372
LOC_Os01g02920	-0.0203371
LOC_Os01g03070	-0.061523
LOC_Os01g03310	0.248976
LOC_Os01g03330	-0.224895
LOC_Os01g03340	-0.181708
LOC_Os01g03360	-0.156485
LOC_Os01g03390	0.180892
LOC_Os01g03730	0.310985
LOC_Os01g03950	0.0168895
LOC_Os01g04010	0.14955
LOC_Os01g04020	-0.0294535
LOC_Os01g04260	0.0773891
LOC_Os01g04350	0.159011
LOC_Os01g04710	-0.0181485
LOC_Os01g04730	-0.120983
LOC_Os01g05060	0.106037
LOC_Os01g05650	0.191694
LOC_Os01g05670	-0.0129064
LOC_Os01g05800	0.122672
LOC_Os01g05810	0.281435
LOC_Os01g05820	0.140249
LOC_Os01g07310	-0.0474006
LOC_Os01g08350	-0.0341864
LOC_Os01g08410	-0.0192866
LOC_Os01g08700	0.933448
LOC_Os01g09320	-0.102559
LOC_Os01g09540	0.155482
LOC_Os01g09560	-0.0897063
LOC_Os01g10210	0.265982
LOC_Os01g10400	0.310174
LOC_Os01g10490	-0.18473
LOC_Os01g10850	-0.265878
LOC_Os01g11160	0.191595
LOC_Os01g11230	-0.00259113
LOC_Os01g11414	-0.0758281
LOC_Os01g11650	0.111997
LOC_Os01g11710	-0.154416
LOC_Os01g11730	0.194207
LOC_Os01g12570	-0.933853
LOC_Os01g12650	-0.15616
LOC_Os01g12710	0.195807
LOC_Os01g12830	0.109659
LOC_Os01g13210	0.0899892
LOC_Os01g13660	-0.111624
LOC_Os01g13770	0.237198
LOC_Os01g14410	-0.0484246
LOC_Os01g14510	0.594427
LOC_Os01g14514	0.0589059
LOC_Os01g14850	-0.178091
LOC_Os01g15270	-0.109751
LOC_Os01g15320	0.0828688
LOC_Os01g15770	0.148364
LOC_Os01g15830	-0.110766
LOC_Os01g16450	-0.372214
LOC_Os01g17150	0.124184
LOC_Os01g17190	-0.106769
LOC_Os01g18050	-0.120624
LOC_Os01g18170	-0.217746
LOC_Os01g18630	0.200958
LOC_Os01g19020	-0.0621929
LOC_Os01g19220	-0.0850546
LOC_Os01g19470	-0.104957
LOC_Os01g19740	0.389554
LOC_Os01g20780	-0.211974
LOC_Os01g21034	-0.207717
LOC_Os01g21120	-0.90701
LOC_Os01g22010	-0.0739523
LOC_Os01g22640	0.0903734
LOC_Os01g22870	-0.0687536
LOC_Os01g23620	-0.0626847
LOC_Os01g24700	-0.854105
LOC_Os01g25484	0.0964025
LOC_Os01g25540	-0.0855295
LOC_Os01g25560	-0.0979635
LOC_Os01g25820	0.0968095
LOC_Os01g28500	-0.108038
LOC_Os01g28989	0.106399
LOC_Os01g31680	0.139083
LOC_Os01g31690	0.15117
LOC_Os01g32330	0.141547
LOC_Os01g32770	-1.04693
LOC_Os01g32830	0.245661
LOC_Os01g34560	-0.203198
LOC_Os01g35789	0.0565865
LOC_Os01g37480	-0.0629573
LOC_Os01g37690	0.0131346
LOC_Os01g37960	-0.0795546
LOC_Os01g38229	0.436516
LOC_Os01g39860	-0.944134
LOC_Os01g40630	0.242309
LOC_Os01g40710	0.124293
LOC_Os01g41120	-0.121442
LOC_Os01g41220	0.0636671
LOC_Os01g41550	-0.118277
LOC_Os01g41710	0.277374
LOC_Os01g42294	-0.0670256
LOC_Os01g42380	-0.919415
LOC_Os01g42430	-0.0679983
LOC_Os01g42520	-0.301698
LOC_Os01g42780	0.308651
LOC_Os01g42880	-0.087761
LOC_Os01g43160	-0.0913024
LOC_Os01g43330	-0.0424399
LOC_Os01g43710	0.18627
LOC_Os01g44210	0.162035
LOC_Os01g44970	-0.819035
LOC_Os01g45200	0.185629
LOC_Os01g45274	0.402861
LOC_Os01g45700	-0.175224
LOC_Os01g45914	0.558773
LOC_Os01g46070	-0.108442
LOC_Os01g46350	-0.0603326
LOC_Os01g46400	-0.0687837
LOC_Os01g47330	0.155521
LOC_Os01g47400	-0.0843704
LOC_Os01g47780	-0.0599
LOC_Os01g48300	0.626409
LOC_Os01g48690	0.0983739
LOC_Os01g48830	0.102209
LOC_Os01g48850	-0.10351
LOC_Os01g49190	-0.0459231
LOC_Os01g50160	0.192365
LOC_Os01g51220	-0.117478
LOC_Os01g51300	-0.0828584
LOC_Os01g51360	0.0719224
LOC_Os01g51570	0.156874
LOC_Os01g51980	0.815503
LOC_Os01g52010	0.124981
LOC_Os01g52050	-0.0909421
LOC_Os01g52240	0.343304
LOC_Os01g52500	0.0875066
LOC_Os01g52690	-0.594812
LOC_Os01g52750	0.0341092
LOC_Os01g53520	-0.079581
LOC_Os01g53810	0.228128
LOC_Os01g54540	0.138751
LOC_Os01g54870	-0.122374
LOC_Os01g55000	0.086558
LOC_Os01g55190	-0.0716327
LOC_Os01g55570	0.152311
LOC_Os01g56140	0.0772422
LOC_Os01g56180	0.0128444
LOC_Os01g56330	-0.172227
LOC_Os01g56470	-0.84034
LOC_Os01g56680	0.119294
LOC_Os01g56780	-0.12399
LOC_Os01g58020	0.108722
LOC_Os01g58039	0.0334159
LOC_Os01g58049	0.00574346
LOC_Os01g58550	-0.128699
LOC_Os01g58890	0.175769
LOC_Os01g59060	0.158106
LOC_Os01g59080	0.181125
LOC_Os01g59160	-0.59976
LOC_Os01g59440	-0.0488902
LOC_Os01g59530	0.129092
LOC_Os01g59870	-0.0753744
LOC_Os01g60740	-0.265662
LOC_Os01g60770	-0.0348093
LOC_Os01g61720	-0.133774
LOC_Os01g61780	-0.114335
LOC_Os01g61970	-0.0498645
LOC_Os01g62260	-0.276266
LOC_Os01g62290	-0.423744
LOC_Os01g62630	-0.0868007
LOC_Os01g62810	-1.00101
LOC_Os01g63190	0.231585
LOC_Os01g63770	-0.103001
LOC_Os01g64110	-0.166995
LOC_Os01g64660	0.446993
LOC_Os01g64930	0.0574589
LOC_Os01g64960	0.14257
LOC_Os01g65100	0.17462
LOC_Os01g65210	0.152594
LOC_Os01g65690	0.137811
LOC_Os01g65780	-0.0231148
LOC_Os01g65830	-0.973487
LOC_Os01g65920	0.181667
LOC_Os01g66000	0.171386
LOC_Os01g66110	-0.144381
LOC_Os01g66120	0.0913549
LOC_Os01g66610	0.164129
LOC_Os01g66960	-0.0666712
LOC_Os01g67054	0.135359
LOC_Os01g67120	0.331344
LOC_Os01g67370	0.133978
LOC_Os01g67860	-0.180176
LOC_Os01g68020	0.264639
LOC_Os01g68324	-0.102774
LOC_Os01g68589	-0.213885
LOC_Os01g68710	-0.0874532
LOC_Os01g69050	0.232331
LOC_Os01g69080	0.0740371
LOC_Os01g69100	0.103898
LOC_Os01g69110	0.122145
LOC_Os01g69120	0.183884
LOC_Os01g69850	0.0777255
LOC_Os01g69950	0.114701
LOC_Os01g70400	0.172029
LOC_Os01g70470	0.0772281
LOC_Os01g70550	0.169344
LOC_Os01g71170	-0.0818749
LOC_Os01g71190	0.111916
LOC_Os01g71330	0.0975268
LOC_Os01g71670	-0.0841582
LOC_Os01g71830	0.724888
LOC_Os01g72420	0.508281
LOC_Os01g72950	0.196365
LOC_Os01g73234	0.200294
LOC_Os01g73310	-0.597759
LOC_Os01g73450	0.378023
LOC_Os01g73500	0.654575
LOC_Os01g74640	-0.0978229
LOC_Os01g74650	0.151327
LOC_Os02g01010	-0.173253
LOC_Os02g01100	-0.186944
LOC_Os02g01150	0.209011
LOC_Os02g01340	0.245469
LOC_Os02g01560	-0.0766092
LOC_Os02g01590	-0.227797
LOC_Os02g01960	-0.0603256
LOC_Os02g02320	0.321658
LOC_Os02g02340	0.104843
LOC_Os02g02400	0.120977
LOC_Os02g02410	0.0317877
LOC_Os02g02890	0.0510951
LOC_Os02g03010	0.114836
LOC_Os02g03200	0.258311
LOC_Os02g03840	-0.0639138
LOC_Os02g04460	0.131277
LOC_Os02g04540	-0.228204
LOC_Os02g04650	-0.843206
LOC_Os02g05470	0.0470174
LOC_Os02g05744	0.165556
LOC_Os02g06640	-0.0872148
LOC_Os02g06700	-0.0916606
LOC_Os02g07160	0.152693
LOC_Os02g07230	0.0864903
LOC_Os02g07260	-0.0867728
LOC_Os02g08150	0.160046
LOC_Os02g08380	0.0964747
LOC_Os02g09590	0.110442
LOC_Os02g09930	-0.117498
LOC_Os02g09940	0.179186
LOC_Os02g10390	0.164625
LOC_Os02g10700	0.00903365
LOC_Os02g11040	-0.702719
LOC_Os02g11740	0.0936473
LOC_Os02g12480	-0.0110115
LOC_Os02g12690	-0.177129
LOC_Os02g12750	-0.180673
LOC_Os02g13060	0.135079
LOC_Os02g13560	0.128433
LOC_Os02g13660	-0.232441
LOC_Os02g14160	-0.161128
LOC_Os02g15660	0.0984065
LOC_Os02g15750	0.235259
LOC_Os02g15900	0.135329
LOC_Os02g18380	-0.0763148
LOC_Os02g18410	-0.248077
LOC_Os02g19820	0.0845011
LOC_Os02g21080	-0.0929409
LOC_Os02g21280	-0.043921
LOC_Os02g22260	0.141623
LOC_Os02g22380	0.0799828
LOC_Os02g25060	-0.0301962
LOC_Os02g26650	-0.0960929
LOC_Os02g26700	-0.0961953
LOC_Os02g27030	0.182564
LOC_Os02g27400	0.0823035
LOC_Os02g29960	0.182006
LOC_Os02g30100	0.159584
LOC_Os02g30320	0.192686
LOC_Os02g30410	0.303507
LOC_Os02g32110	-0.0156111
LOC_Os02g32250	0.107296
LOC_Os02g32504	0.236475
LOC_Os02g32980	-0.0978847
LOC_Os02g33110	0.107564
LOC_Os02g33450	0.145714
LOC_Os02g34690	-0.137437
LOC_Os02g34810	0.264987
LOC_Os02g35090	0.00860381
LOC_Os02g35180	0.075062
LOC_Os02g36850	0.239769
LOC_Os02g36974	-0.0436689
LOC_Os02g37060	0.233435
LOC_Os02g37430	-0.131226
LOC_Os02g37490	-0.123051
LOC_Os02g37590	-0.191239
LOC_Os02g37654	0.392238
LOC_Os02g37690	0.274471
LOC_Os02g37700	0.363477
LOC_Os02g37800	0.10921
LOC_Os02g38210	0.0901895
LOC_Os02g38440	-0.0811055
LOC_Os02g38820	0.0679293
LOC_Os02g38980	0.0546122
LOC_Os02g39200	-0.0725693
LOC_Os02g40260	0.0779206
LOC_Os02g41590	-0.0838408
LOC_Os02g41630	-0.0230089
LOC_Os02g41650	-0.0156558
LOC_Os02g41860	-0.02072
LOC_Os02g41904	-0.31704
LOC_Os02g42290	0.154951
LOC_Os02g42310	0.152161
LOC_Os02g42890	0.142613
LOC_Os02g43540	-0.075829
LOC_Os02g43600	0.161628
LOC_Os02g43930	-0.139417
LOC_Os02g44108	-0.0463105
LOC_Os02g44630	-0.0119461
LOC_Os02g44730	0.635809
LOC_Os02g44980	0.137647
LOC_Os02g45120	0.048749
LOC_Os02g46260	0.11247
LOC_Os02g46680	-0.0525889
LOC_Os02g46910	-0.158507
LOC_Os02g47010	-0.0807677
LOC_Os02g47020	0.228843
LOC_Os02g47570	0.0996
LOC_Os02g47580	0.0849733
LOC_Os02g48110	-0.0147236
LOC_Os02g48560	-0.0405839
LOC_Os02g48660	-0.0871287
LOC_Os02g48710	0.112624
LOC_Os02g48720	-0.0910702
LOC_Os02g48870	0.202744
LOC_Os02g48900	0.0978109
LOC_Os02g48980	-0.179349
LOC_Os02g49440	0.0980284
LOC_Os02g49720	-1.05738
LOC_Os02g49870	0.0662898
LOC_Os02g50174	0.255794
LOC_Os02g50210	-0.100648
LOC_Os02g50960	-0.0680073
LOC_Os02g51020	0.0865418
LOC_Os02g51080	0.0195512
LOC_Os02g51470	0.244738
LOC_Os02g51570	0.245497
LOC_Os02g51670	0.12701
LOC_Os02g51710	-0.157237
LOC_Os02g51790	0.148487
LOC_Os02g51860	-0.0800426
LOC_Os02g52040	-0.225962
LOC_Os02g52860	-0.103234
LOC_Os02g52920	-0.110307
LOC_Os02g52940	0.107068
LOC_Os02g53180	-0.108841
LOC_Os02g53200	-0.0891854
LOC_Os02g53860	0.125065
LOC_Os02g54254	1.132
LOC_Os02g55430	-0.0936543
LOC_Os02g55440	-0.0659462
LOC_Os02g56900	-0.20953
LOC_Os02g56940	0.0944042
LOC_Os02g57120	-0.00584952
LOC_Os02g57260	0.144101
LOC_Os02g57620	-0.000306284
LOC_Os02g57660	0.131305
LOC_Os02g57670	0.179374
LOC_Os02g58720	-0.119078
LOC_Os03g01170	0.384752
LOC_Os03g01300	0.0860925
LOC_Os03g01940	0.101292
LOC_Os03g02050	-0.368193
LOC_Os03g02260	-0.601099
LOC_Os03g02400	-0.194037
LOC_Os03g02530	-0.147999
LOC_Os03g02590	0.19627
LOC_Os03g02920	-0.0850257
LOC_Os03g02960	0.117882
LOC_Os03g03020	0.143221
LOC_Os03g03180	-0.079313
LOC_Os03g03290	-0.0556121
LOC_Os03g03360	0.0955467
LOC_Os03g03720	0.22492
LOC_Os03g03910	0.494383
LOC_Os03g04020	-0.0310668
LOC_Os03g04110	-0.0699399
LOC_Os03g04470	0.190832
LOC_Os03g04570	0.209305
LOC_Os03g04660	0.0230245
LOC_Os03g04680	0.0280203
LOC_Os03g05110	-0.666553
LOC_Os03g05520	-0.138185
LOC_Os03g06230	0.154846
LOC_Os03g06240	-0.0705449
LOC_Os03g06390	-0.0863789
LOC_Os03g06510	-0.193584
LOC_Os03g06520	0.160016
LOC_Os03g06705	-0.663762
LOC_Os03g07300	0.197961
LOC_Os03g07440	0.0780917
LOC_Os03g07480	0.0950223
LOC_Os03g07960	-0.666808
LOC_Os03g08080	0.0999799
LOC_Os03g08360	-0.0656621
LOC_Os03g08500	-0.0819407
LOC_Os03g08550	-0.0934721
LOC_Os03g08790	-0.0988073
LOC_Os03g09250	-0.70389
LOC_Os03g09940	0.161639
LOC_Os03g10060	0.114357
LOC_Os03g10090	0.232197
LOC_Os03g10340	-0.0839511
LOC_Os03g10700	-0.149153
LOC_Os03g11230	0.119865
LOC_Os03g11340	-0.0991993
LOC_Os03g11420	-0.112172
LOC_Os03g11440	-0.0699457
LOC_Os03g11520	0.120505
LOC_Os03g11720	-0.0866387
LOC_Os03g12020	0.0805064
LOC_Os03g12250	-0.0733855
LOC_Os03g12290	-0.125412
LOC_Os03g12670	0.046002
LOC_Os03g12910	0.0674538
LOC_Os03g13200	0.0664338
LOC_Os03g13380	-0.0503596
LOC_Os03g13540	-0.0577871
LOC_Os03g14040	0.126989
LOC_Os03g14050	-0.220889
LOC_Os03g14170	0.0561157
LOC_Os03g14250	-0.0298653
LOC_Os03g14450	-0.110816
LOC_Os03g14590	0.133442
LOC_Os03g14642	0.0972931
LOC_Os03g14654	0.0482921
LOC_Os03g14730	0.0936953
LOC_Os03g15020	0.194909
LOC_Os03g15410	-0.13709
LOC_Os03g15460	0.0557678
LOC_Os03g15870	0.193596
LOC_Os03g15920	0.4638
LOC_Os03g16010	-0.0645941
LOC_Os03g16050	0.221072
LOC_Os03g16860	-0.195103
LOC_Os03g17070	0.164411
LOC_Os03g17520	0.097306
LOC_Os03g17570	0.392971
LOC_Os03g17580	0.120205
LOC_Os03g17860	-0.123562
LOC_Os03g17940	-0.068014
LOC_Os03g18180	-0.124826
LOC_Os03g18200	0.0966466
LOC_Os03g18220	-0.647134
LOC_Os03g18454	0.147753
LOC_Os03g18870	0.761779
LOC_Os03g19200	-0.14747
LOC_Os03g19270	-0.940976
LOC_Os03g19380	0.0982858
LOC_Os03g19520	-0.138402
LOC_Os03g19560	-0.106077
LOC_Os03g19600	-0.181138
LOC_Os03g19760	0.172414
LOC_Os03g20100	0.137318
LOC_Os03g20370	-0.197705
LOC_Os03g20380	-0.0782231
LOC_Os03g20500	-0.0627859
LOC_Os03g20520	-0.0631144
LOC_Os03g20630	0.0958396
LOC_Os03g20700	0.0800133
LOC_Os03g21040	-0.103687
LOC_Os03g21370	0.121457
LOC_Os03g21560	0.176071
LOC_Os03g21664	0.174875
LOC_Os03g21720	0.0873097
LOC_Os03g21900	0.0865171
LOC_Os03g21940	-0.0810047
LOC_Os03g22010	0.0872514
LOC_Os03g22230	0.226439
LOC_Os03g22270	-0.111785
LOC_Os03g22370	0.186869
LOC_Os03g22720	-0.109135
LOC_Os03g23950	-0.101919
LOC_Os03g24020	0.147211
LOC_Os03g24220	-0.11975
LOC_Os03g24600	0.178505
LOC_Os03g25440	0.228225
LOC_Os03g25960	0.139405
LOC_Os03g26630	0.0651583
LOC_Os03g26820	-0.0756232
LOC_Os03g27260	-0.0949644
LOC_Os03g27310	0.0825014
LOC_Os03g28160	0.145591
LOC_Os03g29770	0.382019
LOC_Os03g29950	0.588202
LOC_Os03g30830	-0.121184
LOC_Os03g31026	0.132055
LOC_Os03g31134	-0.092003
LOC_Os03g31170	0.210741
LOC_Os03g31510	-0.101081
LOC_Os03g31679	0.0768837
LOC_Os03g32580	-0.0414829
LOC_Os03g34040	0.12688
LOC_Os03g36540	0.113175
LOC_Os03g38000	-0.0851169
LOC_Os03g39610	0.164547
LOC_Os03g39830	0.136466
LOC_Os03g40270	-0.135795
LOC_Os03g41060	-0.785682
LOC_Os03g43410	-0.999876
LOC_Os03g43430	0.213571
LOC_Os03g43720	-0.132298
LOC_Os03g43880	-0.877369
LOC_Os03g44230	0.19983
LOC_Os03g44560	-0.116298
LOC_Os03g44620	-0.0917807
LOC_Os03g45220	0.127114
LOC_Os03g45619	0.0755506
LOC_Os03g45710	0.093198
LOC_Os03g45920	-0.0633238
LOC_Os03g46060	0.178132
LOC_Os03g46070	0.31201
LOC_Os03g46770	0.0450274
LOC_Os03g47270	-0.197481
LOC_Os03g47930	-0.100449
LOC_Os03g47940	-0.15403
LOC_Os03g48540	-0.159592
LOC_Os03g48626	-0.0163749
LOC_Os03g49180	-0.0748007
LOC_Os03g49600	-0.0585329
LOC_Os03g49610	-0.14123
LOC_Os03g49710	0.14575
LOC_Os03g50030	-0.145121
LOC_Os03g50070	0.116694
LOC_Os03g50080	0.176049
LOC_Os03g50160	-0.158431
LOC_Os03g50270	0.108887
LOC_Os03g50290	-0.0979632
LOC_Os03g50810	-0.103041
LOC_Os03g50885	-0.119147
LOC_Os03g51080	0.0896262
LOC_Os03g51600	-0.0274258
LOC_Os03g52120	-0.089682
LOC_Os03g52130	0.196793
LOC_Os03g52630	-0.0436529
LOC_Os03g52680	0.182923
LOC_Os03g52690	-0.0509679
LOC_Os03g52840	0.161542
LOC_Os03g52860	-0.843907
LOC_Os03g53150	-0.246163
LOC_Os03g53270	0.0596826
LOC_Os03g53640	0.0712095
LOC_Os03g53860	0.0716345
LOC_Os03g54000	0.222996
LOC_Os03g54890	-0.101503
LOC_Os03g55070	-0.0547332
LOC_Os03g55120	-0.184801
LOC_Os03g55290	-0.235549
LOC_Os03g55720	0.166453
LOC_Os03g55730	-0.101762
LOC_Os03g55800	-0.916766
LOC_Os03g55850	-0.00796182
LOC_Os03g55930	0.126566
LOC_Os03g56190	0.0630117
LOC_Os03g56280	0.219261
LOC_Os03g56610	-0.104132
LOC_Os03g56670	0.235449
LOC_Os03g56820	-0.158783
LOC_Os03g57100	-0.0568991
LOC_Os03g57220	0.281081
LOC_Os03g57240	0.12641
LOC_Os03g57349	0.165641
LOC_Os03g57790	-0.0444238
LOC_Os03g58050	-0.110799
LOC_Os03g58470	0.0913335
LOC_Os03g58580	0.149565
LOC_Os03g58940	-0.025271
LOC_Os03g59300	-0.183974
LOC_Os03g59310	-0.0924016
LOC_Os03g60100	0.144784
LOC_Os03g60260	0.114082
LOC_Os03g60509	0.139994
LOC_Os03g60639	0.177271
LOC_Os03g60670	0.135659
LOC_Os03g61050	-0.100172
LOC_Os03g61090	0.0784124
LOC_Os03g61210	-0.0607328
LOC_Os03g61220	0.093442
LOC_Os03g61260	0.170095
LOC_Os03g61720	0.169305
LOC_Os03g61970	-0.286803
LOC_Os03g62060	-0.285953
LOC_Os03g62090	-0.0560498
LOC_Os03g62370	0.109375
LOC_Os03g62630	0.154212
LOC_Os03g63270	-0.035499
LOC_Os03g63310	0.137448
LOC_Os03g63370	-0.0979838
LOC_Os03g63480	-0.0150097
LOC_Os03g63540	0.0344476
LOC_Os03g63910	0.202749
LOC_Os03g63950	0.0921572
LOC_Os03g64050	-0.224318
LOC_Os03g64110	-0.109725
LOC_Os03g64170	-0.0546603
LOC_Os04g01140	0.127268
LOC_Os04g01330	0.087458
LOC_Os04g01520	0.163049
LOC_Os04g01540	0.181196
LOC_Os04g01710	-0.0493654
LOC_Os04g02820	-0.0708587
LOC_Os04g02910	0.0410748
LOC_Os04g08280	0.143434
LOC_Os04g10240	-0.114294
LOC_Os04g10380	-0.119716
LOC_Os04g14150	-0.0726611
LOC_Os04g15690	-0.0694289
LOC_Os04g15840	-0.684451
LOC_Os04g16680	0.177762
LOC_Os04g16734	0.031819
LOC_Os04g16830	0.066741
LOC_Os04g18090	0.0940009
LOC_Os04g20164	0.17627
LOC_Os04g21320	-0.0534067
LOC_Os04g23040	0.183955
LOC_Os04g23140	-0.0800378
LOC_Os04g23820	0.132803
LOC_Os04g23890	0.159102
LOC_Os04g24600	0.250951
LOC_Os04g25400	0.0565908
LOC_Os04g25560	0.0851216
LOC_Os04g25740	0.27937
LOC_Os04g26920	0.606215
LOC_Os04g27250	0.0785502
LOC_Os04g28250	-0.144531
LOC_Os04g29210	0.810923
LOC_Os04g31070	-0.12278
LOC_Os04g31520	-0.0732212
LOC_Os04g32030	-0.140644
LOC_Os04g32050	0.154434
LOC_Os04g32110	0.171933
LOC_Os04g32540	0.0727133
LOC_Os04g32550	-0.122553
LOC_Os04g32650	0.00481292
LOC_Os04g33200	0.226756
LOC_Os04g33210	0.114958
LOC_Os04g33660	0.211016
LOC_Os04g33830	0.17454
LOC_Os04g34170	-0.281071
LOC_Os04g34460	0.121038
LOC_Os04g34600	0.351753
LOC_Os04g34700	-0.0275106
LOC_Os04g35570	0.128497
LOC_Os04g35840	0.130402
LOC_Os04g36760	0.142152
LOC_Os04g37550	0.235889
LOC_Os04g37690	-0.113048
LOC_Os04g37770	-0.371341
LOC_Os04g38220	0.207485
LOC_Os04g38390	0.00436267
LOC_Os04g38410	0.0983569
LOC_Os04g38600	0.234757
LOC_Os04g38750	0.133634
LOC_Os04g38870	-0.107701
LOC_Os04g38914	0.0901003
LOC_Os04g39110	-0.232783
LOC_Os04g39880	-0.000344971
LOC_Os04g40040	0.131067
LOC_Os04g40670	0.648663
LOC_Os04g41340	0.246304
LOC_Os04g41620	-0.0504675
LOC_Os04g41640	-0.113308
LOC_Os04g41700	0.0978187
LOC_Os04g41810	-0.0559249
LOC_Os04g42420	-0.0447604
LOC_Os04g42860	-0.184079
LOC_Os04g43670	-0.134188
LOC_Os04g44870	-0.177046
LOC_Os04g45070	0.0676523
LOC_Os04g45090	0.0974005
LOC_Os04g45140	0.247227
LOC_Os04g45290	0.202784
LOC_Os04g45490	0.0883751
LOC_Os04g45800	-0.068971
LOC_Os04g45834	-0.0892283
LOC_Os04g45900	0.137316
LOC_Os04g46880	-0.129263
LOC_Os04g48050	-0.0637442
LOC_Os04g48160	-0.0547014
LOC_Os04g48200	0.259395
LOC_Os04g49410	-0.0661614
LOC_Os04g49550	-0.815013
LOC_Os04g49680	-0.953102
LOC_Os04g50204	-0.126824
LOC_Os04g50890	-0.119119
LOC_Os04g50970	0.0661403
LOC_Os04g51280	0.142955
LOC_Os04g51300	0.241648
LOC_Os04g51454	0.410569
LOC_Os04g51520	0.45997
LOC_Os04g51710	-0.107801
LOC_Os04g52130	0.0873356
LOC_Os04g52180	-0.130203
LOC_Os04g52260	0.143106
LOC_Os04g52270	-0.0875171
LOC_Os04g52830	-0.09897
LOC_Os04g52880	-0.0774134
LOC_Os04g53230	0.177071
LOC_Os04g53950	-0.14744
LOC_Os04g54230	-0.913403
LOC_Os04g54240	-1.05024
LOC_Os04g54310	-1.1039
LOC_Os04g54360	-0.577011
LOC_Os04g54430	0.130019
LOC_Os04g55159	-0.0214667
LOC_Os04g55230	0.0714646
LOC_Os04g55640	0.106064
LOC_Os04g55650	0.206373
LOC_Os04g55710	0.30403
LOC_Os04g56100	0.167372
LOC_Os04g56400	0.224899
LOC_Os04g57440	0.139453
LOC_Os04g57560	0.346638
LOC_Os04g57770	-0.120217
LOC_Os04g57890	-0.0944688
LOC_Os04g57970	-0.084828
LOC_Os04g58110	-0.0774698
LOC_Os04g58160	0.0978051
LOC_Os04g58200	-0.422324
LOC_Os04g58470	-0.0983353
LOC_Os04g58730	0.128588
LOC_Os04g58850	-0.0565645
LOC_Os04g58860	-0.0678956
LOC_Os04g59150	-0.08511
LOC_Os04g59190	0.238579
LOC_Os04g59330	-0.0681374
LOC_Os04g59440	-0.0358073
LOC_Os04g59494	0.151815
LOC_Os05g01110	0.11945
LOC_Os05g01262	-0.080265
LOC_Os05g01270	0.0995625
LOC_Os05g01280	0.152746
LOC_Os05g01290	0.0957731
LOC_Os05g01950	0.205542
LOC_Os05g02250	-0.127916
LOC_Os05g02530	0.203105
LOC_Os05g03190	-0.0255122
LOC_Os05g03750	0.235489
LOC_Os05g04380	0.00403517
LOC_Os05g04470	-0.992497
LOC_Os05g04500	0.0702572
LOC_Os05g04550	-0.815444
LOC_Os05g04630	0.134319
LOC_Os05g05950	0.10768
LOC_Os05g06140	-0.266363
LOC_Os05g06310	-0.0834609
LOC_Os05g06430	-0.0748755
LOC_Os05g06440	-0.0459052
LOC_Os05g06700	-0.0876387
LOC_Os05g06920	0.114842
LOC_Os05g07130	0.226364
LOC_Os05g07670	-0.0571756
LOC_Os05g07860	0.149713
LOC_Os05g08370	-0.0467298
LOC_Os05g08640	0.110043
LOC_Os05g09400	0.139663
LOC_Os05g11010	-0.0851498
LOC_Os05g11064	0.171478
LOC_Os05g11260	0.115698
LOC_Os05g11780	-0.105252
LOC_Os05g11810	-0.109976
LOC_Os05g11910	-0.102554
LOC_Os05g12400	0.108712
LOC_Os05g12630	0.0507782
LOC_Os05g12640	-0.0391066
LOC_Os05g12680	-0.103778
LOC_Os05g13904	0.206541
LOC_Os05g13940	-0.0685184
LOC_Os05g14170	-0.059427
LOC_Os05g14180	-0.0282838
LOC_Os05g14240	0.197181
LOC_Os05g15360	0.036229
LOC_Os05g15370	-0.0949645
LOC_Os05g15770	0.142949
LOC_Os05g19030	0.122392
LOC_Os05g19370	-0.0961601
LOC_Os05g22614	0.197591
LOC_Os05g22724	0.101851
LOC_Os05g22830	0.0565756
LOC_Os05g23130	0.117324
LOC_Os05g23600	-0.129031
LOC_Os05g23720	-0.0719
LOC_Os05g23740	0.012261
LOC_Os05g24550	0.117584
LOC_Os05g25640	0.0273013
LOC_Os05g27100	0.149067
LOC_Os05g27950	0.0750706
LOC_Os05g28090	0.210386
LOC_Os05g29900	-0.109751
LOC_Os05g30750	-0.156923
LOC_Os05g31140	0.329753
LOC_Os05g31680	0.0761415
LOC_Os05g31750	-0.0187248
LOC_Os05g32110	-0.0405352
LOC_Os05g32220	0.12199
LOC_Os05g32390	0.082327
LOC_Os05g33130	0.0774534
LOC_Os05g33140	-0.101363
LOC_Os05g33280	0.185934
LOC_Os05g33290	0.171302
LOC_Os05g33360	-0.0216543
LOC_Os05g33380	-0.11785
LOC_Os05g33400	-0.0386538
LOC_Os05g33510	0.147295
LOC_Os05g33620	0.160016
LOC_Os05g33630	0.238916
LOC_Os05g33940	0.0554115
LOC_Os05g34170	-0.137944
LOC_Os05g34260	0.0661037
LOC_Os05g34700	-0.1389
LOC_Os05g35410	-0.0471013
LOC_Os05g35460	-0.130276
LOC_Os05g35470	0.333881
LOC_Os05g36110	-0.0725333
LOC_Os05g36994	0.177528
LOC_Os05g37250	-0.910807
LOC_Os05g38500	-0.101712
LOC_Os05g38530	-0.864315
LOC_Os05g38640	-0.0405235
LOC_Os05g38660	-0.236666
LOC_Os05g39110	-0.0502308
LOC_Os05g39240	0.578936
LOC_Os05g39670	-0.0917378
LOC_Os05g39990	-0.165902
LOC_Os05g40180	0.126986
LOC_Os05g40270	0.297643
LOC_Os05g40300	0.0385881
LOC_Os05g40780	-0.153734
LOC_Os05g41030	0.0036866
LOC_Os05g41480	-0.0596524
LOC_Os05g41550	0.0182812
LOC_Os05g41610	0.138376
LOC_Os05g41640	0.226735
LOC_Os05g41990	-0.132923
LOC_Os05g42330	-0.115936
LOC_Os05g43060	-0.033307
LOC_Os05g43690	-0.231822
LOC_Os05g43940	-0.402243
LOC_Os05g44130	0.123604
LOC_Os05g45950	0.0592335
LOC_Os05g46260	-0.0975057
LOC_Os05g46510	0.203967
LOC_Os05g46520	0.0609885
LOC_Os05g46720	0.153279
LOC_Os05g47980	-0.0819958
LOC_Os05g48330	0.0991357
LOC_Os05g48630	0.207716
LOC_Os05g48810	-1.0111
LOC_Os05g48890	-0.173056
LOC_Os05g48900	-0.0388781
LOC_Os05g49060	0.255162
LOC_Os05g49320	0.169615
LOC_Os05g49800	0.0445336
LOC_Os05g49970	0.0726684
LOC_Os05g50260	-0.105117
LOC_Os05g50500	-0.938519
LOC_Os05g51420	0.247259
LOC_Os05g51500	-0.0432541
LOC_Os05g51570	0.298155
LOC_Os05g51620	0.131084
LOC_Os05g51700	0.165259
LOC_Os06g01210	0.2531
LOC_Os06g01250	0.147312
LOC_Os06g01500	-0.0617555
LOC_Os06g01760	-0.0830224
LOC_Os06g01850	0.3265
LOC_Os06g01960	-0.0387543
LOC_Os06g02180	-0.128078
LOC_Os06g02380	0.106466
LOC_Os06g02540	-0.0343517
LOC_Os06g02580	0.121034
LOC_Os06g03560	0.583107
LOC_Os06g03760	-0.0424792
LOC_Os06g03820	-0.0749401
LOC_Os06g03860	-0.122386
LOC_Os06g03970	-0.122899
LOC_Os06g04020	0.0614654
LOC_Os06g04150	0.138658
LOC_Os06g04270	0.137375
LOC_Os06g04990	-1.00936
LOC_Os06g05130	-0.121917
LOC_Os06g05160	0.191249
LOC_Os06g05480	-0.0824867
LOC_Os06g05550	-0.0503067
LOC_Os06g05630	0.142681
LOC_Os06g05880	-0.0902533
LOC_Os06g05930	0.105154
LOC_Os06g06250	-0.0515818
LOC_Os06g06290	-0.011544
LOC_Os06g06490	-1.02932
LOC_Os06g06780	0.00527888
LOC_Os06g07560	-0.156038
LOC_Os06g08090	0.107336
LOC_Os06g09390	0.0165019
LOC_Os06g09610	0.197324
LOC_Os06g10560	-0.102017
LOC_Os06g10660	-0.59083
LOC_Os06g10760	-0.0926939
LOC_Os06g10770	0.0896484
LOC_Os06g11660	-0.246124
LOC_Os06g11800	-0.131376
LOC_Os06g11990	-0.0586168
LOC_Os06g12610	-0.691095
LOC_Os06g12630	0.180231
LOC_Os06g13100	0.0825457
LOC_Os06g14324	0.202636
LOC_Os06g14370	0.151321
LOC_Os06g14810	-0.106815
LOC_Os06g15400	0.194345
LOC_Os06g15620	-0.224565
LOC_Os06g15760	0.136085
LOC_Os06g18010	0.105791
LOC_Os06g18670	0.209767
LOC_Os06g19070	0.171975
LOC_Os06g19390	-0.0505686
LOC_Os06g19590	-0.077623
LOC_Os06g19620	-0.0842351
LOC_Os06g19800	-0.110985
LOC_Os06g20320	0.184726
LOC_Os06g21110	0.244647
LOC_Os06g21140	0.131399
LOC_Os06g21210	0.0995229
LOC_Os06g21590	0.189689
LOC_Os06g22394	0.128745
LOC_Os06g22690	0.12002
LOC_Os06g22960	-0.0468703
LOC_Os06g23114	0.187241
LOC_Os06g23870	0.0883573
LOC_Os06g24490	0.570427
LOC_Os06g29180	0.0755326
LOC_Os06g30750	0.00885237
LOC_Os06g30950	0.132826
LOC_Os06g34120	-0.0450149
LOC_Os06g34790	-0.0627338
LOC_Os06g35410	0.109728
LOC_Os06g35520	-0.106834
LOC_Os06g35630	0.12733
LOC_Os06g35970	-0.0789189
LOC_Os06g36050	-0.109936
LOC_Os06g36180	0.103259
LOC_Os06g36400	0.172764
LOC_Os06g37160	-0.0798949
LOC_Os06g38320	0.251426
LOC_Os06g38970	-0.058049
LOC_Os06g39260	-0.0324817
LOC_Os06g39470	0.169951
LOC_Os06g39520	0.0634154
LOC_Os06g40080	0.160042
LOC_Os06g40360	-0.0643983
LOC_Os06g40640	0.245081
LOC_Os06g40818	0.379308
LOC_Os06g41120	0.177907
LOC_Os06g42790	0.151262
LOC_Os06g43304	0.195855
LOC_Os06g43600	-0.202007
LOC_Os06g43620	0.119505
LOC_Os06g43650	-0.0699862
LOC_Os06g43860	0.195615
LOC_Os06g43870	-0.148853
LOC_Os06g43900	0.13729
LOC_Os06g43930	0.144611
LOC_Os06g44300	-0.589978
LOC_Os06g44310	-0.124199
LOC_Os06g44470	-0.865468
LOC_Os06g44620	0.0803131
LOC_Os06g45380	0.111675
LOC_Os06g45480	0.170021
LOC_Os06g45710	-0.867424
LOC_Os06g46770	0.0207928
LOC_Os06g46930	0.144014
LOC_Os06g46970	-1.01356
LOC_Os06g47600	-0.166687
LOC_Os06g48030	-0.0372809
LOC_Os06g48160	-0.22578
LOC_Os06g48200	-0.182242
LOC_Os06g48570	-0.099701
LOC_Os06g48600	0.133946
LOC_Os06g49160	0.161827
LOC_Os06g49190	-0.434799
LOC_Os06g49220	0.221908
LOC_Os06g49250	0.218561
LOC_Os06g49480	-0.100053
LOC_Os06g49760	-0.225967
LOC_Os06g49770	-0.177911
LOC_Os06g50070	0.166956
LOC_Os06g50154	-0.0788842
LOC_Os06g50300	0.0244724
LOC_Os06g50950	0.163979
LOC_Os06g51029	0.118598
LOC_Os06g51050	-0.84977
LOC_Os06g51060	-0.0670232
LOC_Os06g51220	0.079651
LOC_Os06g51260	-0.926146
LOC_Os06g51270	-0.0964074
LOC_Os07g01150	-0.165531
LOC_Os07g01480	0.285547
LOC_Os07g01600	-0.0503354
LOC_Os07g01904	0.0990161
LOC_Os07g02200	-0.123802
LOC_Os07g02440	0.135529
LOC_Os07g04180	0.102978
LOC_Os07g04190	-0.166767
LOC_Os07g04840	0.189435
LOC_Os07g05570	0.18848
LOC_Os07g05820	0.304133
LOC_Os07g05950	-0.0699926
LOC_Os07g06080	-0.146648
LOC_Os07g06450	0.126104
LOC_Os07g07040	-0.11771
LOC_Os07g07340	0.154128
LOC_Os07g08030	0.171212
LOC_Os07g08160	-0.0888434
LOC_Os07g09150	0.081402
LOC_Os07g09340	-0.0911077
LOC_Os07g09620	-0.0466247
LOC_Os07g10150	-0.106567
LOC_Os07g10440	0.161055
LOC_Os07g10600	-0.158609
LOC_Os07g10770	-0.0353884
LOC_Os07g10830	-0.126862
LOC_Os07g10840	0.272542
LOC_Os07g11110	0.250467
LOC_Os07g13234	0.233264
LOC_Os07g13969	0.262416
LOC_Os07g14070	0.188832
LOC_Os07g14270	0.040985
LOC_Os07g14850	-0.0630742
LOC_Os07g18120	0.207185
LOC_Os07g23640	0.0838055
LOC_Os07g23990	0.092217
LOC_Os07g24190	-0.00758022
LOC_Os07g24830	-0.915174
LOC_Os07g25430	0.224201
LOC_Os07g25810	-0.239647
LOC_Os07g26440	-0.0677389
LOC_Os07g26690	-0.0409826
LOC_Os07g26940	0.0713731
LOC_Os07g27810	-0.0734106
LOC_Os07g28400	0.189817
LOC_Os07g28610	0.254359
LOC_Os07g28644	-0.0635003
LOC_Os07g29750	-0.101425
LOC_Os07g30020	0.111631
LOC_Os07g30940	0.0928394
LOC_Os07g30970	0.0976758
LOC_Os07g31884	0.120377
LOC_Os07g32230	-0.0727743
LOC_Os07g32620	0.134515
LOC_Os07g32630	0.19203
LOC_Os07g32710	-0.156427
LOC_Os07g32800	0.0967194
LOC_Os07g32880	0.214697
LOC_Os07g33660	0.0573068
LOC_Os07g34570	0.849422
LOC_Os07g34580	-0.225315
LOC_Os07g34589	-0.044433
LOC_Os07g34650	0.24297
LOC_Os07g36080	0.188869
LOC_Os07g36410	-0.0390516
LOC_Os07g37030	0.174671
LOC_Os07g37230	0.195323
LOC_Os07g37240	0.189674
LOC_Os07g37250	0.13483
LOC_Os07g37320	-0.0780749
LOC_Os07g37550	0.152393
LOC_Os07g37620	-0.58685
LOC_Os07g37850	-0.0462599
LOC_Os07g38130	-0.502497
LOC_Os07g38300	0.168719
LOC_Os07g38440	0.507829
LOC_Os07g38630	-0.0556121
LOC_Os07g38730	-0.0616673
LOC_Os07g38960	0.21587
LOC_Os07g39350	-0.0195012
LOC_Os07g39630	-0.0568819
LOC_Os07g40640	0.147895
LOC_Os07g40940	-0.0397437
LOC_Os07g41360	-0.124121
LOC_Os07g42170	-0.107717
LOC_Os07g42370	0.0791594
LOC_Os07g43810	0.22546
LOC_Os07g43890	-0.0728186
LOC_Os07g44070	-0.121517
LOC_Os07g44250	-0.0722778
LOC_Os07g44890	0.0801513
LOC_Os07g45060	-0.0699426
LOC_Os07g45570	0.566999
LOC_Os07g46170	-0.109382
LOC_Os07g46350	-0.00691366
LOC_Os07g46370	-0.0729409
LOC_Os07g46430	0.142028
LOC_Os07g46460	0.194395
LOC_Os07g46790	0.148036
LOC_Os07g47640	0.220384
LOC_Os07g47700	0.168085
LOC_Os07g47830	-0.109062
LOC_Os07g48910	-0.214013
LOC_Os07g49310	0.130472
LOC_Os07g49330	0.107165
LOC_Os07g49360	-0.279146
LOC_Os07g49400	0.0645911
LOC_Os08g01140	0.292392
LOC_Os08g01180	-0.0829156
LOC_Os08g01220	0.0886827
LOC_Os08g01310	-0.17834
LOC_Os08g01380	0.166173
LOC_Os08g02230	0.238084
LOC_Os08g02630	0.208977
LOC_Os08g03350	-0.0545128
LOC_Os08g03370	-0.416571
LOC_Os08g03380	0.0952694
LOC_Os08g03520	-0.112537
LOC_Os08g03570	0.0664036
LOC_Os08g03640	-0.0969181
LOC_Os08g04790	-0.0732583
LOC_Os08g05910	-0.0452353
LOC_Os08g06100	0.0942833
LOC_Os08g06110	-0.885108
LOC_Os08g06250	0.0757661
LOC_Os08g06380	-0.0133802
LOC_Os08g06530	0.185236
LOC_Os08g06550	-0.0866785
LOC_Os08g08970	0.0850793
LOC_Os08g08980	0.110594
LOC_Os08g09240	0.108068
LOC_Os08g09250	0.116313
LOC_Os08g10010	-0.240903
LOC_Os08g10020	0.235189
LOC_Os08g10630	0.370324
LOC_Os08g11480	0.0988874
LOC_Os08g13350	-0.109495
LOC_Os08g13690	-0.110321
LOC_Os08g14000	0.125314
LOC_Os08g14440	0.223021
LOC_Os08g15296	0.00958351
LOC_Os08g16570	0.203864
LOC_Os08g16660	-0.899748
LOC_Os08g16810	-0.0318675
LOC_Os08g17160	-0.234415
LOC_Os08g17390	0.153508
LOC_Os08g20544	0.0866948
LOC_Os08g21760	-0.108171
LOC_Os08g22852	0.144725
LOC_Os08g22864	-0.0601411
LOC_Os08g23180	0.00840918
LOC_Os08g23410	0.188611
LOC_Os08g24390	0.0925969
LOC_Os08g25900	0.16226
LOC_Os08g26870	0.648878
LOC_Os08g27040	-0.0671548
LOC_Os08g27840	0.0946268
LOC_Os08g28970	0.173767
LOC_Os08g29170	0.152327
LOC_Os08g29200	-0.0754126
LOC_Os08g29520	-0.10613
LOC_Os08g30020	0.176247
LOC_Os08g31580	-0.145351
LOC_Os08g33710	0.231903
LOC_Os08g33720	0.250788
LOC_Os08g33820	0.180468
LOC_Os08g34900	-0.940516
LOC_Os08g34984	0.220344
LOC_Os08g35420	0.18932
LOC_Os08g35710	-0.0401259
LOC_Os08g35750	0.0945075
LOC_Os08g35760	0.11712
LOC_Os08g37444	-0.0476649
LOC_Os08g37660	-0.748777
LOC_Os08g37670	-0.0937543
LOC_Os08g37840	-0.0909767
LOC_Os08g39300	0.219831
LOC_Os08g39330	-0.420092
LOC_Os08g39550	-0.226689
LOC_Os08g40180	-0.410244
LOC_Os08g40720	-1.00301
LOC_Os08g41040	0.135616
LOC_Os08g41250	-0.117318
LOC_Os08g41290	-0.177731
LOC_Os08g41460	0.166379
LOC_Os08g41990	0.0951751
LOC_Os08g42400	0.104761
LOC_Os08g42720	0.127053
LOC_Os08g42850	0.169082
LOC_Os08g43190	0.275456
LOC_Os08g43320	0.0691896
LOC_Os08g43440	0.229878
LOC_Os08g43560	0.0909793
LOC_Os08g43580	-0.112273
LOC_Os08g43654	-0.0530348
LOC_Os08g44000	0.144095
LOC_Os08g44270	0.21841
LOC_Os08g44290	0.10067
LOC_Os08g44680	0.224873
LOC_Os08g44770	0.153723
LOC_Os08g44810	0.113606
LOC_Os08g44850	0.0868886
LOC_Os08g44860	0.156619
LOC_Os08g44870	0.11634
LOC_Os08g45030	-0.178371
LOC_Os08g45060	-0.141689
LOC_Os09g02170	-0.0831163
LOC_Os09g03939	0.166888
LOC_Os09g06499	0.102354
LOC_Os09g07570	0.209325
LOC_Os09g08910	-0.0122311
LOC_Os09g09360	-0.0833713
LOC_Os09g10010	-0.642065
LOC_Os09g10760	0.164393
LOC_Os09g13920	-0.0505274
LOC_Os09g16330	0.111577
LOC_Os09g16920	-0.0751695
LOC_Os09g17740	0.186325
LOC_Os09g19952	0.127032
LOC_Os09g20024	0.146304
LOC_Os09g20350	-0.202785
LOC_Os09g20684	0.207745
LOC_Os09g22440	0.105336
LOC_Os09g22505	0.0706604
LOC_Os09g23110	0.586589
LOC_Os09g23160	0.131563
LOC_Os09g23894	0.0912483
LOC_Os09g24590	-0.0447135
LOC_Os09g24924	0.148578
LOC_Os09g25460	-0.0112324
LOC_Os09g25850	0.0960416
LOC_Os09g26660	-0.0712805
LOC_Os09g26810	0.0899075
LOC_Os09g26830	-0.137638
LOC_Os09g26960	-0.0841377
LOC_Os09g27030	0.0873267
LOC_Os09g27420	0.197146
LOC_Os09g27820	-0.353515
LOC_Os09g27830	0.0431378
LOC_Os09g29404	-0.11794
LOC_Os09g29840	0.0626584
LOC_Os09g29930	-0.116031
LOC_Os09g30120	0.823087
LOC_Os09g30160	-0.188361
LOC_Os09g30340	0.170023
LOC_Os09g30412	-0.112761
LOC_Os09g31080	-0.222865
LOC_Os09g31430	-0.0454671
LOC_Os09g31970	-0.136052
LOC_Os09g32220	-0.0984091
LOC_Os09g32320	-0.129367
LOC_Os09g32526	-0.0936714
LOC_Os09g32670	-0.0697042
LOC_Os09g32840	-0.158125
LOC_Os09g32964	-0.161654
LOC_Os09g33680	0.1732
LOC_Os09g34140	0.125008
LOC_Os09g34340	0.0804958
LOC_Os09g35730	-0.0315753
LOC_Os09g36040	0.18133
LOC_Os09g36350	-0.0721916
LOC_Os09g36450	0.156634
LOC_Os09g36670	-0.0946159
LOC_Os09g36680	0.0648802
LOC_Os09g36700	0.0903004
LOC_Os09g36930	1.63134
LOC_Os09g37910	-0.167714
LOC_Os09g38130	0.158929
LOC_Os09g38920	0.00402454
LOC_Os09g39180	0.143288
LOC_Os09g39390	0.0609844
LOC_Os09g39430	-0.104207
LOC_Os09g39680	0.0584304
LOC_Os10g01044	0.207242
LOC_Os10g01134	0.413045
LOC_Os10g02040	-0.000934146
LOC_Os10g02240	0.26104
LOC_Os10g04050	0.0480159
LOC_Os10g05069	-0.0113185
LOC_Os10g05600	-0.155506
LOC_Os10g05750	0.0751932
LOC_Os10g05780	0.172168
LOC_Os10g05950	-0.0588985
LOC_Os10g05970	0.0619015
LOC_Os10g05980	0.0768961
LOC_Os10g05990	0.00787965
LOC_Os10g06000	0.0283703
LOC_Os10g07229	0.120734
LOC_Os10g07440	0.0777689
LOC_Os10g08550	-0.137556
LOC_Os10g10170	0.103531
LOC_Os10g10500	-0.012576
LOC_Os10g10620	0.825791
LOC_Os10g15240	-0.000927142
LOC_Os10g17260	0.357399
LOC_Os10g18340	0.319997
LOC_Os10g18370	-0.850475
LOC_Os10g19970	0.0665407
LOC_Os10g21268	0.115587
LOC_Os10g21310	0.00992696
LOC_Os10g21314	0.146417
LOC_Os10g21352	0.0614801
LOC_Os10g21670	-0.196326
LOC_Os10g21910	0.105977
LOC_Os10g22520	-0.148063
LOC_Os10g22560	0.136089
LOC_Os10g22590	-0.183065
LOC_Os10g22630	0.117857
LOC_Os10g27340	-0.0798391
LOC_Os10g28020	0.0896578
LOC_Os10g28060	-0.323828
LOC_Os10g28120	0.375993
LOC_Os10g28340	-0.980376
LOC_Os10g29570	0.550375
LOC_Os10g30870	0.120025
LOC_Os10g31810	-0.0744328
LOC_Os10g32520	0.0515033
LOC_Os10g32550	-0.127442
LOC_Os10g33040	-0.817492
LOC_Os10g33170	0.181855
LOC_Os10g33370	-0.0862145
LOC_Os10g34710	-0.135332
LOC_Os10g35030	0.424245
LOC_Os10g35070	-0.343363
LOC_Os10g35100	-0.142487
LOC_Os10g35110	0.0677207
LOC_Os10g35370	0.0888212
LOC_Os10g35810	0.170143
LOC_Os10g35870	0.0635199
LOC_Os10g35960	0.0958331
LOC_Os10g36260	0.21418
LOC_Os10g36500	0.266655
LOC_Os10g36550	0.160827
LOC_Os10g37180	0.216372
LOC_Os10g37770	0.772945
LOC_Os10g38274	0.1206
LOC_Os10g38630	-0.167572
LOC_Os10g38710	0.375773
LOC_Os10g39150	0.424776
LOC_Os10g39220	-0.182045
LOC_Os10g39440	-0.0681283
LOC_Os10g40430	-0.454874
LOC_Os10g40480	-0.803826
LOC_Os10g40510	-0.366811
LOC_Os10g40530	-0.672227
LOC_Os10g40600	0.0696618
LOC_Os10g40614	-0.475653
LOC_Os10g40700	0.0185282
LOC_Os10g40710	0.362675
LOC_Os10g40720	-0.00130009
LOC_Os10g40730	-0.13695
LOC_Os10g41340	0.125335
LOC_Os10g41710	0.151029
LOC_Os10g42240	0.156519
LOC_Os10g42250	0.136161
LOC_Os10g42870	0.116243
LOC_Os11g02389	-0.24402
LOC_Os11g02400	-0.0272123
LOC_Os11g02424	-0.00921516
LOC_Os11g04409	-0.187877
LOC_Os11g05050	0.132969
LOC_Os11g05190	-0.182725
LOC_Os11g05290	-0.203854
LOC_Os11g06020	0.072657
LOC_Os11g06390	-0.151487
LOC_Os11g06720	0.146089
LOC_Os11g06890	-0.0474166
LOC_Os11g06934	0.154841
LOC_Os11g06980	0.141417
LOC_Os11g07020	0.128848
LOC_Os11g07280	-0.113306
LOC_Os11g07670	-0.0906558
LOC_Os11g07680	-0.0829313
LOC_Os11g07910	-0.0809213
LOC_Os11g07912	-0.740664
LOC_Os11g09020	0.15255
LOC_Os11g09280	-0.0576947
LOC_Os11g10480	-0.164283
LOC_Os11g10590	-0.213541
LOC_Os11g13890	0.180138
LOC_Os11g14220	-0.106546
LOC_Os11g14544	0.10826
LOC_Os11g16320	-0.0784355
LOC_Os11g17290	0.0792033
LOC_Os11g18044	0.0996447
LOC_Os11g18366	0.405296
LOC_Os11g18570	0.243884
LOC_Os11g18730	0.0823605
LOC_Os11g20090	-0.243779
LOC_Os11g20160	-0.672372
LOC_Os11g23790	0.144166
LOC_Os11g24050	0.0941511
LOC_Os11g24070	-0.506299
LOC_Os11g24484	-0.195959
LOC_Os11g24510	0.0580116
LOC_Os11g26130	-0.119623
LOC_Os11g26190	-0.0780965
LOC_Os11g26850	-0.0442954
LOC_Os11g26920	0.456603
LOC_Os11g27540	-0.0622206
LOC_Os11g28300	-0.0771812
LOC_Os11g28480	0.0528804
LOC_Os11g29500	0.159224
LOC_Os11g30560	0.15046
LOC_Os11g32240	-0.100513
LOC_Os11g32650	0.154063
LOC_Os11g33270	-0.263407
LOC_Os11g34360	-0.036437
LOC_Os11g34450	-0.0770532
LOC_Os11g34940	0.158421
LOC_Os11g37130	0.0702364
LOC_Os11g37670	-0.679908
LOC_Os11g37900	0.145504
LOC_Os11g38959	-0.0910343
LOC_Os11g39640	0.154957
LOC_Os11g41150	0.083993
LOC_Os11g42430	-0.904265
LOC_Os11g43900	-0.0644604
LOC_Os11g44810	0.112462
LOC_Os11g44950	-0.0450699
LOC_Os11g47680	1.10805
LOC_Os11g47760	-0.105057
LOC_Os11g47809	0.333683
LOC_Os12g02094	0.143346
LOC_Os12g02310	-0.1119
LOC_Os12g02320	-0.1143
LOC_Os12g02340	-0.0667908
LOC_Os12g03260	0.0687576
LOC_Os12g03470	0.211705
LOC_Os12g04204	-0.13354
LOC_Os12g04260	0.124017
LOC_Os12g04424	-0.135908
LOC_Os12g05260	-0.131621
LOC_Os12g06260	0.0840933
LOC_Os12g06660	-0.617953
LOC_Os12g07110	0.0532074
LOC_Os12g07670	-0.104753
LOC_Os12g07780	0.142658
LOC_Os12g08730	0.196291
LOC_Os12g08760	-0.0460285
LOC_Os12g08770	0.128558
LOC_Os12g08810	-0.0507734
LOC_Os12g08920	-0.0982904
LOC_Os12g10320	0.0817306
LOC_Os12g10710	0.347538
LOC_Os12g12360	-0.0033188
LOC_Os12g13674	-0.0314561
LOC_Os12g14070	0.082313
LOC_Os12g15222	0.137512
LOC_Os12g15470	0.243304
LOC_Os12g16720	0.189347
LOC_Os12g17320	0.0124841
LOC_Os12g17600	0.328941
LOC_Os12g17910	0.124243
LOC_Os12g18729	0.103713
LOC_Os12g19381	0.197336
LOC_Os12g19470	0.221675
LOC_Os12g20410	-0.104894
LOC_Os12g21784	0.114176
LOC_Os12g23180	0.28661
LOC_Os12g23200	0.24132
LOC_Os12g23570	-0.0260633
LOC_Os12g24170	0.0999869
LOC_Os12g25200	0.175966
LOC_Os12g25210	-0.110057
LOC_Os12g26880	-0.104139
LOC_Os12g28880	0.176839
LOC_Os12g29220	0.436201
LOC_Os12g29550	-0.0706571
LOC_Os12g31460	0.175414
LOC_Os12g31850	-0.0328849
LOC_Os12g31860	-0.147659
LOC_Os12g32240	0.144838
LOC_Os12g32940	0.511887
LOC_Os12g33610	1.46315
LOC_Os12g34010	-0.0359683
LOC_Os12g34012	-0.0409073
LOC_Os12g34018	-0.031316
LOC_Os12g34094	-0.0682051
LOC_Os12g34524	-0.0655027
LOC_Os12g34890	0.181893
LOC_Os12g35590	-0.155537
LOC_Os12g35630	0.0860401
LOC_Os12g35670	-0.206088
LOC_Os12g36060	0.170457
LOC_Os12g36194	0.146261
LOC_Os12g36210	-0.0526436
LOC_Os12g36220	-0.516998
LOC_Os12g36240	-0.0338616
LOC_Os12g37410	0.0903435
LOC_Os12g37650	-0.0368916
LOC_Os12g37880	-0.100643
LOC_Os12g37910	0.165687
LOC_Os12g38000	-0.0928348
LOC_Os12g38140	-0.290322
LOC_Os12g38150	-0.141916
LOC_Os12g38640	0.128005
LOC_Os12g39370	0.140556
LOC_Os12g40840	-0.0389493
LOC_Os12g40890	-0.12402
LOC_Os12g40900	-0.239747
LOC_Os12g42090	0.0673374
LOC_Os12g42550	0.102002
LOC_Os12g42850	0.119441
LOC_Os12g43490	0.237408
LOC_Os12g43600	0.0858682
LOC_Os12g43670	-0.389285
LOC_Os12g43720	-0.529543
LOC_Os12g44100	-0.0926324
LOC_Os12g44150	-0.0566438
LOC_Os12g44180	0.124857

## Sheet: rice_bundle_sheath
Gene Name	log2 fold change
LOC_Os01g01302	0.290222
LOC_Os01g01307	-0.0882846
LOC_Os01g01340	0.533308
LOC_Os01g01620	0.199189
LOC_Os01g01650	0.134447
LOC_Os01g01710	-0.0777218
LOC_Os01g02160	-0.717139
LOC_Os01g03330	-0.302781
LOC_Os01g03340	-0.227835
LOC_Os01g03360	-0.181305
LOC_Os01g03390	0.163008
LOC_Os01g03730	0.288744
LOC_Os01g04010	0.161115
LOC_Os01g04020	0.042224
LOC_Os01g04050	0.0359935
LOC_Os01g04230	-0.22111
LOC_Os01g04260	0.074214
LOC_Os01g04350	0.149949
LOC_Os01g04950	0.106674
LOC_Os01g05650	0.155381
LOC_Os01g05810	0.282265
LOC_Os01g05820	0.128132
LOC_Os01g08700	0.775052
LOC_Os01g09540	0.149192
LOC_Os01g10210	0.263032
LOC_Os01g10400	0.174708
LOC_Os01g10490	-0.158256
LOC_Os01g10850	-0.150468
LOC_Os01g11650	0.0992135
LOC_Os01g11710	-0.118724
LOC_Os01g12320	0.121303
LOC_Os01g12570	-0.677278
LOC_Os01g12650	-0.15254
LOC_Os01g12830	0.126927
LOC_Os01g12940	-0.440144
LOC_Os01g13480	0.392894
LOC_Os01g13770	0.208682
LOC_Os01g14410	0.0194697
LOC_Os01g14850	-0.209996
LOC_Os01g15270	-0.0966828
LOC_Os01g15770	0.115987
LOC_Os01g15830	-0.121635
LOC_Os01g16450	-0.321864
LOC_Os01g16980	0.144298
LOC_Os01g18050	-0.111143
LOC_Os01g18170	-0.172973
LOC_Os01g18630	0.209744
LOC_Os01g19020	-0.0813351
LOC_Os01g19170	0.111451
LOC_Os01g19740	0.438743
LOC_Os01g19940	0.20405
LOC_Os01g20110	0.20876
LOC_Os01g21034	-0.260958
LOC_Os01g24700	-0.678295
LOC_Os01g24710	0.0840392
LOC_Os01g25540	-0.0988868
LOC_Os01g25820	0.106483
LOC_Os01g25990	0.597233
LOC_Os01g31690	0.133263
LOC_Os01g32830	0.217402
LOC_Os01g34560	-0.210661
LOC_Os01g38229	0.412625
LOC_Os01g39860	-0.924794
LOC_Os01g40200	-0.431786
LOC_Os01g41120	-0.157405
LOC_Os01g41550	-0.100924
LOC_Os01g41710	0.303342
LOC_Os01g42380	-0.708379
LOC_Os01g42520	-0.348505
LOC_Os01g42780	0.387991
LOC_Os01g43090	0.235183
LOC_Os01g43710	0.215268
LOC_Os01g44210	0.173603
LOC_Os01g44390	0.64955
LOC_Os01g45274	0.315922
LOC_Os01g45700	-0.186214
LOC_Os01g45914	0.479165
LOC_Os01g47330	0.147574
LOC_Os01g48300	0.505523
LOC_Os01g50160	0.110034
LOC_Os01g51570	0.141429
LOC_Os01g51920	0.0954956
LOC_Os01g51980	0.658107
LOC_Os01g52010	0.116784
LOC_Os01g52050	-0.0681469
LOC_Os01g52240	0.369284
LOC_Os01g52690	-0.456547
LOC_Os01g53810	0.190694
LOC_Os01g54540	0.160437
LOC_Os01g54920	0.112129
LOC_Os01g55270	-0.669448
LOC_Os01g55720	-0.330832
LOC_Os01g55780	0.0741426
LOC_Os01g55820	-0.67286
LOC_Os01g56330	-0.200048
LOC_Os01g56680	0.130521
LOC_Os01g57350	0.262353
LOC_Os01g57960	0.0854198
LOC_Os01g58049	-0.0213523
LOC_Os01g58550	-0.186619
LOC_Os01g58890	0.154125
LOC_Os01g59060	0.163502
LOC_Os01g59080	0.200151
LOC_Os01g59530	0.151606
LOC_Os01g59670	-0.479817
LOC_Os01g59870	-0.107093
LOC_Os01g60740	-0.276947
LOC_Os01g60770	-0.0872949
LOC_Os01g62260	-0.33258
LOC_Os01g62810	-0.71684
LOC_Os01g62980	0.204034
LOC_Os01g63060	-0.441114
LOC_Os01g63190	0.163553
LOC_Os01g63770	-0.108974
LOC_Os01g64110	-0.184584
LOC_Os01g64730	-0.272609
LOC_Os01g64960	0.148033
LOC_Os01g65100	0.205791
LOC_Os01g65210	0.10482
LOC_Os01g65380	-0.187651
LOC_Os01g65460	-0.429071
LOC_Os01g65690	0.111725
LOC_Os01g66110	-0.146003
LOC_Os01g67054	0.139292
LOC_Os01g67120	0.360986
LOC_Os01g67860	-0.166097
LOC_Os01g68020	0.219201
LOC_Os01g68500	-0.133306
LOC_Os01g68589	-0.303856
LOC_Os01g68630	-0.124552
LOC_Os01g69050	0.0762717
LOC_Os01g69850	0.106375
LOC_Os01g69950	0.136989
LOC_Os01g70470	0.0617109
LOC_Os01g70550	0.123825
LOC_Os01g71000	-0.485755
LOC_Os01g72009	0.119552
LOC_Os01g72810	-0.79911
LOC_Os01g73110	0.15707
LOC_Os01g73310	-0.389613
LOC_Os01g73450	0.396066
LOC_Os01g74300	0.106626
LOC_Os02g01010	-0.163489
LOC_Os02g01100	-0.196083
LOC_Os02g01150	0.203392
LOC_Os02g01590	-0.243131
LOC_Os02g02320	0.296435
LOC_Os02g02400	0.146019
LOC_Os02g02410	0.000122395
LOC_Os02g02890	0.162643
LOC_Os02g03040	0.15162
LOC_Os02g03200	0.267041
LOC_Os02g04460	0.140193
LOC_Os02g04540	-0.273821
LOC_Os02g04650	-0.63282
LOC_Os02g06640	-0.0555574
LOC_Os02g07060	-0.0749057
LOC_Os02g07160	0.142771
LOC_Os02g07930	-0.437654
LOC_Os02g08150	0.199131
LOC_Os02g09930	-0.185643
LOC_Os02g10390	0.205099
LOC_Os02g10700	0.0885974
LOC_Os02g11040	-0.778006
LOC_Os02g12690	-0.247857
LOC_Os02g13060	0.180856
LOC_Os02g13660	-0.218136
LOC_Os02g14090	0.232842
LOC_Os02g14160	-0.237549
LOC_Os02g14800	0.18307
LOC_Os02g15550	0.146926
LOC_Os02g15750	0.184921
LOC_Os02g15900	0.170476
LOC_Os02g16620	0.0734391
LOC_Os02g18410	-0.281648
LOC_Os02g26700	-0.120184
LOC_Os02g27030	0.179863
LOC_Os02g29960	0.175532
LOC_Os02g30320	0.168614
LOC_Os02g30410	0.336817
LOC_Os02g32504	0.27947
LOC_Os02g33070	0.352871
LOC_Os02g33450	0.127592
LOC_Os02g33710	0.148275
LOC_Os02g34690	-0.119197
LOC_Os02g34810	0.253282
LOC_Os02g37060	0.237651
LOC_Os02g37490	-0.166355
LOC_Os02g37590	-0.269742
LOC_Os02g37654	0.411816
LOC_Os02g37690	0.263209
LOC_Os02g37700	0.322145
LOC_Os02g38210	0.0817083
LOC_Os02g39330	-0.772163
LOC_Os02g40260	0.0678673
LOC_Os02g40820	0.180537
LOC_Os02g41590	-0.08646
LOC_Os02g41630	-0.0753612
LOC_Os02g41904	-0.305439
LOC_Os02g42290	0.119701
LOC_Os02g42310	0.193384
LOC_Os02g42890	0.069448
LOC_Os02g43600	0.14873
LOC_Os02g43670	-0.44942
LOC_Os02g44108	-0.126554
LOC_Os02g44520	0.147875
LOC_Os02g45540	-0.193622
LOC_Os02g45710	0.0918188
LOC_Os02g46260	0.129841
LOC_Os02g46680	-0.0634261
LOC_Os02g46910	-0.176157
LOC_Os02g47020	0.226732
LOC_Os02g48720	-0.0927188
LOC_Os02g48870	0.17081
LOC_Os02g48900	0.0486751
LOC_Os02g48980	-0.203524
LOC_Os02g49720	-0.8355
LOC_Os02g49850	-0.658184
LOC_Os02g50174	0.188188
LOC_Os02g50690	0.0938916
LOC_Os02g50820	-0.321645
LOC_Os02g50960	-0.101948
LOC_Os02g51020	0.0218565
LOC_Os02g51470	0.241429
LOC_Os02g51570	0.190678
LOC_Os02g51670	0.107877
LOC_Os02g51710	-0.164536
LOC_Os02g51790	0.180873
LOC_Os02g51860	-0.082901
LOC_Os02g52040	-0.190194
LOC_Os02g52210	-0.762867
LOC_Os02g52860	-0.063846
LOC_Os02g53180	-0.142413
LOC_Os02g53720	-0.537508
LOC_Os02g53860	0.128592
LOC_Os02g55440	-0.0610546
LOC_Os02g56880	-0.213209
LOC_Os02g57260	0.144197
LOC_Os02g58080	-0.485042
LOC_Os03g01150	0.116798
LOC_Os03g01170	0.466239
LOC_Os03g02050	-0.334912
LOC_Os03g02260	-0.458782
LOC_Os03g02330	-0.125937
LOC_Os03g02380	-0.1153
LOC_Os03g02400	-0.186039
LOC_Os03g02530	-0.161103
LOC_Os03g02590	0.180419
LOC_Os03g02750	-0.14869
LOC_Os03g03290	-0.0760105
LOC_Os03g03720	0.226985
LOC_Os03g03910	0.436231
LOC_Os03g04470	0.227145
LOC_Os03g04570	0.102441
LOC_Os03g05110	-0.540095
LOC_Os03g05520	-0.14662
LOC_Os03g06510	-0.262388
LOC_Os03g06705	-0.714053
LOC_Os03g07300	0.237795
LOC_Os03g07440	0.117497
LOC_Os03g07450	-0.601952
LOC_Os03g07570	0.167041
LOC_Os03g07960	-0.571506
LOC_Os03g08360	-0.101791
LOC_Os03g08790	-0.108624
LOC_Os03g09940	0.192252
LOC_Os03g10060	0.134964
LOC_Os03g10090	0.414126
LOC_Os03g10700	-0.136529
LOC_Os03g11340	-0.081392
LOC_Os03g11420	-0.130802
LOC_Os03g11520	0.142058
LOC_Os03g12290	-0.0691441
LOC_Os03g13030	0.330429
LOC_Os03g13200	0.0587489
LOC_Os03g13274	0.125727
LOC_Os03g13750	-0.104033
LOC_Os03g14050	-0.270815
LOC_Os03g14642	0.0882745
LOC_Os03g14654	0.030289
LOC_Os03g15020	0.189509
LOC_Os03g15870	0.182686
LOC_Os03g15920	0.478418
LOC_Os03g16050	0.197104
LOC_Os03g16350	-0.213111
LOC_Os03g16460	0.300353
LOC_Os03g16860	-0.207751
LOC_Os03g17070	0.124446
LOC_Os03g17470	0.306745
LOC_Os03g17570	0.364749
LOC_Os03g17634	0.149664
LOC_Os03g17860	-0.124553
LOC_Os03g18200	0.0438475
LOC_Os03g18220	-0.668495
LOC_Os03g18454	0.114729
LOC_Os03g18770	0.173042
LOC_Os03g18870	0.631359
LOC_Os03g19200	-0.177536
LOC_Os03g19452	-0.151368
LOC_Os03g19600	-0.200789
LOC_Os03g20100	0.161549
LOC_Os03g20370	-0.163741
LOC_Os03g21560	0.16343
LOC_Os03g21720	0.109107
LOC_Os03g22210	0.133495
LOC_Os03g22230	0.286395
LOC_Os03g22370	0.148235
LOC_Os03g23950	-0.156767
LOC_Os03g24020	0.148211
LOC_Os03g25440	0.165775
LOC_Os03g26820	-0.0964476
LOC_Os03g27310	0.100669
LOC_Os03g28160	0.11356
LOC_Os03g29770	0.386944
LOC_Os03g30470	-0.364856
LOC_Os03g31026	0.156235
LOC_Os03g31510	-0.0940114
LOC_Os03g32314	0.0793066
LOC_Os03g34040	0.116091
LOC_Os03g36750	0.292912
LOC_Os03g39610	0.177663
LOC_Os03g40270	-0.120512
LOC_Os03g41060	-0.566486
LOC_Os03g43410	-0.811992
LOC_Os03g43430	0.202191
LOC_Os03g44230	0.20997
LOC_Os03g44560	-0.150341
LOC_Os03g46060	0.176926
LOC_Os03g46070	0.258533
LOC_Os03g46770	0.0762209
LOC_Os03g47270	-0.212543
LOC_Os03g48540	-0.264141
LOC_Os03g48626	-0.0468823
LOC_Os03g48780	0.402674
LOC_Os03g48920	0.535362
LOC_Os03g49210	-0.377077
LOC_Os03g49600	-0.0497589
LOC_Os03g49710	0.166403
LOC_Os03g50030	-0.207864
LOC_Os03g50160	-0.154287
LOC_Os03g50810	-0.138566
LOC_Os03g50885	-0.0998674
LOC_Os03g50960	0.344408
LOC_Os03g51080	0.0873525
LOC_Os03g51600	-0.0537603
LOC_Os03g52130	0.28372
LOC_Os03g52300	-0.313165
LOC_Os03g52630	-0.0670016
LOC_Os03g52680	0.177484
LOC_Os03g52690	-0.0236284
LOC_Os03g52840	0.132481
LOC_Os03g52860	-0.473836
LOC_Os03g53150	-0.212935
LOC_Os03g53360	-0.140418
LOC_Os03g53800	0.0157183
LOC_Os03g53860	0.091813
LOC_Os03g54000	0.244782
LOC_Os03g54910	-0.333629
LOC_Os03g55290	-0.231386
LOC_Os03g55720	0.163064
LOC_Os03g55800	-0.742964
LOC_Os03g55850	-0.0296635
LOC_Os03g55930	0.120181
LOC_Os03g56280	0.177707
LOC_Os03g56470	0.207898
LOC_Os03g56610	-0.164627
LOC_Os03g56670	0.219984
LOC_Os03g57070	0.302647
LOC_Os03g57220	0.307272
LOC_Os03g57240	0.157978
LOC_Os03g58470	0.121172
LOC_Os03g58580	0.121016
LOC_Os03g58960	-0.122372
LOC_Os03g59300	-0.201563
LOC_Os03g60100	0.167037
LOC_Os03g60670	0.102842
LOC_Os03g61260	0.195118
LOC_Os03g61720	0.143067
LOC_Os03g61970	-0.292109
LOC_Os03g62060	-0.319313
LOC_Os03g62090	-0.121695
LOC_Os03g62370	0.100986
LOC_Os03g62630	0.181868
LOC_Os03g62640	0.124338
LOC_Os03g63870	0.135706
LOC_Os03g64030	-0.194554
LOC_Os03g64050	-0.185655
LOC_Os04g01490	0.118456
LOC_Os04g01520	0.178023
LOC_Os04g01540	0.205933
LOC_Os04g02120	0.198112
LOC_Os04g10350	0.0690591
LOC_Os04g10380	-0.131888
LOC_Os04g11390	0.267698
LOC_Os04g11400	0.285429
LOC_Os04g14150	-0.0771424
LOC_Os04g15840	-0.630568
LOC_Os04g16680	0.17562
LOC_Os04g16830	0.0355418
LOC_Os04g17100	-0.629108
LOC_Os04g20164	0.191823
LOC_Os04g21320	-0.0782168
LOC_Os04g23140	-0.114756
LOC_Os04g23820	0.100834
LOC_Os04g24600	0.224688
LOC_Os04g26920	0.806306
LOC_Os04g28250	-0.102657
LOC_Os04g29550	0.339307
LOC_Os04g31070	-0.157473
LOC_Os04g32030	-0.12123
LOC_Os04g32050	0.146734
LOC_Os04g32110	0.162625
LOC_Os04g32550	-0.110335
LOC_Os04g33110	0.0875192
LOC_Os04g33440	0.10628
LOC_Os04g33660	0.233918
LOC_Os04g33830	0.211156
LOC_Os04g33880	0.182654
LOC_Os04g34170	-0.247144
LOC_Os04g34600	0.251237
LOC_Os04g34700	-0.055646
LOC_Os04g35840	0.134647
LOC_Os04g36760	0.188163
LOC_Os04g37550	0.216968
LOC_Os04g37690	-0.123225
LOC_Os04g37770	-0.444844
LOC_Os04g38220	0.151757
LOC_Os04g38410	0.113179
LOC_Os04g38450	0.279499
LOC_Os04g38600	0.210468
LOC_Os04g38750	0.126604
LOC_Os04g39110	-0.273522
LOC_Os04g39840	-0.0368506
LOC_Os04g39880	-0.0319786
LOC_Os04g40670	0.577286
LOC_Os04g41320	-0.571765
LOC_Os04g41340	0.262646
LOC_Os04g41460	-0.121591
LOC_Os04g41640	-0.182582
LOC_Os04g41900	-0.213672
LOC_Os04g43200	0.375001
LOC_Os04g43670	-0.125006
LOC_Os04g44510	-0.113435
LOC_Os04g44870	-0.204649
LOC_Os04g45140	0.222271
LOC_Os04g45490	0.0857147
LOC_Os04g46280	0.182649
LOC_Os04g46940	0.509548
LOC_Os04g46960	0.0859257
LOC_Os04g48200	0.190358
LOC_Os04g49550	-0.72439
LOC_Os04g51300	0.246058
LOC_Os04g51520	0.330722
LOC_Os04g53230	0.167647
LOC_Os04g53350	-0.174539
LOC_Os04g53930	-0.430258
LOC_Os04g54240	-0.827366
LOC_Os04g54310	-0.884016
LOC_Os04g54360	-0.382692
LOC_Os04g54430	0.114313
LOC_Os04g55640	0.0697051
LOC_Os04g55650	0.160078
LOC_Os04g55710	0.249858
LOC_Os04g56100	0.183033
LOC_Os04g56400	0.223118
LOC_Os04g57560	0.306905
LOC_Os04g58200	-0.458101
LOC_Os04g58330	-0.0993592
LOC_Os04g58504	-0.413193
LOC_Os04g58780	0.186393
LOC_Os04g59190	0.341354
LOC_Os04g59330	-0.112063
LOC_Os04g59494	0.15141
LOC_Os05g01110	0.159697
LOC_Os05g01270	0.107272
LOC_Os05g01280	0.112824
LOC_Os05g01950	0.181671
LOC_Os05g02530	0.247883
LOC_Os05g03140	0.0473304
LOC_Os05g03610	0.12624
LOC_Os05g03750	0.215902
LOC_Os05g04470	-0.858188
LOC_Os05g04550	-0.62789
LOC_Os05g04630	0.124349
LOC_Os05g05060	0.186517
LOC_Os05g06140	-0.258618
LOC_Os05g06430	-0.0779664
LOC_Os05g06710	0.0175805
LOC_Os05g06780	0.218088
LOC_Os05g06920	0.0891105
LOC_Os05g08370	-0.0877807
LOC_Os05g08554	-0.0264839
LOC_Os05g11010	-0.117712
LOC_Os05g11510	-0.592909
LOC_Os05g11780	-0.10057
LOC_Os05g11810	-0.106359
LOC_Os05g11910	-0.080707
LOC_Os05g12630	-0.0578145
LOC_Os05g12640	-0.0777131
LOC_Os05g13940	-0.0899283
LOC_Os05g14240	0.158213
LOC_Os05g15770	0.115461
LOC_Os05g22614	0.204297
LOC_Os05g23600	-0.085555
LOC_Os05g24550	0.138287
LOC_Os05g24650	0.166136
LOC_Os05g25640	0.00243542
LOC_Os05g27100	0.134585
LOC_Os05g31140	0.183443
LOC_Os05g32110	-0.0686488
LOC_Os05g33140	-0.117302
LOC_Os05g33280	0.167101
LOC_Os05g33380	-0.0842331
LOC_Os05g33510	0.198727
LOC_Os05g33630	0.15233
LOC_Os05g33940	0.0880037
LOC_Os05g34170	-0.23798
LOC_Os05g34700	-0.144102
LOC_Os05g34980	-0.081909
LOC_Os05g35470	0.360706
LOC_Os05g36994	0.25923
LOC_Os05g37250	-0.853585
LOC_Os05g37730	0.127758
LOC_Os05g37830	-0.448151
LOC_Os05g38040	0.166029
LOC_Os05g38500	-0.169668
LOC_Os05g38530	-0.706156
LOC_Os05g38660	-0.24678
LOC_Os05g39240	0.521091
LOC_Os05g39670	-0.0813612
LOC_Os05g39990	-0.163927
LOC_Os05g40180	0.10631
LOC_Os05g40270	0.276896
LOC_Os05g41480	-0.0912041
LOC_Os05g41640	0.197843
LOC_Os05g42330	-0.0975416
LOC_Os05g43530	-0.42196
LOC_Os05g43690	-0.215767
LOC_Os05g43940	-0.327761
LOC_Os05g45050	-0.295645
LOC_Os05g46360	0.132932
LOC_Os05g46510	0.190163
LOC_Os05g46720	0.126455
LOC_Os05g47850	0.245665
LOC_Os05g47980	-0.0835513
LOC_Os05g48630	0.24311
LOC_Os05g48810	-0.742501
LOC_Os05g48840	0.329374
LOC_Os05g48855	-0.446805
LOC_Os05g48890	-0.160144
LOC_Os05g48900	-0.0693084
LOC_Os05g49020	0.17499
LOC_Os05g49060	0.280638
LOC_Os05g49800	0.00858174
LOC_Os05g50260	-0.0773877
LOC_Os05g50500	-0.753324
LOC_Os05g51420	0.250659
LOC_Os05g51570	0.284113
LOC_Os06g01210	0.244553
LOC_Os06g01250	0.111169
LOC_Os06g01490	-0.413748
LOC_Os06g01660	0.319083
LOC_Os06g01850	0.304805
LOC_Os06g01934	0.255178
LOC_Os06g01966	-0.0487139
LOC_Os06g02180	-0.161723
LOC_Os06g02380	0.103638
LOC_Os06g02620	-0.354852
LOC_Os06g03560	0.759384
LOC_Os06g04070	-0.07325
LOC_Os06g04270	0.130194
LOC_Os06g05130	-0.159326
LOC_Os06g05160	0.178703
LOC_Os06g05880	-0.0747156
LOC_Os06g06280	-0.155026
LOC_Os06g06290	0.00391325
LOC_Os06g06490	-0.899085
LOC_Os06g07100	0.149814
LOC_Os06g08090	0.135387
LOC_Os06g09610	0.165556
LOC_Os06g09630	-0.225746
LOC_Os06g09679	0.156637
LOC_Os06g10230	-0.380894
LOC_Os06g10560	-0.102098
LOC_Os06g10760	-0.0857363
LOC_Os06g10770	0.104609
LOC_Os06g11660	-0.304182
LOC_Os06g11990	-0.0924347
LOC_Os06g12280	-0.0986431
LOC_Os06g12610	-0.500972
LOC_Os06g14324	0.287762
LOC_Os06g14370	0.124827
LOC_Os06g15400	0.19564
LOC_Os06g15620	-0.233179
LOC_Os06g16300	0.154074
LOC_Os06g17970	-0.0482424
LOC_Os06g18010	0.0892695
LOC_Os06g18670	0.197538
LOC_Os06g18990	0.419223
LOC_Os06g19800	-0.106466
LOC_Os06g21140	0.122459
LOC_Os06g21210	0.0937611
LOC_Os06g21590	0.205874
LOC_Os06g22690	0.117387
LOC_Os06g22960	-0.0665421
LOC_Os06g23114	0.189031
LOC_Os06g26340	0.175815
LOC_Os06g30310	0.198003
LOC_Os06g34120	-0.0898009
LOC_Os06g35520	-0.192419
LOC_Os06g35970	-0.105568
LOC_Os06g36050	-0.160525
LOC_Os06g36400	0.0961972
LOC_Os06g36560	0.228795
LOC_Os06g37160	-0.07032
LOC_Os06g38320	0.223319
LOC_Os06g38970	-0.125769
LOC_Os06g39260	-0.0438817
LOC_Os06g39520	0.014064
LOC_Os06g39912	0.109009
LOC_Os06g40818	0.144229
LOC_Os06g40940	0.33207
LOC_Os06g41120	0.185597
LOC_Os06g42790	0.195975
LOC_Os06g43600	-0.238591
LOC_Os06g43630	-0.596577
LOC_Os06g43860	0.195611
LOC_Os06g43930	0.0835885
LOC_Os06g44300	-0.459891
LOC_Os06g44470	-0.627161
LOC_Os06g45280	-0.447861
LOC_Os06g45820	0.0174084
LOC_Os06g46770	0.0361953
LOC_Os06g47600	-0.191838
LOC_Os06g47910	-0.217655
LOC_Os06g48160	-0.271078
LOC_Os06g48200	-0.249976
LOC_Os06g48810	-0.317327
LOC_Os06g49160	0.174955
LOC_Os06g49190	-0.438275
LOC_Os06g49220	0.180483
LOC_Os06g49250	0.23905
LOC_Os06g49760	-0.242804
LOC_Os06g49770	-0.22086
LOC_Os06g50340	0.190517
LOC_Os06g50950	0.118572
LOC_Os06g51029	0.117748
LOC_Os06g51050	-0.772201
LOC_Os06g51060	-0.0863054
LOC_Os06g51220	0.092711
LOC_Os06g51260	-0.680783
LOC_Os06g51320	-0.597813
LOC_Os07g01060	0.190976
LOC_Os07g01150	-0.184115
LOC_Os07g02200	-0.124348
LOC_Os07g03180	-0.111054
LOC_Os07g04180	0.0776683
LOC_Os07g04840	0.189083
LOC_Os07g05480	0.215757
LOC_Os07g05570	0.122258
LOC_Os07g05820	0.310584
LOC_Os07g05870	0.150892
LOC_Os07g06080	-0.1584
LOC_Os07g06490	0.177871
LOC_Os07g07340	0.122198
LOC_Os07g08030	0.136045
LOC_Os07g08150	-0.112644
LOC_Os07g08840	0.180939
LOC_Os07g09340	-0.0867806
LOC_Os07g09670	-0.490332
LOC_Os07g09970	0.15205
LOC_Os07g10600	-0.171923
LOC_Os07g10770	-0.0660285
LOC_Os07g10840	0.250432
LOC_Os07g11110	0.243909
LOC_Os07g13969	0.22881
LOC_Os07g14270	0.0368285
LOC_Os07g18120	0.215212
LOC_Os07g24830	-0.967728
LOC_Os07g25430	0.242728
LOC_Os07g25810	-0.246459
LOC_Os07g26690	-0.0639939
LOC_Os07g26940	0.0680851
LOC_Os07g27810	-0.0894087
LOC_Os07g28400	0.183637
LOC_Os07g28610	0.205661
LOC_Os07g29290	-0.406484
LOC_Os07g30970	0.102671
LOC_Os07g31270	0.0854251
LOC_Os07g31540	-0.434594
LOC_Os07g32630	0.180987
LOC_Os07g32710	-0.182083
LOC_Os07g32880	0.207432
LOC_Os07g34570	0.963323
LOC_Os07g34650	0.229673
LOC_Os07g36080	0.187984
LOC_Os07g36410	-0.05515
LOC_Os07g37030	0.157807
LOC_Os07g37240	0.248118
LOC_Os07g37320	-0.26293
LOC_Os07g37550	0.19095
LOC_Os07g37620	-0.584908
LOC_Os07g38130	-0.422062
LOC_Os07g38300	0.229951
LOC_Os07g38440	0.427601
LOC_Os07g38730	-0.0991372
LOC_Os07g38960	0.247065
LOC_Os07g40130	-0.11038
LOC_Os07g40240	-0.420089
LOC_Os07g40580	0.0692284
LOC_Os07g41360	-0.200559
LOC_Os07g42200	0.134797
LOC_Os07g42610	0.242742
LOC_Os07g42714	0.24507
LOC_Os07g43810	0.223298
LOC_Os07g44070	-0.153361
LOC_Os07g44890	0.125182
LOC_Os07g46460	0.15219
LOC_Os07g46750	-0.063786
LOC_Os07g47640	0.216817
LOC_Os07g47700	0.150178
LOC_Os07g48750	-0.584698
LOC_Os07g48910	-0.182566
LOC_Os07g48980	0.203616
LOC_Os07g49400	0.0571058
LOC_Os07g49460	0.389977
LOC_Os08g01140	0.272816
LOC_Os08g01220	0.0736137
LOC_Os08g01310	-0.151762
LOC_Os08g01380	0.154381
LOC_Os08g01670	-0.074504
LOC_Os08g01690	-0.108691
LOC_Os08g02230	0.194717
LOC_Os08g02630	0.182287
LOC_Os08g02996	-0.450095
LOC_Os08g03370	-0.389877
LOC_Os08g06110	-0.667893
LOC_Os08g06530	0.225488
LOC_Os08g07760	-0.482918
LOC_Os08g08970	0.0540802
LOC_Os08g08980	0.0776093
LOC_Os08g09250	0.123246
LOC_Os08g10010	-0.249499
LOC_Os08g10020	0.230292
LOC_Os08g10630	0.411303
LOC_Os08g12430	-0.421321
LOC_Os08g13350	-0.141554
LOC_Os08g14000	0.11091
LOC_Os08g14440	0.247145
LOC_Os08g15204	-0.169378
LOC_Os08g16570	0.202206
LOC_Os08g17160	-0.235751
LOC_Os08g17680	0.0921308
LOC_Os08g23710	-0.0393087
LOC_Os08g25900	0.227291
LOC_Os08g30020	0.168742
LOC_Os08g33680	0.112839
LOC_Os08g33710	0.143522
LOC_Os08g33720	0.191598
LOC_Os08g33820	0.249965
LOC_Os08g34900	-0.758158
LOC_Os08g34984	0.123664
LOC_Os08g35210	0.147027
LOC_Os08g35420	0.200866
LOC_Os08g35750	0.0921867
LOC_Os08g35760	0.073308
LOC_Os08g36860	0.0678107
LOC_Os08g37660	-0.50541
LOC_Os08g37670	-0.0884244
LOC_Os08g37840	-0.106772
LOC_Os08g37890	-0.471929
LOC_Os08g38400	-0.459134
LOC_Os08g38910	-0.0442825
LOC_Os08g39300	0.202638
LOC_Os08g39330	-0.36358
LOC_Os08g39370	0.36136
LOC_Os08g39550	-0.229303
LOC_Os08g39980	-0.418512
LOC_Os08g40180	-0.434081
LOC_Os08g40720	-0.655918
LOC_Os08g41280	-0.0680939
LOC_Os08g41290	-0.214605
LOC_Os08g41440	-0.129887
LOC_Os08g41460	0.144554
LOC_Os08g41790	0.21913
LOC_Os08g42040	-0.0582868
LOC_Os08g42400	0.136417
LOC_Os08g43190	0.290352
LOC_Os08g44270	0.210432
LOC_Os08g44290	0.114298
LOC_Os08g44680	0.228566
LOC_Os08g44770	0.132615
LOC_Os08g45010	-0.0161206
LOC_Os08g45030	-0.155754
LOC_Os09g02214	0.125515
LOC_Os09g04210	0.349892
LOC_Os09g07570	0.208434
LOC_Os09g08430	-0.0415515
LOC_Os09g10010	-0.531664
LOC_Os09g13570	0.229816
LOC_Os09g16330	0.160876
LOC_Os09g17740	0.17738
LOC_Os09g19650	-0.255962
LOC_Os09g19952	0.134275
LOC_Os09g20350	-0.162796
LOC_Os09g20684	0.224242
LOC_Os09g22440	0.130152
LOC_Os09g24700	0.0961672
LOC_Os09g24924	0.114107
LOC_Os09g25810	0.297686
LOC_Os09g26190	-0.0934647
LOC_Os09g26660	-0.095752
LOC_Os09g26960	-0.0764068
LOC_Os09g27030	0.112902
LOC_Os09g27820	-0.317616
LOC_Os09g29239	0.0929834
LOC_Os09g29404	-0.167899
LOC_Os09g30120	0.704994
LOC_Os09g30160	-0.185241
LOC_Os09g30340	0.164079
LOC_Os09g31080	-0.182307
LOC_Os09g31200	0.117304
LOC_Os09g31270	0.152374
LOC_Os09g31430	-0.0841643
LOC_Os09g31970	-0.135897
LOC_Os09g32640	0.295046
LOC_Os09g32670	-0.142207
LOC_Os09g32840	-0.122989
LOC_Os09g32964	-0.206578
LOC_Os09g33680	0.134071
LOC_Os09g35860	0.291984
LOC_Os09g36040	0.215618
LOC_Os09g36220	0.33507
LOC_Os09g36450	0.129267
LOC_Os09g36680	0.0486992
LOC_Os09g36700	0.0481081
LOC_Os09g36930	0.917793
LOC_Os09g37910	-0.206098
LOC_Os09g38777	0.242843
LOC_Os09g39180	0.131427
LOC_Os10g01044	0.219939
LOC_Os10g02240	0.230105
LOC_Os10g05950	-0.0804635
LOC_Os10g05970	0.0364849
LOC_Os10g05980	0.0378342
LOC_Os10g06000	0.00750886
LOC_Os10g08550	-0.104482
LOC_Os10g10170	0.101612
LOC_Os10g10620	0.691104
LOC_Os10g13914	0.257721
LOC_Os10g17260	0.276281
LOC_Os10g18340	0.312158
LOC_Os10g18370	-0.605843
LOC_Os10g21268	0.126338
LOC_Os10g21314	0.121402
LOC_Os10g21670	-0.0734227
LOC_Os10g22590	-0.207694
LOC_Os10g25400	0.578825
LOC_Os10g25780	-0.15535
LOC_Os10g27190	-0.0517122
LOC_Os10g28060	-0.308614
LOC_Os10g28120	0.378031
LOC_Os10g28340	-0.761401
LOC_Os10g31330	0.0395763
LOC_Os10g33040	-0.673331
LOC_Os10g33170	0.172474
LOC_Os10g35030	0.470089
LOC_Os10g35100	-0.103978
LOC_Os10g35110	0.10946
LOC_Os10g35460	-0.661944
LOC_Os10g35870	0.0602875
LOC_Os10g35960	0.0848898
LOC_Os10g36500	0.21212
LOC_Os10g36550	0.142521
LOC_Os10g36924	-0.142052
LOC_Os10g37180	0.192073
LOC_Os10g37770	0.627705
LOC_Os10g38700	0.321842
LOC_Os10g38710	0.326099
LOC_Os10g38740	0.139756
LOC_Os10g39120	0.159906
LOC_Os10g39150	0.454378
LOC_Os10g39220	-0.177705
LOC_Os10g39520	-0.454817
LOC_Os10g40430	-0.533113
LOC_Os10g40480	-0.661337
LOC_Os10g40510	-0.311494
LOC_Os10g40530	-0.538719
LOC_Os10g40614	-0.39466
LOC_Os10g40700	-0.0369042
LOC_Os10g40710	0.357072
LOC_Os10g40720	-0.0528478
LOC_Os10g40730	-0.166759
LOC_Os10g41340	0.126517
LOC_Os10g42250	0.176695
LOC_Os11g02330	-0.420561
LOC_Os11g02389	-0.26489
LOC_Os11g02400	-0.0645833
LOC_Os11g02424	-0.0481815
LOC_Os11g03400	-0.0829826
LOC_Os11g05190	-0.0171444
LOC_Os11g05290	-0.196124
LOC_Os11g06020	0.177912
LOC_Os11g06390	-0.151654
LOC_Os11g06720	0.13854
LOC_Os11g06934	0.137888
LOC_Os11g06980	0.209588
LOC_Os11g07020	0.120945
LOC_Os11g07670	-0.134467
LOC_Os11g07912	-0.592896
LOC_Os11g10480	-0.151488
LOC_Os11g10590	-0.257113
LOC_Os11g13750	0.231124
LOC_Os11g13890	0.175858
LOC_Os11g14220	-0.118665
LOC_Os11g14544	0.122412
LOC_Os11g18044	0.0915749
LOC_Os11g18366	0.344927
LOC_Os11g18570	0.204417
LOC_Os11g19210	-0.525381
LOC_Os11g19700	0.0916357
LOC_Os11g20090	-0.22273
LOC_Os11g20160	-0.637593
LOC_Os11g23880	-0.0109899
LOC_Os11g24070	-0.501416
LOC_Os11g24484	-0.208445
LOC_Os11g26130	-0.222302
LOC_Os11g26880	-0.204833
LOC_Os11g27799	0.231873
LOC_Os11g29500	0.135079
LOC_Os11g30560	0.0799636
LOC_Os11g32240	-0.115781
LOC_Os11g32500	0.0972624
LOC_Os11g32650	0.108113
LOC_Os11g33270	-0.293747
LOC_Os11g34140	-0.560444
LOC_Os11g34940	0.169949
LOC_Os11g37670	-0.538604
LOC_Os11g39640	0.144412
LOC_Os11g40600	0.278414
LOC_Os11g41900	-0.0832243
LOC_Os11g42500	-0.0238098
LOC_Os11g42550	-0.0106172
LOC_Os11g44810	0.155237
LOC_Os11g47809	0.235523
LOC_Os11g47970	0.316753
LOC_Os12g02094	0.117463
LOC_Os12g02310	-0.143803
LOC_Os12g02320	-0.112262
LOC_Os12g02340	-0.0944548
LOC_Os12g02660	0.146446
LOC_Os12g03470	0.123955
LOC_Os12g04424	-0.12999
LOC_Os12g05260	-0.0312974
LOC_Os12g05430	-0.0644452
LOC_Os12g05650	0.173264
LOC_Os12g06660	-0.509574
LOC_Os12g07670	-0.0671338
LOC_Os12g07780	0.162626
LOC_Os12g08730	0.190408
LOC_Os12g08770	0.139064
LOC_Os12g08810	-0.0622945
LOC_Os12g08920	-0.138537
LOC_Os12g10710	0.319971
LOC_Os12g14070	0.0895376
LOC_Os12g15470	0.14353
LOC_Os12g16720	0.21959
LOC_Os12g17600	0.329043
LOC_Os12g17910	0.120474
LOC_Os12g19381	0.191746
LOC_Os12g19470	0.208815
LOC_Os12g20144	0.163891
LOC_Os12g23180	0.268654
LOC_Os12g23200	0.265498
LOC_Os12g25200	0.186179
LOC_Os12g26290	-0.24339
LOC_Os12g26880	-0.139287
LOC_Os12g28770	-0.225232
LOC_Os12g29220	0.473214
LOC_Os12g31860	-0.121759
LOC_Os12g32240	0.195082
LOC_Os12g32940	0.497
LOC_Os12g33610	0.9368
LOC_Os12g35630	0.0989098
LOC_Os12g35670	-0.236761
LOC_Os12g36210	-0.0834331
LOC_Os12g36220	-0.44409
LOC_Os12g36240	-0.0576299
LOC_Os12g37650	-0.0768561
LOC_Os12g37910	0.135884
LOC_Os12g38140	-0.299494
LOC_Os12g40419	0.156452
LOC_Os12g40890	-0.163987
LOC_Os12g40900	-0.316098
LOC_Os12g43490	0.283785
LOC_Os12g43600	0.136615
LOC_Os12g44100	-0.0935589
LOC_Os12g44360	0.162461

## Sheet: rice_epidermis
Gene Name	log2 fold change
LOC_Os01g01080	0.184496
LOC_Os01g01302	0.23175
LOC_Os01g01340	0.464593
LOC_Os01g01650	0.155285
LOC_Os01g02060	-0.163009
LOC_Os01g02160	-0.797612
LOC_Os01g03070	-0.0623732
LOC_Os01g03330	-0.235968
LOC_Os01g03340	-0.181464
LOC_Os01g03360	-0.144348
LOC_Os01g03390	0.152485
LOC_Os01g03730	0.382549
LOC_Os01g03950	-0.0208274
LOC_Os01g04050	-0.0001172
LOC_Os01g04350	0.155317
LOC_Os01g04710	-0.0063462
LOC_Os01g04730	-0.135563
LOC_Os01g05650	0.170302
LOC_Os01g05670	-0.0328029
LOC_Os01g05820	0.12585
LOC_Os01g08470	-0.128609
LOC_Os01g08700	0.852287
LOC_Os01g09320	-0.063014
LOC_Os01g09540	0.155231
LOC_Os01g10210	0.230931
LOC_Os01g10400	0.235413
LOC_Os01g10490	-0.0748735
LOC_Os01g10580	-0.0129432
LOC_Os01g10850	-0.236813
LOC_Os01g10950	0.0845703
LOC_Os01g11160	0.119946
LOC_Os01g11230	0.0175029
LOC_Os01g11590	0.0509015
LOC_Os01g11710	-0.0597191
LOC_Os01g11730	0.147903
LOC_Os01g12320	0.140699
LOC_Os01g12570	-0.744581
LOC_Os01g12650	-0.0857716
LOC_Os01g12940	-0.478673
LOC_Os01g13210	0.116832
LOC_Os01g13770	0.21897
LOC_Os01g14140	-0.597334
LOC_Os01g14510	0.646045
LOC_Os01g14850	-0.0662941
LOC_Os01g15270	-0.102966
LOC_Os01g15320	0.138375
LOC_Os01g15770	0.1755
LOC_Os01g15830	-0.123279
LOC_Os01g16120	0.190711
LOC_Os01g16450	-0.354277
LOC_Os01g17150	0.121002
LOC_Os01g17214	-0.0046955
LOC_Os01g18050	-0.0843645
LOC_Os01g18170	-0.176552
LOC_Os01g18630	0.202191
LOC_Os01g19220	-0.102587
LOC_Os01g19470	-0.0546985
LOC_Os01g19740	0.436738
LOC_Os01g19940	0.245553
LOC_Os01g20780	-0.152611
LOC_Os01g21034	-0.211318
LOC_Os01g22640	0.0954555
LOC_Os01g24070	0.163029
LOC_Os01g24700	-0.72589
LOC_Os01g24710	0.0558954
LOC_Os01g25540	-0.0541599
LOC_Os01g25560	-0.0930823
LOC_Os01g25610	-0.117003
LOC_Os01g25820	0.0906301
LOC_Os01g28500	-0.101761
LOC_Os01g31690	0.14284
LOC_Os01g32330	0.160611
LOC_Os01g32460	0.712883
LOC_Os01g32770	-0.915185
LOC_Os01g32830	0.210585
LOC_Os01g34560	-0.113383
LOC_Os01g37480	-0.0859889
LOC_Os01g37690	-0.0395827
LOC_Os01g37960	-0.0852447
LOC_Os01g38229	0.331021
LOC_Os01g39000	0.135093
LOC_Os01g39860	-0.78509
LOC_Os01g40630	0.184739
LOC_Os01g41120	-0.142386
LOC_Os01g41710	0.288906
LOC_Os01g42380	-0.809224
LOC_Os01g42520	-0.265855
LOC_Os01g42780	0.297591
LOC_Os01g43160	-0.0914482
LOC_Os01g43230	-0.0159404
LOC_Os01g43710	0.189373
LOC_Os01g44210	0.153397
LOC_Os01g45274	0.355791
LOC_Os01g45700	-0.176594
LOC_Os01g45914	0.484256
LOC_Os01g46070	-0.0972201
LOC_Os01g47330	0.159466
LOC_Os01g47780	-0.0629342
LOC_Os01g48300	0.5293
LOC_Os01g48690	0.115145
LOC_Os01g49190	-0.0567879
LOC_Os01g50160	0.169348
LOC_Os01g51570	0.139996
LOC_Os01g51980	0.699941
LOC_Os01g52010	0.113683
LOC_Os01g52050	-0.0295201
LOC_Os01g52240	0.349618
LOC_Os01g52690	-0.564802
LOC_Os01g53520	-0.0452499
LOC_Os01g53810	0.199328
LOC_Os01g54540	0.131211
LOC_Os01g54620	0.0836492
LOC_Os01g55000	0.105235
LOC_Os01g55820	-0.666269
LOC_Os01g56330	-0.126516
LOC_Os01g56680	0.145411
LOC_Os01g56790	-0.499897
LOC_Os01g56930	0.127319
LOC_Os01g57350	0.290941
LOC_Os01g58020	0.0967472
LOC_Os01g58049	-0.0075856
LOC_Os01g58550	-0.137819
LOC_Os01g58890	0.142127
LOC_Os01g59060	0.157704
LOC_Os01g59080	0.165608
LOC_Os01g59150	-0.0711284
LOC_Os01g59180	0.101776
LOC_Os01g59510	0.295541
LOC_Os01g59870	-0.0551423
LOC_Os01g60740	-0.228666
LOC_Os01g60770	-0.0492656
LOC_Os01g62260	-0.257446
LOC_Os01g62480	0.263548
LOC_Os01g62630	-0.0882115
LOC_Os01g62810	-0.801793
LOC_Os01g63190	0.188062
LOC_Os01g63770	-0.104172
LOC_Os01g64110	-0.171177
LOC_Os01g64660	0.408514
LOC_Os01g64960	0.150633
LOC_Os01g65100	0.155398
LOC_Os01g65210	0.184375
LOC_Os01g65690	0.162425
LOC_Os01g65830	-0.868418
LOC_Os01g65920	0.182349
LOC_Os01g66110	-0.0812567
LOC_Os01g66610	0.192867
LOC_Os01g67054	0.120686
LOC_Os01g67090	0.166949
LOC_Os01g67120	0.309404
LOC_Os01g67860	-0.166652
LOC_Os01g68050	0.401952
LOC_Os01g68324	-0.0383124
LOC_Os01g68589	-0.20335
LOC_Os01g68650	-0.56832
LOC_Os01g68710	-0.0554521
LOC_Os01g69050	0.169703
LOC_Os01g69950	0.111454
LOC_Os01g70200	0.109192
LOC_Os01g70470	0.0803787
LOC_Os01g70550	0.179646
LOC_Os01g71670	-0.0941304
LOC_Os01g71830	0.578187
LOC_Os01g72420	0.526873
LOC_Os01g73450	0.367357
LOC_Os01g74450	0.146488
LOC_Os01g74650	0.142493
LOC_Os02g01100	-0.228015
LOC_Os02g01150	0.172781
LOC_Os02g01340	0.242782
LOC_Os02g01560	-0.096403
LOC_Os02g01590	-0.223274
LOC_Os02g01730	0.132316
LOC_Os02g02320	0.299696
LOC_Os02g02340	0.102574
LOC_Os02g02400	0.079295
LOC_Os02g02410	0.0063424
LOC_Os02g02890	0.0498169
LOC_Os02g03010	0.124859
LOC_Os02g03200	0.234909
LOC_Os02g04460	0.160148
LOC_Os02g04540	-0.144397
LOC_Os02g06640	-0.0656963
LOC_Os02g07160	0.147369
LOC_Os02g07930	-0.507397
LOC_Os02g08100	0.126029
LOC_Os02g08150	0.260216
LOC_Os02g09590	0.0960922
LOC_Os02g10390	0.221427
LOC_Os02g10520	0.195471
LOC_Os02g10700	0.0257578
LOC_Os02g12690	-0.208615
LOC_Os02g12750	-0.189205
LOC_Os02g13060	0.141164
LOC_Os02g13150	0.175154
LOC_Os02g13660	-0.221471
LOC_Os02g14160	-0.176326
LOC_Os02g15230	0.0780576
LOC_Os02g15750	0.207179
LOC_Os02g15900	0.134467
LOC_Os02g18410	-0.307992
LOC_Os02g19820	0.103913
LOC_Os02g20540	0.0334472
LOC_Os02g21080	-0.0632393
LOC_Os02g22260	0.128013
LOC_Os02g22380	0.095418
LOC_Os02g24642	0.0761214
LOC_Os02g24720	-0.0518057
LOC_Os02g26700	-0.11253
LOC_Os02g27030	0.193405
LOC_Os02g29960	0.208405
LOC_Os02g30320	0.209514
LOC_Os02g30410	0.294845
LOC_Os02g32504	0.270169
LOC_Os02g33070	0.409739
LOC_Os02g33110	0.12848
LOC_Os02g33450	0.118696
LOC_Os02g34810	0.235795
LOC_Os02g35090	0.0183058
LOC_Os02g37060	0.250722
LOC_Os02g37490	-0.13182
LOC_Os02g37590	-0.130952
LOC_Os02g37654	0.319644
LOC_Os02g37690	0.315625
LOC_Os02g37700	0.358866
LOC_Os02g37800	0.120946
LOC_Os02g38210	0.0871464
LOC_Os02g38980	0.0356665
LOC_Os02g40260	0.0836979
LOC_Os02g40784	-0.12084
LOC_Os02g41860	-0.0382799
LOC_Os02g41904	-0.261703
LOC_Os02g42290	0.132135
LOC_Os02g42310	0.144057
LOC_Os02g42890	0.155402
LOC_Os02g43280	0.111346
LOC_Os02g43600	0.15065
LOC_Os02g43930	-0.151724
LOC_Os02g44108	-0.0771946
LOC_Os02g44630	-0.0328412
LOC_Os02g44870	-0.0913938
LOC_Os02g46260	0.13239
LOC_Os02g46910	-0.138235
LOC_Os02g46970	0.2028
LOC_Os02g47020	0.267811
LOC_Os02g47570	0.0790067
LOC_Os02g48710	0.0985783
LOC_Os02g48720	-0.106422
LOC_Os02g48870	0.154897
LOC_Os02g48900	0.130528
LOC_Os02g48980	-0.140282
LOC_Os02g49920	0.145752
LOC_Os02g50210	-0.0791267
LOC_Os02g50960	-0.0561347
LOC_Os02g51470	0.240524
LOC_Os02g51570	0.237264
LOC_Os02g51620	-0.0928911
LOC_Os02g51710	-0.156077
LOC_Os02g51790	0.169997
LOC_Os02g52040	-0.148693
LOC_Os02g52920	-0.077403
LOC_Os02g53180	-0.26618
LOC_Os02g53200	-0.0533759
LOC_Os02g53420	-0.11048
LOC_Os02g53720	-0.171832
LOC_Os02g53860	0.0920388
LOC_Os02g55440	-0.0492518
LOC_Os02g57260	0.113055
LOC_Os02g58070	-0.120425
LOC_Os03g01800	0.139068
LOC_Os03g02050	-0.353578
LOC_Os03g02260	-0.466788
LOC_Os03g02400	-0.184505
LOC_Os03g02514	0.146348
LOC_Os03g02530	-0.164831
LOC_Os03g02590	0.187637
LOC_Os03g02920	-0.0794261
LOC_Os03g02960	0.135827
LOC_Os03g03020	0.145026
LOC_Os03g03290	-0.0681038
LOC_Os03g03360	0.0851864
LOC_Os03g03720	0.237815
LOC_Os03g04570	0.29817
LOC_Os03g04650	0.0744316
LOC_Os03g05110	-0.639193
LOC_Os03g05390	0.107462
LOC_Os03g05520	-0.0742245
LOC_Os03g06390	-0.0828418
LOC_Os03g06520	0.146876
LOC_Os03g06705	-0.5262
LOC_Os03g07100	-0.110131
LOC_Os03g07300	0.218253
LOC_Os03g07450	-0.532245
LOC_Os03g07960	-0.526685
LOC_Os03g08360	0.00890246
LOC_Os03g08500	-0.102416
LOC_Os03g08550	-0.0862392
LOC_Os03g08790	-0.122315
LOC_Os03g09250	-0.581072
LOC_Os03g09900	0.145517
LOC_Os03g10060	0.117229
LOC_Os03g10090	0.219458
LOC_Os03g10700	-0.129306
LOC_Os03g11340	-0.0888335
LOC_Os03g11420	-0.171803
LOC_Os03g11440	-0.0317662
LOC_Os03g11720	-0.0605987
LOC_Os03g12000	-0.0292022
LOC_Os03g12020	0.0577162
LOC_Os03g12290	-0.217474
LOC_Os03g12910	0.116909
LOC_Os03g13200	0.186761
LOC_Os03g13540	-0.0644092
LOC_Os03g14050	-0.175464
LOC_Os03g14170	0.101821
LOC_Os03g14250	-0.0399984
LOC_Os03g14642	0.0890886
LOC_Os03g14654	0.0527821
LOC_Os03g14730	0.0988314
LOC_Os03g15020	0.11732
LOC_Os03g15410	-0.120166
LOC_Os03g15870	0.183584
LOC_Os03g15920	0.349004
LOC_Os03g16050	0.258315
LOC_Os03g16460	0.339519
LOC_Os03g17070	0.138487
LOC_Os03g17520	0.0940082
LOC_Os03g17570	0.339936
LOC_Os03g17580	0.115481
LOC_Os03g17860	-0.0970078
LOC_Os03g18180	-0.0985849
LOC_Os03g18200	0.0667709
LOC_Os03g18220	-0.568623
LOC_Os03g18454	0.158576
LOC_Os03g18820	-0.0993611
LOC_Os03g18870	0.726299
LOC_Os03g19200	-0.0898375
LOC_Os03g19380	0.0988192
LOC_Os03g19452	-0.0597028
LOC_Os03g19600	-0.196865
LOC_Os03g19760	0.154534
LOC_Os03g20100	0.186511
LOC_Os03g20370	-0.232769
LOC_Os03g20500	-0.075182
LOC_Os03g20640	0.35506
LOC_Os03g21560	0.196641
LOC_Os03g21820	-0.602806
LOC_Os03g22230	0.239146
LOC_Os03g22270	-0.0717488
LOC_Os03g22370	0.196996
LOC_Os03g24020	0.148526
LOC_Os03g24600	0.151382
LOC_Os03g25440	0.185405
LOC_Os03g25960	0.154267
LOC_Os03g26530	0.229775
LOC_Os03g26820	-0.108688
LOC_Os03g28170	0.102575
LOC_Os03g29770	0.275395
LOC_Os03g29950	0.51948
LOC_Os03g30470	-0.306517
LOC_Os03g31510	-0.132045
LOC_Os03g31679	0.0814609
LOC_Os03g32050	-0.318827
LOC_Os03g32314	0.0622493
LOC_Os03g34040	0.166233
LOC_Os03g37640	0.113389
LOC_Os03g37864	0.0212147
LOC_Os03g39610	0.172143
LOC_Os03g40270	-0.0972803
LOC_Os03g41060	-0.687653
LOC_Os03g43410	-0.855856
LOC_Os03g43720	-0.10805
LOC_Os03g44230	0.204831
LOC_Os03g44560	-0.0888559
LOC_Os03g45280	0.00439642
LOC_Os03g45619	0.133495
LOC_Os03g46060	0.155217
LOC_Os03g46070	0.31397
LOC_Os03g46770	0.0209125
LOC_Os03g47270	-0.131387
LOC_Os03g47940	-0.123392
LOC_Os03g48540	-0.106255
LOC_Os03g49600	-0.027382
LOC_Os03g49610	-0.110276
LOC_Os03g49710	0.135585
LOC_Os03g50030	-0.165242
LOC_Os03g50070	0.115745
LOC_Os03g50080	0.148538
LOC_Os03g50810	-0.0709341
LOC_Os03g50885	-0.110613
LOC_Os03g51080	0.171802
LOC_Os03g51600	-0.035764
LOC_Os03g52300	-0.13586
LOC_Os03g52680	0.186376
LOC_Os03g52840	0.127374
LOC_Os03g52860	-0.703033
LOC_Os03g53150	-0.233308
LOC_Os03g53800	-0.023622
LOC_Os03g53860	0.0785683
LOC_Os03g54000	0.338897
LOC_Os03g54890	-0.098193
LOC_Os03g55120	-0.114083
LOC_Os03g55290	-0.214187
LOC_Os03g55720	0.184995
LOC_Os03g55730	-0.0771264
LOC_Os03g55800	-0.804203
LOC_Os03g55850	-0.0350402
LOC_Os03g55930	0.147394
LOC_Os03g56280	0.178011
LOC_Os03g56610	-0.100694
LOC_Os03g56670	0.239598
LOC_Os03g57070	0.356019
LOC_Os03g57220	0.305238
LOC_Os03g57240	0.130188
LOC_Os03g58050	-0.106264
LOC_Os03g59300	-0.0799262
LOC_Os03g59310	-0.109383
LOC_Os03g60100	0.156426
LOC_Os03g60509	0.168145
LOC_Os03g60670	0.111186
LOC_Os03g61220	0.0926466
LOC_Os03g61260	0.138372
LOC_Os03g61720	0.132129
LOC_Os03g61970	-0.204359
LOC_Os03g62060	-0.292245
LOC_Os03g62090	-0.0476822
LOC_Os03g62630	0.166694
LOC_Os03g62740	-0.0598858
LOC_Os03g63310	0.152708
LOC_Os03g63540	0.0561226
LOC_Os03g63740	-0.110742
LOC_Os03g63870	0.162979
LOC_Os03g63950	0.108289
LOC_Os03g64050	-0.185125
LOC_Os03g64070	-0.035716
LOC_Os03g64170	-0.0731268
LOC_Os04g01140	0.194542
LOC_Os04g01160	-0.472222
LOC_Os04g01520	0.137956
LOC_Os04g01710	-0.0991171
LOC_Os04g02620	0.16572
LOC_Os04g02820	-0.102077
LOC_Os04g02880	0.32806
LOC_Os04g10240	-0.103166
LOC_Os04g10380	-0.087468
LOC_Os04g14150	-0.0772103
LOC_Os04g15840	-0.647875
LOC_Os04g16680	0.189324
LOC_Os04g16722	0.0378114
LOC_Os04g17100	-0.592659
LOC_Os04g20164	0.145623
LOC_Os04g20280	-0.0761982
LOC_Os04g21320	-0.0316209
LOC_Os04g23140	-0.0642267
LOC_Os04g23820	0.128743
LOC_Os04g23890	0.169448
LOC_Os04g24600	0.239958
LOC_Os04g25560	0.0993365
LOC_Os04g26910	0.0983392
LOC_Os04g26920	0.669396
LOC_Os04g28250	-0.161506
LOC_Os04g31070	-0.141727
LOC_Os04g32030	-0.0963539
LOC_Os04g32550	-0.0906955
LOC_Os04g33440	0.154223
LOC_Os04g33450	0.211143
LOC_Os04g33660	0.198196
LOC_Os04g33830	0.218642
LOC_Os04g34170	-0.229718
LOC_Os04g34600	0.347024
LOC_Os04g34700	-0.0424587
LOC_Os04g35840	0.126885
LOC_Os04g37500	0.380622
LOC_Os04g37550	0.298958
LOC_Os04g37690	-0.132049
LOC_Os04g37770	-0.356365
LOC_Os04g37820	0.0734868
LOC_Os04g38220	0.212842
LOC_Os04g38410	0.120731
LOC_Os04g38450	0.230103
LOC_Os04g38600	0.230344
LOC_Os04g38750	0.115831
LOC_Os04g39489	0.0717192
LOC_Os04g40670	0.520223
LOC_Os04g41340	0.24552
LOC_Os04g41640	-0.146786
LOC_Os04g41900	-0.0690675
LOC_Os04g42100	-0.100697
LOC_Os04g42340	-0.102318
LOC_Os04g42860	-0.160737
LOC_Os04g43670	-0.0774794
LOC_Os04g44870	-0.159802
LOC_Os04g45140	0.257043
LOC_Os04g45290	0.202262
LOC_Os04g45490	0.112613
LOC_Os04g46390	-0.0346104
LOC_Os04g46830	-0.0670112
LOC_Os04g48200	0.217716
LOC_Os04g49670	-0.29904
LOC_Os04g49680	-0.811157
LOC_Os04g50204	-0.134725
LOC_Os04g50890	-0.100404
LOC_Os04g50970	0.101646
LOC_Os04g51300	0.228491
LOC_Os04g51454	0.492412
LOC_Os04g51520	0.480012
LOC_Os04g51710	-0.119655
LOC_Os04g52130	0.0948459
LOC_Os04g52180	-0.132481
LOC_Os04g53230	0.165913
LOC_Os04g53950	-0.0467865
LOC_Os04g54240	-0.939379
LOC_Os04g54300	-0.860693
LOC_Os04g54310	-0.942596
LOC_Os04g54430	0.114772
LOC_Os04g55640	0.126048
LOC_Os04g55650	0.215708
LOC_Os04g55710	0.204516
LOC_Os04g56100	0.150009
LOC_Os04g56180	-0.560237
LOC_Os04g56400	0.222411
LOC_Os04g57560	0.416751
LOC_Os04g57890	-0.0436363
LOC_Os04g57970	-0.0746035
LOC_Os04g58110	-0.0799487
LOC_Os04g58200	-0.383998
LOC_Os04g58730	0.157483
LOC_Os04g58840	-0.10866
LOC_Os04g59190	0.221239
LOC_Os04g59330	-0.0331089
LOC_Os04g59494	0.127075
LOC_Os05g01110	0.146063
LOC_Os05g01262	-0.0743153
LOC_Os05g01270	0.0937971
LOC_Os05g01280	0.145092
LOC_Os05g01290	0.109315
LOC_Os05g01530	-0.429656
LOC_Os05g01950	0.235402
LOC_Os05g02530	0.211231
LOC_Os05g03610	0.135026
LOC_Os05g03750	0.206206
LOC_Os05g04470	-0.831115
LOC_Os05g04500	0.0990332
LOC_Os05g04630	0.153081
LOC_Os05g05950	0.113564
LOC_Os05g06140	-0.21679
LOC_Os05g06430	-0.0421028
LOC_Os05g06920	0.116056
LOC_Os05g08370	-0.0448496
LOC_Os05g08554	0.00437133
LOC_Os05g08640	0.136026
LOC_Os05g09400	0.142673
LOC_Os05g11010	-0.054171
LOC_Os05g11560	0.115696
LOC_Os05g11780	-0.102491
LOC_Os05g11810	-0.0848257
LOC_Os05g11910	-0.0797871
LOC_Os05g12400	0.0887255
LOC_Os05g12630	-0.0479287
LOC_Os05g12640	-0.0683345
LOC_Os05g12680	-0.0770268
LOC_Os05g13940	-0.0374009
LOC_Os05g14170	-0.0556818
LOC_Os05g14180	-0.0004918
LOC_Os05g14240	0.183361
LOC_Os05g15360	0.131049
LOC_Os05g15770	0.113288
LOC_Os05g19030	0.12143
LOC_Os05g22614	0.226752
LOC_Os05g22830	0.0521346
LOC_Os05g23600	-0.0559578
LOC_Os05g24550	0.119033
LOC_Os05g25640	0.099314
LOC_Os05g27100	0.113763
LOC_Os05g27780	-0.0172337
LOC_Os05g29170	0.574492
LOC_Os05g29920	0.122369
LOC_Os05g31140	0.310645
LOC_Os05g32110	-0.0261271
LOC_Os05g32220	0.126079
LOC_Os05g32474	0.017015
LOC_Os05g33140	-0.110064
LOC_Os05g33280	0.202634
LOC_Os05g33380	-0.103365
LOC_Os05g33630	0.218134
LOC_Os05g33940	0.0844339
LOC_Os05g34700	-0.0560057
LOC_Os05g35470	0.345434
LOC_Os05g36994	0.142803
LOC_Os05g37250	-0.77615
LOC_Os05g37600	-0.148274
LOC_Os05g38640	-0.0271519
LOC_Os05g38660	-0.206959
LOC_Os05g38720	0.0538536
LOC_Os05g39240	0.482262
LOC_Os05g39670	-0.0776011
LOC_Os05g39990	-0.138027
LOC_Os05g40270	0.301326
LOC_Os05g40780	-0.118938
LOC_Os05g41480	-0.0421895
LOC_Os05g41610	0.128698
LOC_Os05g41640	0.211705
LOC_Os05g41990	-0.135743
LOC_Os05g42330	-0.0872977
LOC_Os05g43230	0.097717
LOC_Os05g43530	-0.484495
LOC_Os05g43690	-0.142877
LOC_Os05g43940	-0.356374
LOC_Os05g44900	-0.0015524
LOC_Os05g46510	0.234042
LOC_Os05g46720	0.144898
LOC_Os05g48630	0.240113
LOC_Os05g48890	-0.181862
LOC_Os05g49060	0.223035
LOC_Os05g49800	0.0461129
LOC_Os05g50500	-0.836321
LOC_Os05g50890	0.134756
LOC_Os05g51420	0.160611
LOC_Os05g51570	0.307723
LOC_Os06g01210	0.265304
LOC_Os06g01250	0.133308
LOC_Os06g01500	-0.101569
LOC_Os06g01660	0.379503
LOC_Os06g01850	0.307077
LOC_Os06g01960	-0.0587952
LOC_Os06g02370	-0.0256004
LOC_Os06g02580	0.138059
LOC_Os06g03560	0.779201
LOC_Os06g03640	0.0777947
LOC_Os06g03800	0.195213
LOC_Os06g03970	-0.0962579
LOC_Os06g04020	0.0509679
LOC_Os06g04150	0.167904
LOC_Os06g04270	0.118346
LOC_Os06g04990	-0.94145
LOC_Os06g05630	0.163958
LOC_Os06g05880	-0.0962313
LOC_Os06g06250	-0.0439408
LOC_Os06g06290	-0.0302491
LOC_Os06g06980	0.155301
LOC_Os06g07220	-0.655397
LOC_Os06g07560	-0.154741
LOC_Os06g09610	0.218176
LOC_Os06g09679	0.108657
LOC_Os06g11660	-0.226704
LOC_Os06g12280	-0.0753156
LOC_Os06g12610	-0.623361
LOC_Os06g13830	0.111239
LOC_Os06g14324	0.26958
LOC_Os06g14370	0.134604
LOC_Os06g14810	-0.0599646
LOC_Os06g15400	0.191349
LOC_Os06g15620	-0.130207
LOC_Os06g15760	0.22793
LOC_Os06g18010	0.15824
LOC_Os06g18670	0.233357
LOC_Os06g19070	0.25428
LOC_Os06g19530	0.158967
LOC_Os06g19590	-0.0593239
LOC_Os06g19800	-0.147873
LOC_Os06g21140	0.13269
LOC_Os06g21210	0.167224
LOC_Os06g21590	0.218018
LOC_Os06g22690	0.128529
LOC_Os06g22960	-0.079524
LOC_Os06g23114	0.163956
LOC_Os06g30950	0.152704
LOC_Os06g34120	-0.0492552
LOC_Os06g35520	-0.092698
LOC_Os06g35630	0.128292
LOC_Os06g35970	-0.0820872
LOC_Os06g36050	-0.0409505
LOC_Os06g36090	0.12158
LOC_Os06g37160	-0.0636855
LOC_Os06g37560	0.0515721
LOC_Os06g38294	0.1679
LOC_Os06g38320	0.267758
LOC_Os06g38970	-0.0895605
LOC_Os06g39470	0.188382
LOC_Os06g39520	0.0768118
LOC_Os06g39912	0.0979463
LOC_Os06g40360	-0.0501816
LOC_Os06g40640	0.221603
LOC_Os06g40818	0.297955
LOC_Os06g40940	0.316403
LOC_Os06g41010	-0.0306562
LOC_Os06g41120	0.154123
LOC_Os06g43304	0.163618
LOC_Os06g43600	-0.204154
LOC_Os06g43620	0.138295
LOC_Os06g43860	0.165344
LOC_Os06g43900	0.155754
LOC_Os06g43930	0.169313
LOC_Os06g44300	-0.5672
LOC_Os06g44310	-0.113797
LOC_Os06g44470	-0.783606
LOC_Os06g44620	0.0751002
LOC_Os06g45710	-0.72072
LOC_Os06g46500	-0.0714702
LOC_Os06g46680	-0.0767665
LOC_Os06g46770	0.0287244
LOC_Os06g46930	0.136551
LOC_Os06g46970	-0.839123
LOC_Os06g47600	-0.094384
LOC_Os06g48160	-0.129949
LOC_Os06g48200	-0.139437
LOC_Os06g48810	-0.292146
LOC_Os06g49160	0.189993
LOC_Os06g49190	-0.448066
LOC_Os06g49220	0.190651
LOC_Os06g49760	-0.199954
LOC_Os06g49770	-0.237874
LOC_Os06g50070	0.18228
LOC_Os06g50154	-0.0442426
LOC_Os06g50300	0.0218332
LOC_Os06g51060	-0.0711431
LOC_Os06g51220	0.0453946
LOC_Os06g51260	-0.827769
LOC_Os07g01150	-0.142297
LOC_Os07g01480	0.244542
LOC_Os07g02200	-0.0726825
LOC_Os07g04180	0.0917845
LOC_Os07g04190	-0.175403
LOC_Os07g04840	0.233313
LOC_Os07g05480	0.218041
LOC_Os07g05570	0.211451
LOC_Os07g05820	0.301347
LOC_Os07g06080	-0.138402
LOC_Os07g07040	-0.122062
LOC_Os07g07340	0.13138
LOC_Os07g08030	0.183025
LOC_Os07g08460	-0.0755272
LOC_Os07g09800	0.141777
LOC_Os07g09970	0.105897
LOC_Os07g10150	-0.0958638
LOC_Os07g10440	0.199995
LOC_Os07g10600	-0.162791
LOC_Os07g10770	-0.0407951
LOC_Os07g10830	-0.0613289
LOC_Os07g10840	0.265756
LOC_Os07g11110	0.258775
LOC_Os07g13969	0.284524
LOC_Os07g14270	0.0476834
LOC_Os07g18120	0.148629
LOC_Os07g19444	0.127686
LOC_Os07g24190	-0.0105261
LOC_Os07g24830	-0.798524
LOC_Os07g25430	0.263164
LOC_Os07g25810	-0.125593
LOC_Os07g26630	0.27909
LOC_Os07g26690	-0.0275115
LOC_Os07g27810	-0.044095
LOC_Os07g28400	0.192674
LOC_Os07g28610	0.238762
LOC_Os07g29750	-0.075279
LOC_Os07g30970	0.100481
LOC_Os07g31884	0.131297
LOC_Os07g32230	-0.0701578
LOC_Os07g32620	0.135379
LOC_Os07g32630	0.223439
LOC_Os07g32710	-0.181119
LOC_Os07g32880	0.185521
LOC_Os07g34570	0.796031
LOC_Os07g34589	-0.0244349
LOC_Os07g34650	0.286084
LOC_Os07g35480	-0.0690713
LOC_Os07g36080	0.213773
LOC_Os07g36190	-0.117258
LOC_Os07g37030	0.164092
LOC_Os07g37240	0.248644
LOC_Os07g37550	0.1641
LOC_Os07g38130	-0.447261
LOC_Os07g38300	0.141733
LOC_Os07g38440	0.461012
LOC_Os07g38630	-0.0605521
LOC_Os07g38730	-0.0667567
LOC_Os07g38960	0.245686
LOC_Os07g39280	-0.026921
LOC_Os07g40130	-0.0596862
LOC_Os07g40940	-0.0479299
LOC_Os07g41200	-0.152243
LOC_Os07g42200	0.203383
LOC_Os07g42370	0.065378
LOC_Os07g43810	0.245288
LOC_Os07g44250	-0.0688259
LOC_Os07g46460	0.188912
LOC_Os07g47640	0.241917
LOC_Os07g47700	0.199671
LOC_Os07g48770	0.11583
LOC_Os07g48910	-0.147982
LOC_Os07g49360	-0.229198
LOC_Os07g49400	0.0604756
LOC_Os08g01140	0.318896
LOC_Os08g01170	0.14556
LOC_Os08g01220	0.101674
LOC_Os08g01310	-0.0918677
LOC_Os08g01380	0.182399
LOC_Os08g01670	-0.094871
LOC_Os08g01780	-0.101463
LOC_Os08g02230	0.212659
LOC_Os08g02630	0.200348
LOC_Os08g02996	-0.571085
LOC_Os08g03290	-0.0536175
LOC_Os08g03570	0.121492
LOC_Os08g03640	-0.0936478
LOC_Os08g04310	0.136087
LOC_Os08g06100	0.166443
LOC_Os08g06110	-0.712652
LOC_Os08g06530	0.280911
LOC_Os08g06550	-0.0590333
LOC_Os08g08980	0.0899946
LOC_Os08g09250	0.0808788
LOC_Os08g10010	-0.19644
LOC_Os08g10020	0.240917
LOC_Os08g10630	0.270266
LOC_Os08g13690	-0.124789
LOC_Os08g14000	0.196785
LOC_Os08g14440	0.213382
LOC_Os08g16260	0.181902
LOC_Os08g16660	-0.706607
LOC_Os08g17160	-0.150735
LOC_Os08g20130	-0.457153
LOC_Os08g23410	0.247341
LOC_Os08g23710	-0.107593
LOC_Os08g26870	0.574413
LOC_Os08g27040	-0.128608
LOC_Os08g29200	-0.072748
LOC_Os08g30020	0.241123
LOC_Os08g31580	-0.123759
LOC_Os08g33210	0.107041
LOC_Os08g33710	0.17484
LOC_Os08g33720	0.207657
LOC_Os08g33820	0.23452
LOC_Os08g34900	-0.887219
LOC_Os08g34984	0.17806
LOC_Os08g35210	0.243146
LOC_Os08g35420	0.201254
LOC_Os08g35750	0.0930186
LOC_Os08g35760	0.0749529
LOC_Os08g37444	-0.05405
LOC_Os08g37660	-0.680236
LOC_Os08g37670	-0.123536
LOC_Os08g37840	-0.0453526
LOC_Os08g37890	-0.561398
LOC_Os08g38270	0.0325911
LOC_Os08g38910	-0.0739068
LOC_Os08g39140	-0.14827
LOC_Os08g39300	0.241977
LOC_Os08g39330	-0.376081
LOC_Os08g39550	-0.187627
LOC_Os08g39590	-0.0710022
LOC_Os08g39860	0.146132
LOC_Os08g40060	0.0339717
LOC_Os08g40180	-0.336449
LOC_Os08g40720	-0.947794
LOC_Os08g41290	-0.111091
LOC_Os08g41460	0.120261
LOC_Os08g43190	0.259947
LOC_Os08g43400	0.147543
LOC_Os08g43440	0.117425
LOC_Os08g44000	0.192894
LOC_Os08g44270	0.190726
LOC_Os08g44290	0.0944967
LOC_Os08g44680	0.232293
LOC_Os08g44770	0.15438
LOC_Os08g44870	0.110727
LOC_Os08g45030	-0.136262
LOC_Os08g45060	-0.157331
LOC_Os09g01000	-0.0068703
LOC_Os09g03939	0.136557
LOC_Os09g04880	-0.0463248
LOC_Os09g10010	-0.656937
LOC_Os09g10760	0.125064
LOC_Os09g16330	0.158544
LOC_Os09g17740	0.194361
LOC_Os09g19930	-0.029247
LOC_Os09g19952	0.116037
LOC_Os09g20350	-0.173681
LOC_Os09g20684	0.210039
LOC_Os09g22440	0.10375
LOC_Os09g23110	0.558589
LOC_Os09g24590	-0.0760341
LOC_Os09g24700	0.0887335
LOC_Os09g24840	-0.848989
LOC_Os09g26960	-0.121863
LOC_Os09g27030	0.122651
LOC_Os09g27420	0.144361
LOC_Os09g27820	-0.279183
LOC_Os09g29239	0.109995
LOC_Os09g29404	-0.110547
LOC_Os09g30120	0.669714
LOC_Os09g30160	-0.167726
LOC_Os09g30340	0.163949
LOC_Os09g30412	-0.0767251
LOC_Os09g31080	-0.24142
LOC_Os09g31270	0.116897
LOC_Os09g31430	-0.0754121
LOC_Os09g31970	-0.11651
LOC_Os09g32320	-0.114529
LOC_Os09g32620	0.536329
LOC_Os09g32640	0.316642
LOC_Os09g32670	-0.157414
LOC_Os09g32840	-0.181142
LOC_Os09g32964	-0.185944
LOC_Os09g33710	0.162604
LOC_Os09g34320	0.136767
LOC_Os09g36040	0.208641
LOC_Os09g36450	0.113026
LOC_Os09g36680	0.0575706
LOC_Os09g36700	0.100531
LOC_Os09g36930	1.1587
LOC_Os09g38130	0.172033
LOC_Os09g39180	0.136149
LOC_Os09g39430	-0.0496258
LOC_Os10g01044	0.241622
LOC_Os10g01134	0.400274
LOC_Os10g02040	-0.0266418
LOC_Os10g02240	0.188406
LOC_Os10g05750	0.0971963
LOC_Os10g05780	0.226575
LOC_Os10g05950	-0.0177803
LOC_Os10g05970	0.0570391
LOC_Os10g05980	0.0677816
LOC_Os10g06000	0.0346928
LOC_Os10g07440	0.0685875
LOC_Os10g08550	-0.134328
LOC_Os10g10620	0.709402
LOC_Os10g16974	0.151631
LOC_Os10g17260	0.37123
LOC_Os10g18340	0.339757
LOC_Os10g18370	-0.584454
LOC_Os10g21230	0.0363557
LOC_Os10g21268	0.116879
LOC_Os10g21314	0.146802
LOC_Os10g21670	-0.209596
LOC_Os10g21910	0.127055
LOC_Os10g22520	-0.150664
LOC_Os10g22560	0.12133
LOC_Os10g22590	-0.142698
LOC_Os10g22630	0.0663684
LOC_Os10g25780	-0.105028
LOC_Os10g26540	0.103362
LOC_Os10g28060	-0.145977
LOC_Os10g28120	0.31947
LOC_Os10g30870	0.117122
LOC_Os10g33040	-0.733306
LOC_Os10g33170	0.111714
LOC_Os10g33370	-0.106863
LOC_Os10g33720	-0.0502823
LOC_Os10g35030	0.468204
LOC_Os10g35070	-0.343513
LOC_Os10g35100	-0.110452
LOC_Os10g35370	0.112045
LOC_Os10g35460	-0.536747
LOC_Os10g36500	0.213238
LOC_Os10g36550	0.145734
LOC_Os10g36580	0.332774
LOC_Os10g37180	0.211153
LOC_Os10g37770	0.690961
LOC_Os10g38040	-0.0818892
LOC_Os10g38206	0.0305461
LOC_Os10g38630	-0.152682
LOC_Os10g38710	0.263238
LOC_Os10g39150	0.415889
LOC_Os10g39220	-0.147659
LOC_Os10g39660	-0.842182
LOC_Os10g40430	-0.388015
LOC_Os10g40480	-0.6683
LOC_Os10g40510	-0.411304
LOC_Os10g40530	-0.639539
LOC_Os10g40614	-0.349621
LOC_Os10g40700	0.00209613
LOC_Os10g40710	0.273251
LOC_Os10g40720	-0.0114591
LOC_Os10g40730	-0.122754
LOC_Os10g41650	-0.0587772
LOC_Os10g41710	0.144727
LOC_Os10g42020	-0.0866554
LOC_Os10g42250	0.149585
LOC_Os10g42830	0.0908745
LOC_Os10g42870	0.104393
LOC_Os11g01570	0.125067
LOC_Os11g02389	-0.233013
LOC_Os11g02400	-0.0194122
LOC_Os11g02424	-0.0262743
LOC_Os11g03290	-0.280702
LOC_Os11g03400	-0.117753
LOC_Os11g03484	0.352531
LOC_Os11g05190	-0.194576
LOC_Os11g05290	-0.182237
LOC_Os11g05400	0.46353
LOC_Os11g06390	-0.159033
LOC_Os11g06720	0.15206
LOC_Os11g07020	0.122446
LOC_Os11g07670	-0.116947
LOC_Os11g07912	-0.617809
LOC_Os11g10480	-0.145512
LOC_Os11g10590	-0.273948
LOC_Os11g13890	0.181318
LOC_Os11g14220	-0.0950245
LOC_Os11g16320	-0.0516568
LOC_Os11g18044	0.165068
LOC_Os11g18570	0.192299
LOC_Os11g18730	0.0605407
LOC_Os11g19210	-0.510576
LOC_Os11g20090	-0.302393
LOC_Os11g20160	-0.70386
LOC_Os11g24070	-0.50953
LOC_Os11g24484	-0.149076
LOC_Os11g26190	-0.0813416
LOC_Os11g26920	0.503334
LOC_Os11g29500	0.173475
LOC_Os11g29840	-0.291975
LOC_Os11g30560	0.112766
LOC_Os11g32240	-0.0783493
LOC_Os11g32500	0.129635
LOC_Os11g32650	0.181711
LOC_Os11g33270	-0.269781
LOC_Os11g34450	-0.0691749
LOC_Os11g34940	0.153852
LOC_Os11g37900	0.171333
LOC_Os11g39640	0.104211
LOC_Os11g41150	0.0839857
LOC_Os11g42430	-0.771435
LOC_Os11g43900	-0.0707071
LOC_Os11g44810	0.0819664
LOC_Os11g47680	1.20899
LOC_Os11g47760	-0.0960131
LOC_Os11g47809	0.3209
LOC_Os11g48020	0.0167063
LOC_Os12g02094	0.11354
LOC_Os12g02310	-0.0556247
LOC_Os12g02320	-0.074353
LOC_Os12g02340	-0.0593245
LOC_Os12g02370	0.177854
LOC_Os12g03200	0.15758
LOC_Os12g03260	0.130694
LOC_Os12g03470	0.187212
LOC_Os12g04204	-0.0112129
LOC_Os12g04424	-0.0388206
LOC_Os12g05260	-0.170222
LOC_Os12g06260	0.143646
LOC_Os12g06660	-0.524023
LOC_Os12g08730	0.207963
LOC_Os12g08770	0.172272
LOC_Os12g08810	0.037771
LOC_Os12g08920	-0.134528
LOC_Os12g10710	0.204836
LOC_Os12g13640	-0.0722302
LOC_Os12g14930	-0.0114341
LOC_Os12g15470	0.214938
LOC_Os12g16720	0.143415
LOC_Os12g17600	0.336368
LOC_Os12g17910	0.130648
LOC_Os12g19381	0.205921
LOC_Os12g19470	0.208461
LOC_Os12g22284	0.172312
LOC_Os12g22489	0.607293
LOC_Os12g23180	0.272905
LOC_Os12g23200	0.257344
LOC_Os12g26880	-0.0832883
LOC_Os12g28880	0.162197
LOC_Os12g29220	0.284457
LOC_Os12g31860	-0.160467
LOC_Os12g32240	0.108104
LOC_Os12g32940	0.493724
LOC_Os12g33610	1.129
LOC_Os12g33958	-0.0203708
LOC_Os12g34360	0.357132
LOC_Os12g34524	-0.0602991
LOC_Os12g34550	0.159295
LOC_Os12g35590	-0.143693
LOC_Os12g35670	-0.157309
LOC_Os12g36210	-0.092649
LOC_Os12g36220	-0.530721
LOC_Os12g36240	-0.0618625
LOC_Os12g37410	0.0712846
LOC_Os12g37880	-0.0758255
LOC_Os12g37910	0.111014
LOC_Os12g38140	-0.216354
LOC_Os12g38150	-0.140037
LOC_Os12g40840	-0.0220897
LOC_Os12g40890	-0.117604
LOC_Os12g40900	-0.231684
LOC_Os12g42850	0.114054
LOC_Os12g42980	-0.0566307
LOC_Os12g43490	0.223026
LOC_Os12g43600	0.0903594
LOC_Os12g43720	-0.417963
LOC_Os12g44020	-0.143736
LOC_Os12g44100	-0.0724177
LOC_Os12g44150	-0.0737725

## Sheet: rice_guard
Gene Name	log2 fold change
LOC_Os01g03330	-0.267328
LOC_Os01g03340	-0.195331
LOC_Os01g03360	-0.148371
LOC_Os01g03390	0.188927
LOC_Os01g04010	0.162621
LOC_Os01g05650	0.177449
LOC_Os01g08700	0.817129
LOC_Os01g09540	0.143408
LOC_Os01g10400	0.296159
LOC_Os01g10490	-0.267443
LOC_Os01g10850	-0.319541
LOC_Os01g11650	0.112792
LOC_Os01g11700	0.0339939
LOC_Os01g11710	-0.189688
LOC_Os01g12650	-0.230824
LOC_Os01g13770	0.184627
LOC_Os01g14410	0.0416024
LOC_Os01g14850	-0.194836
LOC_Os01g16450	-0.397318
LOC_Os01g18050	-0.134931
LOC_Os01g18170	-0.219074
LOC_Os01g19740	0.436109
LOC_Os01g21034	-0.218685
LOC_Os01g24700	-0.455037
LOC_Os01g31690	0.162047
LOC_Os01g34560	-0.245887
LOC_Os01g38229	0.307348
LOC_Os01g41550	-0.162816
LOC_Os01g41710	0.294048
LOC_Os01g42520	-0.298291
LOC_Os01g44210	0.173376
LOC_Os01g45274	0.309297
LOC_Os01g47330	0.157007
LOC_Os01g52010	0.10208
LOC_Os01g52240	0.330125
LOC_Os01g56180	-0.0119431
LOC_Os01g56680	0.137648
LOC_Os01g58550	-0.157265
LOC_Os01g60740	-0.181411
LOC_Os01g61780	-0.191222
LOC_Os01g62244	-0.193267
LOC_Os01g62260	-0.378867
LOC_Os01g62290	-0.437567
LOC_Os01g63190	0.194587
LOC_Os01g64730	-0.282356
LOC_Os01g65100	0.17129
LOC_Os01g65210	0.127952
LOC_Os01g66110	-0.0974246
LOC_Os01g66610	0.217949
LOC_Os01g67860	-0.174374
LOC_Os01g69050	0.154355
LOC_Os01g72740	0.134799
LOC_Os01g74450	0.171077
LOC_Os02g01590	-0.222821
LOC_Os02g01730	0.191766
LOC_Os02g02320	0.276462
LOC_Os02g02410	0.00720267
LOC_Os02g02890	0.116665
LOC_Os02g04540	-0.25474
LOC_Os02g05630	-0.137978
LOC_Os02g07930	-0.558878
LOC_Os02g10390	0.18508
LOC_Os02g11040	-0.632057
LOC_Os02g13060	0.165196
LOC_Os02g13660	-0.118381
LOC_Os02g15750	0.262434
LOC_Os02g18410	-0.185777
LOC_Os02g26700	-0.117831
LOC_Os02g27030	0.206191
LOC_Os02g30410	0.292171
LOC_Os02g37060	0.258093
LOC_Os02g37590	-0.191755
LOC_Os02g37654	0.284525
LOC_Os02g37690	0.242612
LOC_Os02g41550	-0.124441
LOC_Os02g42310	0.152169
LOC_Os02g46910	-0.188166
LOC_Os02g47020	0.32266
LOC_Os02g48720	-0.144542
LOC_Os02g48870	0.124259
LOC_Os02g48980	-0.152914
LOC_Os02g50210	-0.13212
LOC_Os02g51710	-0.183042
LOC_Os02g52040	-0.229487
LOC_Os02g53180	-0.212476
LOC_Os02g53420	-0.184417
LOC_Os02g53860	0.110373
LOC_Os02g56880	-0.131944
LOC_Os02g57260	0.146385
LOC_Os03g02040	-0.23333
LOC_Os03g02050	-0.325986
LOC_Os03g03720	0.250167
LOC_Os03g04570	0.191345
LOC_Os03g06520	0.102762
LOC_Os03g06630	-0.730939
LOC_Os03g06705	-0.710042
LOC_Os03g08360	-0.0905841
LOC_Os03g10340	-0.153727
LOC_Os03g10700	-0.111789
LOC_Os03g11420	-0.144726
LOC_Os03g14050	-0.195447
LOC_Os03g14642	0.135806
LOC_Os03g14690	0.188501
LOC_Os03g15920	0.357389
LOC_Os03g17070	0.185117
LOC_Os03g17570	0.286509
LOC_Os03g18454	0.190207
LOC_Os03g20370	-0.146543
LOC_Os03g22370	0.218505
LOC_Os03g26820	-0.110533
LOC_Os03g28160	0.062198
LOC_Os03g29150	0.457597
LOC_Os03g31134	-0.124303
LOC_Os03g39610	0.169107
LOC_Os03g40270	-0.130234
LOC_Os03g43720	-0.252587
LOC_Os03g46060	0.17321
LOC_Os03g46770	0.0407995
LOC_Os03g47270	-0.322832
LOC_Os03g47940	-0.259194
LOC_Os03g49350	0.0337713
LOC_Os03g50070	0.112509
LOC_Os03g50885	-0.107278
LOC_Os03g53150	-0.235974
LOC_Os03g53800	0.0083592
LOC_Os03g54890	-0.167419
LOC_Os03g55120	-0.243698
LOC_Os03g55290	-0.257896
LOC_Os03g56670	0.266672
LOC_Os03g57100	-0.110112
LOC_Os03g57220	0.281261
LOC_Os03g57340	-0.18309
LOC_Os03g61720	0.275006
LOC_Os03g61970	-0.342659
LOC_Os03g62060	-0.337934
LOC_Os03g63310	0.192606
LOC_Os03g64050	-0.209414
LOC_Os03g64170	-0.0849052
LOC_Os04g01140	0.148371
LOC_Os04g15840	-0.560856
LOC_Os04g16680	0.190768
LOC_Os04g24600	0.231509
LOC_Os04g33830	0.211241
LOC_Os04g34170	-0.239157
LOC_Os04g34600	0.355703
LOC_Os04g36070	-0.0583277
LOC_Os04g37770	-0.359986
LOC_Os04g38410	0.132319
LOC_Os04g38600	0.242042
LOC_Os04g39110	-0.23108
LOC_Os04g39900	0.157505
LOC_Os04g40040	0.11956
LOC_Os04g41640	-0.12986
LOC_Os04g42860	-0.210532
LOC_Os04g43200	0.471726
LOC_Os04g43670	-0.188435
LOC_Os04g44870	-0.217666
LOC_Os04g45290	0.200249
LOC_Os04g47080	0.147894
LOC_Os04g48200	0.251771
LOC_Os04g53230	0.1521
LOC_Os04g55650	0.164228
LOC_Os04g55710	0.197316
LOC_Os04g56400	0.198551
LOC_Os04g57560	0.360378
LOC_Os04g58200	-0.688507
LOC_Os04g59190	0.259045
LOC_Os05g02530	0.176573
LOC_Os05g06140	-0.228095
LOC_Os05g06770	-0.153636
LOC_Os05g06920	0.100643
LOC_Os05g12400	0.208182
LOC_Os05g12640	-0.0494186
LOC_Os05g14240	0.189624
LOC_Os05g15770	0.161033
LOC_Os05g25640	0.00120929
LOC_Os05g31140	0.317339
LOC_Os05g33140	-0.0636005
LOC_Os05g33380	-0.140526
LOC_Os05g33630	0.269574
LOC_Os05g35470	0.428742
LOC_Os05g38660	-0.184067
LOC_Os05g39990	-0.121169
LOC_Os05g40270	0.29927
LOC_Os05g41480	-0.105642
LOC_Os05g41640	0.234086
LOC_Os05g43690	-0.264323
LOC_Os05g46510	0.192306
LOC_Os05g48620	-0.194338
LOC_Os05g48630	0.246194
LOC_Os05g48810	-0.684868
LOC_Os05g49270	0.18424
LOC_Os06g01210	0.272903
LOC_Os06g01250	0.111081
LOC_Os06g01960	-0.123029
LOC_Os06g02380	0.124728
LOC_Os06g06290	0.00793465
LOC_Os06g08090	0.152378
LOC_Os06g09450	0.143397
LOC_Os06g11660	-0.211036
LOC_Os06g15400	0.173475
LOC_Os06g15620	-0.182698
LOC_Os06g22960	-0.0411676
LOC_Os06g23114	0.176138
LOC_Os06g40818	0.325489
LOC_Os06g43320	0.332758
LOC_Os06g43600	-0.248432
LOC_Os06g43860	0.162167
LOC_Os06g44470	-0.592767
LOC_Os06g48160	-0.180279
LOC_Os06g48200	-0.112408
LOC_Os06g49190	-0.48456
LOC_Os06g49760	-0.200118
LOC_Os06g49770	-0.164971
LOC_Os07g04840	0.215025
LOC_Os07g05480	0.215891
LOC_Os07g08160	-0.0181845
LOC_Os07g09970	0.183114
LOC_Os07g10600	-0.283134
LOC_Os07g10840	0.317188
LOC_Os07g25430	0.250115
LOC_Os07g25810	-0.269126
LOC_Os07g32880	0.212471
LOC_Os07g34570	0.933902
LOC_Os07g34589	-0.0492875
LOC_Os07g36080	0.242925
LOC_Os07g37030	0.201633
LOC_Os07g37240	0.239674
LOC_Os07g37320	-0.101394
LOC_Os07g37550	0.204315
LOC_Os07g38130	-0.525348
LOC_Os07g38960	0.23735
LOC_Os07g43810	0.21815
LOC_Os07g44250	-0.1398
LOC_Os07g47640	0.254522
LOC_Os07g48100	-0.182837
LOC_Os07g48910	-0.222934
LOC_Os07g49360	-0.236885
LOC_Os08g01180	-0.170546
LOC_Os08g01380	0.169419
LOC_Os08g02230	0.20856
LOC_Os08g02630	0.174939
LOC_Os08g06100	0.0913112
LOC_Os08g06110	-0.639345
LOC_Os08g13350	-0.216709
LOC_Os08g14440	0.134015
LOC_Os08g17160	-0.242098
LOC_Os08g30020	0.168501
LOC_Os08g33820	0.208964
LOC_Os08g34984	0.108537
LOC_Os08g35110	-0.218583
LOC_Os08g35760	0.0699899
LOC_Os08g37130	-0.141229
LOC_Os08g37660	-0.461112
LOC_Os08g37670	-0.116045
LOC_Os08g39300	0.262317
LOC_Os08g39330	-0.335029
LOC_Os08g39550	-0.189523
LOC_Os08g40180	-0.386507
LOC_Os08g41880	0.113841
LOC_Os08g43190	0.292948
LOC_Os08g44270	0.198016
LOC_Os08g44680	0.216876
LOC_Os08g44840	-0.220356
LOC_Os08g45030	-0.225806
LOC_Os09g01000	0.00011714
LOC_Os09g03939	0.0626421
LOC_Os09g04300	-0.184882
LOC_Os09g17740	0.187311
LOC_Os09g20350	-0.125735
LOC_Os09g26660	-0.213784
LOC_Os09g27030	0.0870114
LOC_Os09g27820	-0.319603
LOC_Os09g29404	-0.108307
LOC_Os09g30160	-0.18227
LOC_Os09g30340	0.168953
LOC_Os09g31080	-0.210569
LOC_Os09g31200	0.125162
LOC_Os09g31970	-0.0818594
LOC_Os09g32840	-0.147002
LOC_Os09g36700	0.145723
LOC_Os09g36860	-0.203367
LOC_Os09g36930	0.660146
LOC_Os09g39430	-0.144686
LOC_Os10g10620	0.590309
LOC_Os10g17260	0.208097
LOC_Os10g18340	0.311587
LOC_Os10g18370	-0.437533
LOC_Os10g21268	0.107524
LOC_Os10g21670	-0.197592
LOC_Os10g22520	-0.193579
LOC_Os10g22590	-0.158713
LOC_Os10g27190	-0.152354
LOC_Os10g28120	0.342925
LOC_Os10g33170	0.158393
LOC_Os10g35770	-0.247839
LOC_Os10g36500	0.274679
LOC_Os10g36550	0.151878
LOC_Os10g36580	0.31436
LOC_Os10g37180	0.148768
LOC_Os10g40430	-0.780986
LOC_Os10g40480	-0.565525
LOC_Os10g40530	-0.613587
LOC_Os10g40730	-0.105723
LOC_Os10g42870	0.130399
LOC_Os11g02389	-0.183036
LOC_Os11g03484	0.22437
LOC_Os11g05190	-0.303454
LOC_Os11g05290	-0.185971
LOC_Os11g06390	-0.1735
LOC_Os11g06720	0.154617
LOC_Os11g06980	0.138253
LOC_Os11g10590	-0.331167
LOC_Os11g12530	0.155329
LOC_Os11g13890	0.25946
LOC_Os11g14220	-0.109246
LOC_Os11g18366	0.739046
LOC_Os11g18570	0.238098
LOC_Os11g20090	-0.221547
LOC_Os11g24070	-0.461682
LOC_Os11g30560	0.214638
LOC_Os11g33270	-0.256187
LOC_Os11g37900	0.117034
LOC_Os11g45400	0.16591
LOC_Os11g47760	-0.111281
LOC_Os11g47809	0.35697
LOC_Os12g02310	-0.129856
LOC_Os12g03470	0.195621
LOC_Os12g05050	0.155728
LOC_Os12g05260	-0.223633
LOC_Os12g08730	0.294527
LOC_Os12g10710	0.22556
LOC_Os12g15470	0.244984
LOC_Os12g16200	0.146521
LOC_Os12g17600	0.345399
LOC_Os12g19381	0.203126
LOC_Os12g19470	0.214472
LOC_Os12g22489	0.428977
LOC_Os12g23200	0.242419
LOC_Os12g31860	-0.120653
LOC_Os12g32240	0.226342
LOC_Os12g34524	-0.117614
LOC_Os12g35670	-0.16625
LOC_Os12g36220	-0.36046
LOC_Os12g37910	0.137848
LOC_Os12g38140	-0.2728
LOC_Os12g38150	-0.143348
LOC_Os12g40900	-0.297954

[truncated: 2 more sheets: rice_xylem, rice_phloem]
