# Supplementary material for: Exaptation of ancestral cell-identity networks enables C4 photosynthesis
Source: Nature. 2024 Nov 20;636(8041):143–50. doi: 10.1038/s41586-024-08204-3 (PMC11618092; doi:10.1038/s41586-024-08204-3)
Supplement: Supplementary file 3 — Supplementary Tables 1–13. [file 41586_2024_8204_MOESM3_ESM.zip › 2024-01-00217C-s3/2024-01-00217C-Supplementary Table 9.xlsx]

## Sheet: Rice - Normalized Counts
Supplementary Table 9
Normalized expression counts for genes involved in photosynthetic processes.
Rice Gene	process	category	0_rice_mesophyll	0.5_rice_mesophyll	1_rice_mesophyll	2_rice_mesophyll	4_rice_mesophyll	6_rice_mesophyll	8_rice_mesophyll	12_rice_mesophyll	0_rice_bundle_sheath	0.5_rice_bundle_sheath	1_rice_bundle_sheath	2_rice_bundle_sheath	4_rice_bundle_sheath	6_rice_bundle_sheath	8_rice_bundle_sheath	12_rice_bundle_sheath	0_rice_guard	0.5_rice_guard	1_rice_guard	2_rice_guard	4_rice_guard	6_rice_guard	8_rice_guard	12_rice_guard	0_rice_phloem	0.5_rice_phloem	1_rice_phloem	2_rice_phloem	4_rice_phloem	6_rice_phloem	8_rice_phloem	12_rice_phloem	0_rice_epidermis	0.5_rice_epidermis	1_rice_epidermis	2_rice_epidermis	4_rice_epidermis	6_rice_epidermis	8_rice_epidermis	12_rice_epidermis	0_rice_xylem	0.5_rice_xylem	1_rice_xylem	2_rice_xylem	4_rice_xylem	6_rice_xylem	8_rice_xylem
LOC_Os01g12830	photorespiration.hydroxypyruvate reductase	photorespiration	0.434944	0.412176	0.401161	0.842432	0.725406	0.702115	0.799227	0.951029	0.346676	0.343502	0.374899	0.520487	0.89775	0.626374	1.03901	1.00189	0.353321	0.289324	0.286068	0.688843	0.331646	0.474039	0.137174	1.07462	0.266258	0.173784	0.272656	1.17624	0.350933	0.41182	0.158422	0.443581	0.336504	0.30755	0.377528	0.373363	0.870668	0.520513	0.708162	0.755702	0.0697954	1.01596	0.340135	0.39849	0.525796	0.169431	0.869754
LOC_Os01g19740	calvin cycle	calvin cycle	0.662934	1.00535	0.66916	1.27784	1.21663	2.00089	6.54947	16.6958	0.241559	0.487041	0.424801	0.559625	0.913045	0.831438	3.46562	12.4285	0.144385	0.415178	0.428291	0.329164	0.281509	0.627066	3.90839	9.76161	0.182238	0.28494	0.284892	0.547145	0.70211	0.718476	2.34121	7.99114	0.378746	0.287455	0.317549	0.145918	0.721803	0.92789	2.19816	11.4861	0.0718659	0.484568	0.14536	0.317915	0.405139	1.07885	1.90381
LOC_Os01g20110	lightreaction.NADH DH	light reaction	0.424576	0.531045	0.411022	0	0.545452	0.747712	0.865878	0.984578	0.172045	0.125644	0.152741	0	0.270308	0.280975	0.491248	0.550752	0.368878	0	0.169626	0	0.36708	0.285755	0	0.626378	0	0.095515	0.159902	0	0.210258	0.219087	0.175077	0.213906	0.301432	0.175645	0.222055	0	0.30854	0.227146	0.346915	0.57637	0.166533	0.103242	0.14667	0	0.517082	0	0
LOC_Os01g31690	lightreaction.photosystem II.PSII polypeptide subunits	light reaction	5.54013	6.1325	7.38564	13.497	14.8494	15.8018	18.6428	17.8569	3.76789	3.69381	4.87731	5.71191	9.79797	8.23116	10.8441	10.4987	3.4159	2.02771	4.15162	5.50448	8.89745	8.11716	10.6245	11.3468	2.9884	3.13315	3.58619	4.29362	6.78711	7.51892	6.41553	8.23376	3.78222	3.19361	4.4008	5.62045	7.9483	8.33833	8.35046	12.7482	3.51147	3.12726	2.87489	5.39779	8.8327	5.75532	8.12101
LOC_Os01g41710	lightreaction.photosystem II.LHC-II	light reaction	2.75625	4.03772	10.1598	31.1105	34.7085	44.3928	61.3362	24.7805	1.64855	1.85181	5.72658	12.9239	23.8865	26.6268	35.0845	14.358	1.46719	1.2299	3.93749	15.6538	21.3924	23.8825	30.3604	17.2303	0.754925	1.66138	4.78278	11.8236	16.8019	23.7795	21.7067	10.9925	1.4669	1.48467	5.33583	10.5645	21.4523	21.3871	26.047	17.5439	1.4636	1.63317	4.46078	13.3817	17.9207	22.1971	28.2106
LOC_Os01g48300	lightreaction.ATP synthase	light reaction	0	0	0.111471	0	0.393629	0.568286	0.945045	1.44812	0	0	0.0745898	0	0.351519	0.375339	0.555954	0.857493	0	0	0.0701175	0	0.389806	0.900708	0.652513	1.07665	0	0	0.0870169	0	0.211082	0.359244	0.528417	1.34384	0	0	0.078807	0	0.201324	0.280202	0.33871	0.98434	0	0	0.0325	0	0.0822436	0.107387	0.149988
LOC_Os01g52240	lightreaction.photosystem II.LHC-II	light reaction	1.60861	0.724137	3.10128	11.0986	13.2865	17.1034	23.733	19.6168	0.746188	0.384455	1.58827	4.90419	6.14843	9.87234	13.4333	12.7735	0.42595	0.338289	1.48523	5.71446	5.93696	6.93262	11.2345	12.9812	0.191784	0.551182	1.4222	4.49561	4.59437	8.43683	8.77963	7.5781	0.835696	0.371037	1.38048	4.1383	6.61641	8.5612	10.1443	12.8678	0.604113	0.34645	1.26231	3.71406	4.93494	8.22184	8.33423
LOC_Os01g67860	calvin cycle.aldolase	calvin cycle	6.35366	7.72713	5.30816	7.07931	3.28624	2.31866	2.19005	1.85444	6.13588	7.10605	5.14692	7.01647	3.69214	2.24299	2.42968	2.00635	5.09569	5.62806	3.88336	5.41	1.94431	1.44335	1.69759	1.42421	5.92846	6.5209	5.64351	7.23715	5.29323	4.07015	3.15489	2.86957	6.44081	6.40366	4.51416	6.32538	3.43712	1.90426	2.09606	1.93001	5.49044	5.14752	3.90592	6.46587	3.08013	2.38849	1.88563
LOC_Os02g01150	photorespiration.hydroxypyruvate reductase	photorespiration	0.716433	1.02412	1.1485	1.56506	1.40321	1.57261	1.97594	4.7368	0.542515	0.412856	0.440274	0.719779	0.726426	0.615674	0.918422	3.18864	0.315665	0.421069	0.221784	0.455064	0.741937	0.337264	1.17523	1.76897	0.346237	0.116305	0.321095	0.600744	0.437182	0.514552	0.816073	1.48269	0.436596	0.387889	0.355529	0.842024	0.579338	0.665817	0.655084	2.27679	0.212918	0.456624	0.462703	0.196587	0.364971	0.446573	0.227992
LOC_Os02g10390	lightreaction.photosystem II.LHC-II	light reaction	1.75788	4.3077	5.57967	11.7582	11.3478	13.795	15.3235	10.0686	0.659612	1.32758	2.06885	3.82392	4.84012	6.87289	7.66835	4.9523	0.587877	0.654595	1.58804	2.3517	4.18337	4.18748	3.44253	4.73174	0.611704	0.738041	1.39183	2.59752	3.88391	5.0737	5.21618	3.84636	0.686847	0.935233	1.7367	3.11067	4.01606	5.44663	5.77329	6.19234	0.458517	1.58638	1.64987	3.77364	5.92036	5.14137	5.10831
LOC_Os02g22260	lightreaction.other electron carrier (ox/red).ferredoxin oxireductase	light reaction	0.497948	0.716548	0.572894	0.808765	1.11387	1.2985	1.39904	1.63141	0.2219	0.335928	0.248426	0.297762	0.252442	0.434058	0.833958	0.900977	0.387556	0.542058	0.111294	0.776949	0.96921	0.263524	0.309739	1.02188	0.239404	0.243298	0.221129	0	0.548137	0.602311	0.526779	0.540157	0.309052	0.340541	0.292212	0.33339	0.383247	0.565015	0.603671	1.06343	0.313176	0.516398	0.0578422	0.363924	0.284241	0.635104	1.11028
LOC_Os02g47020	calvin cycle.PRK	calvin cycle	0.704082	0.799842	1.0666	1.67563	1.87053	2.32254	3.28443	4.51688	0.362811	0.356798	0.529701	0.909064	1.29553	1.38742	1.90152	2.52081	0.225565	0.122509	0.357187	0.394121	0.811976	1.76654	2.19883	3.11922	0.351585	0.173924	0.340934	0.750979	1.33614	0.499658	1.05699	2.21998	0.283768	0.228661	0.419125	0.594557	0.870583	1.21101	1.39225	3.31342	0	0.450793	0.428297	0.57353	1.23403	0.775982	0.667729
LOC_Os02g51470	lightreaction.ATP synthase.delta chain	light reaction	0.872339	1.16317	1.20159	2.05185	2.57594	2.92557	3.86704	7.32944	0.527622	0.893985	0.446199	1.33817	1.12668	1.66824	2.54511	4.29914	0.591294	0.592379	0.262105	0.950422	1.35969	0.820356	2.48959	3.32195	0.391484	0.456107	0.406252	0.214923	1.0869	0.567043	1.16345	2.60666	0.544845	0.465625	0.601829	0.664702	1.14367	1.13557	1.10529	4.60605	0.241065	0.160442	0.584395	0.503034	1.49862	0.571568	0.555121
LOC_Os03g03720	calvin cycle.GAP	calvin cycle	1.67213	2.25383	3.32626	5.57742	6.0159	6.27203	8.93052	13.8308	1.23901	1.36627	1.94764	3.09191	3.97082	3.66931	6.9968	9.2783	1.03494	0.467507	1.3934	1.70441	2.9966	4.0906	3.04648	9.49091	0.622382	1.12525	1.42417	2.32382	2.98477	3.22273	2.82336	5.51894	1.19021	0.986129	1.54287	1.81195	3.581	2.84327	4.34566	9.55632	1.50085	0.71511	1.45899	1.5941	3.71686	3.1304	2.41553
LOC_Os03g07300	calvin cycle.RPE	calvin cycle	0.555399	0.598341	0.698062	1.29458	1.18448	1.44323	1.65629	2.86488	0.23517	0.420971	0.368946	0.395281	0.491113	0.927406	1.14374	2.29426	0.194542	0	0.355613	0.564341	1.46183	1.07809	1.4115	1.40773	0.141971	0.477788	0.173824	0.72527	0.506196	0.499379	1.10458	1.07801	0.295589	0.217917	0.37406	0.472346	0.82072	0.632831	0.984102	2.04486	0.394148	0.747293	0.180941	0.556254	0.441236	0.609337	0.215666
LOC_Os03g16050	calvin cycle.FBPase	calvin cycle	0.447732	0.491447	0.457889	0	0.77944	0.88894	0.929045	2.44106	0.403605	0.250379	0.255303	0	0.395417	0.201795	0.681037	1.52821	0.0383036	0.0885253	0.382392	0	0.405403	0.572931	0.325947	1.2092	0.156698	0.127784	0.127983	0	0.0489203	0.318649	0.387785	0.876796	0.185874	0.161676	0.172431	0	0.3416	0.399035	0.345837	1.74698	0.471054	0.168005	0.160518	0	0.169765	0.560673	0.436538
LOC_Os03g17070	lightreaction.ATP synthase.subunit B_ (ATPX)	light reaction	1.9101	2.00425	2.87133	3.56776	4.27444	4.04309	5.46272	7.5854	1.43148	2.32168	1.98074	2.02862	2.84394	2.43978	3.1003	5.4139	1.10939	1.22395	1.67184	0.529891	2.09231	1.47337	2.70993	5.65895	1.21469	1.78973	2.15752	1.28025	1.95238	2.78836	2.87988	4.46285	1.3871	1.08944	1.87989	1.83328	2.59832	2.06133	2.60728	5.1597	1.18136	1.93593	1.90586	2.41868	2.27882	3.28923	1.54149
LOC_Os03g21560	lightreaction.photosystem II.PSII polypeptide subunits	light reaction	0.720985	0.801705	1.15057	2.62544	2.0821	1.88902	2.56152	3.80028	0.486736	0.500576	0.677783	1.41481	1.20977	1.08986	1.00786	2.74292	0.234246	0.253454	0.689978	0.649354	1.33897	0.75856	1.00758	1.74815	0.346298	0.539819	0.615902	0.315201	0.961616	0.657923	0.525341	1.28685	0.358006	0.271318	0.674198	1.03507	1.01227	1.03073	1.08955	2.74699	0.326024	0.264705	0.87505	1.03729	1.55589	1.2007	0.864629
LOC_Os03g52840	photorespiration.serine hydroxymethyltransferase	photorespiration	1.21652	1.2813	1.4672	1.98577	2.0812	2.53783	2.99365	3.96922	0.823545	1.06381	1.15025	0.806909	2.25582	2.06058	2.55005	2.61765	0.82798	0.961554	1.15691	0.310126	1.51662	1.24563	1.60274	2.58495	0.949438	1.04864	1.13869	1.02114	1.2262	1.4483	0.987226	2.36679	0.830799	0.833559	0.958329	0.650279	1.59462	1.33298	1.37671	2.80312	1.44705	0.980978	0.877974	1.15453	1.83015	2.49572	1.26308
LOC_Os03g56670	lightreaction.photosystem I.PSI polypeptide subunits	light reaction	1.74053	1.99571	3.1623	6.00412	7.5758	9.78262	11.2079	11.5945	0.976395	1.39809	1.74432	2.40731	3.35935	5.58764	5.77343	7.0847	0.802301	0.74807	1.32634	1.20683	4.36964	4.81996	6.19906	7.36743	0.637041	0.67427	1.34737	2.21506	2.45021	4.38683	3.58533	4.9515	1.00607	1.05751	1.55321	2.00887	4.12066	4.40948	4.89479	7.96826	0.84165	1.35813	1.72526	1.54278	3.24187	3.72454	2.18377
LOC_Os03g57220	photorespiration.glycolate oxydase	photorespiration	0.733058	1.16852	1.33218	2.51022	2.81946	3.41291	4.5916	9.43106	0.309351	0.451873	0.628006	0.37147	1.3321	1.45236	2.37055	5.45018	0.340267	0.316716	0.566547	0.925647	0.929458	1.04627	1.90036	5.15327	0.328869	0.391966	0.551667	0.853134	1.04212	0.92118	2.04026	3.21926	0.271343	0.378046	0.529631	0.710998	1.42025	1.1661	1.19243	6.10407	0.0634019	0.720325	0.347552	0	1.54851	0.674957	1.50749
LOC_Os04g16680	calvin cycle.seduheptulose bisphosphatase	calvin cycle	1.17364	1.61774	1.76463	2.32865	2.69565	2.66661	3.29898	6.01449	0.804572	0.614422	0.90649	0.997336	1.77154	1.30043	1.64042	3.97693	0.450405	0.988182	0.711813	0.528353	1.30105	1.77204	0.300222	3.99923	0.72556	0.433453	0.968674	0.784715	0.921744	1.15909	0.610456	1.87355	0.606963	0.750646	0.914479	0.554235	1.23813	1.26125	1.4935	3.8849	0.587449	0.853671	0.651519	0.463548	1.05846	0.724078	1.20531
LOC_Os04g33830	lightreaction.photosystem I.PSI polypeptide subunits	light reaction	0.889505	3.08595	4.40021	8.82307	8.98411	9.71541	11.209	8.90958	0.635055	0.88235	1.89946	3.2301	4.5884	4.18516	5.85792	5.76087	0.372444	0.025263	1.47071	3.73662	2.69899	4.23255	3.06202	3.87681	0.446947	0.810121	1.74649	2.55169	2.98226	4.73395	3.07742	3.43253	0.36156	0.636415	1.90484	2.60011	4.70839	3.51037	3.78504	5.79185	0.399642	0.59098	1.71748	3.09505	3.6025	4.53765	2.8626
LOC_Os04g38410	lightreaction.photosystem II.LHC-II	light reaction	4.0364	6.64705	8.1538	15.6086	13.6423	13.9958	17.5062	9.98346	1.88256	2.5603	3.50798	5.88466	7.02576	5.57041	7.30232	6.03111	1.39174	1.92211	3.35015	4.72858	7.66765	5.37144	7.73092	4.42106	1.8232	2.30408	3.19869	4.99855	4.52604	5.21053	5.93766	3.19075	1.90539	2.00049	3.12389	5.28615	6.75925	5.38116	5.8986	6.81093	1.85777	2.16817	3.20829	4.95187	5.93166	3.75712	5.03072
LOC_Os04g38600	calvin cycle.GAP	calvin cycle	2.8981	2.76168	4.04357	8.02607	12.6452	14.2981	15.5089	15.1869	2.13304	2.28659	2.86545	4.36004	8.95031	8.15061	11.1821	10.9817	1.2598	1.7351	2.34088	2.09146	7.38445	7.89941	7.57313	9.79469	1.80988	1.61693	2.06981	2.46936	6.51294	8.99257	6.60797	5.90803	1.93368	1.38511	2.5426	2.9338	8.19002	7.32814	9.15983	10.5514	2.72244	1.789	1.88226	2.37932	8.50946	8.50295	6.76406
LOC_Os05g33380	calvin cycle.aldolase	calvin cycle	3.11772	3.96883	2.74632	4.36661	1.97161	1.66307	1.80668	1.91854	2.83182	3.95202	2.46265	2.66537	2.6071	1.62176	2.07407	1.71227	2.88215	1.69676	2.6614	4.26844	1.95535	1.42841	1.66268	0.904147	3.32557	3.39041	2.58661	2.15154	1.76106	2.06366	1.56172	1.53275	3.05495	3.62809	2.77324	3.02852	2.15419	1.59804	1.63372	1.84108	2.73726	2.92247	2.22426	2.97502	1.29002	1.46689	1.95044
LOC_Os05g40180	lightreaction.state transition	light reaction	0.391317	0.541731	0.61075	0.991618	0.842048	0.920411	0.882743	1.37889	0.240276	0.410962	0.325506	0.403812	0.634762	0.532274	0.844973	0.696088	0.245951	0.505246	0.307999	0.681475	0.783052	0.0850043	0.787635	1.02219	0.0813571	0.0757518	0.255099	0.0607401	0.353472	0.372229	0.179925	0.799354	0.185354	0.224781	0.291349	0.374011	0.461523	0.272048	0.195934	0.800871	0.238182	0.122454	0.294164	0	0.650926	0.0743003	0.24313
LOC_Os05g41640	calvin cycle.phosphoglycerate kinase	calvin cycle	1.32806	1.15422	1.56507	2.17764	2.97996	3.27325	4.19109	7.95335	0.940491	0.740494	1.18882	1.50617	2.21605	1.9056	2.97559	5.07618	0.319771	0.775698	0.803121	1.51954	2.48058	0.937513	1.80487	5.1263	0.712342	0.69665	0.869187	0.632476	2.01677	1.52847	1.15821	3.409	0.965588	0.602294	1.09968	1.2278	1.9443	1.71109	2.02247	5.92176	0.738918	0.827146	1.05892	0.391739	1.11337	1.61947	1.37476
LOC_Os05g48630	lightreaction.photosystem I.PSI polypeptide subunits	light reaction	1.18265	1.78742	2.54726	4.25202	4.77686	6.29263	6.89941	8.69658	0.683672	0.756511	1.09151	1.49725	1.8731	2.56936	3.06478	6.02724	0.55166	0.98357	0.850354	0.571362	1.94011	1.9613	2.93802	5.1139	0.697602	0.629622	0.909808	0.935575	1.72696	1.8987	2.3311	3.22839	0.624517	0.621551	1.06914	1.53476	2.37414	2.1307	3.03106	6.01366	0.598579	0.651912	1.06701	1.62974	1.5487	1.84362	2.1472
LOC_Os06g01210	lightreaction.other electron carrier (ox/red).plastocyanin	light reaction	3.28426	3.96916	5.02811	12.4291	15.7414	15.2939	19.635	29.9683	2.04639	2.373	2.81229	4.76767	9.15242	7.22043	10.2378	18.5881	1.2468	0.790288	2.54728	4.25516	6.32096	6.9493	7.67933	17.4352	1.09577	2.02917	2.12117	3.21182	7.88942	6.757	7.00859	11.4477	1.73096	1.97656	2.77548	3.49118	8.14905	6.54008	8.55895	20.1233	1.52666	1.57098	2.33372	4.9131	7.22619	6.15394	6.28758
LOC_Os06g01850	lightreaction.other electron carrier (ox/red).ferredoxin reductase	light reaction	0.496979	0.551642	0.48981	0	0.831488	1.45208	1.98	5.71721	0.240683	0.500283	0.371194	0	0.559496	0.97486	1.30989	3.83087	0.276953	0.187976	0.285039	0	0.43841	0.557438	0.872195	3.88166	0.201313	0.256168	0.133104	0	0.286625	0.412445	1.06143	2.21873	0.273293	0.28134	0.307973	0	0.478094	0.531532	0.677642	4.02377	0.14966	0.491322	0.305743	0	0.525364	0.163271	0
LOC_Os06g04270	calvin cycle.transketolase	calvin cycle	2.00894	2.11368	1.86292	2.6634	2.51821	2.77568	3.61798	6.10582	1.28112	1.43599	1.50765	1.61251	1.83615	1.796	2.51629	4.25095	1.3887	1.49694	1.5499	1.33454	2.12899	1.20503	2.89352	2.40615	1.54772	1.14832	1.50068	1.8494	1.84284	1.96294	1.91595	2.87337	1.63884	1.43225	1.36372	1.40194	1.86522	1.59592	1.93084	4.85838	0.77581	0.918096	0.99871	2.08747	0.526263	1.02255	1.48382
LOC_Os06g21590	lightreaction.photosystem II.LHC-II	light reaction	2.16826	5.4439	7.95575	13.5193	15.8537	17.0881	21.3826	17.268	0.725518	2.48926	4.00242	5.58263	8.05625	7.94324	10.2111	11.2051	0.543009	0.60193	3.46431	6.12788	8.38366	5.93621	8.14308	9.32133	0.444341	1.26781	2.92999	4.70115	6.72936	6.947	7.40303	6.74426	0.965896	1.20468	3.65103	5.00779	8.22711	6.95193	9.50636	10.5338	1.09043	1.20347	3.28569	4.58061	4.98149	7.4476	7.16331
LOC_Os06g40640	calvin cycle.aldolase	calvin cycle	0.710351	0.919336	0.960397	1.01127	1.19676	1.21049	2.87564	5.37953	0.508616	0.662917	0.667804	0.841504	0.662419	0.632856	1.145	2.35953	0.369659	0.257556	0.652024	0.149745	1.61588	1.33106	0.709516	3.37474	0.339869	0.208219	0.355833	0.597874	0.672766	0.946782	1.42354	1.69753	0.480281	0.419346	0.471888	0.363947	0.485972	0.536403	1.04599	3.11351	0.100587	0.407362	0.370068	0.279228	0.127154	0.183321	0.38232
LOC_Os06g40940	photorespiration.glycine cleavage.P subunit	photorespiration	0.303692	0	0.408985	0	0.721645	1.1099	1.22229	2.79115	0.245355	0	0.196865	0	0.475069	0.54405	0.834766	2.00202	0.175532	0	0.128131	0	0.285786	0.800843	0.521491	1.82499	0.013546	0	0.149036	0	0.233866	0.173368	0.402197	1.37777	0.161029	0	0.235043	0	0.250266	0.482585	0.492786	1.59358	0.134434	0	0.18492	0	0.570501	0.535785	0.429517
LOC_Os06g45710	calvin cycle.phosphoglycerate kinase	calvin cycle	0.401022	0.528504	0.384834	0.577264	0.226413	0	0	0	0.351976	0.453715	0.337208	0.498264	0.548813	0	0	0	0.0851974	0.062791	0.578848	0.865542	0.168087	0	0	0	0.256474	0.61442	0.504302	0.833442	0.113076	0	0	0	0.235689	0.448001	0.346158	0.412383	0.190603	0	0	0	0.367779	0.257631	0.368955	0	0	0	0
LOC_Os07g04840	lightreaction.photosystem II.PSII polypeptide subunits	light reaction	1.33128	1.94329	1.88385	3.35517	2.95179	3.97146	5.62101	7.52866	0.91032	1.16753	0.884305	1.44294	1.47166	1.92798	2.74986	4.73556	0.746707	0.407167	0.67801	0.835396	1.59744	1.53597	2.49316	3.94637	0.728602	0.412446	0.510356	1.05991	2.06771	1.62983	2.1256	2.84617	0.776588	0.60266	0.737807	1.14635	1.10345	1.65675	2.47569	5.12919	0.683103	0.51088	0.607204	1.3632	1.30243	1.73647	2.41832
LOC_Os07g05480	lightreaction.photosystem I.PSI polypeptide subunits	light reaction	1.21912	3.20797	4.7373	11.3941	11.133	11.7639	12.3723	11.6691	0.619504	1.16154	2.02614	3.84392	6.62201	6.17642	4.89723	6.61975	0.278435	1.17737	1.96852	3.97882	5.23993	5.53727	5.40491	6.04562	0.577905	0.497535	2.12242	3.39466	5.67131	5.29904	4.30772	5.08057	0.565134	0.829903	1.933	3.2596	5.60795	4.75293	4.59204	6.8354	0.825857	0.704095	1.57467	3.34094	4.96899	3.27269	3.66085
LOC_Os07g05820	photorespiration.glycolate oxydase	photorespiration	0.417814	0.514029	0.533653	0	1.04262	1.00385	1.84304	4.51092	0.103367	0.176334	0.303365	0	0.456903	0.40744	0.582106	2.97274	0.158342	0.0979355	0.210499	0	0.52687	0.306323	0.928881	2.43221	0.07757	0.0919462	0.254791	0	0.191683	0.442194	0.602162	1.26789	0.134704	0.24799	0.157717	0	0.546759	0.351049	0.347637	2.17947	0.0975273	0.209361	0.0980324	0	0	0	0.312779
LOC_Os07g25430	lightreaction.photosystem I.PSI polypeptide subunits	light reaction	2.03036	3.0207	3.17665	6.25534	7.79756	8.98206	10.0083	15.6796	1.12857	1.5202	1.31421	2.71197	4.3176	4.38663	5.18729	10.1946	0.738405	1.24304	1.39503	1.26865	3.92855	4.15421	3.19381	9.11267	0.735553	1.61773	1.5581	1.26003	3.21579	4.50475	4.00688	5.22965	0.790344	1.05103	1.46573	1.98608	3.8386	3.97403	4.53561	9.90476	0.919337	0.817959	1.33527	2.25492	3.32444	3.72857	2.66643
LOC_Os07g28610	lightreaction.photosystem I.PSI polypeptide subunits	light reaction	0.487948	0.479523	0.785972	1.181	2.17888	1.93446	2.35886	4.18478	0.418845	0.328636	0.462505	0.774337	1.41167	1.2043	0.899049	2.76521	0.0963861	0.372344	0.303766	0.759156	1.8125	1.13934	1.748	2.25895	0.299588	0.274858	0.316378	0.443317	0.955131	1.13278	0.853958	1.41465	0.301718	0.169431	0.39947	0.41392	1.05124	1.08312	0.76817	2.72507	0.302745	0.240506	0.426657	0.50686	2.46618	0.895296	1.21656
LOC_Os07g32880	lightreaction.ATP synthase.gamma chain	light reaction	1.22893	0.993962	1.24614	1.49981	2.48703	2.58614	3.56905	5.90301	0.817236	0.626709	0.992356	0.772381	1.88242	1.55736	2.11897	4.13879	0.753113	0.427253	0.589405	0.211327	1.23435	1.91943	1.19373	3.9444	0.640206	0.720321	0.693615	0.901746	1.02794	1.20522	2.19422	2.90073	0.879211	0.679828	0.809299	0.692076	1.12377	1.45997	1.54684	4.31195	0.868242	0.813783	0.58655	0.871123	0.466298	2.96055	1.2049
LOC_Os07g36080	lightreaction.photosystem II.PSII polypeptide subunits	light reaction	1.70249	2.42856	2.76894	5.48219	6.31367	6.10228	7.62709	10.3659	1.0714	1.13366	1.42143	2.76224	2.88126	3.26948	3.16451	6.56295	0.570321	0.728116	0.997013	2.03137	3.65033	2.39219	3.39369	7.6887	0.428805	0.897436	1.04072	1.40798	2.82148	3.03955	1.91939	3.70517	0.715812	0.857717	1.40986	1.82077	3.07248	2.7518	3.10527	6.43534	0.614358	1.01637	1.07995	1.57153	2.23244	2.75463	2.3156
LOC_Os07g37030	lightreaction.cytochrome b6/f.iron sulfur subunit	light reaction	1.67643	1.7433	2.22636	2.46051	3.11426	2.77182	4.20405	7.05615	1.17623	1.24158	1.54067	1.15164	2.41329	1.90395	2.62696	4.86968	0.517057	0.622866	1.13424	1.55781	1.15475	1.27023	1.67255	5.43628	0.715909	0.910905	0.945218	1.1978	1.51546	1.14947	1.56742	2.66812	1.19794	1.01813	1.35302	0.814708	1.89145	1.40052	2.3409	5.14841	0.694462	0.909698	1.1556	1.26043	2.18555	0.920076	2.03681
LOC_Os07g37240	lightreaction.photosystem II.LHC-II	light reaction	2.67485	7.74691	10.1633	21.952	22.5285	23.6665	28.5492	26.4712	1.38817	2.29	4.99257	6.78812	11.1686	11.6027	15.4473	17.5413	0.590732	1.07018	4.28466	7.38621	9.1124	10.4257	9.87958	15.4171	0.723862	1.56984	3.88407	5.56689	8.39222	11.0785	9.60597	10.0623	1.11671	1.85652	3.75647	6.04427	10.4856	9.5487	10.1133	17.0146	0.68493	1.91779	3.54396	5.0455	8.54039	8.33421	9.951
LOC_Os07g37550	lightreaction.photosystem II.LHC-II	light reaction	1.21557	3.2486	4.54953	10.7492	10.7631	12.1817	13.7467	6.17409	0.508545	1.23962	2.58755	4.35408	6.16842	6.09104	7.50371	4.06263	0.299843	0.733016	1.99651	3.04658	4.00225	5.30203	5.68983	4.13224	0.405313	0.805449	1.84768	3.49725	4.95027	4.84757	4.90199	2.86832	0.602879	1.15049	2.37492	4.15149	5.48224	5.51006	6.0329	4.08418	0.569433	0.706148	2.14594	4.08197	5.56923	5.1117	5.87694
LOC_Os07g38960	lightreaction.photosystem II.LHC-II	light reaction	1.22637	1.82409	3.36353	7.15047	8.50574	9.86886	10.6563	8.90494	0.675145	0.694728	1.99262	2.39514	5.17594	5.16998	5.56395	7.14363	0.961043	0.638991	1.42723	2.04729	5.25118	5.18551	4.77	5.54866	0.77859	0.268313	1.41452	2.47931	3.73559	3.46761	4.00362	3.33951	0.774718	0.638281	1.65369	2.02108	4.8101	4.35735	5.08606	6.38932	0.42133	0.72007	2.00746	1.25244	5.25097	4.67618	3.33546
LOC_Os08g01380	lightreaction.other electron carrier (ox/red).ferredoxin	light reaction	3.91254	4.42213	5.83222	10.8107	13.3327	10.8553	11.5942	18.8462	2.501	2.43361	3.26309	5.55461	8.70466	6.2385	5.90787	11.4067	2.37618	1.29989	2.63092	3.10613	6.49408	4.78841	4.69256	10.1659	1.88131	2.68207	2.73127	4.8739	7.06204	5.64131	3.41967	6.77919	2.17841	1.773	2.799	4.1798	7.41288	4.3335	5.02859	12.3759	1.39337	1.32754	2.63999	5.01032	5.75056	6.48035	4.04326
LOC_Os08g10020	lightreaction.photosystem II.PSII polypeptide subunits	light reaction	2.32857	2.54847	3.8762	8.86245	9.98808	10.2086	12.0768	19.0934	1.42872	1.49439	2.01802	3.83918	6.557	4.65768	6.30982	12.1325	1.53748	0.526403	1.865	2.9929	4.82283	4.48935	4.7333	10.0242	1.33303	1.41534	1.79607	2.63758	4.7567	5.09656	4.94411	7.50623	1.48381	0.906981	2.00259	3.04153	5.22921	4.23801	4.38904	12.4786	1.10793	0.966497	1.40476	2.15571	4.54753	4.78103	3.56514
LOC_Os08g25900	lightreaction.photosystem II.PSII polypeptide subunits	light reaction	0.441862	0.780088	0.513826	0	0.887524	1.3504	0.93119	1.42314	0.172414	0.187036	0.147213	0	0.36342	0.208814	0.621709	0.99254	0.155451	0.188809	0.199075	0	0.302907	1.11317	0.522024	0.90207	0.0660226	0.0452008	0.142402	0	0.400856	0.478941	0.138123	0.339321	0.192572	0.158742	0.126005	0	0.468756	0.247689	0.237009	0.535202	0.14801	0.158594	0.0820299	0	0	0.144946	0
LOC_Os08g33820	lightreaction.photosystem II.LHC-II	light reaction	1.21489	3.94301	5.83706	11.0151	11.7446	13.81	15.4822	10.8922	0.648122	1.212	2.3069	4.20708	4.48913	6.85069	8.78664	7.5953	0.584049	0.514592	2.01939	3.52041	5.55787	4.8023	6.49375	5.09597	0.506915	0.718243	1.84776	2.66275	4.61629	5.04958	4.98522	4.3264	0.626185	0.776079	2.06815	2.9923	5.06342	5.42361	5.4118	7.06325	0.0880902	0.906873	1.47474	2.37868	4.42625	4.72875	4.75331
LOC_Os08g35420	lightreaction.photosystem II.PSII polypeptide subunits	light reaction	0.834466	0.290575	0.432858	0.954502	0.845881	2.0566	1.93176	1.3265	0.365197	0.161737	0.320579	0.337342	0.591385	1.12454	1.46879	0.945964	0.545011	0.112399	0.162005	0.485322	0.533442	0.967896	1.77179	0.933793	0.454774	0	0.162501	0.637466	0.312361	0.488304	0.262415	0.633079	0.361662	0.0245098	0.213663	0.51345	0.421331	0.89327	0.902175	0.94928	0.666333	0.173331	0.17153	0.646785	0.386212	0.395784	0.383992
LOC_Os08g39300	photorespiration.aminotransferases peroxisomal	photorespiration	1.19969	1.44868	2.03283	3.17114	2.76678	2.70893	3.66943	9.67358	0.993039	0.821127	1.17251	1.06699	1.32768	1.1182	1.93655	6.22801	0.347791	0.397678	0.995242	0.537529	1.31737	1.18791	1.80577	5.73905	0.466838	0.479226	1.03954	1.04447	1.11771	0.67234	0.362273	4.71906	0.647298	0.584502	1.03449	0.747917	1.31209	1.06419	1.81591	6.78422	0.710387	0.681934	0.802851	1.14789	0.933685	0.998425	0.888188
LOC_Os08g41460	lightreaction.cyclic electron flow-chlororespiration	light reaction	1.1301	1.80225	1.38159	1.75645	2.07696	3.13962	3.32311	3.93621	0.728421	1.28086	0.668796	0.946319	1.0248	1.18893	1.56285	2.78646	0.807055	1.40325	0.771934	1.08401	1.09992	1.60738	1.47537	3.18887	1.01607	0.667006	0.747639	0.897229	0.97786	1.33781	0.984976	1.77294	0.686279	0.976292	0.658085	0.911548	0.974368	1.36945	1.01265	2.51718	0.176592	0.773204	0.504427	0.199879	0.780811	1.70075	0.63591
LOC_Os08g44680	lightreaction.photosystem I.PSI polypeptide subunits	light reaction	1.97799	2.56962	3.43862	7.59238	8.57356	8.99681	10.7086	14.8275	1.50015	1.31132	1.6656	3.26278	4.65608	3.98769	6.01015	10.5414	1.29787	1.2325	2.02106	3.65667	2.89647	3.68853	4.6503	9.60297	1.07927	1.07187	1.51354	1.86442	3.87142	3.71414	4.28004	5.97095	1.0704	1.17747	1.85776	2.3936	5.55899	3.8542	4.96228	10.0113	0.757531	1.52493	1.6063	3.30778	4.52296	3.35524	4.46734
LOC_Os09g17740	lightreaction.photosystem II.LHC-II	light reaction	3.58629	8.65653	16.377	44.8686	46.8647	46.3671	53.3261	29.2646	2.32942	6.31297	10.9906	24.2507	30.2738	26.9911	32.933	20.6256	1.17846	2.2455	9.12759	21.6477	25.4067	25.3849	22.8388	17.7897	1.39976	2.868	9.1021	18.2479	24.8703	22.4508	19.7521	11.114	1.76992	3.89211	9.53432	18.2282	27.195	21.9039	24.43	20.9297	1.91501	3.6262	10.7353	20.7684	21.6119	19.6294	20.589
LOC_Os09g30340	lightreaction.photosystem I.PSI polypeptide subunits	light reaction	2.24121	2.34729	3.93783	9.52576	9.74345	9.18504	10.7505	9.73924	1.33229	1.60977	2.16913	3.6377	5.7438	4.70599	4.98506	6.51558	1.55666	0.790708	2.20675	2.97242	3.84208	6.24493	4.56961	5.60735	0.8943	0.979331	1.76268	2.60298	4.69828	3.99521	3.63754	2.99046	1.26884	1.06257	1.94483	3.09484	5.16818	4.05408	4.09923	5.57543	1.2858	0.929611	1.83325	3.03562	6.39658	4.10201	3.45199
LOC_Os09g36450	calvin cycle.TPI	calvin cycle	1.69765	2.61102	2.76114	4.66159	3.94997	3.53936	4.59364	7.37608	0.997461	1.28015	1.08745	1.96418	2.45738	1.93865	2.40583	3.40034	1.15886	1.87552	1.5897	1.37979	3.02536	2.0893	1.66778	4.3457	0.819342	0.963595	1.0362	1.5567	1.15865	1.39509	1.54692	2.16218	1.02147	1.32506	1.11567	1.94011	2.05058	1.52014	1.97995	3.48771	0.813363	1.47257	0.782369	1.45908	2.57099	2.04358	1.65851
LOC_Os10g21268	calvin cycle.rubisco large subunit	calvin cycle	25.7232	18.9958	19.6941	25.8585	24.844	38.042	29.9199	49.5286	13.0617	8.32049	11.5768	8.69967	10.4325	16.3438	16.2518	35.2208	11.7123	9.12569	8.84183	12.1055	10.9679	14.8768	14.1326	29.723	7.41747	7.16975	8.41101	8.14909	7.31999	9.49178	9.35618	19.4719	11.4414	8.37354	9.57878	8.16404	9.49607	11.8128	11.0517	32.2087	11.9345	7.47002	9.15674	6.48148	10.3042	11.2641	8.03026
LOC_Os10g37180	photorespiration.glycine cleavage.H protein	photorespiration	1.48151	1.70049	1.85243	2.4219	3.0745	3.85342	4.09822	9.14978	0.977859	0.974178	1.37033	1.09742	2.04268	2.2431	2.03093	5.95235	1.17714	1.08246	1.18501	1.99155	2.8787	1.96867	1.24715	5.12618	0.701608	1.07965	0.934651	0.583151	1.70867	1.94593	2.11002	4.04669	0.913425	0.792082	1.08887	1.17252	1.93091	1.73061	1.83757	6.01974	0.578235	0.422871	1.12995	0.907188	1.21794	2.23055	1.38342
LOC_Os10g39150	lightreaction.photosystem I.PSI polypeptide subunits	light reaction	0.294776	0	0.385684	0	0.885802	0.832634	1.15067	6.09121	0.0857457	0	0.138292	0	0.278169	0.307565	0.581262	2.73757	0.152321	0	0.197607	0	0.169251	0.290235	0	3.01312	0.0839544	0	0.086483	0	0.445731	0.255008	0.170392	1.445	0.142215	0	0.111872	0	0.25367	0.262676	0.330001	3.1603	0.181275	0	0.205627	0	0.274526	0.499966	0.252985
LOC_Os11g07020	calvin cycle.aldolase	calvin cycle	5.67827	5.60124	6.48946	10.8987	10.8236	9.96091	12.2614	16.0927	3.7572	3.20432	4.72204	4.40071	7.24389	6.08226	7.97873	10.466	4.16099	2.9999	4.10918	4.37633	6.18672	6.46662	6.90072	10.7288	4.06791	3.68642	3.57282	4.39041	6.13473	4.22576	4.61157	6.75335	3.68394	2.42122	3.90683	4.21441	6.46819	5.55828	5.69654	10.3023	3.17305	2.5652	4.17294	3.3372	5.76391	4.43197	5.74657
LOC_Os11g13890	lightreaction.photosystem II.LHC-II	light reaction	1.73119	4.21637	6.65461	15.2095	14.5803	17.0368	19.5574	12.2091	0.999332	2.15061	3.84316	6.40435	8.34334	9.78868	9.72584	6.95556	0.596826	0.575008	2.47733	4.45288	5.70501	7.46066	10.8066	6.60377	0.705947	1.80694	3.25973	5.48332	7.97408	8.70673	6.5025	5.42435	0.904438	1.59213	3.60903	4.90801	8.56105	7.5293	7.61148	7.7665	0.978671	1.6888	3.5832	5.59113	9.41036	7.95485	7.37755
LOC_Os11g47970	calvin cycle.rubisco interacting	calvin cycle	0.363516	0	0.486861	0	0.701247	1.03367	1.46702	2.27773	0.263445	0	0.177494	0	0.368669	0.224342	1.09286	1.55902	0.323069	0	0.0682579	0	0.364778	0.77912	0.560351	0.92703	0.214549	0	0.11945	0	0.171765	0.110746	0.235476	0.508013	0.283765	0	0.187607	0	0.295198	0.314674	0.449195	1.39691	0.080082	0	0.113008	0	0.362136	0.376734	0.315635
LOC_Os12g17600	calvin cycle.rubisco small subunit	calvin cycle	6.50556	4.63713	7.48074	11.4491	19.7738	24.3407	33.0764	81.9557	3.7207	2.50722	4.46816	4.53126	10.8739	13.5096	18.6868	51.8346	4.36126	0.942926	3.4656	3.38417	8.81761	13.0735	16.3258	50.7092	2.72475	1.82216	3.38681	4.58753	11.0737	11.3904	10.1931	34.6877	3.76396	2.02233	3.89287	3.23943	11.1221	10.5859	14.5346	57.369	2.85384	1.86305	3.39473	3.09038	7.03723	11.5609	10.9505
LOC_Os12g19381	calvin cycle.rubisco small subunit	calvin cycle	22.723	23.1497	25.9567	30.3642	34.0316	39.3791	55.9115	116.502	13.9354	14.1366	15.6858	13.3359	19.979	19.5823	29.7939	77.7499	12.1401	8.43397	14.027	6.62632	16.2071	17.4825	24.6374	68.9487	11.0475	15.0864	13.2532	10.9113	14.8237	20.6578	22.1172	48.0158	12.6233	11.4508	14.7727	8.98101	18.2679	18.1368	24.2575	81.7315	11.8878	12.3636	12.9447	8.7897	15.0225	14.6181	15.3312
LOC_Os12g19470	calvin cycle.rubisco small subunit	calvin cycle	3.52829	5.47139	6.37217	7.20807	6.42183	8.47366	12.8842	26.6124	1.52308	2.30455	3.23907	1.81962	2.31861	2.83118	4.7387	13.3514	1.46268	1.1717	3.13783	1.36457	1.97138	3.37603	4.84888	11.8383	1.17527	1.85088	2.42263	0.761368	2.36825	2.16284	3.01357	7.71458	1.82326	1.80049	2.65746	1.58564	2.29272	2.88989	3.71889	13.2502	1.44386	2.16495	2.27031	1.55304	2.24514	2.91929	2.27608
LOC_Os12g23200	lightreaction.photosystem I.PSI polypeptide subunits	light reaction	1.71621	2.39961	4.06937	7.05285	8.86674	10.9018	13.2975	14.6236	0.861904	1.27221	2.01601	2.4754	5.21808	6.36095	6.79945	10.2627	1.40081	1.35857	1.86056	1.847	6.7505	6.34383	6.48824	8.01804	0.714678	0.618003	1.67089	3.07302	4.66777	5.19361	4.13797	5.06187	0.931749	1.09895	1.81569	2.10198	5.49764	5.15197	5.55131	9.64103	0.625797	1.25123	1.56116	2.6788	4.51876	4.92465	5.41362
[truncated: 1 more columns]

## Sheet: Sorghum - Normalized Counts
Sorghum Gene	process	category	Sorghum_0_mesophyll	Sorghum_0.5_mesophyll	Sorghum_01_mesophyll	Sorghum_02_mesophyll	Sorghum_04_mesophyll	Sorghum_06_mesophyll	Sorghum_08_mesophyll	Sorghum_12_mesophyll	Sorghum_0_bundle_sheath	Sorghum_0.5_bundle_sheath	Sorghum_01_bundle_sheath	Sorghum_02_bundle_sheath	Sorghum_04_bundle_sheath	Sorghum_06_bundle_sheath	Sorghum_08_bundle_sheath	Sorghum_12_bundle_sheath	Sorghum_0_guard	Sorghum_0.5_guard	Sorghum_01_guard	Sorghum_02_guard	Sorghum_04_guard	Sorghum_06_guard	Sorghum_08_guard	Sorghum_12_guard	Sorghum_0_phloem	Sorghum_0.5_phloem	Sorghum_01_phloem	Sorghum_02_phloem	Sorghum_04_phloem	Sorghum_06_phloem	Sorghum_08_phloem	Sorghum_12_phloem	Sorghum_0_epidermis	Sorghum_0.5_epidermis	Sorghum_01_epidermis	Sorghum_02_epidermis	Sorghum_04_epidermis	Sorghum_06_epidermis	Sorghum_08_epidermis	Sorghum_12_epidermis	Sorghum_0_xylem	Sorghum_0.5_xylem	Sorghum_01_xylem	Sorghum_02_xylem	Sorghum_04_xylem	Sorghum_06_xylem	Sorghum_08_xylem
Sobic.001G000800	MEP	C4	2.19112	1.72234	1.63697	1.91028	1.55476	2.77002	2.29688	3.10995	2.12245	1.55816	1.5607	2.14767	1.50221	3.02769	2.83976	3.38916	1.2435	1.14013	1.3919	1.65774	1.47186	2.03655	1.58709	2.0223	1.04346	1.26673	1.06629	0.941906	1.06909	1.80906	1.22164	1.8713	1.14722	0.947091	0.709964	1.06476	1.12233	1.78507	1.10689	1.36733	1.16679	0.823543	0.785879	0.779538	1.1378	1.04986	1.0829
Sobic.001G005200	PS.lightreaction.cyclic electron flow-chlororespiration	light reaction	0.507533	0.610898	0.554419	1.13953	1.19457	1.74065	1.78034	1.50851	0.723221	0.970612	1.02188	1.91193	1.48098	2.78885	3.40229	3.97963	0.358398	0.151453	0.304813	0.552727	0.585423	1.3063	0.839032	1.35803	0.13231	0.258641	0.288151	0.706818	0.866787	1.2966	1.63156	1.38639	0.149484	0.218516	0.1356	0.415823	0.796246	1.07047	1.04984	0.73556	0.256591	0.356732	0.341384	0.597529	1.0883	1.43827	1.35942
Sobic.001G022900	PS.lightreaction.other electron carrier (ox/red).ferredoxin	light reaction	1.19129	2.40196	3.17875	1.76236	2.62702	1.02024	1.39344	1.02605	1.53436	2.63469	3.69452	1.70859	2.75578	1.29356	1.07674	0.788003	1.90044	1.84686	2.65359	1.74892	2.53338	1.62001	1.33007	1.61248	1.94988	4.37699	6.14671	4.30711	4.97316	6.18286	4.04292	3.88116	1.78946	3.08945	4.52293	2.25832	2.66737	1.98101	1.74201	1.17014	1.49752	2.788	3.92979	2.69348	2.63324	1.48466	1.34905
Sobic.001G046900	PS.lightreaction.photosystem I.PSI polypeptide subunits	light reaction	2.73002	6.30412	6.20326	7.25339	21.0812	21.2312	29.9394	13.3941	1.80114	4.45094	4.78407	5.59508	19.675	10.6003	19.8843	8.49273	1.35407	2.91102	3.05848	5.60285	12.244	13.0407	19.4104	13.1712	2.42804	4.45525	4.54796	6.19905	20.0154	18.6692	28.7722	14.707	1.18442	3.17046	3.51412	4.50187	16.1566	12.3903	21.7106	9.66054	1.84967	4.27495	4.51511	5.79887	17.283	15.3478	27.2359
Sobic.001G065600	PS.photorespiration.glycolate oxydase	photorespiration	2.34406	1.15773	1.3495	2.23095	0.603092	1.51993	0.960487	1.14149	2.00889	2.19172	3.02407	6.40478	2.81479	7.45539	7.62884	8.48508	0.184539	0.087014	0.0625741	0.475452	0.172887	0.177126	0.348654	0.218541	0.423602	0.222554	0.193691	0.68496	0.445026	0.808858	0.567431	0.637776	0.414605	0.364866	0.318549	0.5812	0.522667	0.662115	0.528189	0.506149	0.301459	0.212554	0.436231	0.667839	0.498823	0.621228	0.628053
Sobic.001G069000	PS.calvin cycle.Rib5P Isomerase	calvin cycle	1.20255	0.763067	0.375804	0.991721	0.478624	1.04803	1.06343	1.39863	1.25081	1.14598	0.435981	0.823617	0.462735	1.12817	1.37407	1.96597	0	0.389306	0.124478	0.20638	0.157721	0.343067	0.332165	0.5116	0.414084	0.194103	0.116134	0.240699	0.218765	0.489151	0.375119	0.362586	0.294947	0.235176	0.104993	0.262297	0.300605	0.225213	0.412866	0.332432	0.0953312	0.096215	0.0977535	0.274731	0.129077	0.330202	0.328387
Sobic.001G070500	PS.lightreaction.photosystem I.PSI polypeptide subunits	light reaction	5.13852	9.14956	7.72084	9.09536	20.0554	21.9426	25.6663	13.1265	3.95255	8.04409	6.25569	7.81339	17.7748	13.3263	19.914	9.68672	2.35863	2.75587	3.89189	4.36992	9.48804	11.0288	15.7976	7.82632	2.57048	5.16768	5.10511	6.24572	16.3185	15.3888	22.2422	11.7559	1.5158	3.28903	3.83138	4.09527	15.0447	10.9026	17.1258	6.98467	1.93178	5.24898	5.06447	5.74387	14.4151	15.4743	19.7933
Sobic.001G078000	PS.lightreaction.cytochrome b6/f	light reaction	2.25839	4.6901	4.52215	6.09826	15.1585	13.481	17.2189	12.3117	1.5423	4.27304	3.85199	5.23403	14.1346	7.66691	12.8179	8.56618	1.35773	1.76081	2.31817	2.98288	8.20862	7.80295	9.9739	7.46309	1.30325	3.12494	3.20328	4.3194	12.9595	8.99921	15.3012	10.9502	0.563454	1.73987	2.55906	2.94366	11.0753	6.71758	11.2241	7.2055	1.14999	2.42634	3.03839	4.27463	11.498	10.056	14.0988
Sobic.001G090700	PS.lightreaction.photosystem II.PSII polypeptide subunits	light reaction	1.83555	1.33986	0.92326	2.48036	1.67792	3.27773	2.79584	2.18226	1.63329	2.50777	1.18283	2.06512	1.72243	2.24559	2.72024	2.5667	0.357379	0.0975538	0.305274	0.220797	0.564655	0.702581	0.975684	1.11852	0.547615	0.38714	0.165822	0.596024	0.698573	0.504614	0.675313	0.435247	0.307878	0.43864	0.148779	0.459551	0.549492	0.45819	0.681215	0.259809	0.52559	0.290121	0.339928	0.594498	0.702933	0.70484	0.683684
Sobic.001G097100	PS.photorespiration.serine hydroxymethyltransferase	photorespiration	0.554038	0.636685	0.493208	0.485644	0.868883	0.938697	0.7434	0.68534	1.30678	1.35555	1.05309	1.58977	1.26152	4.29205	2.21039	3.28545	1.74184	1.0342	0.690769	0.467762	0.730169	0.776796	0.768071	0.836777	0.947825	0.774829	0.634877	0.573373	0.768502	1.23264	0.990014	1.17536	0.449052	0.556313	0.454948	0.418823	0.77624	0.746808	0.594048	0.392886	1.51481	0.749551	0.651013	0.714699	1.0902	1.48904	1.40108
Sobic.001G177000	PS.lightreaction.photosystem II.LHC-II	light reaction	11.13	27.5444	28.3471	35.2741	50.6838	44.4514	54.2943	20.0346	5.66549	18.4901	20.6643	25.8906	40.9329	26.4226	33.6456	7.8812	4.06972	7.91866	12.4726	20.7218	24.5815	20.1137	31.2707	9.91795	5.88689	15.3283	17.5197	26.3063	40.9901	29.2146	43.0929	12.7497	3.43563	9.87055	15.125	20.1585	38.7829	22.0336	35.6867	8.49986	6.01982	14.6874	18.3584	25.1612	38.6591	26.1079	42.0679
Sobic.001G179100	PS.lightreaction.cyclic electron flow-chlororespiration	light reaction	1.01094	1.82019	1.41419	1.59395	1.4056	2.12629	2.75069	3.20651	1.01703	2.29238	1.34126	1.61102	1.20895	2.49319	4.43145	5.83538	0.476524	1.5304	1.49029	1.50783	1.90116	2.62452	3.39052	5.57716	0.276288	0.772618	0.60626	0.98856	1.20517	1.29338	2.44673	2.68443	0.279928	0.432228	0.621415	0.711234	1.163	1.0707	1.80079	1.70503	0.212669	0.665118	0.796755	1.0125	1.02895	0.87276	1.65595
Sobic.001G314200	PS.lightreaction.photosystem I.PSI polypeptide subunits	light reaction	1.4895	1.8941	1.47033	1.72966	2.67234	2.43279	2.53743	3.68649	1.32257	1.61183	1.36088	1.47775	2.3559	2.70295	2.83655	3.24942	1.86286	0.800876	0.852526	1.56104	2.52883	1.01254	1.63383	1.6917	0.52302	0.866814	0.831997	0.932203	1.9209	1.48041	1.70496	2.06892	0.416116	0.851621	0.657118	0.703079	1.68028	1.16829	1.31019	1.28244	0.71976	0.550928	0.729117	0.846344	2.0081	1.64461	1.78753
Sobic.001G382100	PS.lightreaction.photosystem II.PSII polypeptide subunits	light reaction	1.6704	3.06213	3.31946	3.45514	6.971	6.68673	7.36915	4.4976	1.31788	1.63098	2.05381	2.40849	5.63841	3.3128	3.78432	2.16702	0.729976	0.771824	1.39958	1.5596	3.47356	3.47143	4.7944	4.2772	1.1778	1.74943	1.91086	2.33741	5.22992	4.16782	5.14646	3.69685	0.6316	1.2146	1.70766	1.71806	5.41939	2.83401	4.57241	2.64396	1.45031	1.57098	2.25435	1.99821	5.06381	3.50473	5.40833
Sobic.001G415400	PS.lightreaction.photosystem II.PSII polypeptide subunits	light reaction	1.64006	1.55216	0.993089	2.16999	2.93923	3.3787	3.2142	3.99311	2.30596	3.50928	1.96313	3.12348	3.8104	5.34326	5.59763	7.92729	0.530704	0.216683	0.248423	0.60686	1.29531	1.02476	1.71474	1.4384	0.637158	0.51473	0.635751	0.96506	2.11534	1.62413	2.2959	2.2279	0.338524	0.582181	0.394993	0.842656	1.79166	1.41834	1.58864	1.43547	0.389904	0.339054	0.447054	1.02336	1.99564	1.91505	2.02113
Sobic.001G417200	PS.lightreaction.ATP synthase.subunit B_ (ATPX)	light reaction	0.81332	2.15883	2.55277	1.67862	5.41732	4.75139	6.2722	5.18594	0.888513	1.19631	1.95784	1.41923	4.85705	3.56973	4.19507	3.58222	0.502929	1.89568	1.47438	1.35022	4.54982	3.6725	4.73526	5.69316	0.722871	2.08362	1.90984	1.65667	5.02304	4.27938	5.92105	5.26519	0.427065	1.23408	1.59523	1.00385	4.07935	2.69265	4.21809	3.5101	0.685095	1.78478	2.15252	1.33523	4.71875	3.83967	5.37393
Sobic.001G425400	PS.calvin cycle.FBPase	calvin cycle	0.199503	0.255206	0.231592	0.389681	0.558503	0.759348	0.857831	1.26797	0.83132	2.09391	2.08655	1.85241	2.43518	3.36408	4.20122	5.02277	0.0795853	0.111632	0.069027	0.114498	0.279614	0.46975	0.378653	1.20403	0.255464	0.292232	0.249926	0.371852	0.607588	0.760097	0.92211	1.4461	0.0961472	0.202226	0.154422	0.246014	0.478787	0.357707	0.642969	0.859074	0.229959	0.255191	0.217377	0.497863	0.563389	0.585883	0.825883
Sobic.001G491000	PS.calvin cycle.RPE	calvin cycle	0.76064	1.35864	1.03444	1.35282	2.10963	2.33463	2.54902	2.10271	1.03649	2.1302	1.9142	2.87045	2.67611	4.97476	4.47932	5.21841	0.652224	1.01818	0.786006	1.26353	1.65051	1.49923	2.19683	1.15394	0.666856	1.00659	0.893164	1.27053	2.3318	2.73392	2.80127	2.92911	0.58793	0.781708	0.723428	1.0242	1.82848	2.11548	1.96203	1.71898	0.951347	0.938264	1.02398	1.30957	2.63473	2.59598	2.98165
Sobic.001G498300	PS.lightreaction.cyclic electron flow-chlororespiration	light reaction	1.1948	1.22017	0.935498	1.10476	1.57736	1.93834	2.66348	2.9733	2.55873	3.7409	2.10066	2.79018	2.522	5.19662	7.74505	8.35588	0.323876	0.436336	0.53484	0.376638	0.743764	1.6017	1.37673	1.66957	0.468179	0.734617	0.523678	0.748231	1.13653	1.95888	2.21176	2.32213	0.349239	0.449374	0.446126	0.566919	0.928282	0.735744	1.6094	1.35622	0.648825	0.593997	0.730104	0.79098	1.03397	1.62599	2.05226
Sobic.001G519800	PS.calvin cycle.GAP	calvin cycle	3.59563	4.37437	4.60752	10.2378	12.7319	20.4773	14.696	15.1476	1.24786	1.43398	2.1742	4.11244	6.74695	10.364	6.74743	5.80263	1.07734	0.95645	1.36502	2.85583	4.73794	7.61463	6.765	7.16176	0.952612	1.29906	1.26493	3.68623	7.15712	8.63435	7.84302	7.10419	0.865717	1.16578	1.56565	2.86033	7.39722	7.80471	6.72134	4.44674	0.70399	1.9385	1.44453	3.00069	7.48852	7.59763	8.39509
Sobic.001G527000	PS.lightreaction.photosystem II.PSII polypeptide subunits	light reaction	1.02973	0.862141	1.01758	1.43191	1.52555	1.908	1.90961	2.1526	0.663526	0.688213	0.706741	0.752138	0.881716	1.09073	1.14108	1.03219	0.144651	0.454499	0.146418	0.664422	0.88079	0.936777	0.807026	1.25475	0.323108	0.313854	0.362323	0.495009	0.839631	0.561054	0.950898	0.713656	0.222553	0.395629	0.414803	0.476416	0.909832	0.827983	0.948007	0.56114	0.0720167	0.438829	0.402278	0.611045	0.833996	1.22514	0.81075
Sobic.002G030200	PS.lightreaction.photosystem II.PSII polypeptide subunits	light reaction	5.24204	9.22452	7.50254	11.2427	22.4909	29.8616	30.7799	16.62	2.7444	4.54249	4.67279	6.18092	16.3406	12.3381	14.6449	5.82163	1.43452	3.58327	3.87592	5.00797	10.111	14.8204	18.1289	11.9293	2.17211	4.84814	4.47719	5.98627	16.4162	15.4475	22.713	11.9345	1.599	3.32231	3.84879	4.86115	15.5209	13.7161	19.4303	8.16606	2.30825	4.4202	4.36944	5.8842	14.2525	14.6453	21.4308
Sobic.002G033800	PS.lightreaction.photosystem II.PSII polypeptide subunits	light reaction	1.14088	1.64828	1.42416	1.5932	2.67888	2.84541	3.30389	2.39153	1.15067	1.69842	1.24525	1.22035	2.46701	1.52104	2.06805	1.85568	0.283474	0.23013	0.716171	0.788919	1.59646	1.77852	2.96065	2.19932	0.501078	0.78396	0.819055	0.850983	2.28517	1.51483	2.08353	2.05599	0.302836	0.357193	0.634227	0.764004	2.07748	1.21304	1.84872	1.16628	0.582537	0.505474	0.673333	1.04354	1.79096	1.42856	2.04898
Sobic.002G033900	PS.lightreaction.photosystem I.PSI polypeptide subunits	light reaction	7.40132	10.7061	12.827	19.0061	27.4573	32.4043	39.3717	23.4334	6.32295	13.1816	13.3766	16.9388	25.9669	26.9779	34.1561	21.7127	1.08845	2.59877	4.21672	6.78325	13.3547	13.7224	20.4468	13.1274	1.99079	4.78678	5.55314	8.21519	21.7233	18.7839	27.2673	19.2858	1.48367	3.53358	4.41662	6.18116	18.0899	13.5826	21.5097	11.5061	1.858	5.10864	5.97393	7.67566	19.1078	15.6739	25.9666
Sobic.002G036000	PS.photorespiration.glycolate oxydase	photorespiration	0.361196	0.634633	0.455961	2.32004	2.98648	5.93421	4.42549	4.50002	1.29671	3.654	2.8416	5.917	5.35378	16.8218	13.8367	14.6751	0.41475	0.133825	0.317057	0.885584	1.22427	1.46569	1.84023	2.78349	0.202259	0.557487	0.442054	1.18994	1.98133	3.71921	3.33274	2.59924	0.0931341	0.145845	0.118592	0.881852	1.93745	2.91496	2.04421	1.45525	0.145231	0.374875	0.412505	1.04946	1.31523	3.35802	2.94278
Sobic.002G112400	PS.lightreaction.cyclic electron flow-chlororespiration	light reaction	1.55906	1.33967	1.42346	2.06558	2.09814	5.91804	4.35502	5.00435	0.697663	0.755099	0.990999	1.2018	1.59743	1.61759	1.15755	0.9115	0.32772	0.364537	0.792299	0.959185	1.57605	1.63125	1.8008	2.90168	0.159734	0.29032	0.411702	0.674178	1.24116	2.07399	1.77149	1.85968	0.226741	0.30118	0.369208	0.671264	1.0003	1.77553	1.51903	1.10271	0.295166	0.321928	0.305512	0.653034	0.774013	1.51866	1.6101
Sobic.002G141900	NHD1	C4	3.50404	0.885652	1.05396	1.80088	0.718387	2.39098	1.09779	2.52278	3.54699	1.5147	1.7005	2.34706	0.692186	4.75705	2.09172	3.38794	1.65177	0.438287	0.66423	0.87774	0.593043	1.43519	0.821347	0.701449	1.11975	0.293714	0.319482	0.852631	0.349376	1.21793	0.517409	0.785539	1.66747	0.641445	0.644988	1.14903	0.444842	1.80844	0.82147	1.25989	1.16465	0.644756	0.358372	0.76714	0.438343	1.1383	0.512784
Sobic.002G198600	PS.lightreaction.NADH DH	light reaction	1.00019	1.98949	1.76203	1.73169	2.82679	2.84837	4.08407	4.39528	1.19499	1.99294	1.94994	1.71644	4.31429	2.40515	4.58842	5.14342	0.644945	1.61658	1.74877	1.56504	2.40886	2.07354	3.4537	3.47854	0.669555	1.73201	1.31359	1.24974	2.33487	2.64822	4.08818	4.74086	0.440303	0.955522	0.821515	0.907733	2.14761	1.67421	2.9333	2.80549	0.763235	1.47552	1.0606	1.27584	1.86143	2.11824	3.21964
Sobic.002G215000	PS.lightreaction.photosystem II.LHC-II	light reaction	1.57432	1.81549	1.2577	1.83917	3.59408	4.10154	4.20518	5.36672	2.46167	3.81544	2.50344	3.41986	5.21613	6.8149	7.89045	9.90102	1.72223	3.59758	2.12254	1.63782	3.81294	3.11621	3.79685	5.7633	1.21111	1.50127	0.958573	1.47406	3.09936	4.70756	4.36654	5.11292	0.628754	0.715841	0.757027	0.963519	2.80601	2.63123	3.28028	3.01554	0.721417	0.917065	0.828157	1.16174	2.59401	3.32318	4.20784
Sobic.002G242000	PS.lightreaction.photosystem I.PSI polypeptide subunits	light reaction	2.04691	4.88418	5.16228	6.61878	19.098	18.3206	24.2507	10.5076	1.9792	3.93136	4.09666	5.25985	15.817	10.499	17.4312	7.20976	1.06885	2.38698	2.63802	4.45427	10.139	9.76273	14.2584	7.43004	1.78352	3.37834	3.74478	5.69851	17.0481	15.2962	23.6125	10.9987	0.967444	2.33559	2.69801	3.86581	14.5391	9.99684	18.6538	6.94127	1.7858	2.85394	3.694	5.09598	15.0192	14.026	22.3154
Sobic.002G277100	PS.calvin cycle.TPI	calvin cycle	1.9115	3.56016	5.28538	9.01421	8.47774	13.0578	8.64941	9.56976	0.873691	1.30683	1.738	3.30281	5.1568	3.09727	2.63231	1.6112	1.15929	1.0618	1.73005	2.84271	3.77375	4.89145	3.70345	3.86945	1.3768	1.51182	2.12166	2.81138	5.24696	5.58405	4.89743	3.91802	1.39394	1.97508	2.05678	3.1452	5.99226	4.71578	4.23247	3.30022	1.44685	1.66938	1.71489	2.73539	4.79994	4.43573	5.10972
Sobic.002G288300	PS.lightreaction.photosystem II.LHC-II	light reaction	2.05485	6.20912	7.90524	12.7741	44.0702	62.5169	53.3599	14.1774	1.0893	3.70131	4.90752	8.08484	35.0018	27.9475	26.8856	4.46758	1.15881	1.48317	3.10852	6.64906	19.4057	36.5742	31.6487	6.78431	0.751466	3.63225	4.55232	9.93395	34.7259	40.3129	44.5305	10.379	0.514024	2.37567	3.89469	7.3772	31.6534	33.0049	36.855	7.34464	1.0631	2.92949	5.16624	10.2278	31.6975	39.4981	44.1536
Sobic.002G305700	PS.lightreaction.other electron carrier (ox/red).ferredoxin	light reaction	0.771181	0.873141	0.690618	0.664775	1.21617	1.58611	2.48427	3.43567	1.26938	1.67063	0.759342	1.0183	1.62576	2.44054	3.66424	5.36743	0.0982093	0.231962	0.477326	0.42138	0.641851	1.16962	1.38911	1.97007	0.473083	0.592994	0.605958	0.458786	1.18909	1.94304	2.25214	3.49218	0.233959	0.300595	0.32824	0.361978	1.01955	1.06149	1.65502	1.95381	0.426503	0.587318	0.632716	0.31504	0.947326	1.10985	2.28592
Sobic.002G316700	PS.lightreaction.ATP synthase.gamma chain	light reaction	0.858162	1.48121	1.47872	1.92346	3.85219	5.20706	4.71948	4.54025	0.697627	0.93924	0.942125	1.38268	3.01407	2.50819	3.11114	2.51264	0.715558	0.816162	0.812472	1.34858	1.76703	4.1503	3.60104	3.45998	0.742815	0.796552	1.14186	1.75482	2.94506	4.69377	4.51315	4.53001	0.364108	0.712452	0.801184	1.3062	2.8271	3.17721	3.76829	3.25175	0.650017	0.916638	0.843818	1.71172	2.78642	4.79955	3.7228
Sobic.002G324400	PPDK RP1	C4	0.384787	0.464042	0.455648	0.883875	0.995429	1.49002	1.13983	1.85886	0.0918074	0.164701	0.187198	0.21192	0.42352	0.347467	0.370941	0.311184	0.271734	0.387781	0.0439611	0.258639	0.375807	0.45593	0.425903	0.802622	0.251565	0.277051	0.314173	0.51743	0.634058	0.699292	0.638266	1.07293	0.11875	0.189966	0.173114	0.259603	0.64086	0.662691	0.554822	0.589494	0.206282	0.275822	0.222301	0.164434	0.507624	0.737506	0.458834
Sobic.002G329600	PS.lightreaction.photosystem II.PSII polypeptide subunits	light reaction	5.51571	8.6458	6.9292	10.4042	19.2783	28.1204	27.311	16.8311	2.85823	6.76762	5.71882	5.96145	13.1322	10.6801	12.6662	6.20345	2.27376	2.85139	2.65973	4.19111	8.20566	10.6955	16.1338	9.25521	2.10042	4.22306	4.0522	5.51121	14.3163	13.5693	19.8637	11.7526	1.25105	3.11862	3.21621	4.33943	12.8968	12.3655	15.7942	7.6694	2.21326	3.75307	4.30227	5.0043	12.5003	15.0065	18.9869
Sobic.002G338000	PS.lightreaction.photosystem II.LHC-II	light reaction	7.39317	12.334	10.9792	17.8568	26.3273	36.2536	39.3165	23.7421	3.78671	7.6611	7.11536	10.0885	20.6336	15.1133	18.59	7.57434	2.40695	3.89576	4.69634	8.69843	13.4255	16.3825	20.9166	12.0325	2.2401	5.97686	6.38967	9.5484	18.568	18.7492	26.3152	14.2499	1.71667	4.0131	4.56618	7.54858	17.1173	14.425	22.5202	10.2542	2.54394	4.88289	5.70183	8.65667	15.718	15.0484	24.4699
Sobic.002G352100	PS.lightreaction.photosystem II.LHC-II	light reaction	3.03024	6.33933	5.05103	9.06767	19.3116	27.0486	26.4479	8.29536	2.11733	4.92339	4.06888	6.34433	16.8222	13.3811	18.6969	5.78615	1.72141	2.80979	2.43439	4.71462	10.5208	15.393	16.5971	3.99389	1.55291	3.6788	3.164	6.00203	16.1291	16.1465	21.7935	6.534	0.830907	2.42424	2.73275	4.26853	14.7336	11.8517	17.321	4.21136	1.31929	2.77692	3.20629	5.54864	14.1647	14.8775	20.4869
Sobic.003G008900	PS.photorespiration.hydroxypyruvate reductase	photorespiration	0.985434	0.660948	1.19367	1.61323	1.48362	1.64193	1.45612	1.48708	1.32117	1.68125	1.9668	2.47631	1.68291	2.71998	2.97145	3.0024	1.30652	1.20215	1.43591	1.3224	1.94503	1.99593	1.45913	1.47279	0.616921	0.455753	0.656643	1.20413	1.12878	0.940018	1.20235	0.974549	0.734346	0.635969	0.985791	1.13247	1.32435	1.14115	1.06824	0.810962	0.484062	0.620393	0.68386	1.02559	1.19245	1.51459	1.29739
Sobic.003G036000	NADP-ME	C4	1.66697	1.36999	1.98393	1.65111	0.834891	0.531437	0.443883	0.496408	2.603	2.61906	4.64241	5.45886	1.4716	1.48148	0.862544	1.19144	1.65041	2.34571	2.80458	1.73354	0.738196	1.224	0.509913	0.679102	2.9748	1.52117	2.78252	2.84807	0.955376	1.27158	0.570025	0.908592	3.74641	2.55864	3.07575	3.39062	1.24574	1.71326	1.13102	1.78705	1.87018	1.07282	2.36613	2.80215	0.861537	2.30806	0.402337
Sobic.003G036200	NADP-ME	C4	0.147104	0.491022	0.306479	1.30292	4.11981	4.69796	4.46358	3.51651	0.39601	1.56671	1.67232	6.69409	7.06286	18.4924	13.9574	19.3556	0.18628	0.0536403	0.212734	1.23092	2.0173	2.49721	2.65095	2.45152	0.204877	0.612448	0.473321	2.01479	4.81996	8.25139	5.7182	4.99716	0.0292301	0.224073	0.154956	0.95699	3.7237	3.90049	3.38759	2.3044	0.320707	0.238778	0.401705	1.41745	3.9547	5.32926	4.62427
Sobic.003G052500	PS.lightreaction.photosystem I.PSI polypeptide subunits	light reaction	2.65362	5.66959	4.73238	6.49232	18.3868	18.6677	25.1839	14.4589	1.98756	4.60272	3.7724	5.23241	16.1121	11.2242	18.2286	10.1712	1.81362	1.92538	2.32069	4.25205	9.34453	11.0389	16.9166	11.5134	1.25423	3.8069	3.1957	5.05458	15.7171	14.9213	22.5641	13.8878	1.231	2.29352	2.82729	3.74011	13.8135	9.85134	17.7877	8.59201	1.63026	3.25032	3.40742	4.97192	14.1921	13.486	21.7442
Sobic.003G209800	PS.lightreaction.photosystem II.LHC-II	light reaction	0.520477	1.45238	1.08727	1.7869	7.07464	8.82793	6.76427	1.12152	0.292477	0.760896	0.495998	1.03738	4.97288	4.06985	2.85707	0.431714	0.0397991	0.626747	0.43849	1.03834	3.43568	4.95637	4.49394	0.709863	0.197884	1.01955	0.577666	1.31354	5.68692	4.72331	5.49231	0.971608	0.198633	0.689078	0.6973	0.968022	5.2105	4.41111	4.72618	0.785805	0.0646166	1.05778	0.981041	1.1606	5.13803	5.51209	5.61517
Sobic.003G209900	PS.lightreaction.photosystem II.LHC-II	light reaction	2.05639	5.75229	4.35874	9.36101	24.4541	30.3754	33.3675	2.11792	0.865483	2.00623	2.22414	4.42006	17.1179	12.6426	15.3229	0.562056	1.90611	5.91291	4.96707	8.30531	20.0834	20.9582	29.0158	2.8334	0.843943	3.70635	2.75261	6.8934	19.2987	20.2422	27.4125	1.27225	0.633574	2.99537	2.31003	4.9872	19.0262	15.9553	23.0217	1.19854	0.992091	3.31391	2.38099	6.14246	16.5318	18.3238	28.6523
Sobic.003G221700	PS.lightreaction.photosystem II.PSII polypeptide subunits	light reaction	0.391364	0.273564	0.153885	0.30768	0.612333	1.2225	1.19946	0.963238	0.328087	0.255687	0.35221	0.393997	0.500594	1.26819	1.25042	0.985438	0.148956	0.265959	0.110747	0.108634	0.314643	0.691303	0.605547	0.264128	0.254227	0.143309	0.179232	0.106721	0.333167	0.465747	0.818023	0.620494	0.145524	0.13392	0.106204	0.117515	0.426853	0.436491	0.593792	0.521906	0.0854336	0.0972158	0.0733302	0.18267	0.385405	0.588991	0.739921
Sobic.003G234200	CA	C4	2.1686	4.77047	11.8846	47.63	24.6661	76.8068	34.8869	47.9888	0.123403	0.210662	1.13112	5.52947	9.53075	11.535	4.13842	2.46437	0.0872486	0.0855129	0.985716	3.06239	3.79391	12.6974	5.38459	4.48902	0.154862	0.728826	0.694724	5.91135	7.36512	11.2185	8.73084	8.71045	0.454104	0.236283	0.445259	5.39254	8.40984	14.1673	7.9165	5.70983	0.180002	1.62896	0.978791	4.22365	7.09331	14.0613	7.44228
Sobic.003G234400	CA	C4	0.300149	0.817584	1.0539	4.31472	6.843	7.0451	5.25088	9.787	0.168191	0.250866	0.393167	1.48451	4.71159	2.61511	1.82897	1.52741	0.23017	0.275448	0.349497	2.64741	3.98385	4.46903	4.13687	4.71972	0.296055	0.456473	0.529248	2.42884	5.55004	3.93256	4.13436	5.60039	0.256028	0.862006	0.726839	2.42715	5.86351	3.89774	3.86478	4.06338	0.45477	0.521838	0.308431	2.09952	4.6567	3.03435	3.42136
Sobic.003G253300	PS.lightreaction.ATP synthase	light reaction	0.966477	1.00846	1.04919	1.60717	1.04767	3.41396	2.8981	4.19999	1.15064	1.33641	1.32262	1.67653	1.22774	3.79237	3.94832	6.06573	0	0.326152	0.361853	0.488029	0.796753	1.56941	1.57112	2.24334	0.359653	0.367452	0.495184	0.852323	0.750553	1.50861	1.39944	1.33956	0.471277	0.51537	0.439782	0.70438	0.660179	1.62285	1.31828	1.43472	0.106285	0.294495	0.364566	0.663778	0.506089	1.272	0.90604
Sobic.003G328200	PS.lightreaction.photosystem II.PSII polypeptide subunits	light reaction	0	0.360699	0.347266	0.701027	0.945107	1.4396	1.79883	1.63984	0	0.122135	0.201722	0.327479	0.786424	1.16905	1.21086	0.976572	0	0.0477932	0.12688	0.230362	0.463671	0.424022	0.658813	1.08907	0	0.191065	0.132023	0.283645	0.521154	0.644067	0.888277	0.702865	0	0.0603309	0.11655	0.216659	0.629475	0.581047	0.712389	0.665689	0	0.0511734	0.101441	0.204394	0.500674	0.554843	0.747395
Sobic.003G359100	PS.calvin cycle.seduheptulose bisphosphatase	calvin cycle	0.388967	0.853565	0.785598	1.1101	2.82408	3.06534	3.43969	2.83393	0.891586	1.39175	1.55221	2.33459	4.08784	6.29584	5.88366	6.2059	0	0.175492	0.231812	0.962484	1.88585	1.35353	2.40287	1.89871	0.699473	0.808623	0.756958	1.15979	2.79647	4.87586	4.29001	4.00655	0.178662	0.48219	0.508539	0.778813	2.30518	2.12323	2.63153	1.9452	0.460879	0.986863	0.858804	1.26796	3.11587	4.01128	3.49838
Sobic.003G370000	PS.lightreaction.photosystem II.PSII polypeptide subunits	light reaction	2.32128	6.11478	7.72068	11.6937	13.6914	11.7898	7.41692	5.53674	1.02845	5.4962	7.18777	8.50707	10.9253	6.31293	4.78652	1.81738	1.32094	1.57736	3.80033	7.93112	11.1677	7.36623	6.48743	3.2911	0.648292	1.91159	3.36802	6.7095	9.74941	6.98687	5.61813	3.15509	0.433215	1.65918	2.31896	4.86706	9.69366	4.61525	4.34277	2.5135	0.453713	1.58527	2.77702	6.03546	8.5056	5.78566	5.29952
Sobic.003G378600	PS.lightreaction.NADH DH	light reaction	0.694676	1.17073	0.799626	1.78774	1.88637	2.19298	2.87437	3.81404	2.42104	4.64193	2.27425	3.66018	2.22161	3.41172	5.75052	6.15425	0.519261	0.410427	0.638076	0.778345	1.15627	1.81191	1.8141	2.89671	0.551992	0.840823	0.753677	1.26222	1.76172	2.55652	2.94918	4.44514	0.268063	0.553584	0.405946	0.746222	1.35156	1.09515	1.65914	2.38165	0.269832	0.812765	0.936327	1.10709	1.91888	1.5998	2.29372
Sobic.003G393900	PS.calvin cycle.aldolase	calvin cycle	1.87762	4.51236	4.87241	2.58034	3.2765	1.36703	1.62728	1.232	1.54324	2.45398	3.25417	1.95065	2.95616	1.08899	1.19645	0.688466	3.76423	8.17421	8.82166	5.21846	3.3803	3.53369	2.59559	1.62347	4.3615	7.40419	8.13388	4.77103	4.78634	4.50732	3.42027	3.23065	2.43367	4.5788	5.98036	3.20346	3.64556	2.02134	2.25691	1.84698	3.22289	4.16642	5.9755	3.3608	3.31493	1.69457	2.33048
Sobic.003G419900	PS.lightreaction.photosystem II.PSII polypeptide subunits	light reaction	0.959994	1.74459	2.165	2.40077	2.71787	2.49868	1.87425	2.51727	0.591368	1.1421	1.11786	1.67796	1.79864	0.985419	1.0412	0.830328	0.191281	0.861853	0.990203	1.2126	2.19362	0.86153	1.08211	2.24109	0.42412	0.98122	1.46009	1.80005	2.10727	1.71617	1.65729	2.16731	0.270586	0.777738	1.20125	1.28683	2.22246	1.21384	1.07828	1.48677	0.312138	0.79943	1.14774	1.26102	1.90708	1.48249	1.38651
Sobic.003G431700	PS.lightreaction.other electron carrier (ox/red).ferredoxin reductase	light reaction	1.7898	2.07486	1.47962	2.93029	2.92264	5.00399	4.37023	6.53602	0.49612	0.638317	0.599542	1.01658	1.63494	1.70901	1.23022	1.25665	1.40921	0.837229	0.727702	1.28729	1.46474	1.49917	2.3261	3.53	0.318851	0.872154	0.771761	1.21462	1.77994	2.11271	2.50144	3.40448	0.454334	0.614098	0.556444	0.89407	1.61974	1.65901	2.07571	2.61263	0.389393	0.684173	0.880748	0.923639	1.72689	1.8482	2.52872
Sobic.003G431900	MEP	C4	0	0	0	0.396523	0.670816	1.07648	1.91034	1.70809	0	0	0	2.50498	2.03071	14.0069	18.0536	23.7061	0	0	0	0.191243	0.445856	0.63417	1.01147	1.40744	0	0	0	0.584542	0.828972	2.01228	2.23287	2.75887	0	0	0	0.352917	0.679042	1.33518	1.45508	1.4576	0	0	0	0.38085	0.738882	1.28838	1.5955
Sobic.003G433900	PS.lightreaction.NADH DH	light reaction	2.74971	2.50995	2.28147	1.67845	2.46023	3.64691	3.64935	4.61193	3.37829	2.82801	2.29029	2.08847	2.93691	4.47992	4.98636	5.25962	1.71018	1.57807	1.39822	0.870757	2.03944	1.66882	3.07489	2.71304	1.49117	1.76513	1.48493	1.11599	2.00263	2.72743	2.68565	3.44777	0.661473	1.19993	1.10641	0.780832	1.44205	1.61971	2.0507	2.19455	1.40074	1.64225	1.61817	1.0818	1.61481	2.14869	2.5142
Sobic.003G440500	PS.lightreaction.cytochrome b6/f	light reaction	0.598754	0.616733	0.771842	0.638382	1.39076	1.51267	1.86168	1.70614	0.534135	0.796931	0.700289	0.467985	1.21456	1.22887	1.76264	1.72468	0.164171	0.549314	0.480015	0.330297	0.978235	0.363925	1.10859	2.55679	0.467161	0.346391	0.493966	0.411043	0.965186	0.999773	1.05653	1.16931	0.13291	0.214746	0.421193	0.291286	0.865813	0.820872	0.913375	0.646115	0.204043	0.275871	0.487095	0.433563	1.42865	0.785869	1.13894
Sobic.004G001300	PS.photorespiration.hydroxypyruvate reductase	photorespiration	0.808223	0.788533	0.500945	1.28062	1.46845	2.19699	1.9441	3.5473	0.855782	0.93095	0.602236	1.55163	1.14269	2.9334	2.83494	4.19648	0.635081	0.22266	0.245043	0.479742	1.01534	0.663626	1.3001	3.42432	0.219195	0.367314	0.205387	0.613007	0.913939	1.5388	1.27718	2.22908	0.204055	0.235281	0.222296	0.476542	0.85541	0.893495	1.08569	1.57729	0.268302	0.371238	0.35839	0.481358	0.658648	1.18214	1.14045
Sobic.004G023400	PS.lightreaction.photosystem II.PSII polypeptide subunits	light reaction	0.935065	1.00016	0.991998	1.26163	1.48968	1.64299	1.48196	1.39904	0.923747	1.08323	1.1839	1.1533	1.14285	1.03719	0.894123	0.948964	0.808847	0.673386	0.53459	0.889677	0.989147	1.00266	1.1047	0.916192	0.411876	0.513818	0.614615	0.73998	1.02276	0.915002	0.636846	0.782022	0.269509	0.482531	0.451014	0.692869	0.819465	0.781568	0.635781	0.555113	0.426097	0.658778	0.460647	0.583779	0.951578	1.00151	0.698825
Sobic.004G055700	PS.photorespiration.glycine cleavage.H protein	photorespiration	0.221745	0.492607	0.494114	0.25202	0.330795	0.163021	0.28046	0.226154	0.378641	0.485019	0.230935	0.296496	0.35882	1.6275	1.13425	0.974251	0.636963	0.467444	0.29187	0.321857	0.374904	0.239722	0.398076	0.337388	0.524431	0.674639	0.614768	0.482535	0.498777	0.391108	0.452818	0.342141	0.435603	0.597511	0.420121	0.366897	0.472856	0.30395	0.373019	0.409942	1.70104	0.945947	0.492894	0.793677	0.583496	0.376658	0.606453
Sobic.004G056900	PS.lightreaction.photosystem II.LHC-II	light reaction	3.96267	6.97811	5.28123	7.96924	14.648	18.2618	21.1528	12.9601	2.57892	6.44549	4.8217	6.49542	14.1845	13.1908	16.6929	12.2991	0.829868	1.94291	2.17456	3.7634	6.20061	10.2614	11.9589	8.00574	1.56965	3.9807	3.18365	5.56781	12.1132	14.1467	16.7149	10.0176	1.08533	2.62079	2.64038	3.76064	10.6137	9.05432	13.0041	6.39543	1.64068	3.85157	3.00555	5.2509	10.006	12.1416	17.0986
Sobic.004G146000	PS.calvin cycle.aldolase	calvin cycle	0.393216	1.07142	0.917627	0.629731	0.747807	0.342003	0.328442	0.254185	0.538343	0.680422	0.57447	0.605167	0.816788	0.249804	0.317308	0.287645	0.905017	1.44037	1.41333	0.694606	0.801409	0.0938835	0.354689	0.121751	0.994869	1.67449	1.46988	0.919195	1.0636	0.539782	0.410558	0.201593	0.531471	0.990462	0.955101	0.770483	0.878812	0.512665	0.406982	0.27994	0.738446	1.44019	1.08284	0.907911	0.969055	0.379693	0.63529
Sobic.004G151600	PS.lightreaction.other electron carrier (ox/red).ferredoxin oxireductase	light reaction	0.477231	0.693118	0.481534	0.913133	1.49724	3.00418	2.28169	2.7109	0.294936	0.332518	0.495187	0.563952	1.38791	0.977049	1.11878	0.86131	0.166681	0.636127	0.245138	0.832226	0.97784	2.64174	1.57727	2.41509	0.358899	0.521317	0.378524	0.786882	1.41443	2.12282	2.32023	2.31177	0.266909	0.491343	0.429933	0.700395	1.31177	1.99611	2.02443	1.97485	0.337681	0.633453	0.486937	0.654447	1.2457	3.27861	2.01679
Sobic.004G191200	PS.lightreaction.photosystem II.PSII polypeptide subunits	light reaction	0.360165	0.613632	0.44627	1.01988	1.82402	2.0643	2.46478	3.426	0.696831	1.43555	0.882116	1.53584	2.44981	3.04949	5.19375	6.63003	0	0.424764	0.306182	0.74593	0.807315	1.28894	1.22969	1.74722	0.328693	0.430519	0.317871	0.773786	1.75706	2.82364	2.61634	2.63128	0.0478073	0.172207	0.316763	0.52811	1.36832	1.34473	1.64907	1.47095	0.301528	0.271132	0.378436	0.712966	0.943964	2.72214	1.90013
Sobic.004G235200	PS.lightreaction.ATP synthase.delta chain	light reaction	1.32401	2.55038	2.37245	2.90916	6.25653	8.00042	7.26986	6.48391	1.08216	1.88834	1.68033	2.48694	5.05193	5.26502	5.16739	4.89318	0.515942	1.12739	1.05548	1.63729	3.33431	4.56015	4.44073	5.11273	1.13133	1.59974	1.29461	2.33202	5.44427	6.23725	6.22407	6.28472	0.529721	1.42242	1.18104	1.50772	4.48025	3.94953	5.07762	4.30288	0.728982	1.41769	1.40844	1.67408	4.41621	4.29162	6.43209
Sobic.004G268000	PPa4	C4	0	0.120212	0	0.319648	0.44176	0.789013	0.749606	1.56973	0	0.188168	0	0.620498	0.697846	2.47154	2.10269	3.1732	0	0.0225119	0	0.190423	0.128515	0.648092	0.588463	0.765138	0	0.169578	0	0.315353	0.528761	0.795208	0.919009	1.08641	0	0.0596177	0	0.123655	0.301764	0.336401	0.469722	0.464852	0	0.325404	0	0.311121	0.372288	0.678759	0.727182
Sobic.004G272100	PS.calvin cycle.PRK	calvin cycle	0.491999	0.804853	0.911543	1.17786	2.21931	2.30306	3.11648	2.64766	1.56541	2.63541	1.93791	2.97829	4.62467	6.6716	6.19205	6.59851	0.220453	0.248516	0.500411	0.667808	0.942795	1.484	1.8116	2.54544	0.524173	0.718384	0.850765	1.40455	2.24365	3.91635	4.03896	4.0188	0.209088	0.59922	0.580286	0.823021	1.60529	1.65617	2.5771	2.50409	0.331171	0.815877	0.835327	1.21367	1.86452	2.80184	3.60629
Sobic.004G308700	PS.lightreaction.photosystem II.LHC-II	light reaction	0.519559	0.741573	0.543633	1.22228	1.89072	2.41313	2.16728	2.93278	1.14121	1.81834	1.08091	2.38579	3.31001	3.6165	4.02382	6.12466	0.492749	0.295617	0.369873	0.806843	1.41014	0.684013	1.63617	3.72959	0.376598	0.713838	0.438756	0.733985	1.64589	2.06068	2.28502	2.87697	0.142316	0.36208	0.220359	0.575448	1.47222	1.20372	1.4935	1.533	0.375255	0.276784	0.410121	0.748635	1.60554	1.76146	2.30733
Sobic.004G311100	PPa6	C4	1.10594	1.58554	1.42459	1.49287	2.91476	3.7047	3.91377	4.44794	0.920644	0.950869	1.07497	1.16547	2.81499	2.47624	3.21319	2.81575	0.213794	1.0568	0.624425	0.554806	1.54474	1.81245	2.76616	3.14978	0.976267	1.27699	1.09265	0.998735	2.64782	3.61322	3.87257	4.69439	0.46392	0.791544	0.851924	0.880627	2.33327	1.96748	3.0382	2.7816	0.532313	1.06609	0.837683	1.13513	2.31457	2.03652	3.42898
Sobic.004G353100	CUE1,PPT	C4	1.01358	1.00061	0.904745	1.77314	2.64242	4.81029	3.55298	5.42874	0.686719	0.649172	0.490015	1.01799	2.12228	2.65666	2.36555	3.06224	0.354256	0.447464	0.387761	0.929411	1.38722	1.46094	1.9539	2.84707	0.489696	0.586176	0.5042	0.818699	1.81633	2.47553	2.16571	2.9995	0.241433	0.354733	0.343714	0.63792	1.62921	1.56655	1.84737	2.36214	0.371548	0.370208	0.41024	0.891162	1.88128	1.56961	1.97976
Sobic.005G042000	PS.calvin cycle.rubisco small subunit	calvin cycle	5.43116	11.685	10.691	13.5523	33.3839	26.1287	37.9318	25.6311	19.5387	40.2986	26.357	35.1123	59.0315	50.0622	72.5269	68.9719	3.97003	4.95393	7.36226	10.4135	19.0801	19.3173	27.9977	23.5875	9.71868	12.6079	12.3889	18.2904	36.9671	44.487	47.9842	38.0233	3.16847	6.67335	7.57824	10.286	27.2726	21.5751	30.7333	21.9991	8.24516	11.479	13.3252	17.1105	33.1896	36.7969	44.4168
Sobic.005G056400	PS.calvin cycle.aldolase	calvin cycle	0.526123	0.864729	0.934149	2.14011	3.3836	3.22973	3.49561	2.33413	1.98657	3.40714	2.87156	7.42648	7.37118	11.4225	12.6259	9.98088	0.51165	0.149643	0.403552	1.19731	2.06622	2.12374	2.59697	2.02237	0.423232	0.866901	0.924053	1.95197	3.22277	3.89026	3.92929	2.72931	0.232906	0.508186	0.670133	1.29041	2.72459	2.65585	2.53424	1.63586	0.674497	0.563051	0.993891	1.9721	3.50709	3.07191	3.53041
Sobic.005G087000	PS.lightreaction.photosystem II.LHC-II	light reaction	6.41145	11.0512	9.28514	18.1456	27.7371	31.4107	30.6903	18.3401	2.54236	5.46693	6.07762	10.8666	22.1382	12.2602	12.9759	5.39942	2.53162	3.73294	3.82172	8.82479	12.786	14.101	16.6599	8.86368	2.27177	5.10409	4.90383	10.1443	20.4154	14.4941	21.2746	11.511	1.54782	3.88948	3.99798	7.96918	19.2592	13.1259	18.0409	8.35738	2.93962	5.0168	4.49009	9.29626	17.0226	15.8964	20.3154
Sobic.006G073500	PS.lightreaction.photosystem I.PSI polypeptide subunits	light reaction	4.76683	8.63959	6.38153	10.1986	24.5217	25.6495	33.2481	13.1562	4.06198	9.08317	6.092	7.9774	21.2886	16.9044	25.5229	15.8014	0.999122	2.39446	3.05734	5.03481	11.5935	11.1502	17.322	7.50371	2.2451	5.49623	4.45583	6.24815	19.6822	16.6396	27.3658	10.4356	1.14752	3.67307	3.59052	4.61516	17.7637	12.096	20.7532	6.36269	1.39915	5.31553	4.50313	6.47248	17.4587	15.2391	24.0639
Sobic.006G105900	PS.calvin cycle.GAP	calvin cycle	2.48741	4.38051	3.81744	5.78994	14.0479	16.2673	20.225	14.1301	3.09352	6.47636	4.25782	7.13758	15.7672	17.8352	26.1507	26.0238	1.1727	1.52976	2.17955	3.42892	8.09247	11.559	12.7017	10.101	1.91139	3.01058	2.73408	4.51889	11.9879	15.9725	19.5416	14.779	1.01472	1.64486	1.95242	3.15835	10.5463	9.53874	13.9708	8.46349	1.18397	2.86333	2.51757	3.91817	10.8868	12.4705	17.8016
Sobic.006G162200	PS.lightreaction.NADH DH	light reaction	0.383306	0.526232	0.49448	0.748617	1.33965	1.48094	1.8516	2.0494	0.50439	0.842242	0.620902	1.12599	1.56303	2.40824	3.41318	3.72345	0.230455	0.245892	0.28375	0.166684	0.642545	0.617372	1.16203	0.981814	0.308511	0.469498	0.465761	0.573653	1.09784	1.56391	1.77554	2.25789	0.0791816	0.259538	0.292132	0.41602	1.03861	0.731727	1.21935	1.08441	0.220962	0.314138	0.334929	0.428612	0.91957	1.29138	1.76015
Sobic.006G264201	PS.lightreaction.photosystem II.LHC-II	light reaction	3.63963	6.79149	6.1645	14.0182	25.1088	31.4967	33.5268	10.7094	2.06355	5.2515	4.18681	8.79128	17.9073	12.3514	16.4998	3.59405	1.36309	2.51521	2.97468	6.53795	11.4973	15.5534	18.0638	8.44539	1.53591	3.41762	3.0347	6.98063	17.4546	16.5087	22.9576	6.90738	0.914947	2.48644	2.68193	5.74554	16.6885	15.0545	18.8405	5.04305	1.53136	3.09052	3.42701	6.97899	15.3436	16.2518	22.8282
Sobic.007G004600	PS.lightreaction.other electron carrier (ox/red).ferredoxin	light reaction	2.33664	5.33586	6.21973	6.27509	18.0215	14.1773	17.8768	10.902	3.10305	5.73897	6.21889	7.12436	19.5652	10.8592	16.8092	12.1932	2.02058	2.61072	3.61715	5.51504	11.4139	11.7269	11.9456	9.72582	2.79039	4.86069	5.10972	6.66516	16.5775	14.6659	18.8737	13.5249	1.14948	3.20682	3.55777	4.44453	14.2406	9.50888	13.5607	8.12702	2.92141	4.04905	4.97945	6.12049	14.7403	11.8363	18.5816
Sobic.007G004800	PS.lightreaction.other electron carrier (ox/red).ferredoxin	light reaction	2.28335	5.01608	5.08283	5.02089	12.726	11.9042	11.0613	7.30289	1.28933	1.60781	2.3846	2.99044	9.25818	4.84194	4.82016	2.50186	1.41101	2.68867	2.7177	3.77168	6.96867	5.9704	7.73942	5.7633	1.66723	2.9642	2.95271	3.89133	10.7097	6.91861	9.19304	5.77544	0.855199	2.19367	2.60508	2.91655	10.2348	5.49796	7.17181	4.53239	1.72945	3.01435	3.80686	3.84794	8.95955	7.66418	8.64773
Sobic.007G009200	AMK	C4	2.94857	3.76542	3.35709	7.14155	8.38032	10.7954	7.33267	12.3907	2.22642	3.24689	3.25934	5.16309	6.51999	6.04648	6.69478	7.15628	1.19056	1.66306	1.59506	2.59695	3.54755	5.80998	3.93342	4.96913	1.66291	2.3428	2.1478	3.6195	5.93643	5.72888	5.08164	5.59701	0.957001	1.64499	1.58866	2.48979	5.4863	4.04481	3.9373	4.1969	1.56885	2.22202	2.27283	3.49685	5.35858	4.67285	5.06538
Sobic.007G071500	PS.lightreaction.photosystem II.PSII polypeptide subunits	light reaction	4.77353	8.50761	6.89869	10.2064	23.6174	35.5882	32.0633	22.5259	2.50201	4.4802	4.16807	5.74056	18.3561	15.2059	15.4863	7.46817	3.30216	4.19204	3.32606	5.12438	12.1116	16.9616	21.972	16.7821	2.28692	4.20468	4.28961	5.57803	18.8166	19.9845	25.0558	18.4565	1.13141	3.16571	3.54714	4.29374	16.5045	15.0329	21.1875	12.4741	2.03526	3.50798	4.16494	4.31932	15.4737	18.3553	24.1123
Sobic.007G113600	AMK	C4	3.89994	1.28577	1.25417	2.54673	1.16354	5.35472	2.72405	5.71263	4.91453	2.70118	2.09086	3.12281	1.80167	8.11798	6.09409	10.0316	1.2066	0.348875	0.43909	1.28403	0.651733	1.55551	1.01916	1.96173	1.23492	0.406491	0.302984	0.828852	0.362259	1.4113	0.790824	1.26512	1.7535	0.740798	0.441249	1.11133	0.467745	1.71544	0.973515	1.75283	0.895788	0.424934	0.531191	1.1166	0.349433	1.09058	0.610991
Sobic.007G136900	PS.lightreaction.photosystem II.LHC-II	light reaction	6.32436	7.66075	7.39046	15.3301	20.3352	29.8007	29.2327	11.8163	4.53828	9.97642	8.31694	13.936	17.6449	22.169	24.5126	10.2846	1.18642	1.74435	2.47245	6.50116	9.3179	12.5102	15.4549	6.71296	2.35411	3.95444	4.01022	8.73938	15.2066	17.7873	22.2178	7.67306	0.881631	2.8532	3.06617	6.27214	14.1148	14.4367	16.8568	5.56167	1.44228	3.0948	4.25293	8.21479	13.9532	14.2286	20.9062
Sobic.007G140700	PS.calvin cycle.GAP	calvin cycle	0.356142	1.46881	1.46828	2.37154	2.08072	1.89008	0.756692	0.402325	0.301428	3.01101	3.17675	3.19931	1.96531	1.37963	0.756765	0.555335	0.148439	0.16373	0.635322	2.04142	1.33691	2.35671	0.957457	0.736515	0.155073	0.402305	0.745545	1.96805	1.83234	1.75638	0.786399	0.328388	0.331734	0.949169	1.06922	2.66596	2.71661	2.96174	1.52148	0.829067	0.0532391	0.410939	0.912859	1.65036	1.74894	1.99502	0.909695
Sobic.007G161500	PS.lightreaction.cyclic electron flow-chlororespiration	light reaction	0.362233	2.33478	3.42404	3.56942	4.0646	3.35807	2.80944	2.29627	0.237335	2.4291	3.23238	2.78735	3.86349	2.155	3.31945	2.29124	0.225698	0.650035	1.38047	1.51501	2.97781	1.92485	1.46822	2.53273	0.120646	0.74412	1.63986	2.27703	2.95411	2.13565	2.11911	1.57117	0.140581	0.543631	1.53583	1.62103	2.90804	1.85581	1.49546	1.12063	0.310791	1.19637	1.6144	2.09019	2.55597	2.38819	1.74926
Sobic.007G213700	PS.photorespiration.aminotransferases peroxisomal	photorespiration	1.44581	3.38353	5.78058	7.97302	3.93685	6.47439	4.11498	4.56796	1.89074	5.3836	4.88962	6.61681	5.05643	8.65744	10.3515	13.4052	0.0571824	0.095602	0.446294	1.77063	0.719171	0.968435	1.02844	0.783405	0.203953	0.546252	1.38818	2.47636	1.6943	1.84756	1.61365	1.4083	0.237387	0.457823	1.09665	1.61283	1.89228	1.57826	1.3735	1.0641	0.253448	1.06648	1.04128	2.24996	1.74216	1.36293	1.62586
Sobic.008G053200	PS.calvin cycle.aldolase	calvin cycle	1.37929	4.15929	3.96595	5.38678	11.6878	8.991	12.2928	9.40952	6.56533	15.0813	10.1145	14.5043	19.5959	22.1416	26.0795	25.3525	1.58635	2.37238	3.03734	5.93533	8.79276	9.43825	9.02351	10.7665	3.7099	5.51178	5.24886	7.78596	13.1023	17.9876	15.6847	15.5524	1.27559	2.85316	2.82663	4.44004	10.1528	8.73905	9.82272	8.43591	2.78962	4.30987	5.60372	7.65633	11.7133	14.2239	13.0715
Sobic.008G062500	PS.photorespiration.glycine cleavage.H protein	photorespiration	0.305306	0.64347	0.522566	0.553842	1.16951	1.03214	1.27646	1.32042	3.77272	4.51464	2.40424	3.03472	3.32735	3.58363	5.89496	7.05471	0.16797	0.296864	0.304469	0.337527	1.3003	1.47569	1.21284	1.59602	0.726566	0.965401	0.585055	0.85058	1.36286	1.17409	1.40342	1.46396	0.368776	0.380335	0.339972	0.363917	0.81803	0.835197	0.951869	0.97384	0.667397	0.692676	0.358164	0.603132	1.15493	0.756955	1.31881
Sobic.008G063500	PS.lightreaction.photosystem I.PSI polypeptide subunits	light reaction	5.26517	7.36711	5.75134	9.18602	18.1618	23.9247	24.5665	10.2567	4.083	8.69561	4.84236	7.4423	16.8923	17.4499	19.7835	9.488	0.976063	2.36454	2.39145	3.23568	8.03829	11.7316	14.2922	5.94297	2.32011	4.0989	3.83744	5.22912	13.8867	14.7124	18.8989	8.6182	1.35892	2.94638	2.91118	3.71464	11.9044	11.0656	14.4337	5.37654	1.87736	4.16223	3.4293	4.77105	11.4945	15.7824	16.9511
Sobic.008G131700	PS.lightreaction.photosystem II.PSII polypeptide subunits	light reaction	1.92844	1.60307	1.41503	1.74586	1.86541	2.57082	2.32124	2.47856	1.96902	1.93089	1.10323	1.48925	1.84061	2.31725	1.82278	1.96601	1.20858	0.665327	0.932194	0.607562	1.27379	1.37378	2.01484	1.48661	0.619679	1.0089	1.14637	0.753986	1.26945	1.00394	1.58102	1.30889	0.644589	0.768297	0.895119	0.618587	1.41773	0.846651	1.16792	1.12012	0.647311	0.792545	1.06765	0.89735	1.07254	1.20235	1.51568
Sobic.009G132900	PPDK	C4	8.76153	8.07345	10.756	34.9395	20.9592	65.7944	30.8436	52.6084	3.46589	4.85681	6.0923	14.8077	14.1455	25.7919	18.3246	18.3407	0.525347	0.532449	1.24342	4.24888	5.09663	10.6594	7.36855	8.87325	1.62796	2.27008	1.79521	6.80816	9.97961	18.9007	11.2732	14.2255	1.37509	1.69923	1.70721	5.62333	9.45921	14.7636	9.68937	8.17822	1.35636	2.47677	2.19108	5.74888	8.50964	17.9852	12.2448
Sobic.009G143100	PS.lightreaction.cytochrome b6/f.iron sulfur subunit	light reaction	1.73049	3.15071	2.39936	3.34111	5.78622	8.32553	9.43681	8.98724	1.66662	2.10924	2.1841	2.75095	5.69586	5.37974	7.21917	6.28445	0.929875	1.14873	1.40876	2.20186	3.37308	4.62003	5.05678	6.68064	1.0104	1.878	1.92476	2.38764	4.56808	5.95843	7.83078	7.68245	0.509105	0.997821	1.23994	1.72593	4.43696	3.86473	5.85269	4.83533	1.04355	1.86251	1.6276	1.83941	3.98129	4.8929	6.83625
Sobic.009G183700	PS.calvin cycle.phosphoglycerate kinase	calvin cycle	1.96192	3.38598	2.9296	4.95345	8.11622	10.6043	10.1865	9.58208	1.74671	2.42604	3.18808	4.52932	7.22104	9.11847	10.0987	8.52182	0.935835	2.39834	1.70781	3.93772	4.5573	6.59704	7.18613	7.50138	1.84888	1.896	2.18309	3.19811	6.71657	9.73319	9.54551	8.60712	0.932372	1.2467	1.64311	2.35211	6.05948	6.26394	7.28655	5.31746	1.0664	1.33863	2.00566	3.11631	5.78851	8.57309	8.82192
Sobic.009G229700	PS.lightreaction.photosystem I.PSI polypeptide subunits	light reaction	7.31462	11.0529	10.4762	14.181	29.5606	33.5339	40.1339	21.7326	5.86772	10.0717	8.81658	11.0359	25.5135	21.2631	32.2035	15.2024	2.10643	4.21699	4.80857	7.16626	15.3734	15.1269	24.9506	14.1099	3.40525	6.81126	7.1256	8.46834	23.839	23.5774	34.0745	20.6615	1.77482	4.53635	5.47911	6.11032	20.4666	14.1003	26.9481	12.1232	2.75294	7.26452	5.79094	8.45323	21.2197	18.27	32.0975
Sobic.010G000500	PS.lightreaction.other electron carrier (ox/red).plastocyanin	light reaction	6.78849	10.5273	11.6624	14.0337	30.0959	42.7902	40.5319	31.3542	5.48734	8.65086	9.59923	10.9839	24.7261	26.2456	27.8601	19.2262	3.16585	3.77583	4.9134	7.13516	15.4692	21.6502	26.5677	23.1665	4.0291	6.1831	6.88574	9.89571	24.7311	32.5767	35.1151	30.5315	2.14115	4.35064	5.4127	6.85528	21.1388	23.8733	27.0709	20.9291	3.76264	4.91946	6.60125	9.16327	20.9036	29.3773	33.5568
Sobic.010G005500	PS.lightreaction.other electron carrier (ox/red).ferredoxin reductase	light reaction	0.815042	1.13009	0.982649	1.94515	2.88119	5.22782	3.43405	3.08421	0.725537	0.67642	0.519438	1.13782	2.04802	2.23217	1.45273	0.967451	0.189572	0.347166	0.318211	0.900519	1.52721	1.78896	1.92813	1.76919	0.322188	0.626266	0.658013	0.913099	2.13224	2.43541	2.15509	1.87826	0.204558	0.491883	0.346476	0.71651	2.01919	2.15127	1.72198	1.36531	0.374127	0.370705	0.541185	0.962735	2.13672	1.93449	1.94962
Sobic.010G023700	PS.calvin cycle.transketolase	calvin cycle	1.17107	1.85018	1.58772	2.61869	3.23493	3.48031	3.42484	4.00788	1.26484	1.80044	1.42698	2.9067	3.60935	4.57515	4.77861	4.87271	0.860239	1.02244	1.38762	1.66176	1.89484	2.38257	2.55078	3.69961	1.52397	1.91792	1.41088	2.69147	2.92674	4.12666	3.48045	4.18749	0.76977	1.10185	1.2791	1.80635	3.105	2.03931	2.58225	2.22825	2.06635	1.3174	2.02422	2.33229	3.07318	3.64869	3.40983
Sobic.010G082800	PS.calvin cycle	calvin cycle	0.0891383	0.457799	0.814056	1.33715	2.97382	2.94327	6.11464	4.77635	0.549354	2.5048	3.18262	3.55221	5.90339	7.07144	13.7329	13.6596	0.100863	0.233644	0.41168	1.16912	1.53069	2.61873	4.51398	4.92945	0.260428	0.55362	0.84129	1.94094	3.50291	5.85121	8.08378	7.5409	0.151092	0.365692	0.772507	1.10027	2.22177	2.36809	5.03662	4.55695	0.137069	0.812049	0.884267	1.74982	3.20555	4.62273	6.90882
Sobic.010G157700	PS.lightreaction.NADH DH	light reaction	0.517922	0.356046	0.303349	0.696468	0.377276	1.00869	0.733627	0.868512	0.483744	0.354997	0.379504	0.690877	0.586688	0.785319	0.918646	1.13502	0.334855	0.103708	0.153651	0.0986374	0.192047	0.0868191	0.383082	0.543943	0.174985	0.135721	0.0978292	0.226453	0.152589	0.303225	0.270174	0.383388	0.275081	0.193051	0.143599	0.346891	0.263818	0.46873	0.41528	0.424621	0.119181	0.0834624	0.0765383	0.255543	0.0961731	0.438619	0.327151
Sobic.010G160700	PEPC	C4	9.40498	8.26851	7.35835	24.0068	26.8746	64.9717	34.9985	40.3422	1.25222	1.2218	2.10359	5.94756	15.6246	16.7162	10.0224	6.87865	2.40227	2.23752	2.50242	5.61045	8.94183	23.4218	15.8882	17.1035	1.98911	3.1696	2.52175	7.37899	15.184	25.2583	18.5416	18.2059	1.52125	2.71226	2.35126	5.86732	15.9914	22.6767	16.4624	13.4115	2.08509	3.07683	2.29483	5.85952	13.7824	24.0541	18.8758
Sobic.010G188300	PS.calvin cycle.aldolase	calvin cycle	0.317435	0.418945	0.589817	2.22618	2.05909	2.94931	2.15396	3.79928	0.246645	0.301263	0.19593	0.815249	1.25693	1.12565	0.817781	0.737879	0	0.197757	0.214354	0.641661	0.804124	2.02627	0.929713	0.780607	0.214672	0.275884	0.236292	1.12187	1.17907	1.11938	1.40363	1.43528	0.252298	0.205016	0.236716	0.93697	1.37925	1.19386	0.905276	0.972726	0.226632	0.328909	0.300117	0.797731	1.19338	1.24923	0.708848
Sobic.010G189300	PS.lightreaction.photosystem II.LHC-II	light reaction	5.5271	9.87356	8.99484	11.3583	17.5715	20.6831	24.967	13.6022	4.37282	9.25078	7.22963	9.25909	16.4217	13.0328	20.3291	12.168	2.17861	2.60139	3.91947	5.94833	8.87338	7.9088	15.1775	10.4824	2.47412	5.95473	5.70713	7.77321	14.3461	14.3306	19.322	10.8499	1.71438	3.66964	4.6236	5.5592	12.4998	10.2348	15.3921	7.08451	2.45128	4.78933	5.95016	7.2599	13.4096	11.9613	18.3109
Sobic.010G219700	PS.calvin cycle.FBPase	calvin cycle	0.118765	0.109257	0.150355	0.174228	0.165455	0	0.245385	0.307729	0.349382	0.188904	0.329705	0.301365	0.290026	0	1.10277	1.55732	0.0397991	0.413574	0.057583	0.0934068	0.501125	0	0.528307	0.536077	0.155426	0.158888	0.0995751	0.143551	0.120065	0	0.211222	0.263851	0.157166	0.181268	0.0760193	0.110096	0.0626452	0	0.20511	0.237824	0.0138815	0.164917	0.0785632	0.0950545	0.116536	0	0.0615028
Sobic.010G221800	PS.calvin cycle.phosphoglycerate kinase	calvin cycle	0.172115	0.258177	0.357495	0.244416	0.115085	0	0.0569342	0	0.216852	0.159458	0.552568	0.215848	0.0708789	0	0.0163026	0	0.26058	0.168983	0.434064	0.275246	0.210329	0	0.155261	0	0.383906	0.289646	0.504197	0.424192	0.156302	0	0.0814822	0	0.376953	0.40948	0.614638	0.303475	0.13787	0	0.134659	0	0.206558	0.167386	0.355627	0.351003	0.0539622	0	0.0698165
Sobic.010G241000	PS.lightreaction.photosystem II.PSII polypeptide subunits	light reaction	7.20191	12.5454	12.4556	12.7524	26.8052	30.7643	33.892	19.3994	3.96812	5.44098	7.31353	7.6744	19.2193	13.9239	16.0132	7.30787	4.88228	5.72546	6.75652	7.45662	14.1617	19.9384	21.5074	14.8068	3.59236	7.15813	7.6776	8.90618	20.3165	16.3385	26.5478	16.5477	2.29947	4.96516	6.74875	6.38911	19.4616	15.2169	22.55	10.9465	4.10987	6.33058	7.7398	8.79376	18.939	18.4277	25.45
[truncated: 1 more columns]
