# Supplementary material for: Exaptation of ancestral cell-identity networks enables C4 photosynthesis
Source: Nature. 2024 Nov 20;636(8041):143–50. doi: 10.1038/s41586-024-08204-3 (PMC11618092; doi:10.1038/s41586-024-08204-3)
Supplement: Supplementary file 3 — Supplementary Tables 1–13. [file 41586_2024_8204_MOESM3_ESM.zip › 2024-01-00217C-s3/2024-01-00217C-Supplementary Table 1 Updated References_ESM.xlsx]

## Sheet: Markers cell type annotation
Supplementary Table 1
List of marker genes used for cell type annotation and specific markers for each cluster identified in the de-etiolation single nuclei RNA-seq dataset in rice and sorghum.
Rice markers
Cell type	Gene name	Gene ID	Description	Reference
Mesophyll	CAB2R	LOC_Os01g41710	chlorophyll A-B binding protein, putative, expressed	66
Mesophyll	RBCS4	LOC_Os12g19470	ribulose bisphosphate carboxylase small chain, chloroplast precursor, putative, expressed	66
Mesophyll	SIG2A	LOC_Os11g26160	sigma factor 2A	67
Mesophyll	SIG1	LOC_Os08g06630	yellow-green leaf 13	67
Phloem	FTIP1	LOC_Os06g41090	FT-interacting protein 1	68
Epidermis	GL1-6	LOC_Os02g56920	WAX2, putative, expressed	69
Epidermis	CHS	LOC_Os11g32650	chalcone synthase (Arabidopsis ortholog)	70
Xylem	XCP2	LOC_Os01g73980	xylem cysteine proteinase 2 precursor, putative, expressed	71
Guard Cells	GORK	LOC_Os06g14030	guard cell outward rectifying K+ channel	73
Sorghum markers
Cell type	Gene name	Gene ID	Description	Reference
Guard Cells	SAPK10	Sobic.001G168400	stress.ABA-activated protein kinase 10	72
Guard Cells	SLAC1	Sobic.006G186500	slow anion channel 1	72
Guard Cells	GORK	Sobic.010G102800	guard cell outward rectifying K+ channel	73
Epidermis	GL1-6	Sobic.004G342000	WAX2, putative, expressed (rice ortholog)	69
Xylem	XCP2	Sobic.003G443200	xylem cysteine proteinase 2 precursor, putative, expressed (rice ortholog)	71
Phloem	SUT1	Sobic.001G488700	sucrose transporter 1	74, 75
Phloem	ABCG18	Sobic.007G054500	ABC transporter G family member 18	76
Bundle Sheath	NADPME	Sobic.003G002600	NADP-malic enzyme	77
Bundle Sheath	GDH	Sobic.008G039900	glycine dehydrogenase	77
Mesophyll	CAB1R	Sobic.003G209800	chlorophyll a/b binding protein 1R	66
Mesophyll	PEPC	Sobic.010G160700	phosphoenolpyruvate carboxylase	77
Mesophyll	CA	Sobic.003G234200	carbonic anyhdrase	77

## Sheet: Rice - cluster 0
cell type annotation	Gene Name	Description		GO term	Ontology	Description	Number in input list	Number in BG/Ref	p-value	FDR
mesophyll	LOC_Os10g21310	photosystem II P680 chlorophyll A apoprotein, putative, expressed		GO:0015979	P	photosynthesis	29	115	2.6e-35	1.2e-32
	LOC_Os02g24642	photosystem II reaction center protein K precursor, putative, expressed		GO:0006091	P	generation of precursor metabolites and energy	25	243	7.4e-22	1.6e-19
	LOC_Os01g58049	photosystem I assembly protein ycf4, putative, expressed		GO:0009765	P	photosynthesis, light harvesting	10	16	4.7e-16	6.9e-14
	LOC_Os08g15296	photosystem II reaction center protein H, putative, expressed		GO:0019684	P	photosynthesis, light reaction	12	47	3.1e-15	3.4e-13
	LOC_Os01g09540	HAD superfamily phosphatase, putative, expressed		GO:0006412	P	translation	21	595	5.8e-10	5.1e-08
	LOC_Os10g21268	ribulose bisphosphate carboxylase large chain precursor, putative, expressed		GO:0008152	P	metabolic process	125	14398	1.1e-07	8e-06
	LOC_Os10g21196	chloroplast 30S ribosomal protein S16, putative, expressed		GO:0055114	P	oxidation reduction	25	1351	2.8e-06	0.00018
	LOC_Os12g19381	ribulose bisphosphate carboxylase small chain, chloroplast precursor, putative, expressed		GO:0044281	P	small molecule metabolic process	19	1034	5.4e-05	0.003
	LOC_Os09g36680	ribonuclease T2 family domain containing protein, expressed		GO:0015986	P	ATP synthesis coupled proton transport	5	69	0.00012	0.0044
	LOC_Os04g55230	tetratricopeptide repeat domain containing protein, putative, expressed		GO:0015985	P	energy coupled proton transport, down electrochemical gradient	5	69	0.00012	0.0044
	LOC_Os09g17740	chlorophyll A-B binding protein, putative, expressed		GO:0006006	P	glucose metabolic process	6	109	0.00011	0.0044
	LOC_Os01g45274	carbonic anhydrase, chloroplast precursor, putative, expressed		GO:0034220	P	ion transmembrane transport	5	69	0.00012	0.0044
	LOC_Os09g36700	ribonuclease T2 family domain containing protein, expressed		GO:0046483	P	heterocycle metabolic process	9	312	0.00026	0.0072
	LOC_Os07g37240	chlorophyll A-B binding protein, putative, expressed		GO:0015992	P	proton transport	5	80	0.00023	0.0072
	LOC_Os03g56280	lactate/malate dehydrogenase, putative, expressed		GO:0006818	P	hydrogen transport	5	80	0.00023	0.0072
	LOC_Os01g03360	BBTI5 - Bowman-Birk type bran trypsin inhibitor precursor, expressed		GO:0044237	P	cellular metabolic process	92	10696	0.00026	0.0072
	LOC_Os10g38206	NADPH-dependent oxidoreductase, putative, expressed		GO:0019318	P	hexose metabolic process	6	133	0.0003	0.0077
	LOC_Os08g33820	chlorophyll A-B binding protein, putative, expressed		GO:0006119	P	oxidative phosphorylation	5	88	0.00035	0.0086
	LOC_Os05g11260	expressed protein		GO:0005975	P	carbohydrate metabolic process	15	833	0.00042	0.0098
	LOC_Os04g16830	DNA-directed RNA polymerase subunit beta, putative, expressed		GO:0005996	P	monosaccharide metabolic process	6	150	0.00055	0.012
	LOC_Os01g03340	BBTI4 - Bowman-Birk type bran trypsin inhibitor precursor, expressed		GO:0015672	P	monovalent inorganic cation transport	6	155	0.00065	0.014
	LOC_Os10g21314	chloroplast 50S ribosomal protein L20, putative, expressed		GO:0009199	P	ribonucleoside triphosphate metabolic process	5	134	0.0021	0.031
	LOC_Os06g39700	DNA-directed RNA polymerase subunit alpha, putative, expressed		GO:0009206	P	purine ribonucleoside triphosphate biosynthetic process	5	132	0.002	0.031
	LOC_Os05g22716	translation initiation factor IF-1, chloroplast, putative, expressed		GO:0009205	P	purine ribonucleoside triphosphate metabolic process	5	134	0.0021	0.031
	LOC_Os10g21230	ATP synthase C chain, putative, expressed		GO:0009201	P	ribonucleoside triphosphate biosynthetic process	5	132	0.002	0.031
	LOC_Os10g01044	isoflavone reductase, putative, expressed		GO:0046034	P	ATP metabolic process	5	129	0.0018	0.031
	LOC_Os12g10604	retrotransposon protein, putative, unclassified		GO:0009141	P	nucleoside triphosphate metabolic process	5	135	0.0022	0.031
	LOC_Os12g21784	expressed protein		GO:0009142	P	nucleoside triphosphate biosynthetic process	5	132	0.002	0.031
	LOC_Os03g60670	retrotransposon protein, putative, unclassified, expressed		GO:0009144	P	purine nucleoside triphosphate metabolic process	5	134	0.0021	0.031
	LOC_Os04g16722	uncharacterized protein ycf68, putative, expressed		GO:0009145	P	purine nucleoside triphosphate biosynthetic process	5	132	0.002	0.031
	LOC_Os07g49110	D-alanine--D-alanine ligase family, putative, expressed		GO:0006754	P	ATP biosynthetic process	5	127	0.0017	0.031
	LOC_Os09g36930	aquaporin protein, putative, expressed		GO:0009056	P	catabolic process	9	433	0.0024	0.032
	LOC_Os04g56400	glutamine synthetase, catalytic domain containing protein, expressed		GO:0006066	P	alcohol metabolic process	6	202	0.0024	0.032
	LOC_Os04g16734	maturase K, putative, expressed		GO:0034641	P	cellular nitrogen compound metabolic process	9	435	0.0025	0.032
	LOC_Os07g46460	ferredoxin-dependent glutamate synthase, chloroplast precursor, putative, expressed		GO:0009152	P	purine ribonucleotide biosynthetic process	5	145	0.003	0.037
	LOC_Os07g25430	photosystem I reaction center subunit IV A, chloroplast precursor, putative, expressed		GO:0044282	P	small molecule catabolic process	5	146	0.0031	0.037
	LOC_Os05g22830	DNA-directed RNA polymerase subunit beta, putative, expressed		GO:0009150	P	purine ribonucleotide metabolic process	5	147	0.0032	0.037
	LOC_Os10g38276	chloroplast ATP synthase a chain precursor, putative, expressed		GO:0009260	P	ribonucleotide biosynthetic process	5	149	0.0033	0.039
	LOC_Os01g32830	expressed protein		GO:0006164	P	purine nucleotide biosynthetic process	5	150	0.0034	0.039
	LOC_Os04g16680	fructose-1,6-bisphosphatase, putative, expressed		GO:0009259	P	ribonucleotide metabolic process	5	151	0.0035	0.039
	LOC_Os03g17634	PPR repeat domain containing protein, putative, expressed		GO:0006163	P	purine nucleotide metabolic process	5	154	0.0038	0.041
	LOC_Os11g13890	chlorophyll A-B binding protein, putative, expressed		GO:0010467	P	gene expression	27	2424	0.0042	0.044
	LOC_Os06g22010	ubiquinone oxidoreductase, putative, expressed		GO:0044271	P	cellular nitrogen compound biosynthetic process	6	231	0.0046	0.047
	LOC_Os07g01760	aminotransferase, classes I and II, domain containing protein, expressed		GO:0009165	P	nucleotide biosynthetic process	5	179	0.007	0.07
	LOC_Os04g52260	LTPL124 - Protease inhibitor/seed storage/LTP family protein precursor, expressed		GO:0006457	P	protein folding	5	202	0.011	0.11
	LOC_Os12g17320	polyprenyl synthetase, putative, expressed		GO:0009987	P	cellular process	98	12839	0.014	0.13
	LOC_Os03g57220	hydroxyacid oxidase 1, putative, expressed		GO:0044262	P	cellular carbohydrate metabolic process	7	385	0.014	0.13
	LOC_Os06g37150	L-ascorbate oxidase precursor, putative, expressed		GO:0006519	P	cellular amino acid and derivative metabolic process	7	391	0.015	0.13
	LOC_Os04g38410	chlorophyll A-B binding protein, putative, expressed		GO:0009117	P	nucleotide metabolic process	5	218	0.015	0.13
	LOC_Os09g19952	ribosomal protein L22, putative, expressed		GO:0006753	P	nucleoside phosphate metabolic process	5	218	0.015	0.13
	LOC_Os10g21396	NADPH-dependent oxidoreductase, putative, expressed		GO:0044267	P	cellular protein metabolic process	28	2877	0.02	0.17
	LOC_Os01g58039	uncharacterized protein ycf70, putative, expressed		GO:0009057	P	macromolecule catabolic process	6	322	0.02	0.17
	LOC_Os02g15660	tetratricopeptide repeat, putative, expressed		GO:0055086	P	nucleobase, nucleoside and nucleotide metabolic process	5	244	0.023	0.19
	LOC_Os06g01210	plastocyanin, chloroplast precursor, putative, expressed		GO:0044248	P	cellular catabolic process	6	337	0.025	0.2
	LOC_Os10g39150	expressed protein		GO:0006812	P	cation transport	6	348	0.028	0.22
	LOC_Os12g23200	photosystem I reaction center subunit XI, chloroplast precursor, putative, expressed		GO:0043436	P	oxoacid metabolic process	7	473	0.037	0.28
	LOC_Os01g64960	chlorophyll A-B binding protein, putative, expressed		GO:0006082	P	organic acid metabolic process	7	474	0.038	0.28
	LOC_Os03g03720	glyceraldehyde-3-phosphate dehydrogenase, putative, expressed		GO:0019752	P	carboxylic acid metabolic process	7	473	0.037	0.28
	LOC_Os03g15020	beta-galactosidase precursor, putative, expressed		GO:0009308	P	amine metabolic process	6	380	0.04	0.29
	LOC_Os01g63190	laccase precursor protein, putative, expressed		GO:0042180	P	cellular ketone metabolic process	7	480	0.04	0.29
	LOC_Os07g37550	chlorophyll A-B binding protein, putative, expressed		GO:0006520	P	cellular amino acid metabolic process	5	303	0.051	0.36
	LOC_Os04g45490	elongation factor, putative, expressed		GO:0006811	P	ion transport	6	408	0.053	0.38
	LOC_Os10g37180	glycine cleavage system H protein, putative, expressed		GO:0044106	P	cellular amine metabolic process	5	333	0.069	0.48
	LOC_Os05g41640	phosphoglycerate kinase protein, putative, expressed		GO:0019538	P	protein metabolic process	31	4333	0.32	1
	LOC_Os02g03230	membrane related protein CP5, putative, expressed		GO:0006807	P	nitrogen compound metabolic process	25	7073	1	1
	LOC_Os11g07020	fructose-bisphospate aldolase isozyme, putative, expressed		GO:0050789	P	regulation of biological process	6	2027	0.99	1
	LOC_Os02g47020	phosphoribulokinase/Uridine kinase family protein, expressed		GO:0044260	P	cellular macromolecule metabolic process	39	9350	1	1
	LOC_Os02g10390	chlorophyll A-B binding protein, putative, expressed		GO:0065007	P	biological regulation	6	2125	1	1
	LOC_Os06g17970	NBS-LRR disease resistance protein, putative, expressed		GO:0006810	P	transport	12	1638	0.38	1
	LOC_Os01g19740	calvin cycle protein CP12, putative, expressed		GO:0006950	P	response to stress	5	873	0.68	1
	LOC_Os03g46770	RNA recognition motif containing protein, expressed		GO:0050794	P	regulation of cellular process	5	1955	1	1
	LOC_Os01g41710	chlorophyll A-B binding protein, putative, expressed		GO:0016070	P	RNA metabolic process	7	1088	0.57	1
	LOC_Os12g35630	elongation factor TS family protein, expressed		GO:0050896	P	response to stimulus	5	1026	0.8	1
	LOC_Os06g01850	ferredoxin--NADP reductase, chloroplast precursor, putative, expressed		GO:0006350	P	transcription	5	1629	0.98	1
	LOC_Os01g13770	DUF250 domain containing protein, putative, expressed		GO:0016310	P	phosphorylation	8	1695	0.87	1
	LOC_Os11g42500	dirigent, putative, expressed		GO:0044249	P	cellular biosynthetic process	42	5890	0.28	1
	LOC_Os08g44680	photosystem I reaction center subunit II, chloroplast precursor, putative, expressed		GO:0034645	P	cellular macromolecule biosynthetic process	29	5248	0.87	1
	LOC_Os02g38210	elongation factor Tu, putative, expressed		GO:0006139	P	nucleobase, nucleoside, nucleotide and nucleic acid metabolic process	17	6695	1	1
	LOC_Os02g19924	aminotransferase, classes I and II, domain containing protein, expressed		GO:0051234	P	establishment of localization	12	1638	0.38	1
	LOC_Os09g30340	photosystem I reaction center subunit, chloroplast precursor, putative, expressed		GO:0051179	P	localization	12	1651	0.39	1
	LOC_Os03g19760	HAD-superfamily hydrolase, subfamily IA, variant 3 containing protein, expressed		GO:0055085	P	transmembrane transport	7	701	0.18	1
	LOC_Os02g33450	peroxiredoxin, putative, expressed		GO:0043170	P	macromolecule metabolic process	44	10433	1	1
	LOC_Os03g04770	beta-amylase, putative, expressed		GO:0009058	P	biosynthetic process	45	6085	0.19	1
	LOC_Os02g18450	GTP-binding protein typA/bipA, putative, expressed		GO:0009059	P	macromolecule biosynthetic process	29	5252	0.87	1
	LOC_Os02g48560	fatty acid desaturase, putative, expressed		GO:0044238	P	primary metabolic process	65	11969	0.98	1
	LOC_Os08g44000	uncharacterized protein ycf39, putative, expressed		GO:0006796	P	phosphate metabolic process	8	1795	0.91	1
	LOC_Os07g37230	inositol-1-monophosphatase, putative, expressed		GO:0006793	P	phosphorus metabolic process	8	1795	0.91	1
	LOC_Os07g11110	NAD dependent epimerase/dehydratase family protein, putative, expressed		GO:0003735	F	structural constituent of ribosome	15	396	8e-08	1.8e-05
	LOC_Os01g57968	expressed protein		GO:0005198	F	structural molecule activity	15	462	5.4e-07	6e-05
	LOC_Os07g23990	tetratricopeptide repeat domain containing protein, putative, expressed		GO:0015078	F	hydrogen ion transmembrane transporter activity	7	95	4.6e-06	0.00035
	LOC_Os08g03579	expressed protein		GO:0015077	F	monovalent inorganic cation transmembrane transporter activity	7	126	2.6e-05	0.0015
	LOC_Os12g08770	photosystem I reaction center subunit N, chloroplast precursor, putative, expressed		GO:0016830	F	carbon-carbon lyase activity	6	99	6.4e-05	0.0029
	LOC_Os02g15750	expressed protein		GO:0016491	F	oxidoreductase activity	25	1672	9.5e-05	0.0036
	LOC_Os01g31690	oxygen-evolving enhancer protein 1, chloroplast precursor, putative, expressed		GO:0016831	F	carboxy-lyase activity	5	68	0.00011	0.0036
	LOC_Os02g34810	OsAPx8 - Thylakoid-bound Ascorbate Peroxidase encoding gene 5,8, expressed		GO:0022890	F	inorganic cation transmembrane transporter activity	7	180	0.00022	0.006
	LOC_Os08g02630	photosystem II core complex proteins psbY, chloroplast precursor, putative, expressed		GO:0016829	F	lyase activity	9	309	0.00024	0.006
	LOC_Os08g10020	photosystem II 10 kDa polypeptide, chloroplast precursor, putative, expressed		GO:0008324	F	cation transmembrane transporter activity	8	280	0.0006	0.013
	LOC_Os03g17070	ATP synthase B chain, chloroplast precursor, putative, expressed		GO:0048037	F	cofactor binding	10	543	0.0033	0.068
	LOC_Os08g01380	2Fe-2S iron-sulfur cluster binding domain containing protein, expressed		GO:0015075	F	ion transmembrane transporter activity	8	389	0.0045	0.084
	LOC_Os06g13660	alanyl-tRNA synthetase, putative, expressed		GO:0022891	F	substrate-specific transmembrane transporter activity	9	517	0.0075	0.13
	LOC_Os05g33570	pyruvate, phosphate dikinase, chloroplast precursor, putative, expressed		GO:0050662	F	coenzyme binding	7	382	0.014	0.22
	LOC_Os05g40180	serine/threonine-protein kinase stt7, chloroplast precursor, putative, expressed		GO:0022892	F	substrate-specific transporter activity	9	593	0.017	0.25
	LOC_Os06g04270	transketolase, chloroplast precursor, putative, expressed		GO:0022857	F	transmembrane transporter activity	9	643	0.027	0.37
	LOC_Os06g29260	retrotransposon protein, putative, unclassified, expressed		GO:0005215	F	transporter activity	11	941	0.046	0.61
	LOC_Os12g17600	ribulose bisphosphate carboxylase small chain, chloroplast precursor, putative, expressed		GO:0016874	F	ligase activity	5	305	0.052	0.61
	LOC_Os10g10175	expressed protein		GO:0017111	F	nucleoside-triphosphatase activity	9	726	0.05	0.61
	LOC_Os12g01449	chloroplast unusual positioning protein, putative, expressed		GO:0016462	F	pyrophosphatase activity	9	743	0.057	0.64
	LOC_Os06g40818	aspartic proteinase, putative, expressed		GO:0016818	F	hydrolase activity, acting on acid anhydrides, in phosphorus-containing anhydrides	9	759	0.063	0.66
	LOC_Os08g19140	adenylate kinase family protein, putative, expressed		GO:0016817	F	hydrolase activity, acting on acid anhydrides	9	764	0.065	0.66
	LOC_Os03g07300	ribulose-phosphate 3-epimerase, chloroplast precursor, putative, expressed		GO:0046914	F	transition metal ion binding	14	4875	1	1
	LOC_Os02g36570	ABC1 family domain containing protein, putative, expressed		GO:0000166	F	nucleotide binding	27	3874	0.39	1
	LOC_Os04g33830	membrane protein, putative, expressed		GO:0046872	F	metal ion binding	20	5476	1	1
	LOC_Os07g38960	chlorophyll A-B binding protein, putative, expressed		GO:0008270	F	zinc ion binding	5	3939	1	1
	LOC_Os06g51029	OsFtsH1 FtsH protease, homologue of AtFtsH1/5, expressed		GO:0005488	F	binding	81	16823	1	1
	LOC_Os07g36080	oxygen evolving enhancer protein 3 domain containing protein, expressed		GO:0003676	F	nucleic acid binding	23	8251	1	1
	LOC_Os04g53680	cyclin, putative, expressed		GO:0003677	F	DNA binding	5	5059	1	1
	LOC_Os05g23740	DnaK family protein, putative, expressed		GO:0017076	F	purine nucleotide binding	20	3456	0.75	1
	LOC_Os02g51080	FAD binding domain containing protein, expressed		GO:0005524	F	ATP binding	15	3085	0.91	1
	LOC_Os05g01270	peptidyl-prolyl cis-trans isomerase, putative, expressed		GO:0016787	F	hydrolase activity	19	4901	1	1
	LOC_Os07g37030	cytochrome b6-f complex iron-sulfur subunit, chloroplast precursor, putative, expressed		GO:0005515	F	protein binding	6	2460	1	1
	LOC_Os08g17390	expressed protein		GO:0043169	F	cation binding	22	5696	1	1
	LOC_Os06g02380	T-complex protein, putative, expressed		GO:0016788	F	hydrolase activity, acting on ester bonds	6	1949	0.99	1
	LOC_Os02g51020	expressed protein		GO:0016779	F	nucleotidyltransferase activity	5	2981	1	1
	LOC_Os12g19470	ribulose bisphosphate carboxylase small chain, chloroplast precursor, putative, expressed		GO:0003824	F	catalytic activity	79	12724	0.76	1
	LOC_Os02g06300	GTP-binding protein lepA, putative, expressed		GO:0016772	F	transferase activity, transferring phosphorus-containing groups	11	4781	1	1
	LOC_Os03g61220	DEAD-box ATP-dependent RNA helicase 3, putative, expressed		GO:0032555	F	purine ribonucleotide binding	19	3292	0.75	1
	LOC_Os08g44810	lactate/malate dehydrogenase, putative, expressed		GO:0032553	F	ribonucleotide binding	19	3292	0.75	1
	LOC_Os03g03910	catalase domain containing protein, expressed		GO:0043167	F	ion binding	23	5700	1	1
	LOC_Os03g63870	expressed protein		GO:0016740	F	transferase activity	18	6190	1	1
	LOC_Os09g31080	induced stolen tip protein TUB8, putative, expressed		GO:0030554	F	adenyl nucleotide binding	16	3247	0.91	1
	LOC_Os05g33840	transketolase, putative, expressed		GO:0046906	F	tetrapyrrole binding	5	608	0.37	1
	LOC_Os08g39330	skin secretory protein xP2 precursor, putative, expressed		GO:0003723	F	RNA binding	12	3190	0.99	1
	LOC_Os01g56680	photosystem II reaction center W protein, chloroplast precursor, putative, expressed		GO:0016301	F	kinase activity	6	1750	0.97	1
	LOC_Os06g42720	amino acid transporter, putative, expressed		GO:0001883	F	purine nucleoside binding	16	3247	0.91	1
	LOC_Os06g21590	chlorophyll A-B binding protein, putative, expressed		GO:0001882	F	nucleoside binding	17	3257	0.87	1
	LOC_Os12g36210	inhibitor I family protein, putative, expressed		GO:0032559	F	adenyl ribonucleotide binding	15	3087	0.91	1
	LOC_Os07g43810	RNA recognition motif containing protein, putative, expressed		GO:0009055	F	electron carrier activity	5	599	0.35	1
	LOC_Os05g38520	60S ribosomal protein L36-2, putative, expressed		GO:0009579	C	thylakoid	20	93	2.3e-23	3.1e-21
	LOC_Os02g37060	photosystem II 5 kDa protein, chloroplast precursor, putative, expressed		GO:0034357	C	photosynthetic membrane	19	89	3.5e-22	2.3e-20
	LOC_Os04g38600	glyceraldehyde-3-phosphate dehydrogenase, putative, expressed		GO:0009521	C	photosystem	17	72	1.3e-20	5.9e-19
	LOC_Os01g11054	phosphoenolpyruvate carboxylase, putative, expressed		GO:0032991	C	macromolecular complex	38	1207	6.4e-16	2.1e-14
	LOC_Os01g67120	rhodanese-like domain containing protein, putative, expressed		GO:0016020	C	membrane	47	2115	4.5e-14	1.2e-12
	LOC_Os03g52460	glucose-1-phosphate adenylyltransferase large subunit, putative, expressed		GO:0009523	C	photosystem II	10	46	2.7e-12	6.1e-11
	LOC_Os01g70400	expressed protein		GO:0044425	C	membrane part	30	1007	4.6e-12	8.9e-11
	LOC_Os07g04840	PsbP, putative, expressed		GO:0044464	C	cell part	77	5945	4.7e-11	7.1e-10
	LOC_Os03g31134	retrotransposon protein, putative, Ty1-copia subclass, expressed		GO:0005623	C	cell	77	5945	4.7e-11	7.1e-10
	LOC_Os05g33280	thylakoid lumen protein, putative, expressed		GO:0043234	C	protein complex	23	706	3.7e-10	4.9e-09
	LOC_Os08g14450	RNA polymerase sigma factor, putative, expressed		GO:0044436	C	thylakoid part	8	50	3.8e-09	4.6e-08
	LOC_Os03g19380	calvin cycle protein CP12, putative, expressed		GO:0009522	C	photosystem I	6	18	8.2e-09	9.2e-08
	LOC_Os05g11064	expressed protein		GO:0005840	C	ribosome	15	397	8.2e-08	8.6e-07
	LOC_Os08g40919	expressed protein		GO:0044424	C	intracellular part	49	3529	1.3e-07	1.3e-06
	LOC_Os12g36240	inhibitor I family protein, putative, expressed		GO:0005622	C	intracellular	54	4116	1.4e-07	1.3e-06
	LOC_Os12g43600	RNA recognition motif containing protein, expressed		GO:0005737	C	cytoplasm	26	1263	2.4e-07	2e-06
	LOC_Os04g58200	protochlorophyllide reductase A, chloroplast precursor, putative, expressed		GO:0030529	C	ribonucleoprotein complex	15	438	2.8e-07	2.2e-06
	LOC_Os04g23890	AGC_PVPK_like_kin82y.10 - ACG kinases include homologs to PKA, PKG and PKC, expressed		GO:0044444	C	cytoplasmic part	22	966	4.4e-07	3.3e-06
	LOC_Os12g23180	3-beta hydroxysteroid dehydrogenase/isomerase family protein, putative, expressed		GO:0009654	C	oxygen evolving complex	5	26	1.6e-06	1.1e-05
	LOC_Os01g08890	expressed protein		GO:0009536	C	plastid	5	37	7.5e-06	5.1e-05
	LOC_Os11g32500	rubredoxin family protein, putative, expressed		GO:0045259	C	proton-transporting ATP synthase complex	5	44	1.6e-05	0.0001
	LOC_Os10g35810	thylakoid lumenal protein, putative, expressed		GO:0016469	C	proton-transporting two-sector ATPase complex	5	73	0.00015	0.00095
	LOC_Os10g35840	shikimate/quinate 5-dehydrogenase, putative, expressed		GO:0043229	C	intracellular organelle	31	2859	0.0032	0.018
	LOC_Os06g22690	bundle sheath defective protein 2, putative, expressed		GO:0043226	C	organelle	31	2859	0.0032	0.018
	LOC_Os03g56670	photosystem I reaction center subunit III, chloroplast precursor, putative, expressed		GO:0031090	C	organelle membrane	5	228	0.018	0.098
	LOC_Os12g33946	cytochrome c oxidase subunit 1, putative, expressed		GO:0043232	C	intracellular non-membrane-bounded organelle	15	1494	0.065	0.33
	LOC_Os06g01400	glycyl-tRNA synthetase 2, chloroplast/mitochondrial precursor, putative, expressed		GO:0043228	C	non-membrane-bounded organelle	15	1494	0.065	0.33
	LOC_Os07g32880	ATP synthase gamma chain, putative, expressed		GO:0016021	C	integral to membrane	8	752	0.12	0.59
	LOC_Os12g14930	ATP synthase protein MI25, putative, expressed		GO:0031224	C	intrinsic to membrane	8	775	0.14	0.64
	LOC_Os04g53310	soluble starch synthase 3, chloroplast precursor, putative, expressed		GO:0043231	C	intracellular membrane-bounded organelle	8	2296	0.99	1
	LOC_Os07g37250	THYLAKOID FORMATION1, chloroplast precursor, putative, expressed		GO:0044422	C	organelle part	11	1521	0.41	1
	LOC_Os03g16050	fructose-1,6-bisphosphatase, putative, expressed		GO:0043227	C	membrane-bounded organelle	12	2319	0.84	1
	LOC_Os09g39680	transporter, major facilitator family, putative, expressed		GO:0044446	C	intracellular organelle part	11	1521	0.41	1
	LOC_Os03g50080	peptidyl-prolyl cis-trans isomerase, FKBP-type, putative, expressed
	LOC_Os01g15270	expressed protein
	LOC_Os03g22370	ultraviolet-B-repressible protein, putative, expressed
	LOC_Os03g01014	expressed protein
	LOC_Os02g02400	catalase isozyme A, putative, expressed
	LOC_Os10g32920	ribosomal protein, putative, expressed
	LOC_Os03g20700	magnesium-chelatase, putative, expressed
	LOC_Os02g22590	expressed protein
	LOC_Os06g15400	expressed protein
	LOC_Os01g17170	magnesium-protoporphyrin IX monomethyl ester cyclase,chloroplast precursor, putative, expressed
	LOC_Os05g31680	expressed protein
	LOC_Os03g49710	ribosomal protein S13p/S18e, putative, expressed
	LOC_Os03g50310	CCT/B-box zinc finger protein, putative, expressed
	LOC_Os02g43350	OsFtsH7 FtsH protease, homologue of AtFtsH7, expressed
	LOC_Os01g45750	bile acid sodium symporter family protein, putative, expressed
	LOC_Os02g10350	MLO domain containing protein, putative, expressed
	LOC_Os02g51790	ribosomal protein L29, putative, expressed
	LOC_Os02g15900	50S ribosomal protein L21, chloroplast precursor, putative, expressed
	LOC_Os08g25900	PsbP, putative, expressed
	LOC_Os03g10060	S10/S20 domain containing ribosomal protein, putative, expressed
	LOC_Os01g21820	preprotein translocase subunit secA, chloroplast precursor, putative, expressed
	LOC_Os01g47330	ribosomal protein L7/L12 C-terminal domain containing protein, expressed
	LOC_Os05g32220	L1P family of ribosomal proteins domain containing protein, expressed
	LOC_Os11g47970	AAA-type ATPase family protein, putative, expressed
	LOC_Os02g48660	60S ribosomal protein L31, putative, expressed
	LOC_Os11g43900	translationally-controlled tumor protein, putative, expressed
	LOC_Os02g35090	expressed protein
	LOC_Os08g41460	expressed protein
	LOC_Os01g48690	ribosomal protein rpS20, putative, expressed
	LOC_Os07g01030	glycosyl transferase, group 1 domain containing protein, expressed

## Sheet: Rice - cluster 1
cell type annotation	Gene Name	Description
	LOC_Os07g46480	eukaryotic aspartyl protease domain containing protein, expressed
	LOC_Os01g44970	polygalacturonase, putative, expressed
	LOC_Os09g37600	lysM domain-containing GPI-anchored protein precursor, putative, expressed
	LOC_Os01g72700	expressed protein
	LOC_Os04g56180	peroxidase precursor, putative, expressed
	LOC_Os02g15690	polygalacturonase, putative, expressed
	LOC_Os01g46340	chloroplast unusual positioning protein, putative, expressed
	LOC_Os05g30010	WD domain, G-beta repeat domain containing protein, expressed
	LOC_Os01g68589	LTPL39 - Protease inhibitor/seed storage/LTP family protein precursor, expressed
	LOC_Os05g33080	serine/threonine-protein kinase, putative, expressed
	LOC_Os04g33740	glycosyl hydrolases, putative, expressed
	LOC_Os02g50820	nucleobase-ascorbate transporter, putative, expressed
	LOC_Os01g65670	amino acid transporter, putative, expressed
	LOC_Os02g42650	expansin precursor, putative, expressed
	LOC_Os07g32660	monocopper oxidase, putative, expressed
	LOC_Os12g28770	POEI19 - Pollen Ole e I allergen and extensin family protein precursor, expressed
	LOC_Os02g45054	ZOS2-15 - C2H2 zinc finger protein, expressed
	LOC_Os05g36050	serine/threonine-protein kinase, putative, expressed
	LOC_Os07g38590	carboxyl-terminal peptidase, putative, expressed
	LOC_Os06g26234	1,4-alpha-glucan-branching enzyme, putative, expressed
	LOC_Os02g20540	fasciclin domain containing protein, expressed
	LOC_Os04g33900	ctr copper transporter family protein, putative, expressed
	LOC_Os08g17160	plastocyanin-like domain containing protein, putative, expressed
	LOC_Os01g67570	PDE312/PTAC10, putative, expressed
	LOC_Os04g53350	expressed protein
	LOC_Os01g32364	Os1bglu1 - beta-mannosidase/glucosidase homologue, expressed
	LOC_Os12g36810	polygalacturonase, putative, expressed
	LOC_Os01g20110	expressed protein
	LOC_Os01g05060	mitochondrial glycoprotein, putative, expressed
	LOC_Os01g43120	DEAD/DEAH box helicase, putative, expressed
	LOC_Os02g40260	uncharacterized protein At4g06744 precursor, putative, expressed
	LOC_Os05g50260	polygalacturonase, putative, expressed
	LOC_Os03g03410	serine/threonine-protein kinase, putative, expressed
	LOC_Os10g40614	LTPL147 - Protease inhibitor/seed storage/LTP family protein precursor, expressed
	LOC_Os04g33630	2Fe-2S iron-sulfur cluster binding domain containing protein, expressed
	LOC_Os06g37450	GATA zinc finger domain containing protein, expressed
	LOC_Os04g41900	expressed protein
	LOC_Os05g43690	glucan endo-1,3-beta-glucosidase-like protein 3 precursor, putative, expressed
	LOC_Os03g50450	inactive receptor kinase At2g26730 precursor, putative, expressed
	LOC_Os02g15810	HMG1/2, putative, expressed
	LOC_Os01g71170	classical arabinogalactan protein 26 precursor, putative, expressed
	LOC_Os03g25960	RNA recognition motif containing protein, putative, expressed
	LOC_Os05g10330	HAD superfamily phosphatase, putative, expressed
	LOC_Os06g43600	LTPL129 - Protease inhibitor/seed storage/LTP family protein precursor, expressed
	LOC_Os07g07310	polynucleotide phosphorylase, putative, expressed
	LOC_Os03g08790	aspartic proteinase nepenthesin precursor, putative, expressed
	LOC_Os03g17760	RNA recognition motif containing protein, putative, expressed
	LOC_Os04g16820	DNA-directed RNA polymerase subunit beta, putative, expressed
	LOC_Os02g51620	glycosyl hydrolase family 3 protein, putative, expressed
	LOC_Os04g41810	expressed protein
	LOC_Os01g65790	pectinesterase, putative, expressed
	LOC_Os03g17100	Core histone H2A/H2B/H3/H4 domain containing protein, putative, expressed
	LOC_Os01g62260	thaumatin, putative, expressed
	LOC_Os06g02500	superoxide dismutase, chloroplast, putative, expressed
	LOC_Os08g27040	lipid phosphatase protein, putative, expressed
	LOC_Os03g59340	CESA2 - cellulose synthase, expressed
	LOC_Os03g55350	OsSub31 - Putative Subtilisin homologue, expressed
	LOC_Os07g42450	ribosomal protein S2, putative, expressed
	LOC_Os06g43170	transposon protein, putative, unclassified, expressed
	LOC_Os02g43870	inactive receptor kinase At2g26730 precursor, putative, expressed
	LOC_Os04g52880	expressed protein
	LOC_Os03g06940	beta-galactosidase, putative, expressed
	LOC_Os08g41990	aminotransferase, putative, expressed
	LOC_Os12g21798	40S ribosomal protein S3a, putative, expressed
	LOC_Os03g04340	C-methyltransferase, putative, expressed
	LOC_Os08g40180	3-hydroxy-3-methylglutaryl-coenzyme A reductase, putative, expressed
	LOC_Os01g21034	pectinesterase, putative, expressed
	LOC_Os01g43330	extra-large G-protein-related, putative, expressed
	LOC_Os04g16830	DNA-directed RNA polymerase subunit beta, putative, expressed
	LOC_Os08g43320	OsRhmbd14 - Putative Rhomboid homologue, expressed
	LOC_Os02g01560	40S ribosomal protein S4, putative, expressed
	LOC_Os02g44320	LTPL113 - Protease inhibitor/seed storage/LTP family protein precursor, expressed
	LOC_Os05g22716	translation initiation factor IF-1, chloroplast, putative, expressed
	LOC_Os12g17910	T-complex protein, putative, expressed
	LOC_Os12g35630	elongation factor TS family protein, expressed
	LOC_Os04g54810	beta-D-xylosidase, putative, expressed
	LOC_Os07g08150	early light-induced protein, chloroplast precursor, putative, expressed
	LOC_Os03g26820	LTPL52 - Protease inhibitor/seed storage/LTP family protein precursor, expressed
	LOC_Os07g40130	retrotransposon protein, putative, Ty3-gypsy subclass, expressed
	LOC_Os04g55159	LTPL125 - Protease inhibitor/seed storage/LTP family protein precursor, putative, expressed
	LOC_Os04g16450	aquaporin protein, putative, expressed
	LOC_Os08g35760	Cupin domain containing protein, expressed
	LOC_Os08g06380	CSLF6 - cellulose synthase-like family F; beta1,3;1,4 glucan synthase, expressed
	LOC_Os07g43810	RNA recognition motif containing protein, putative, expressed
	LOC_Os02g32030	elongation factor, putative, expressed
	LOC_Os09g16920	desaturase/cytochrome b5 protein, putative, expressed
	LOC_Os02g47130	expressed protein
	LOC_Os05g47850	chloroplastic group IIA intron splicing facilitator CRS1, chloroplast precursor, putative, expressed
	LOC_Os01g52390	plasminogen activator inhibitor 1 RNA-binding protein, putative, expressed
	LOC_Os04g14150	dehydration response related protein, putative, expressed
	LOC_Os01g13740	myb-like DNA-binding domain containing protein, expressed
	LOC_Os03g16440	outer membrane protein, OMP85 family, putative, expressed
	LOC_Os01g04710	aspartic proteinase, putative, expressed
	LOC_Os03g02240	AT-GTL1, putative, expressed
	LOC_Os10g32540	SAP domain containing protein, expressed
	LOC_Os02g45310	dehydration response related protein, putative, expressed
	LOC_Os01g58550	methyladenine glycosylase, putative, expressed
	LOC_Os12g38000	60S ribosomal protein L8, putative, expressed
	LOC_Os12g02380	elongation factor P, putative, expressed
	LOC_Os01g10850	peroxidase precursor, putative, expressed
	LOC_Os05g06310	60S ribosomal protein L18-3, putative, expressed
	LOC_Os10g21314	chloroplast 50S ribosomal protein L20, putative, expressed
	LOC_Os03g57320	expp1 protein precursor, putative, expressed
	LOC_Os08g13690	60S ribosomal protein L7, putative, expressed
	LOC_Os08g37390	cyclin, putative, expressed
	LOC_Os03g58470	retrotransposon protein, putative, Ty3-gypsy subclass, expressed
	LOC_Os03g10340	40S ribosomal protein S3a, putative, expressed
	LOC_Os02g51080	FAD binding domain containing protein, expressed
	LOC_Os11g06750	ribosomal protein L3, putative, expressed
	LOC_Os04g48160	IQ calmodulin-binding motif family protein, putative, expressed
	LOC_Os03g18110	proteins of unknown function domain containing protein, putative, expressed
	LOC_Os04g28180	ribosomal protein, putative, expressed
	LOC_Os08g39270	fasciclin domain containing protein, expressed
	LOC_Os01g49290	WD repeat-containing protein, putative, expressed
	LOC_Os12g07010	ribosomal protein L3, putative, expressed
	LOC_Os05g12680	retrotransposon protein, putative, unclassified, expressed
	LOC_Os08g44290	RNA recognition motif containing protein, putative, expressed
	LOC_Os09g28810	RNA recognition motif containing protein, putative, expressed
	LOC_Os05g32140	NAD dependent epimerase/dehydratase family protein, putative, expressed
	LOC_Os06g42800	STRUBBELIG-RECEPTOR FAMILY 8 precursor, putative, expressed
	LOC_Os05g01270	peptidyl-prolyl cis-trans isomerase, putative, expressed
	LOC_Os01g64860	OsSub11 - Putative Subtilisin homologue, expressed
	LOC_Os03g03360	ribosomal protein L5, putative, expressed
	LOC_Os07g08330	ribosomal protein L4, putative, expressed
	LOC_Os07g01100	legume lectins beta domain containing protein, putative, expressed
	LOC_Os08g43130	NAP1, putative, expressed
	LOC_Os03g37970	ribosomal protein L13, putative, expressed
	LOC_Os02g01332	ribosomal protein L6, putative, expressed
	LOC_Os11g23880	expressed protein
	LOC_Os03g02960	nascent polypeptide-associated complex subunit alpha, putative, expressed
	LOC_Os01g47330	ribosomal protein L7/L12 C-terminal domain containing protein, expressed
	LOC_Os08g37040	gibberellin receptor GID1L2, putative, expressed
	LOC_Os02g52390	M16 domain containing zinc peptidase, putative, expressed
	LOC_Os06g51270	1,3-beta-glucan synthase component domain containing protein, expressed
	LOC_Os05g49060	uncharacterized protein ycf23, putative, expressed
	LOC_Os05g49800	ketol-acid reductoisomerase, chloroplast precursor, putative, expressed
	LOC_Os03g50810	receptor protein kinase TMK1 precursor, putative, expressed
	LOC_Os02g52480	cyclin-dependent kinase inhibitor, putative, expressed
	LOC_Os08g03640	60S acidic ribosomal protein P0, putative, expressed
	LOC_Os01g69950	ribosomal protein L27, putative, expressed
	LOC_Os10g21196	chloroplast 30S ribosomal protein S16, putative, expressed
	LOC_Os05g01110	ribosomal protein L28 protein, putative, expressed
	LOC_Os04g48880	fatty acid hydroxylase, putative, expressed
	LOC_Os09g10760	RNA recognition motif containing protein, putative, expressed
	LOC_Os07g07230	protein kinase, putative, expressed
	LOC_Os01g44110	serine/threonine-protein kinase, putative, expressed
	LOC_Os03g54040	ribosomal protein L6, putative, expressed
	LOC_Os03g24180	pleckstrin homology domain-containing protein, putative, expressed
	LOC_Os02g37862	60S ribosomal protein L6, putative, expressed
	LOC_Os01g47080	pyruvate kinase, putative, expressed
	LOC_Os04g55230	tetratricopeptide repeat domain containing protein, putative, expressed
	LOC_Os02g38210	elongation factor Tu, putative, expressed
	LOC_Os07g40940	X8 domain containing protein, expressed
	LOC_Os03g59310	ribosomal protein, putative, expressed
	LOC_Os07g06450	RNA recognition motif containing protein, putative, expressed
	LOC_Os03g55930	ribosomal protein, putative, expressed
	LOC_Os10g37340	cystathionine gamma-synthase, putative, expressed
	LOC_Os07g31599	expressed protein
	LOC_Os03g05020	PIR, putative, expressed
	LOC_Os08g23430	starch binding domain containing protein, putative, expressed
	LOC_Os11g26130	receptor protein kinase TMK1 precursor, putative, expressed
	LOC_Os09g39180	RNA recognition motif containing protein, putative, expressed
	LOC_Os08g23710	ribosomal protein L7Ae, putative, expressed
	LOC_Os03g45400	antitermination NusB domain-containing protein, putative, expressed
	LOC_Os02g02390	S1 RNA binding domain containing protein, expressed
	LOC_Os10g07290	glycosyl hydrolases family 17, putative, expressed
	LOC_Os01g74190	radical SAM enzyme, putative, expressed
	LOC_Os03g21080	guanine nucleotide exchange factor, putative, expressed
	LOC_Os04g52960	nucleolin, putative, expressed
	LOC_Os08g25390	bifunctional aspartokinase/homoserine dehydrogenase, chloroplast precursor, putative, expressed
	LOC_Os01g05970	OsFBO1 - F-box and other domain containing protein, expressed
	LOC_Os08g28730	NAD dependent epimerase/dehydratase family protein, putative, expressed
	LOC_Os01g67110	expressed protein
	LOC_Os03g63910	PPR repeat domain containing protein, putative, expressed
	LOC_Os07g32600	glucan endo-1,3-beta-glucosidase precursor, putative, expressed
	LOC_Os05g51830	ZOS5-12 - C2H2 zinc finger protein, expressed
	LOC_Os02g03790	expressed protein
	LOC_Os02g52040	phosphate-induced protein 1 conserved region domain containing protein, expressed
	LOC_Os04g48760	leucine-rich repeat family protein, putative, expressed
	LOC_Os02g39160	hydroxymethylbutenyl 4-diphosphate synthase, putative, expressed
	LOC_Os11g03400	ribosomal protein, putative, expressed
	LOC_Os05g13940	retrotransposon protein, putative, unclassified, expressed
	LOC_Os09g32250	DNA repair ATPase-related, putative, expressed
	LOC_Os03g01830	DEAD-box ATP-dependent RNA helicase, putative, expressed
	LOC_Os02g57670	ribosomal L9, putative, expressed
	LOC_Os02g48010	nuclear matrix constituent protein 1-like, putative, expressed
	LOC_Os01g22490	40S ribosomal protein S27a, putative, expressed
	LOC_Os05g05950	TOC159, putative, expressed
	LOC_Os09g08430	ribosomal protein L22, putative, expressed
	LOC_Os03g08440	ribosomal protein S2, putative, expressed
	LOC_Os03g50030	phospholipase A2, putative, expressed
	LOC_Os03g49610	Os3bglu8 - beta-glucosidase, exo-beta-glucansase, high similarity to Os3bglu7, expressed
	LOC_Os08g44480	40S ribosomal protein S25, putative, expressed
	LOC_Os03g03020	L11 domain containing ribosomal protein, putative, expressed
	LOC_Os08g09350	gar2, putative, expressed
	LOC_Os10g27190	40S ribosomal protein S17, putative, expressed
	LOC_Os01g48770	60S ribosomal protein L37a, putative, expressed
	LOC_Os03g59640	magnesium-chelatase subunit chlD, chloroplast precursor, putative, expressed
	LOC_Os01g61814	40S ribosomal protein S23, putative, expressed
	LOC_Os11g38030	CDK5RAP1, putative, expressed

## Sheet: Rice - cluster 2
cell type annotation	Gene Name	Description
	LOC_Os08g43120	Plant PDR ABC transporter associated domain containing protein, expressed
	LOC_Os03g19600	retrotransposon protein, putative, unclassified, expressed
	LOC_Os10g38489	glutathione S-transferase GSTU6, putative, expressed
	LOC_Os12g29950	nodulin, putative, expressed
	LOC_Os08g03350	amino acid transporter, putative, expressed
	LOC_Os04g48200	cytochrome P450, putative, expressed
	LOC_Os01g64110	glycosyl hydrolase, putative, expressed
	LOC_Os03g06705	3-ketoacyl-CoA synthase, putative, expressed
	LOC_Os01g18170	Cupin domain containing protein, expressed
	LOC_Os07g32710	retrotransposon protein, putative, unclassified, expressed
	LOC_Os12g08920	peroxidase precursor, putative, expressed
	LOC_Os02g37490	glycine-rich cell wall structural protein precursor, putative, expressed
	LOC_Os07g48910	retrotransposon protein, putative, unclassified, expressed
	LOC_Os01g03330	BBTI3 - Bowman-Birk type bran trypsin inhibitor precursor, expressed
	LOC_Os03g02050	LTPL151 - Protease inhibitor/seed storage/LTP family protein precursor, expressed
	LOC_Os03g47270	GCRP4 - Glycine and cysteine rich family protein precursor, expressed
	LOC_Os05g33140	CHIT5 - Chitinase family protein precursor, expressed
	LOC_Os04g15840	expansin precursor, putative, expressed
	LOC_Os02g13660	meiosis 5, putative, expressed
	LOC_Os07g35480	glucan endo-1,3-beta-glucosidase precursor, putative, expressed
	LOC_Os03g53150	OsIAA13 - Auxin-responsive Aux/IAA gene family member, expressed
	LOC_Os05g48890	fasciclin domain containing protein, expressed
	LOC_Os03g62060	hydrolase, putative, expressed
	LOC_Os02g11040	expressed protein
	LOC_Os11g24070	LTPL10 - Protease inhibitor/seed storage/LTP family protein precursor, expressed
	LOC_Os10g40430	LTPL139 - Protease inhibitor/seed storage/LTP family protein precursor, expressed
	LOC_Os06g51060	CHIT8 - Chitinase family protein precursor, expressed
	LOC_Os04g39880	Os4bglu12 - beta-glucosidase, exo-beta-glucanase, expressed
	LOC_Os01g24710	jacalin-like lectin domain containing protein, expressed
	LOC_Os01g16450	peroxidase precursor, putative, expressed
	LOC_Os09g31080	induced stolen tip protein TUB8, putative, expressed
	LOC_Os06g49190	LTPL154 - Protease inhibitor/seed storage/LTP family protein precursor, expressed
	LOC_Os03g64170	GDSL-like lipase/acylhydrolase, putative, expressed
	LOC_Os12g36240	inhibitor I family protein, putative, expressed
	LOC_Os12g02340	LTPL14 - Protease inhibitor/seed storage/LTP family protein precursor, expressed
	LOC_Os11g33270	glycosyl hydrolases family 16, putative, expressed
	LOC_Os09g31430	Os9bglu30 - beta-glucosidase, similar to Os4bglu12 exoglucanase, expressed
	LOC_Os07g39350	transporter family protein, putative, expressed
	LOC_Os12g36210	inhibitor I family protein, putative, expressed
	LOC_Os05g41030	LTPL67 - Protease inhibitor/seed storage/LTP family protein precursor, expressed
	LOC_Os10g31330	retrotransposon protein, putative, unclassified, expressed
	LOC_Os04g37770	transposon protein, putative, CACTA, En/Spm sub-class, expressed
	LOC_Os10g40700	expansin precursor, putative, expressed
	LOC_Os11g02389	protease inhibitor/seed storage/LTP family, putative, expressed
	LOC_Os04g34170	retrotransposon protein, putative, unclassified, expressed
	LOC_Os04g46830	LTPL122 - Protease inhibitor/seed storage/LTP family protein precursor, expressed
	LOC_Os04g21320	membrane associated DUF588 domain containing protein, putative, expressed
	LOC_Os10g02040	peroxidase precursor, putative, expressed
	LOC_Os08g08980	cupin domain containing protein, expressed
	LOC_Os01g03360	BBTI5 - Bowman-Birk type bran trypsin inhibitor precursor, expressed
	LOC_Os02g02400	catalase isozyme A, putative, expressed
	LOC_Os11g02400	LTPL8 - Protease inhibitor/seed storage/LTP family protein precursor, expressed
	LOC_Os10g21670	dehydration stress-induced protein, putative, expressed
	LOC_Os05g12640	BURP domain containing protein, expressed
	LOC_Os02g51710	wound/stress protein, putative, expressed
	LOC_Os09g01000	expressed protein
	LOC_Os01g03340	BBTI4 - Bowman-Birk type bran trypsin inhibitor precursor, expressed
	LOC_Os09g00999	expressed protein
	LOC_Os06g35970	meiosis 5, putative, expressed
	LOC_Os03g53800	periplasmic beta-glucosidase precursor, putative, expressed
	LOC_Os07g38130	polygalacturonase inhibitor 1 precursor, putative, expressed
	LOC_Os08g42040	LTPL80 - Protease inhibitor/seed storage/LTP family protein precursor, expressed
	LOC_Os05g24550	Papain family cysteine protease domain containing protein, expressed
	LOC_Os10g05970	POEI12 - Pollen Ole e I allergen and extensin family protein precursor, expressed
	LOC_Os06g06250	GDSL-like lipase/acylhydrolase, putative, expressed
	LOC_Os05g04380	peroxidase precursor, putative, expressed
	LOC_Os01g57968	expressed protein
	LOC_Os10g36500	invertase/pectin methylesterase inhibitor family protein, putative, expressed
	LOC_Os10g05990	POEI14 - Pollen Ole e I allergen and extensin family protein precursor, expressed
	LOC_Os02g44630	aquaporin protein, putative, expressed
	LOC_Os05g32110	COBRA, putative, expressed
	LOC_Os06g48200	glycosyl hydrolases family 16, putative, expressed
	LOC_Os08g08970	Cupin domain containing protein, expressed
	LOC_Os01g42520	expressed protein
	LOC_Os12g02310	LTPL11 - Protease inhibitor/seed storage/LTP family protein precursor, expressed
	LOC_Os01g04050	BBTI12 - Bowman-Birk type bran trypsin inhibitor precursor, expressed
	LOC_Os06g06290	GDSL-like lipase/acylhydrolase, putative, expressed
	LOC_Os01g60770	expansin precursor, putative, expressed
	LOC_Os05g11910	GDSL-like lipase/acylhydrolase, putative, expressed
	LOC_Os03g08360	3-ketoacyl-CoA synthase 10, putative, expressed
	LOC_Os06g21240	glycine rich protein family protein, putative, expressed
	LOC_Os07g26690	aquaporin protein, putative, expressed
	LOC_Os01g60740	LTPL16 - Protease inhibitor/seed storage/LTP family protein precursor, expressed
	LOC_Os03g55850	cold acclimation protein WCOR413, putative, expressed
	LOC_Os01g03390	BBTI7 - Bowman-Birk type bran trypsin inhibitor precursor, expressed
	LOC_Os11g02424	LTPL9 - Protease inhibitor/seed storage/LTP family protein precursor, expressed
	LOC_Os10g40730	expansin precursor, putative, expressed
	LOC_Os10g22590	POEI24 - Pollen Ole e I allergen and extensin family protein precursor, expressed
	LOC_Os10g06000	POEI15 - Pollen Ole e I allergen and extensin family protein precursor, expressed
	LOC_Os03g46060	thaumatin family domain containing protein, expressed
	LOC_Os03g48626	expressed protein
	LOC_Os01g47780	fasciclin domain containing protein, expressed
	LOC_Os09g29404	glycogen operon protein glgX, putative, expressed
	LOC_Os09g36700	ribonuclease T2 family domain containing protein, expressed
	LOC_Os06g22960	aquaporin protein, putative, expressed
	LOC_Os05g39990	expansin precursor, putative, expressed
	LOC_Os05g48900	fasciclin domain containing protein, expressed
	LOC_Os03g05290	aquaporin protein, putative, expressed
	LOC_Os04g47220	aquaporin protein, putative, expressed
	LOC_Os11g42550	dirigent, putative, expressed
	LOC_Os05g15770	glycosyl hydrolase, putative, expressed
	LOC_Os10g31320	retrotransposon protein, putative, unclassified, expressed
	LOC_Os06g27560	glycosyltransferase protein, putative, expressed
	LOC_Os03g46770	RNA recognition motif containing protein, expressed
	LOC_Os11g06720	abscisic stress-ripening, putative, expressed
	LOC_Os06g11660	phosphate-induced protein 1 conserved region domain containing protein, expressed
	LOC_Os11g42500	dirigent, putative, expressed
	LOC_Os08g39330	skin secretory protein xP2 precursor, putative, expressed
	LOC_Os02g44320	LTPL113 - Protease inhibitor/seed storage/LTP family protein precursor, expressed
	LOC_Os03g49600	Os3bglu7 - beta-glucosidase, exo-beta-glucanse, expressed
	LOC_Os10g30790	inorganic phosphate transporter, putative, expressed
	LOC_Os01g24700	expressed protein
	LOC_Os07g24190	CESA3 - cellulose synthase, expressed
	LOC_Os11g18570	cytochrome P450, putative, expressed
	LOC_Os02g01590	glycosyl hydrolases, putative, expressed
	LOC_Os10g40530	LTPL146 - Protease inhibitor/seed storage/LTP family protein precursor, expressed
	LOC_Os07g44780	GDSL-like lipase/acylhydrolase, putative, expressed
	LOC_Os06g48160	glycosyl hydrolases family 16, putative, expressed
	LOC_Os03g58940	LTPL83 - Protease inhibitor/seed storage/LTP family protein precursor, putative, expressed
	LOC_Os08g13920	glycosyl hydrolases family 16, putative, expressed
	LOC_Os02g06640	ubiquitin family protein, putative, expressed
	LOC_Os07g25810	retrotransposon protein, putative, unclassified, expressed
	LOC_Os04g55650	oryzain alpha chain precursor, putative, expressed
	LOC_Os06g49480	peptidyl-prolyl cis-trans isomerase, putative, expressed
	LOC_Os12g02320	LTPL12 - Protease inhibitor/seed storage/LTP family protein precursor, expressed
	LOC_Os03g08790	aspartic proteinase nepenthesin precursor, putative, expressed
	LOC_Os01g03950	glycosyl hydrolase, family 31, putative, expressed
	LOC_Os05g04630	retrotransposon protein, putative, SINE subclass, expressed
	LOC_Os11g05190	phytosulfokines precursor, putative, expressed
	LOC_Os05g12630	expressed protein
	LOC_Os01g02870	auxin-induced protein 5NG4, putative, expressed
	LOC_Os06g44470	pollen allergen, putative, expressed
	LOC_Os08g41880	nucleotide pyrophosphatase/phosphodiesterase, putative, expressed
	LOC_Os03g63280	regulatory protein, putative, expressed
	LOC_Os11g26850	erythronate-4-phosphate dehydrogenase, putative, expressed
	LOC_Os04g57440	oryzain beta chain precursor, putative, expressed
	LOC_Os01g02920	glycosyltransferase protein, putative, expressed
	LOC_Os09g26310	hypro1, putative, expressed
	LOC_Os06g35520	peroxidase precursor, putative, expressed
	LOC_Os08g03290	glyceraldehyde-3-phosphate dehydrogenase, putative, expressed
	LOC_Os10g40480	LTPL143 - Protease inhibitor/seed storage/LTP family protein precursor, expressed
	LOC_Os07g18120	aldehyde oxidase, putative, expressed
	LOC_Os01g41120	retrotransposon protein, putative, Ty3-gypsy subclass, expressed
	LOC_Os02g44108	expansin precursor, putative, expressed
	LOC_Os11g20090	O-methyltransferase, putative, expressed
	LOC_Os08g37670	plastocyanin-like domain containing protein, putative, expressed
	LOC_Os03g52630	endoglucanase, putative, expressed
	LOC_Os04g58200	protochlorophyllide reductase A, chloroplast precursor, putative, expressed
	LOC_Os04g52260	LTPL124 - Protease inhibitor/seed storage/LTP family protein precursor, expressed
	LOC_Os12g37650	DUF538 domain containing protein, putative, expressed
	LOC_Os01g11230	SOUL heme-binding protein, putative, expressed
	LOC_Os03g26820	LTPL52 - Protease inhibitor/seed storage/LTP family protein precursor, expressed
	LOC_Os07g30970	nucleoside diphosphate kinase, putative, expressed
	LOC_Os08g10010	acyl-desaturase, chloroplast precursor, putative, expressed
	LOC_Os06g49760	invertase/pectin methylesterase inhibitor family protein, putative, expressed
	LOC_Os04g41970	endoglucanase, putative, expressed
	LOC_Os01g34560	3-ketoacyl-CoA synthase, putative, expressed
	LOC_Os06g24404	GDSL-like lipase/acylhydrolase, putative, expressed
	LOC_Os01g15270	expressed protein
	LOC_Os05g33400	basic 7S globulin precursor, putative, expressed
	LOC_Os03g04650	cytochrome P450 protein, putative, expressed
	LOC_Os04g28250	cysteine proteinase inhibitor precursor, putative, expressed
	LOC_Os01g74450	aquaporin protein, putative, expressed
	LOC_Os11g24484	estradiol 17-beta-dehydrogenase 12, putative, expressed
	LOC_Os07g14270	calreticulin precursor protein, putative, expressed
	LOC_Os02g48720	mitochondrial carrier protein, putative, expressed
	LOC_Os11g43900	translationally-controlled tumor protein, putative, expressed
	LOC_Os03g06520	sulfate transporter, putative, expressed
	LOC_Os06g46770	ubiquitin family protein, putative, expressed
	LOC_Os04g16722	uncharacterized protein ycf68, putative, expressed
	LOC_Os10g22520	cellulase, putative, expressed
	LOC_Os07g34589	translation initiation factor SUI1, putative, expressed
	LOC_Os12g36220	inhibitor I family protein, putative, expressed
	LOC_Os03g04680	cytochrome P450, putative, expressed
	LOC_Os11g10590	expressed protein
	LOC_Os12g35670	RALFL4 - Rapid ALkalinization Factor RALF family protein precursor, expressed
	LOC_Os08g39550	polygalacturonase inhibitor 2 precursor, putative, expressed
	LOC_Os03g16980	NAD dependent epimerase/dehydratase family domain containing protein, expressed
	LOC_Os01g19020	peroxidase precursor, putative, expressed
	LOC_Os02g41650	phenylalanine ammonia-lyase, putative, expressed
	LOC_Os01g25540	RALFL6 - Rapid ALkalinization Factor RALF family protein precursor, expressed
	LOC_Os01g05650	metallothionein, putative, expressed
	LOC_Os09g27820	1-aminocyclopropane-1-carboxylate oxidase protein, putative, expressed
	LOC_Os01g02900	glycosyltransferase, putative, expressed
	LOC_Os08g43654	MATE efflux family protein, putative, expressed
	LOC_Os10g05069	lysosomal alpha-mannosidase precursor, putative, expressed
	LOC_Os07g49360	peroxidase precursor, putative, expressed
	LOC_Os01g11650	GDSL-like lipase/acylhydrolase, putative, expressed
	LOC_Os01g21034	pectinesterase, putative, expressed
	LOC_Os08g38900	caffeoyl-CoA O-methyltransferase, putative, expressed
	LOC_Os09g26300	hypro1, putative, expressed
	LOC_Os10g21268	ribulose bisphosphate carboxylase large chain precursor, putative, expressed
	LOC_Os04g32950	calreticulin precursor protein, putative, expressed
	LOC_Os03g39610	chlorophyll A-B binding protein, putative, expressed
	LOC_Os02g41860	aquaporin protein, putative, expressed
	LOC_Os06g21270	glycine rich protein family protein, putative, expressed
	LOC_Os02g44870	dehydrin, putative, expressed
	LOC_Os06g05550	GDSL-like lipase/acylhydrolase, putative, expressed
	LOC_Os08g39140	heat shock protein, putative, expressed
	LOC_Os01g50160	MDR-like ABC transporter, putative, expressed

## Sheet: Rice - cluster 3
cell type annotation	Gene Name	Description		GO term	Ontology	Description	Number in input list	Number in BG/Ref	p-value	FDR
epidermis	LOC_Os03g26530	3-ketoacyl-CoA synthase, putative, expressed		GO:0006633	P	fatty acid biosynthetic process	8	81	1.4e-07	1.7e-05
	LOC_Os02g37654	lecithin:cholesterol acyltransferase, putative, expressed		GO:0055114	P	oxidation reduction	28	1351	1e-07	1.7e-05
	LOC_Os03g61720	glycerol-3-phosphate acyltransferase, putative, expressed		GO:0008610	P	lipid biosynthetic process	11	180	6.1e-08	1.7e-05
	LOC_Os03g19120	MYB family transcription factor, putative, expressed		GO:0009765	P	photosynthesis, light harvesting	5	16	2.2e-07	2.1e-05
	LOC_Os09g03939	white-brown complex homolog protein 11, putative, expressed		GO:0044283	P	small molecule biosynthetic process	13	320	3.5e-07	2.7e-05
	LOC_Os06g03800	pollen ankyrin, putative, expressed		GO:0006631	P	fatty acid metabolic process	8	97	4.9e-07	3.1e-05
	LOC_Os09g20684	SMP-30/Gluconolaconase/LRE-like region containing protein, expressed		GO:0019752	P	carboxylic acid metabolic process	15	473	9.1e-07	3.5e-05
	LOC_Os04g28620	male sterility protein, putative, expressed		GO:0043436	P	oxoacid metabolic process	15	473	9.1e-07	3.5e-05
	LOC_Os12g02370	chalcone--flavonone isomerase, putative, expressed		GO:0006082	P	organic acid metabolic process	15	474	9.3e-07	3.5e-05
	LOC_Os07g13634	cytokinin-N-glucosyltransferase 1, putative, expressed		GO:0006629	P	lipid metabolic process	16	528	6.9e-07	3.5e-05
	LOC_Os06g28820	cycloartenol synthase, putative, expressed		GO:0042180	P	cellular ketone metabolic process	15	480	1.1e-06	3.7e-05
	LOC_Os03g28170	expressed protein		GO:0016053	P	organic acid biosynthetic process	10	222	3.5e-06	0.0001
	LOC_Os11g27264	OsSCP60 - Putative Serine Carboxypeptidase homologue, expressed		GO:0046394	P	carboxylic acid biosynthetic process	10	222	3.5e-06	0.0001
	LOC_Os04g02620	oxidoreductase, short chain dehydrogenase/reductase family, putative, expressed		GO:0032787	P	monocarboxylic acid metabolic process	8	130	3.9e-06	0.00011
	LOC_Os07g18154	aldehyde oxidase 4, putative, expressed		GO:0015979	P	photosynthesis	7	115	1.7e-05	0.00043
	LOC_Os02g08150	CCT/B-box zinc finger protein, putative, expressed		GO:0019684	P	photosynthesis, light reaction	5	47	2.4e-05	0.00057
	LOC_Os05g35140	nodulin MtN3 family protein, putative, expressed		GO:0044255	P	cellular lipid metabolic process	9	229	3e-05	0.00068
	LOC_Os02g37700	lecithin:cholesterol acyltransferase, putative, expressed		GO:0042221	P	response to chemical stimulus	10	301	4.4e-05	0.00092
	LOC_Os12g22284	white-brown complex homolog protein 11, putative, expressed		GO:0044281	P	small molecule metabolic process	19	1034	7e-05	0.0014
	LOC_Os10g34480	cytochrome P450, putative, expressed		GO:0006979	P	response to oxidative stress	6	174	0.0013	0.024
	LOC_Os02g46970	AMP-binding domain containing protein, expressed		GO:0006091	P	generation of precursor metabolites and energy	7	243	0.0014	0.025
	LOC_Os06g01934	homeobox domain containing protein, expressed		GO:0006725	P	cellular aromatic compound metabolic process	5	145	0.0032	0.056
	LOC_Os06g05630	GDSL-like lipase/acylhydrolase, putative, expressed		GO:0008152	P	metabolic process	112	14398	0.005	0.081
	LOC_Os06g23274	zinc finger, C3HC4 type, domain containing protein, expressed		GO:0006519	P	cellular amino acid and derivative metabolic process	8	391	0.0051	0.081
	LOC_Os01g65690	4,5-DOPA dioxygenase extradiol, putative, expressed		GO:0055085	P	transmembrane transport	11	701	0.0078	0.12
	LOC_Os08g44870	MATE efflux family protein, putative, expressed		GO:0006520	P	cellular amino acid metabolic process	6	303	0.017	0.25
	LOC_Os04g38220	transporter family protein, putative, expressed		GO:0044106	P	cellular amine metabolic process	6	333	0.025	0.36
	LOC_Os07g48770	serine hydrolase domain containing protein, expressed		GO:0006810	P	transport	17	1638	0.046	0.59
	LOC_Os10g17260	cytochrome P450, putative, expressed		GO:0009308	P	amine metabolic process	6	380	0.043	0.59
	LOC_Os01g22370	peroxidase precursor, putative, expressed		GO:0051234	P	establishment of localization	17	1638	0.046	0.59
	LOC_Os06g21140	glycine-rich cell wall structural protein precursor, putative, expressed		GO:0051179	P	localization	17	1651	0.049	0.6
	LOC_Os02g37690	UDP-glucoronosyl and UDP-glucosyl transferase, putative, expressed		GO:0005975	P	carbohydrate metabolic process	10	833	0.053	0.63
	LOC_Os07g32630	UDP-glucoronosyl and UDP-glucosyl transferase domain containing protein, expressed		GO:0034641	P	cellular nitrogen compound metabolic process	6	435	0.073	0.84
	LOC_Os07g01214	transposon protein, putative, unclassified, expressed		GO:0050896	P	response to stimulus	11	1026	0.083	0.92
	LOC_Os02g46260	OsSCP9 - Putative Serine Carboxypeptidase homologue, expressed		GO:0032774	P	RNA biosynthetic process	5	788	0.6	1
	LOC_Os05g12400	BURP domain containing protein, expressed		GO:0019222	P	regulation of metabolic process	7	1664	0.93	1
	LOC_Os06g43620	haemolysin-III, putative, expressed		GO:0006950	P	response to stress	7	873	0.36	1
	LOC_Os07g47700	NAD dependent epimerase/dehydratase family domain containing protein, expressed		GO:0016310	P	phosphorylation	8	1695	0.88	1
	LOC_Os05g15360	expressed protein		GO:0031323	P	regulation of cellular metabolic process	7	1593	0.91	1
	LOC_Os11g37900	3-ketoacyl-CoA synthase, putative, expressed		GO:0006807	P	nitrogen compound metabolic process	14	7073	1	1
	LOC_Os06g18670	anthocyanidin 3-O-glucosyltransferase, putative, expressed		GO:0045449	P	regulation of transcription	7	1513	0.88	1
	LOC_Os06g01250	cytochrome P450, putative, expressed		GO:0034645	P	cellular macromolecule biosynthetic process	9	5248	1	1
	LOC_Os03g14170	3-ketoacyl-CoA synthase, putative, expressed		GO:0050789	P	regulation of biological process	7	2027	0.98	1
	LOC_Os06g18010	UDP-glucoronosyl and UDP-glucosyl transferase domain containing protein, expressed		GO:0080090	P	regulation of primary metabolic process	7	1626	0.92	1
	LOC_Os04g44610	white-brown complex homolog protein 11, putative, expressed		GO:0044267	P	cellular protein metabolic process	8	2877	1	1
	LOC_Os07g31884	MATE efflux family protein, putative, expressed		GO:0044260	P	cellular macromolecule metabolic process	15	9350	1	1
	LOC_Os06g21210	glycine rich protein family protein, putative, expressed		GO:0006355	P	regulation of transcription, DNA-dependent	5	737	0.54	1
	LOC_Os05g25640	cytochrome P450, putative, expressed		GO:0060255	P	regulation of macromolecule metabolic process	7	1640	0.92	1
	LOC_Os10g16974	cytochrome P450, putative, expressed		GO:0010467	P	gene expression	9	2424	0.98	1
	LOC_Os11g32650	chalcone synthase, putative, expressed		GO:0065007	P	biological regulation	7	2125	0.99	1
	LOC_Os01g53240	BURP domain containing protein, expressed		GO:0031326	P	regulation of cellular biosynthetic process	7	1564	0.9	1
	LOC_Os09g36680	ribonuclease T2 family domain containing protein, expressed		GO:0006508	P	proteolysis	7	1579	0.91	1
	LOC_Os02g41630	phenylalanine ammonia-lyase, putative, expressed		GO:0010468	P	regulation of gene expression	7	1577	0.9	1
	LOC_Os01g56930	eukaryotic aspartyl protease domain containing protein, expressed		GO:0006468	P	protein amino acid phosphorylation	6	1570	0.95	1
	LOC_Os01g28030	peroxidase precursor, putative, expressed		GO:0006139	P	nucleobase, nucleoside, nucleotide and nucleic acid metabolic process	8	6695	1	1
	LOC_Os12g03200	MATE efflux family protein, putative, expressed		GO:0019219	P	regulation of nucleobase, nucleoside, nucleotide and nucleic acid metabolic process	7	1520	0.88	1
	LOC_Os01g59819	Os1bglu2 - beta-glucosidase homologue, similar to G. max isohydroxyurate hydrolase, expressed		GO:0043687	P	post-translational protein modification	6	1815	0.98	1
	LOC_Os01g19020	peroxidase precursor, putative, expressed		GO:0009987	P	cellular process	61	12839	1	1
	LOC_Os10g38140	glutathione S-transferase, putative, expressed		GO:0009889	P	regulation of biosynthetic process	7	1564	0.9	1
	LOC_Os03g05390	Citrate transporter protein, putative, expressed		GO:0006464	P	protein modification process	6	1929	0.99	1
	LOC_Os10g21910	acetyl-CoA carboxylase, putative, expressed		GO:0050794	P	regulation of cellular process	7	1955	0.98	1
	LOC_Os06g46799	peroxidase precursor, putative, expressed		GO:0009058	P	biosynthetic process	31	6085	0.97	1
	LOC_Os09g25850	WAX2, putative, expressed		GO:0043412	P	macromolecule modification	6	1979	0.99	1
	LOC_Os01g45200	cinnamoyl-CoA reductase-related, putative, expressed		GO:0009059	P	macromolecule biosynthetic process	9	5252	1	1
	LOC_Os01g45274	carbonic anhydrase, chloroplast precursor, putative, expressed		GO:0051171	P	regulation of nitrogen compound metabolic process	7	1520	0.88	1
	LOC_Os02g01730	serine/threonine-protein kinase At1g18390 precursor, putative, expressed		GO:0016070	P	RNA metabolic process	5	1088	0.85	1
	LOC_Os03g04570	peptide transporter PTR3-A, putative, expressed		GO:0044238	P	primary metabolic process	56	11969	1	1
	LOC_Os09g36700	ribonuclease T2 family domain containing protein, expressed		GO:0044249	P	cellular biosynthetic process	24	5890	1	1
	LOC_Os08g06100	O-methyltransferase, putative, expressed		GO:0019538	P	protein metabolic process	15	4333	1	1
	LOC_Os06g37560	beta-galactosidase precursor, putative, expressed		GO:0051252	P	regulation of RNA metabolic process	5	740	0.55	1
	LOC_Os08g33210	expressed protein		GO:0044237	P	cellular metabolic process	48	10696	1	1
	LOC_Os03g28160	jacalin-like lectin domain containing protein, expressed		GO:0043170	P	macromolecule metabolic process	22	10433	1	1
	LOC_Os01g25386	multidrug resistance-associated protein, putative, expressed		GO:0006796	P	phosphate metabolic process	8	1795	0.92	1
	LOC_Os05g13940	retrotransposon protein, putative, unclassified, expressed		GO:0010556	P	regulation of macromolecule biosynthetic process	7	1564	0.9	1
	LOC_Os01g56360	wax synthase, putative, expressed		GO:0006350	P	transcription	7	1629	0.92	1
	LOC_Os12g08760	carboxyvinyl-carboxyphosphonate phosphorylmutase, putative, expressed		GO:0006351	P	transcription, DNA-dependent	5	786	0.6	1
	LOC_Os12g06260	harpin-induced protein 1 domain containing protein, expressed		GO:0006793	P	phosphorus metabolic process	8	1795	0.92	1
	LOC_Os02g08110	membrane associated DUF588 domain containing protein, putative, expressed		GO:0003824	F	catalytic activity	114	12724	1.7e-06	0.00029
	LOC_Os04g43800	phenylalanine ammonia-lyase, putative, expressed		GO:0016491	F	oxidoreductase activity	29	1672	2.1e-06	0.00029
	LOC_Os01g31870	natural resistance-associated macrophage protein, putative, expressed		GO:0016746	F	transferase activity, transferring acyl groups	12	367	8.7e-06	0.00059
	LOC_Os08g14570	NADPH reductase, putative, expressed		GO:0005506	F	iron ion binding	17	713	7.2e-06	0.00059
	LOC_Os04g45090	cytochrome b561, putative, expressed		GO:0048037	F	cofactor binding	14	543	2.1e-05	0.0011
	LOC_Os06g21270	glycine rich protein family protein, putative, expressed		GO:0016747	F	transferase activity, transferring acyl groups other than amino-acyl groups	11	348	2.8e-05	0.0013
	LOC_Os05g10210	HAD superfamily phosphatase, putative, expressed		GO:0050662	F	coenzyme binding	11	382	6.4e-05	0.0024
	LOC_Os03g06680	plant-specific domain TIGR01615 family protein, expressed		GO:0016684	F	oxidoreductase activity, acting on peroxide as acceptor	7	181	0.00026	0.0074
	LOC_Os12g02330	LTPL13 - Protease inhibitor/seed storage/LTP family protein precursor, expressed		GO:0004601	F	peroxidase activity	7	181	0.00026	0.0074
	LOC_Os07g32620	anthocyanidin 5,3-O-glucosyltransferase, putative, expressed		GO:0016829	F	lyase activity	9	309	0.00027	0.0074
	LOC_Os03g60509	expressed protein		GO:0016209	F	antioxidant activity	7	203	0.00051	0.012
	LOC_Os05g41610	glycosyl hydrolases family 17, putative, expressed		GO:0005215	F	transporter activity	16	941	0.00062	0.014
	LOC_Os12g37650	DUF538 domain containing protein, putative, expressed		GO:0020037	F	heme binding	12	600	0.00078	0.016
	LOC_Os02g02340	glycerol-3-phosphate acyltransferase, putative, expressed		GO:0046906	F	tetrapyrrole binding	12	608	0.00088	0.017
	LOC_Os01g04350	hsp20/alpha crystallin family protein, putative, expressed		GO:0008415	F	acyltransferase activity	6	166	0.001	0.018
	LOC_Os02g08230	WAX2, putative, expressed		GO:0022857	F	transmembrane transporter activity	11	643	0.0042	0.071
	LOC_Os04g38390	wound/stress protein, putative, expressed		GO:0009055	F	electron carrier activity	9	599	0.02	0.32
	LOC_Os03g18370	MRH1, putative, expressed		GO:0022804	F	active transmembrane transporter activity	6	333	0.025	0.38
	LOC_Os12g19381	ribulose bisphosphate carboxylase small chain, chloroplast precursor, putative, expressed		GO:0004497	F	monooxygenase activity	7	458	0.035	0.5
	LOC_Os09g33710	Os9bglu33 - beta-glucosidase homologue, similar to G. max hydroxyisourate hydrolase, expressed		GO:0004553	F	hydrolase activity, hydrolyzing O-glycosyl compounds	6	424	0.066	0.89
	LOC_Os04g23890	AGC_PVPK_like_kin82y.10 - ACG kinases include homologs to PKA, PKG and PKC, expressed		GO:0000166	F	nucleotide binding	21	3874	0.87	1
	LOC_Os03g37640	MATE efflux family protein, putative, expressed		GO:0016740	F	transferase activity	31	6190	0.98	1
	LOC_Os08g01140	cytochrome b561, putative, expressed		GO:0046872	F	metal ion binding	29	5476	0.93	1
	LOC_Os03g12030	3-ketoacyl-CoA synthase, putative, expressed		GO:0016818	F	hydrolase activity, acting on acid anhydrides, in phosphorus-containing anhydrides	7	759	0.24	1
	LOC_Os01g52010	alliin lyase precursor, putative, expressed		GO:0016817	F	hydrolase activity, acting on acid anhydrides	7	764	0.25	1
	LOC_Os06g04070	pyridoxal-dependent decarboxylase protein, putative, expressed		GO:0016757	F	transferase activity, transferring glycosyl groups	6	595	0.21	1
	LOC_Os05g09704	HAD superfamily phosphatase, putative, expressed		GO:0016758	F	transferase activity, transferring hexosyl groups	6	489	0.11	1
	LOC_Os05g33570	pyruvate, phosphate dikinase, chloroplast precursor, putative, expressed		GO:0008270	F	zinc ion binding	9	3939	1	1
	LOC_Os11g47970	AAA-type ATPase family protein, putative, expressed		GO:0005488	F	binding	75	16823	1	1
	LOC_Os04g26910	oxidoreductase, aldo/keto reductase family protein, putative, expressed		GO:0016887	F	ATPase activity	5	355	0.091	1
	LOC_Os03g13200	peroxidase precursor, putative, expressed		GO:0017076	F	purine nucleotide binding	20	3456	0.78	1
	LOC_Os02g43280	aldehyde dehydrogenase, putative, expressed		GO:0005524	F	ATP binding	15	3085	0.93	1
	LOC_Os01g52240	chlorophyll A-B binding protein, putative, expressed		GO:0016787	F	hydrolase activity	28	4901	0.84	1
	LOC_Os01g05820	gamma-glutamyltranspeptidase 1 precursor, putative, expressed		GO:0016301	F	kinase activity	8	1750	0.9	1
	LOC_Os11g18044	peptide transporter PTR2, putative, expressed		GO:0043169	F	cation binding	33	5696	0.84	1
	LOC_Os03g56280	lactate/malate dehydrogenase, putative, expressed		GO:0016788	F	hydrolase activity, acting on ester bonds	7	1949	0.98	1
	LOC_Os09g06464	CCT/B-box zinc finger protein, putative, expressed		GO:0022892	F	substrate-specific transporter activity	6	593	0.21	1
	LOC_Os08g43400	kinesin motor domain containing protein, expressed		GO:0016772	F	transferase activity, transferring phosphorus-containing groups	8	4781	1	1
	LOC_Os07g31870	expressed protein		GO:0032555	F	purine ribonucleotide binding	16	3292	0.93	1
	LOC_Os04g01140	cytochrome P450 93A2, putative, expressed		GO:0032553	F	ribonucleotide binding	16	3292	0.93	1
	LOC_Os01g65210	proton-dependent oligopeptide transport, putative, expressed		GO:0016798	F	hydrolase activity, acting on glycosyl bonds	6	480	0.1	1
	LOC_Os10g38580	glutathione S-transferase, putative, expressed		GO:0008233	F	peptidase activity	7	1489	0.87	1
	LOC_Os07g42200	tyrosine protein kinase domain containing protein, putative, expressed		GO:0043167	F	ion binding	33	5700	0.84	1
	LOC_Os03g56930	app1, putative, expressed		GO:0022891	F	substrate-specific transmembrane transporter activity	6	517	0.13	1
	LOC_Os08g03570	NAD dependent epimerase/dehydratase family protein, putative, expressed		GO:0030554	F	adenyl nucleotide binding	19	3247	0.76	1
	LOC_Os06g39912	expressed protein		GO:0016773	F	phosphotransferase activity, alcohol group as acceptor	7	1726	0.94	1
	LOC_Os10g38710	glutathione S-transferase, putative, expressed		GO:0004175	F	endopeptidase activity	5	856	0.68	1
	LOC_Os07g37240	chlorophyll A-B binding protein, putative, expressed		GO:0003676	F	nucleic acid binding	6	8251	1	1
	LOC_Os01g14670	Cupin domain containing protein, expressed		GO:0001883	F	purine nucleoside binding	19	3247	0.76	1
	LOC_Os03g12910	squalene monooxygenase, putative, expressed		GO:0001882	F	nucleoside binding	19	3257	0.76	1
	LOC_Os12g08810	VTC2, putative, expressed		GO:0016462	F	pyrophosphatase activity	7	743	0.23	1
	LOC_Os01g18080	retrotransposon protein, putative, unclassified, expressed		GO:0030528	F	transcription regulator activity	5	987	0.79	1
	LOC_Os02g37800	lecithin:cholesterol acyltransferase, putative, expressed		GO:0004674	F	protein serine/threonine kinase activity	6	1478	0.93	1
	LOC_Os01g41710	chlorophyll A-B binding protein, putative, expressed		GO:0004672	F	protein kinase activity	6	1575	0.95	1
	LOC_Os05g31750	annexin, putative, expressed		GO:0032559	F	adenyl ribonucleotide binding	15	3087	0.93	1
	LOC_Os03g51080	glutamate decarboxylase, putative, expressed		GO:0017111	F	nucleoside-triphosphatase activity	7	726	0.21	1
	LOC_Os06g21250	glycine rich protein family protein, putative, expressed		GO:0070011	F	peptidase activity, acting on L-amino acid peptides	7	1470	0.86	1
	LOC_Os04g56400	glutamine synthetase, catalytic domain containing protein, expressed		GO:0046914	F	transition metal ion binding	27	4875	0.88	1
	LOC_Os06g39520	myristoyl-acyl carrier protein thioesterase, chloroplast precursor, putative, expressed		GO:0016020	C	membrane	38	2115	1.5e-08	6.1e-07
	LOC_Os10g42620	dihydroflavonol-4-reductase, putative, expressed		GO:0016021	C	integral to membrane	13	752	0.0017	0.031
	LOC_Os01g10950	peptide-N4-asparagine amidase A, putative, expressed		GO:0031224	C	intrinsic to membrane	13	775	0.0023	0.031
	LOC_Os02g05744	endoglucanase, putative, expressed		GO:0044425	C	membrane part	15	1007	0.0032	0.033
	LOC_Os02g13100	protein phosphatase 2C, putative, expressed		GO:0044464	C	cell part	52	5945	0.016	0.11
	LOC_Os04g16680	fructose-1,6-bisphosphatase, putative, expressed		GO:0005623	C	cell	52	5945	0.016	0.11
	LOC_Os03g02514	hydrolase, alpha/beta fold family protein, putative, expressed		GO:0044424	C	intracellular part	11	3529	1	1
	LOC_Os06g30950	transporter-related, putative, expressed		GO:0043229	C	intracellular organelle	7	2859	1	1
	LOC_Os09g26660	ferric reductase, putative, expressed		GO:0005622	C	intracellular	16	4116	1	1
	LOC_Os06g14324	caleosin related protein, putative, expressed		GO:0044444	C	cytoplasmic part	5	966	0.77	1
	LOC_Os04g35840	T-complex protein 11, putative, expressed		GO:0005737	C	cytoplasm	7	1263	0.74	1
	LOC_Os06g06780	harpin-induced protein, putative, expressed		GO:0032991	C	macromolecular complex	5	1207	0.91	1
	LOC_Os04g55710	transposon protein, putative, unclassified, expressed		GO:0043226	C	organelle	7	2859	1	1
	LOC_Os12g23180	3-beta hydroxysteroid dehydrogenase/isomerase family protein, putative, expressed
	LOC_Os02g27030	cysteine proteinase 1 precursor, putative, expressed
	LOC_Os04g57560	amine oxidase, flavin-containing, domain containing protein, expressed
	LOC_Os04g59520	anthranilate phosphoribosyltransferase, putative, expressed
	LOC_Os03g10090	transporter family protein, putative, expressed
	LOC_Os06g44450	CCT/B-box zinc finger protein, putative, expressed
	LOC_Os03g52239	homeobox domain containing protein, expressed
	LOC_Os02g47020	phosphoribulokinase/Uridine kinase family protein, expressed
	LOC_Os09g38090	expressed protein
	LOC_Os03g08360	3-ketoacyl-CoA synthase 10, putative, expressed
	LOC_Os03g14030	thaumatin, putative, expressed
	LOC_Os02g35180	OsRR2 type-A response regulator, expressed
	LOC_Os07g46460	ferredoxin-dependent glutamate synthase, chloroplast precursor, putative, expressed
	LOC_Os04g58710	AMP-binding domain containing protein, expressed
	LOC_Os04g38410	chlorophyll A-B binding protein, putative, expressed
	LOC_Os01g10210	lachrymatory factor synthase, putative, expressed
	LOC_Os02g10350	MLO domain containing protein, putative, expressed
	LOC_Os06g15760	eukaryotic aspartyl protease domain containing protein, expressed
	LOC_Os08g33820	chlorophyll A-B binding protein, putative, expressed
	LOC_Os07g37320	transporter family protein, putative, expressed
	LOC_Os08g37130	oxidoreductase, short chain dehydrogenase/reductase family domain containing protein, expressed
	LOC_Os06g04270	transketolase, chloroplast precursor, putative, expressed
	LOC_Os02g10120	lipoxygenase, putative, expressed
	LOC_Os12g17600	ribulose bisphosphate carboxylase small chain, chloroplast precursor, putative, expressed
	LOC_Os09g30340	photosystem I reaction center subunit, chloroplast precursor, putative, expressed
	LOC_Os09g36930	aquaporin protein, putative, expressed
	LOC_Os09g34320	expressed protein
	LOC_Os01g22640	GDSL-like lipase/acylhydrolase, putative, expressed
	LOC_Os02g39360	B-box zinc finger family protein, putative, expressed
	LOC_Os03g03910	catalase domain containing protein, expressed
	LOC_Os08g34280	cinnamoyl-CoA reductase, putative, expressed
	LOC_Os03g16670	haloacid dehalogenase-like hydrolase family protein, putative, expressed
	LOC_Os07g11110	NAD dependent epimerase/dehydratase family protein, putative, expressed
	LOC_Os11g12530	receptor-like protein kinase 5 precursor, putative, expressed
	LOC_Os03g63370	CRAL/TRIO domain containing protein, expressed
	LOC_Os07g32880	ATP synthase gamma chain, putative, expressed
	LOC_Os08g39630	helix-loop-helix DNA-binding domain containing protein, expressed
	LOC_Os12g17320	polyprenyl synthetase, putative, expressed
	LOC_Os06g40818	aspartic proteinase, putative, expressed
	LOC_Os08g04310	plastocyanin-like domain containing protein, putative, expressed
	LOC_Os10g01044	isoflavone reductase, putative, expressed
	LOC_Os08g01220	harpin-induced protein 1 domain containing protein, expressed
	LOC_Os09g24700	expressed protein
	LOC_Os03g50310	CCT/B-box zinc finger protein, putative, expressed
	LOC_Os11g11490	TKL_IRAK_CR4L.7 - The CR4L subfamily has homology with Crinkly4, expressed
	LOC_Os02g51670	ethylene-responsive transcription factor, putative, expressed
	LOC_Os04g54810	beta-D-xylosidase, putative, expressed
	LOC_Os08g02230	FAD-binding and arabino-lactone oxidase domains containing protein, putative, expressed
	LOC_Os03g45920	tubulin/FtsZ domain containing protein, putative, expressed
	LOC_Os03g54130	cysteine protease 1 precursor, putative, expressed
	LOC_Os11g06720	abscisic stress-ripening, putative, expressed
	LOC_Os05g01470	methionine S-methyltransferase, putative, expressed

## Sheet: Rice - cluster 4
cell type annotation	Gene Name	Description		GO term	Ontology	Description	Number in input list	Number in BG/Ref	p-value	FDR
fiber	LOC_Os08g31030	HOTHEAD precursor, putative, expressed		GO:0006629	P	lipid metabolic process	26	528	2.1e-16	6.3e-14
	LOC_Os05g13900	retrotransposon protein, putative, unclassified, expressed		GO:0006633	P	fatty acid biosynthetic process	8	81	5.4e-08	8.2e-06
	LOC_Os06g40150	AP2 domain containing protein, expressed		GO:0006631	P	fatty acid metabolic process	8	97	2e-07	2e-05
	LOC_Os02g21550	flavonol synthase/flavanone 3-hydroxylase, putative, expressed		GO:0005975	P	carbohydrate metabolic process	19	833	6.1e-07	4.6e-05
	LOC_Os01g21300	esterase/lipase/thioesterase family protein, putative, expressed		GO:0008610	P	lipid biosynthetic process	9	180	1.8e-06	9.2e-05
	LOC_Os09g04710	GDSL-like lipase/acylhydrolase, putative, expressed		GO:0032787	P	monocarboxylic acid metabolic process	8	130	1.6e-06	9.2e-05
	LOC_Os11g36940	glucan endo-1,3-beta-glucosidase precursor, putative, expressed		GO:0030243	P	cellulose metabolic process	5	36	4.1e-06	0.00015
	LOC_Os02g36550	phosphopantothenate--cysteine ligase, putative, expressed		GO:0030244	P	cellulose biosynthetic process	5	36	4.1e-06	0.00015
	LOC_Os10g32580	GDSL-like lipase/acylhydrolase, putative, expressed		GO:0044255	P	cellular lipid metabolic process	9	229	1.2e-05	0.0004
	LOC_Os03g62740	GDSL-like lipase/acylhydrolase, putative, expressed		GO:0006073	P	cellular glucan metabolic process	6	95	2.9e-05	0.00081
	LOC_Os01g52770	GDSL-like lipase/acylhydrolase, putative, expressed		GO:0044042	P	glucan metabolic process	6	95	2.9e-05	0.00081
	LOC_Os11g27329	OsSCP62 - Putative Serine Carboxypeptidase homologue, expressed		GO:0044264	P	cellular polysaccharide metabolic process	6	103	4.5e-05	0.0011
	LOC_Os04g33370	cytochrome P450, putative, expressed		GO:0009250	P	glucan biosynthetic process	5	65	5.8e-05	0.0013
	LOC_Os02g42650	expansin precursor, putative, expressed		GO:0016053	P	organic acid biosynthetic process	8	222	6.6e-05	0.0013
	LOC_Os02g44654	cytochrome P450, putative, expressed		GO:0046394	P	carboxylic acid biosynthetic process	8	222	6.6e-05	0.0013
	LOC_Os03g20720	GTPase-activating protein, putative, expressed		GO:0033692	P	cellular polysaccharide biosynthetic process	5	73	9.7e-05	0.0018
	LOC_Os12g07150	amidase family protein, putative, expressed		GO:0000271	P	polysaccharide biosynthetic process	5	76	0.00012	0.0021
	LOC_Os01g44069	glycerol-3-phosphate acyltransferase, putative, expressed		GO:0005976	P	polysaccharide metabolic process	6	143	0.00025	0.0043
	LOC_Os03g14130	POEI1 - Pollen Ole e I allergen and extensin family protein precursor, expressed		GO:0044283	P	small molecule biosynthetic process	8	320	0.00073	0.011
	LOC_Os06g04169	hydrolase, alpha/beta fold family domain containing protein, expressed		GO:0034637	P	cellular carbohydrate biosynthetic process	5	114	0.00069	0.011
	LOC_Os01g43320	transmembrane amino acid transporter protein, putative, expressed		GO:0016051	P	carbohydrate biosynthetic process	5	121	0.00089	0.012
	LOC_Os02g46680	multidrug resistance protein, putative, expressed		GO:0065009	P	regulation of molecular function	5	121	0.00089	0.012
	LOC_Os04g47250	cytochrome P450, putative, expressed		GO:0050790	P	regulation of catalytic activity	5	120	0.00086	0.012
	LOC_Os01g63580	glycerol-3-phosphate acyltransferase, putative, expressed		GO:0019752	P	carboxylic acid metabolic process	9	473	0.0022	0.026
	LOC_Os09g33710	Os9bglu33 - beta-glucosidase homologue, similar to G. max hydroxyisourate hydrolase, expressed		GO:0043436	P	oxoacid metabolic process	9	473	0.0022	0.026
	LOC_Os10g27330	glycerol-3-phosphate acyltransferase, putative, expressed		GO:0006082	P	organic acid metabolic process	9	474	0.0022	0.026
	LOC_Os02g50040	endoglucanase, putative, expressed		GO:0042180	P	cellular ketone metabolic process	9	480	0.0024	0.027
	LOC_Os05g44200	GDSL-like lipase/acylhydrolase, putative, expressed		GO:0006979	P	response to oxidative stress	5	174	0.0041	0.045
	LOC_Os07g02810	L-ascorbate oxidase homolog precursor, putative, expressed		GO:0044281	P	small molecule metabolic process	12	1034	0.02	0.21
	LOC_Os03g57780	protein kinase, putative, expressed		GO:0044262	P	cellular carbohydrate metabolic process	6	385	0.028	0.28
	LOC_Os04g39240	expressed protein		GO:0055114	P	oxidation reduction	14	1351	0.03	0.29
	LOC_Os05g50960	polygalacturonase, putative, expressed		GO:0042221	P	response to chemical stimulus	5	301	0.035	0.33
	LOC_Os05g51220	aspartic proteinase, putative, expressed		GO:0008152	P	metabolic process	93	14398	0.097	0.9
	LOC_Os10g40290	pectinacetylesterase domain containing protein, expressed		GO:0019222	P	regulation of metabolic process	5	1664	0.97	1
	LOC_Os06g46680	cytochrome P450, putative, expressed		GO:0016310	P	phosphorylation	12	1695	0.3	1
	LOC_Os01g07570	carboxyl-terminal proteinase, putative, expressed		GO:0006810	P	transport	10	1638	0.5	1
	LOC_Os04g08280	retrotransposon protein, putative, Ty3-gypsy subclass, expressed		GO:0031323	P	regulation of cellular metabolic process	5	1593	0.96	1
	LOC_Os04g39150	pathogenesis-related Bet v I family protein, putative, expressed		GO:0044249	P	cellular biosynthetic process	18	5890	1	1
	LOC_Os06g43044	GDSL-like lipase/acylhydrolase, putative, expressed		GO:0006807	P	nitrogen compound metabolic process	7	7073	1	1
	LOC_Os09g19930	HOTHEAD precursor, putative, expressed		GO:0034645	P	cellular macromolecule biosynthetic process	9	5248	1	1
	LOC_Os08g29760	membrane protein, putative, expressed		GO:0050789	P	regulation of biological process	7	2027	0.96	1
	LOC_Os04g05050	pectate lyase precursor, putative, expressed		GO:0044267	P	cellular protein metabolic process	12	2877	0.93	1
	LOC_Os08g44840	transferase family protein, putative, expressed		GO:0044260	P	cellular macromolecule metabolic process	22	9350	1	1
	LOC_Os11g10460	peroxidase precursor, putative, expressed		GO:0051179	P	localization	10	1651	0.51	1
	LOC_Os11g45400	glycerol-3-phosphate acyltransferase, putative, expressed		GO:0065007	P	biological regulation	9	2125	0.89	1
	LOC_Os10g31040	Citrate transporter protein, putative, expressed		GO:0006508	P	proteolysis	7	1579	0.83	1
	LOC_Os11g34720	Ser/Thr protein phosphatase family protein, putative, expressed		GO:0006468	P	protein amino acid phosphorylation	11	1570	0.32	1
	LOC_Os10g05750	POEI3 - Pollen Ole e I allergen and extensin family protein precursor, expressed		GO:0043170	P	macromolecule metabolic process	29	10433	1	1
	LOC_Os06g14810	3-ketoacyl-CoA synthase, putative, expressed		GO:0006139	P	nucleobase, nucleoside, nucleotide and nucleic acid metabolic process	6	6695	1	1
	LOC_Os08g14490	dehydrogenase-phosphopantetheinyltransferase, putative, expressed		GO:0043687	P	post-translational protein modification	11	1815	0.51	1
	LOC_Os05g46510	polygalacturonase, putative, expressed		GO:0006464	P	protein modification process	11	1929	0.59	1
	LOC_Os03g60720	expansin precursor, putative, expressed		GO:0050794	P	regulation of cellular process	7	1955	0.95	1
	LOC_Os02g54650	diacylglycerol kinase, putative, expressed		GO:0009058	P	biosynthetic process	18	6085	1	1
	LOC_Os11g14070	expressed protein		GO:0043412	P	macromolecule modification	11	1979	0.63	1
	LOC_Os05g33080	serine/threonine-protein kinase, putative, expressed		GO:0009059	P	macromolecule biosynthetic process	10	5252	1	1
	LOC_Os02g55870	heparanase-like protein precursor, putative, expressed		GO:0051234	P	establishment of localization	10	1638	0.5	1
	LOC_Os04g42100	retrotransposon protein, putative, unclassified, expressed		GO:0044238	P	primary metabolic process	68	11969	0.7	1
	LOC_Os01g59819	Os1bglu2 - beta-glucosidase homologue, similar to G. max isohydroxyurate hydrolase, expressed		GO:0019538	P	protein metabolic process	18	4333	0.97	1
	LOC_Os05g28730	zinc finger, C3HC4 type domain containing protein, expressed		GO:0050896	P	response to stimulus	9	1026	0.15	1
	LOC_Os01g55000	expressed protein		GO:0044237	P	cellular metabolic process	35	10696	1	1
	LOC_Os10g33370	3-ketoacyl-CoA synthase precursor, putative, expressed		GO:0006796	P	phosphate metabolic process	12	1795	0.37	1
	LOC_Os04g52164	transferase family protein, putative, expressed		GO:0006950	P	response to stress	8	873	0.15	1
	LOC_Os03g10030	membrane associated DUF588 domain containing protein, putative, expressed		GO:0006793	P	phosphorus metabolic process	12	1795	0.37	1
	LOC_Os03g02040	remorin, putative, expressed		GO:0009987	P	cellular process	49	12839	1	1
	LOC_Os02g13870	aquaporin protein, putative, expressed		GO:0003824	F	catalytic activity	107	12724	3.1e-08	8.3e-06
	LOC_Os03g55420	peroxidase precursor, putative, expressed		GO:0016747	F	transferase activity, transferring acyl groups other than amino-acyl groups	13	348	2.2e-07	2.1e-05
	LOC_Os09g25600	AP2 domain containing protein, expressed		GO:0016798	F	hydrolase activity, acting on glycosyl bonds	15	480	2.3e-07	2.1e-05
	LOC_Os09g39410	male sterility protein, putative, expressed		GO:0004553	F	hydrolase activity, hydrolyzing O-glycosyl compounds	14	424	3.2e-07	2.1e-05
	LOC_Os01g39830	beta-galactosidase, putative, expressed		GO:0016746	F	transferase activity, transferring acyl groups	13	367	4e-07	2.1e-05
	LOC_Os05g04170	AMP-binding enzyme, putative, expressed		GO:0016760	F	cellulose synthase (UDP-forming) activity	5	33	2.8e-06	0.0001
	LOC_Os04g20280	expressed protein		GO:0016759	F	cellulose synthase activity	5	33	2.8e-06	0.0001
	LOC_Os09g35760	homeobox and START domains containing protein, putative, expressed		GO:0035251	F	UDP-glucosyltransferase activity	5	63	5e-05	0.0017
	LOC_Os03g64170	GDSL-like lipase/acylhydrolase, putative, expressed		GO:0046527	F	glucosyltransferase activity	5	73	9.7e-05	0.0026
	LOC_Os01g11710	GDSL-like lipase/acylhydrolase, putative, expressed		GO:0008194	F	UDP-glycosyltransferase activity	6	118	9.3e-05	0.0026
	LOC_Os04g44870	C2 domain containing protein, putative, expressed		GO:0016787	F	hydrolase activity	48	4901	0.00014	0.0032
	LOC_Os06g46500	monocopper oxidase, putative, expressed		GO:0008415	F	acyltransferase activity	5	166	0.0034	0.075
	LOC_Os08g05660	expressed protein		GO:0016684	F	oxidoreductase activity, acting on peroxide as acceptor	5	181	0.0049	0.086
	LOC_Os09g23084	endoglucanase, putative, expressed		GO:0004601	F	peroxidase activity	5	181	0.0049	0.086
	LOC_Os05g13520	white-brown complex homolog protein 12, putative, expressed		GO:0016491	F	oxidoreductase activity	19	1672	0.0047	0.086
	LOC_Os06g44610	membrane associated DUF588 domain containing protein, putative, expressed		GO:0016209	F	antioxidant activity	5	203	0.0077	0.13
	LOC_Os08g43400	kinesin motor domain containing protein, expressed		GO:0020037	F	heme binding	9	600	0.0099	0.15
	LOC_Os08g44620	zinc-binding protein, putative, expressed		GO:0016788	F	hydrolase activity, acting on ester bonds	20	1949	0.011	0.15
	LOC_Os07g25810	retrotransposon protein, putative, unclassified, expressed		GO:0046906	F	tetrapyrrole binding	9	608	0.011	0.15
	LOC_Os03g14900	NB-ARC/LRR disease resistance protein, putative, expressed		GO:0016758	F	transferase activity, transferring hexosyl groups	7	489	0.027	0.34
	LOC_Os05g08770	uncharacterized protein At4g06744 precursor, putative, expressed		GO:0005506	F	iron ion binding	9	713	0.027	0.34
	LOC_Os02g45250	homeobox and START domains containing protein, putative, expressed		GO:0016757	F	transferase activity, transferring glycosyl groups	7	595	0.065	0.77
	LOC_Os07g37850	expressed protein		GO:0050662	F	coenzyme binding	5	382	0.078	0.89
	LOC_Os01g47400	OsMan01 - Endo-Beta-Mannanase, expressed		GO:0004497	F	monooxygenase activity	5	458	0.14	1
	LOC_Os01g34560	3-ketoacyl-CoA synthase, putative, expressed		GO:0000166	F	nucleotide binding	24	3874	0.43	1
	LOC_Os10g40420	LTPL138 - Protease inhibitor/seed storage/LTP family protein precursor, expressed		GO:0016740	F	transferase activity	34	6190	0.71	1
	LOC_Os01g59180	OsFBX27 - F-box domain containing protein, expressed		GO:0046872	F	metal ion binding	21	5476	0.99	1
	LOC_Os01g15770	transmembrane protein 136, putative, expressed		GO:0016818	F	hydrolase activity, acting on acid anhydrides, in phosphorus-containing anhydrides	6	759	0.29	1
	LOC_Os11g27540	CRP7 - Cysteine-rich family protein precursor, expressed		GO:0016817	F	hydrolase activity, acting on acid anhydrides	6	764	0.3	1
	LOC_Os02g56250	GATA zinc finger domain containing protein, expressed		GO:0008270	F	zinc ion binding	7	3939	1	1
	LOC_Os03g02750	OsSub25 - Putative Subtilisin homologue, expressed		GO:0005488	F	binding	72	16823	1	1
	LOC_Os01g42294	inactive receptor kinase At2g26730 precursor, putative, expressed		GO:0003676	F	nucleic acid binding	6	8251	1	1
	LOC_Os08g04310	plastocyanin-like domain containing protein, putative, expressed		GO:0003677	F	DNA binding	6	5059	1	1
	LOC_Os09g39430	GDSL-like lipase/acylhydrolase, putative, expressed		GO:0017076	F	purine nucleotide binding	23	3456	0.3	1
	LOC_Os01g46350	proteins of unknown function domain containing protein, expressed		GO:0005524	F	ATP binding	20	3085	0.36	1
	LOC_Os10g05950	POEI11 - Pollen Ole e I allergen and extensin family protein precursor, expressed		GO:0043169	F	cation binding	28	5696	0.89	1
	LOC_Os01g51290	protein kinase family protein, putative, expressed		GO:0016772	F	transferase activity, transferring phosphorus-containing groups	13	4781	1	1
	LOC_Os06g05550	GDSL-like lipase/acylhydrolase, putative, expressed		GO:0016462	F	pyrophosphatase activity	6	743	0.28	1
	LOC_Os01g59870	LTPL65 - Protease inhibitor/seed storage/LTP family protein precursor, expressed		GO:0032559	F	adenyl ribonucleotide binding	20	3087	0.36	1
	LOC_Os11g34270	ubiquitin carboxyl-terminal hydrolase domain containing protein, expressed		GO:0032555	F	purine ribonucleotide binding	21	3292	0.39	1
	LOC_Os10g05980	POEI13 - Pollen Ole e I allergen and extensin family protein precursor, expressed		GO:0032553	F	ribonucleotide binding	21	3292	0.39	1
	LOC_Os01g28030	peroxidase precursor, putative, expressed		GO:0008233	F	peptidase activity	6	1489	0.88	1
	LOC_Os03g64320	expressed protein		GO:0043167	F	ion binding	28	5700	0.89	1
	LOC_Os05g09704	HAD superfamily phosphatase, putative, expressed		GO:0016301	F	kinase activity	12	1750	0.34	1
	LOC_Os01g04710	aspartic proteinase, putative, expressed		GO:0009055	F	electron carrier activity	6	599	0.15	1
	LOC_Os04g40730	oxidoreductase, short chain dehydrogenase/reductase family, putative, expressed		GO:0005215	F	transporter activity	5	941	0.66	1
	LOC_Os11g02350	LTPL25 - Protease inhibitor/seed storage/LTP family protein precursor, expressed		GO:0048037	F	cofactor binding	5	543	0.22	1
	LOC_Os12g02300	LTPL26 - Protease inhibitor/seed storage/LTP family protein precursor, expressed		GO:0030554	F	adenyl nucleotide binding	22	3247	0.28	1
	LOC_Os07g14850	CESA6 - cellulose synthase, expressed		GO:0016773	F	phosphotransferase activity, alcohol group as acceptor	12	1726	0.32	1
	LOC_Os06g08080	inorganic H+ pyrophosphatase, putative, expressed		GO:0005515	F	protein binding	19	2460	0.14	1
	LOC_Os06g34120	GDSL-like lipase/acylhydrolase, putative, expressed		GO:0001883	F	purine nucleoside binding	22	3247	0.28	1
	LOC_Os03g08360	3-ketoacyl-CoA synthase 10, putative, expressed		GO:0001882	F	nucleoside binding	22	3257	0.28	1
	LOC_Os06g48160	glycosyl hydrolases family 16, putative, expressed		GO:0004674	F	protein serine/threonine kinase activity	11	1478	0.26	1
	LOC_Os10g06000	POEI15 - Pollen Ole e I allergen and extensin family protein precursor, expressed		GO:0004672	F	protein kinase activity	11	1575	0.33	1
	LOC_Os05g10210	HAD superfamily phosphatase, putative, expressed		GO:0017111	F	nucleoside-triphosphatase activity	5	726	0.43	1
	LOC_Os10g40730	expansin precursor, putative, expressed		GO:0070011	F	peptidase activity, acting on L-amino acid peptides	6	1470	0.87	1
	LOC_Os10g05990	POEI14 - Pollen Ole e I allergen and extensin family protein precursor, expressed		GO:0046914	F	transition metal ion binding	20	4875	0.98	1
	LOC_Os01g47780	fasciclin domain containing protein, expressed		GO:0016020	C	membrane	27	2115	0.00011	0.0033
	LOC_Os07g40130	retrotransposon protein, putative, Ty3-gypsy subclass, expressed		GO:0016021	C	integral to membrane	11	752	0.0054	0.065
	LOC_Os04g16450	aquaporin protein, putative, expressed		GO:0031224	C	intrinsic to membrane	11	775	0.0067	0.065
	LOC_Os08g06380	CSLF6 - cellulose synthase-like family F; beta1,3;1,4 glucan synthase, expressed		GO:0044425	C	membrane part	12	1007	0.017	0.12
	LOC_Os03g52070	OsSCP20 - Putative Serine Carboxypeptidase homologue, expressed		GO:0043229	C	intracellular organelle	5	2859	1	1
	LOC_Os02g57110	GDSL-like lipase/acylhydrolase, putative, expressed		GO:0044464	C	cell part	35	5945	0.54	1
	LOC_Os08g39590	inactive receptor kinase At2g26730 precursor, putative, expressed		GO:0005623	C	cell	35	5945	0.54	1
	LOC_Os01g46340	chloroplast unusual positioning protein, putative, expressed		GO:0044424	C	intracellular part	8	3529	1	1
	LOC_Os11g48050	expressed protein		GO:0043226	C	organelle	5	2859	1	1
	LOC_Os03g20450	expressed protein		GO:0005622	C	intracellular	8	4116	1	1
	LOC_Os03g55350	OsSub31 - Putative Subtilisin homologue, expressed
	LOC_Os03g06940	beta-galactosidase, putative, expressed
	LOC_Os11g30560	dehydrogenase/reductase, putative, expressed
	LOC_Os06g37560	beta-galactosidase precursor, putative, expressed
	LOC_Os03g12250	atypical receptor-like kinase MARK, putative, expressed
	LOC_Os10g39520	MLO domain containing protein, putative, expressed
	LOC_Os03g62090	CESA5 - cellulose synthase, expressed
	LOC_Os05g08370	CESA1 - cellulose synthase, expressed
	LOC_Os03g02240	AT-GTL1, putative, expressed
	LOC_Os03g56260	kinesin motor domain containing protein, putative, expressed
	LOC_Os08g34550	RING-H2 finger protein, putative, expressed
	LOC_Os04g41810	expressed protein
	LOC_Os04g14150	dehydration response related protein, putative, expressed
	LOC_Os01g44110	serine/threonine-protein kinase, putative, expressed
	LOC_Os07g31840	leucine-rich repeat family protein, putative, expressed
	LOC_Os01g53240	BURP domain containing protein, expressed
	LOC_Os07g02200	plastocyanin-like domain containing protein, putative, expressed
	LOC_Os06g30950	transporter-related, putative, expressed
	LOC_Os11g20330	expressed protein
	LOC_Os07g09620	acanthoscurrin-1 precursor, putative, expressed
	LOC_Os03g12030	3-ketoacyl-CoA synthase, putative, expressed
	LOC_Os01g05670	3-oxo-5-alpha-steroid 4-dehydrogenase, putative, expressed
	LOC_Os01g65790	pectinesterase, putative, expressed
	LOC_Os03g52880	BTBN9 - Bric-a-Brac, Tramtrack, Broad Complex BTB domain with non-phototropic hypocotyl 3 NPH3 and coiled-coil domains, expressed
	LOC_Os01g70770	glutathione S-transferase, putative, expressed
	LOC_Os01g36640	disease resistance protein RPM1, putative, expressed
	LOC_Os01g22640	GDSL-like lipase/acylhydrolase, putative, expressed
	LOC_Os07g01240	expressed protein
	LOC_Os02g04540	retrotransposon protein, putative, unclassified, expressed
	LOC_Os09g31970	3-hydroxy-3-methylglutaryl-coenzyme A reductase, putative, expressed
	LOC_Os02g11830	coatomer subunit beta, putative, expressed
	LOC_Os05g37600	glycerol-3-phosphate acyltransferase, putative, expressed
	LOC_Os11g01570	PMR5, putative, expressed
	LOC_Os04g42860	GDSL-like lipase/acylhydrolase, putative, expressed
	LOC_Os11g18730	glycosyl hydrolase family 3 protein, putative, expressed
	LOC_Os10g42620	dihydroflavonol-4-reductase, putative, expressed
	LOC_Os06g42800	STRUBBELIG-RECEPTOR FAMILY 8 precursor, putative, expressed
	LOC_Os03g24184	TRAF-type zinc finger domain-containing protein 1, putative, expressed
	LOC_Os04g09654	O-methyltransferase, putative, expressed
	LOC_Os02g42134	ARF GTPase-activating domain-containing protein, putative, expressed
	LOC_Os08g33210	expressed protein
	LOC_Os12g01560	PMR5, putative, expressed
	LOC_Os07g10770	CESA8 - cellulose synthase, expressed
	LOC_Os08g42040	LTPL80 - Protease inhibitor/seed storage/LTP family protein precursor, expressed
	LOC_Os05g29990	NAD dependent epimerase/dehydratase family domain containing protein, expressed
	LOC_Os03g48626	expressed protein
	LOC_Os07g41200	expressed protein
	LOC_Os03g06570	IQ calmodulin-binding motif family protein, putative, expressed
	LOC_Os03g02920	peroxidase precursor, putative, expressed
	LOC_Os01g19220	beta-D-xylosidase, putative, expressed
	LOC_Os03g60340	leaf senescence related protein, putative, expressed
	LOC_Os04g55670	glycosyltransferase family 43 protein, putative, expressed
	LOC_Os01g43330	extra-large G-protein-related, putative, expressed
	LOC_Os10g36060	protein transport protein-related, putative, expressed
	LOC_Os10g21910	acetyl-CoA carboxylase, putative, expressed
	LOC_Os05g36050	serine/threonine-protein kinase, putative, expressed
	LOC_Os02g43590	ELMO/CED-12 family protein, putative, expressed
	LOC_Os11g35710	cycloartenol synthase, putative, expressed
	LOC_Os03g56810	tubulin/FtsZ domain containing protein, putative, expressed
	LOC_Os05g40200	inactive receptor kinase At2g26730 precursor, putative, expressed
	LOC_Os05g11910	GDSL-like lipase/acylhydrolase, putative, expressed
	LOC_Os10g05970	POEI12 - Pollen Ole e I allergen and extensin family protein precursor, expressed
	LOC_Os01g55190	expressed protein
	LOC_Os02g02410	DnaK family protein, putative, expressed
	LOC_Os03g47940	GDSL-like lipase/acylhydrolase, putative, expressed
	LOC_Os10g21940	expressed protein
	LOC_Os06g49100	retrotransposon protein, putative, unclassified, expressed
	LOC_Os06g39750	3-ketoacyl-CoA synthase, putative, expressed
	LOC_Os05g50510	CAS1 domain-containing protein 1 precursor, putative, expressed

## Sheet: Rice - cluster 5
cell type annotation	Gene Name	Description		GO term	Ontology	Description	Number in input list	Number in BG/Ref	p-value	FDR
mesophyll	LOC_Os10g04050	transposon protein, putative, CACTA, En/Spm sub-class, expressed		GO:0015979	P	photosynthesis	21	115	1.7e-25	4e-23
	LOC_Os03g01940	expressed protein		GO:0009765	P	photosynthesis, light harvesting	10	16	3.9e-17	4.6e-15
	LOC_Os02g43110	sodium/calcium exchanger 1 precursor, putative, expressed		GO:0019684	P	photosynthesis, light reaction	10	47	2.8e-13	2.2e-11
	LOC_Os03g22010	peroxidase precursor, putative, expressed		GO:0006091	P	generation of precursor metabolites and energy	11	243	7.5e-08	4.4e-06
	LOC_Os10g07450	expressed protein		GO:0055114	P	oxidation reduction	17	1351	0.00056	0.027
	LOC_Os02g57120	HEAT repeat family protein, putative, expressed		GO:0005975	P	carbohydrate metabolic process	12	833	0.0013	0.05
	LOC_Os03g39860	acyl carrier protein, putative, expressed		GO:0019752	P	carboxylic acid metabolic process	7	473	0.011	0.24
	LOC_Os03g21664	expressed protein		GO:0008152	P	metabolic process	87	14398	0.008	0.24
	LOC_Os01g12220	uncharacterized protein family UPF0016 domain containing protein, expressed		GO:0043436	P	oxoacid metabolic process	7	473	0.011	0.24
	LOC_Os08g24390	expressed protein		GO:0042180	P	cellular ketone metabolic process	7	480	0.012	0.24
	LOC_Os01g71474	glycosyl hydrolases family 17, putative, expressed		GO:0006082	P	organic acid metabolic process	7	474	0.012	0.24
	LOC_Os01g28989	expressed protein		GO:0006412	P	translation	8	595	0.012	0.24
	LOC_Os04g27250	expressed protein		GO:0006519	P	cellular amino acid and derivative metabolic process	6	391	0.016	0.29
	LOC_Os12g21784	expressed protein		GO:0006520	P	cellular amino acid metabolic process	5	303	0.021	0.35
	LOC_Os02g32250	retrotransposon protein, putative, unclassified, expressed		GO:0034641	P	cellular nitrogen compound metabolic process	6	435	0.025	0.4
	LOC_Os11g01154	dehydrogenase, putative, expressed		GO:0044106	P	cellular amine metabolic process	5	333	0.029	0.43
	LOC_Os06g12460	CSLA3 - cellulose synthase-like family A; mannan synthase, expressed		GO:0009308	P	amine metabolic process	5	380	0.047	0.65
	LOC_Os01g59840	Os1bglu3 - beta-glucosidase homologue, similar to G. max isohydroxyurate hydrolase, expressed		GO:0006629	P	lipid metabolic process	6	528	0.055	0.73
	LOC_Os03g03470	expressed protein		GO:0080090	P	regulation of primary metabolic process	7	1626	0.73	1
	LOC_Os03g31026	retrotransposon protein, putative, unclassified, expressed		GO:0019222	P	regulation of metabolic process	7	1664	0.75	1
	LOC_Os12g37710	PsbP, putative, expressed		GO:0031326	P	regulation of cellular biosynthetic process	7	1564	0.69	1
	LOC_Os08g01274	expressed protein		GO:0031323	P	regulation of cellular metabolic process	7	1593	0.71	1
	LOC_Os03g52130	expressed protein		GO:0044249	P	cellular biosynthetic process	23	5890	0.95	1
	LOC_Os02g18990	GDSL-like lipase/acylhydrolase, putative, expressed		GO:0006807	P	nitrogen compound metabolic process	16	7073	1	1
	LOC_Os12g04260	astaxanthin synthase KC28, putative, expressed		GO:0045449	P	regulation of transcription	7	1513	0.66	1
	LOC_Os01g55570	expressed protein		GO:0044281	P	small molecule metabolic process	9	1034	0.084	1
	LOC_Os03g45619	cytochrome P450, putative, expressed		GO:0034645	P	cellular macromolecule biosynthetic process	16	5248	1	1
	LOC_Os11g11210	OsClp12 - Putative Clp protease homologue, expressed		GO:0050789	P	regulation of biological process	9	2027	0.72	1
	LOC_Os03g60639	expressed protein		GO:0044267	P	cellular protein metabolic process	10	2877	0.93	1
	LOC_Os01g14514	expressed protein		GO:0044260	P	cellular macromolecule metabolic process	20	9350	1	1
	LOC_Os04g58780	pentatricopeptide repeat protein, putative, expressed		GO:0051179	P	localization	9	1651	0.47	1
	LOC_Os11g17290	expressed protein		GO:0060255	P	regulation of macromolecule metabolic process	7	1640	0.74	1
	LOC_Os10g22560	peptide transporter PTR2, putative, expressed		GO:0010467	P	gene expression	16	2424	0.17	1
	LOC_Os10g10170	PPR repeat domain containing protein, putative, expressed		GO:0065007	P	biological regulation	9	2125	0.77	1
	LOC_Os05g44020	acetyltransferase, GNAT family, putative, expressed		GO:0010468	P	regulation of gene expression	7	1577	0.7	1
	LOC_Os04g39840	Os4bglu10 - beta-glucosidase homologue, similar to Os4Bglu12 exoglucanase/beta-glucosidase, expressed		GO:0009987	P	cellular process	58	12839	0.93	1
	LOC_Os05g28090	expressed protein		GO:0006139	P	nucleobase, nucleoside, nucleotide and nucleic acid metabolic process	13	6695	1	1
	LOC_Os09g34140	expressed protein		GO:0019219	P	regulation of nucleobase, nucleoside, nucleotide and nucleic acid metabolic process	7	1520	0.66	1
	LOC_Os05g35470	dienelactone hydrolase family protein, expressed		GO:0006810	P	transport	9	1638	0.46	1
	LOC_Os09g39034	expressed protein		GO:0009889	P	regulation of biosynthetic process	7	1564	0.69	1
	LOC_Os01g49219	expressed protein		GO:0050794	P	regulation of cellular process	9	1955	0.68	1
	LOC_Os02g10390	chlorophyll A-B binding protein, putative, expressed		GO:0009058	P	biosynthetic process	25	6085	0.92	1
	LOC_Os02g30410	expressed protein		GO:0009059	P	macromolecule biosynthetic process	16	5252	1	1
	LOC_Os09g32870	OsFBX336 - F-box domain containing protein, expressed		GO:0051171	P	regulation of nitrogen compound metabolic process	7	1520	0.66	1
	LOC_Os01g35789	expressed protein		GO:0051234	P	establishment of localization	9	1638	0.46	1
	LOC_Os02g20560	fasciclin domain containing protein, expressed		GO:0016070	P	RNA metabolic process	7	1088	0.32	1
	LOC_Os07g23990	tetratricopeptide repeat domain containing protein, putative, expressed		GO:0044238	P	primary metabolic process	42	11969	1	1
	LOC_Os03g63950	plastid-specific 30S ribosomal protein 1, chloroplast precursor, putative, expressed		GO:0019538	P	protein metabolic process	12	4333	1	1
	LOC_Os12g38640	expressed protein		GO:0044237	P	cellular metabolic process	52	10696	0.71	1
	LOC_Os08g23430	starch binding domain containing protein, putative, expressed		GO:0043170	P	macromolecule metabolic process	22	10433	1	1
	LOC_Os08g25900	PsbP, putative, expressed		GO:0010556	P	regulation of macromolecule biosynthetic process	7	1564	0.69	1
	LOC_Os01g04860	DUF647 domain containing protein, putative, expressed		GO:0006350	P	transcription	7	1629	0.73	1
	LOC_Os02g45120	expressed protein		GO:0016491	F	oxidoreductase activity	22	1672	4.1e-05	0.0053
	LOC_Os03g45779	expressed protein		GO:0003735	F	structural constituent of ribosome	6	396	0.017	0.63
	LOC_Os10g10175	expressed protein		GO:0005509	F	calcium ion binding	5	316	0.024	0.63
	LOC_Os05g41520	zinc finger, C3HC4 type domain containing protein, expressed		GO:0048037	F	cofactor binding	7	543	0.022	0.63
	LOC_Os02g05470	CCT motif family protein, expressed		GO:0005198	F	structural molecule activity	7	462	0.01	0.63
	LOC_Os01g50930	expressed protein		GO:0050662	F	coenzyme binding	5	382	0.048	1
	LOC_Os05g36994	expressed protein		GO:0016798	F	hydrolase activity, acting on glycosyl bonds	5	480	0.1	1
	LOC_Os08g15460	preprotein translocase subunit secY, putative, expressed		GO:0003677	F	DNA binding	6	5059	1	1
	LOC_Os09g07440	retrotransposon protein, putative, unclassified, expressed		GO:0000166	F	nucleotide binding	14	3874	0.94	1
	LOC_Os08g38910	caffeoyl-CoA O-methyltransferase, putative, expressed		GO:0001883	F	purine nucleoside binding	9	3247	0.99	1
	LOC_Os06g14324	caleosin related protein, putative, expressed		GO:0001882	F	nucleoside binding	9	3257	0.99	1
	LOC_Os02g29960	cytochrome P450, putative, expressed		GO:0043167	F	ion binding	21	5700	0.97	1
	LOC_Os05g11064	expressed protein		GO:0008270	F	zinc ion binding	8	3939	1	1
	LOC_Os03g53640	expressed protein		GO:0016740	F	transferase activity	12	6190	1	1
	LOC_Os10g01044	isoflavone reductase, putative, expressed		GO:0043169	F	cation binding	21	5696	0.97	1
	LOC_Os03g54040	ribosomal protein L6, putative, expressed		GO:0017076	F	purine nucleotide binding	10	3456	0.99	1
	LOC_Os08g16570	expressed protein		GO:0032559	F	adenyl ribonucleotide binding	9	3087	0.98	1
	LOC_Os02g43090	myristoyl-acyl carrier protein thioesterase, chloroplast precursor, putative, expressed		GO:0003676	F	nucleic acid binding	11	8251	1	1
	LOC_Os03g59264	calreticulin family protein, expressed		GO:0016787	F	hydrolase activity	17	4901	0.98	1
	LOC_Os09g04880	expressed protein		GO:0046914	F	transition metal ion binding	11	4875	1	1
	LOC_Os08g32160	oxidoreductase, 2OG-FeII oxygenase domain containing protein, putative, expressed		GO:0005215	F	transporter activity	8	941	0.11	1
	LOC_Os03g61220	DEAD-box ATP-dependent RNA helicase 3, putative, expressed		GO:0016788	F	hydrolase activity, acting on ester bonds	5	1949	0.97	1
	LOC_Os04g38914	expressed protein		GO:0022892	F	substrate-specific transporter activity	5	593	0.19	1
	LOC_Os02g01150	erythronate-4-phosphate dehydrogenase domain containing protein, expressed		GO:0046872	F	metal ion binding	17	5476	1	1
	LOC_Os04g23040	expressed protein		GO:0003824	F	catalytic activity	64	12724	0.61	1
	LOC_Os09g36450	triosephosphate isomerase, chloroplast precursor, putative, expressed		GO:0030554	F	adenyl nucleotide binding	9	3247	0.99	1
	LOC_Os09g26810	chlorophyll A-B binding protein, putative, expressed		GO:0005524	F	ATP binding	9	3085	0.98	1
	LOC_Os06g29260	retrotransposon protein, putative, unclassified, expressed		GO:0005515	F	protein binding	7	2460	0.97	1
	LOC_Os03g57220	hydroxyacid oxidase 1, putative, expressed		GO:0004553	F	hydrolase activity, hydrolyzing O-glycosyl compounds	5	424	0.068	1
	LOC_Os06g01400	glycyl-tRNA synthetase 2, chloroplast/mitochondrial precursor, putative, expressed		GO:0032555	F	purine ribonucleotide binding	10	3292	0.98	1
	LOC_Os01g52110	RING finger and CHY zinc finger domain-containing protein 1, putative, expressed		GO:0032553	F	ribonucleotide binding	10	3292	0.98	1
	LOC_Os05g31680	expressed protein		GO:0005488	F	binding	61	16823	1	1
	LOC_Os01g39960	lycopene epsilon cyclase, chloroplast precursor, putative, expressed		GO:0009521	C	photosystem	10	72	1.2e-11	1.3e-09
	LOC_Os02g19924	aminotransferase, classes I and II, domain containing protein, expressed		GO:0034357	C	photosynthetic membrane	10	89	8.5e-11	4.4e-09
	LOC_Os02g22260	fruit protein PKIWI502, putative, expressed		GO:0009579	C	thylakoid	10	93	1.3e-10	4.4e-09
	LOC_Os08g19140	adenylate kinase family protein, putative, expressed		GO:0016020	C	membrane	32	2115	1.9e-08	5.1e-07
	LOC_Os01g55799	exo70 exocyst complex subunit domain containing protein, expressed		GO:0009522	C	photosystem I	5	18	9.8e-08	2.1e-06
	LOC_Os02g49326	SET domain-containing protein, putative, expressed		GO:0044436	C	thylakoid part	6	50	4e-07	7e-06
	LOC_Os12g07370	csAtPR5, putative, expressed		GO:0009536	C	plastid	5	37	2.3e-06	3.4e-05
	LOC_Os06g17970	NBS-LRR disease resistance protein, putative, expressed		GO:0009523	C	photosystem II	5	46	6.1e-06	8e-05
	LOC_Os03g06230	galactose mutarotase-like, putative, expressed		GO:0032991	C	macromolecular complex	17	1207	0.00016	0.0015
	LOC_Os04g34460	PAP fibrillin family domain containing protein, expressed		GO:0044464	C	cell part	49	5945	0.00016	0.0015
	LOC_Os09g07154	expressed protein		GO:0005623	C	cell	49	5945	0.00016	0.0015
	LOC_Os01g08890	expressed protein		GO:0044425	C	membrane part	15	1007	0.00022	0.0019
	LOC_Os03g15020	beta-galactosidase precursor, putative, expressed		GO:0043234	C	protein complex	11	706	0.0011	0.0088
	LOC_Os01g48690	ribosomal protein rpS20, putative, expressed		GO:0005737	C	cytoplasm	15	1263	0.0021	0.016
	LOC_Os03g63870	expressed protein		GO:0044444	C	cytoplasmic part	12	966	0.0042	0.029
	LOC_Os01g31870	natural resistance-associated macrophage protein, putative, expressed		GO:0005840	C	ribosome	6	397	0.017	0.11
	LOC_Os05g32390	FZL, putative, expressed		GO:0030529	C	ribonucleoprotein complex	6	438	0.026	0.16
	LOC_Os01g45750	bile acid sodium symporter family protein, putative, expressed		GO:0044424	C	intracellular part	24	3529	0.086	0.5
	LOC_Os02g22590	expressed protein		GO:0005622	C	intracellular	27	4116	0.098	0.54
	LOC_Os08g14450	RNA polymerase sigma factor, putative, expressed		GO:0043231	C	intracellular membrane-bounded organelle	6	2296	0.98	1
	LOC_Os06g24070	myb-like DNA-binding domain containing protein, expressed		GO:0043232	C	intracellular non-membrane-bounded organelle	6	1494	0.78	1
	LOC_Os03g17634	PPR repeat domain containing protein, putative, expressed		GO:0044422	C	organelle part	7	1521	0.67	1
	LOC_Os06g01460	expressed protein		GO:0043229	C	intracellular organelle	18	2859	0.21	1
	LOC_Os08g41460	expressed protein		GO:0043227	C	membrane-bounded organelle	8	2319	0.91	1
	LOC_Os02g15660	tetratricopeptide repeat, putative, expressed		GO:0044446	C	intracellular organelle part	7	1521	0.67	1
	LOC_Os05g33570	pyruvate, phosphate dikinase, chloroplast precursor, putative, expressed		GO:0043226	C	organelle	18	2859	0.21	1
	LOC_Os07g01030	glycosyl transferase, group 1 domain containing protein, expressed		GO:0043228	C	non-membrane-bounded organelle	6	1494	0.78	1
	LOC_Os12g17320	polyprenyl synthetase, putative, expressed
	LOC_Os03g19760	HAD-superfamily hydrolase, subfamily IA, variant 3 containing protein, expressed
	LOC_Os08g40919	expressed protein
	LOC_Os01g21820	preprotein translocase subunit secA, chloroplast precursor, putative, expressed
	LOC_Os09g07320	ethanol tolerance protein GEKO1, putative, expressed
	LOC_Os07g05850	transposon protein, putative, CACTA, En/Spm sub-class, expressed
	LOC_Os07g31870	expressed protein
	LOC_Os05g11260	expressed protein
	LOC_Os01g13770	DUF250 domain containing protein, putative, expressed
	LOC_Os03g01014	expressed protein
	LOC_Os11g23880	expressed protein
	LOC_Os05g01530	expressed protein
	LOC_Os10g22630	expressed protein
	LOC_Os09g39390	oxidoreductase, aldo/keto reductase family protein, putative, expressed
	LOC_Os07g04180	amino acid transporter, putative, expressed
	LOC_Os01g13740	myb-like DNA-binding domain containing protein, expressed
	LOC_Os04g23890	AGC_PVPK_like_kin82y.10 - ACG kinases include homologs to PKA, PKG and PKC, expressed
	LOC_Os12g19470	ribulose bisphosphate carboxylase small chain, chloroplast precursor, putative, expressed
	LOC_Os02g51020	expressed protein
	LOC_Os08g17390	expressed protein
	LOC_Os05g01110	ribosomal protein L28 protein, putative, expressed
	LOC_Os12g08564	retrotransposon protein, putative, unclassified, expressed
	LOC_Os12g15222	expressed protein
	LOC_Os02g42810	oxidoreductase, short chain dehydrogenase/reductase family domain containing protein, expressed
	LOC_Os07g11110	NAD dependent epimerase/dehydratase family protein, putative, expressed
	LOC_Os01g69950	ribosomal protein L27, putative, expressed
	LOC_Os07g05840	expressed protein
	LOC_Os07g04840	PsbP, putative, expressed
	LOC_Os12g23200	photosystem I reaction center subunit XI, chloroplast precursor, putative, expressed
	LOC_Os03g22160	relA-SpoT like protein RSH1, putative, expressed
	LOC_Os12g08770	photosystem I reaction center subunit N, chloroplast precursor, putative, expressed
	LOC_Os01g09540	HAD superfamily phosphatase, putative, expressed
	LOC_Os04g33830	membrane protein, putative, expressed
	LOC_Os04g55230	tetratricopeptide repeat domain containing protein, putative, expressed
	LOC_Os04g25400	uncharacterized protein all1601, putative, expressed
	LOC_Os03g63480	ankyrin repeat domain containing protein, expressed
	LOC_Os05g33840	transketolase, putative, expressed
	LOC_Os11g13890	chlorophyll A-B binding protein, putative, expressed
	LOC_Os03g56280	lactate/malate dehydrogenase, putative, expressed
	LOC_Os08g33820	chlorophyll A-B binding protein, putative, expressed
	LOC_Os11g18730	glycosyl hydrolase family 3 protein, putative, expressed
	LOC_Os02g03230	membrane related protein CP5, putative, expressed
	LOC_Os07g37550	chlorophyll A-B binding protein, putative, expressed
	LOC_Os09g06464	CCT/B-box zinc finger protein, putative, expressed
	LOC_Os12g18729	expressed protein
	LOC_Os04g16680	fructose-1,6-bisphosphatase, putative, expressed
	LOC_Os04g56400	glutamine synthetase, catalytic domain containing protein, expressed
	LOC_Os03g14030	thaumatin, putative, expressed
	LOC_Os02g51080	FAD binding domain containing protein, expressed
	LOC_Os07g46460	ferredoxin-dependent glutamate synthase, chloroplast precursor, putative, expressed
	LOC_Os09g30340	photosystem I reaction center subunit, chloroplast precursor, putative, expressed
	LOC_Os04g38410	chlorophyll A-B binding protein, putative, expressed
	LOC_Os08g06110	MYB family transcription factor, putative, expressed
	LOC_Os06g06780	harpin-induced protein, putative, expressed
	LOC_Os01g45274	carbonic anhydrase, chloroplast precursor, putative, expressed
	LOC_Os02g48560	fatty acid desaturase, putative, expressed
	LOC_Os07g37240	chlorophyll A-B binding protein, putative, expressed
	LOC_Os01g52240	chlorophyll A-B binding protein, putative, expressed
	LOC_Os01g41710	chlorophyll A-B binding protein, putative, expressed
	LOC_Os08g06380	CSLF6 - cellulose synthase-like family F; beta1,3;1,4 glucan synthase, expressed
	LOC_Os12g19381	ribulose bisphosphate carboxylase small chain, chloroplast precursor, putative, expressed
	LOC_Os06g13660	alanyl-tRNA synthetase, putative, expressed
	LOC_Os08g41040	expressed protein
	LOC_Os06g21590	chlorophyll A-B binding protein, putative, expressed
	LOC_Os03g50310	CCT/B-box zinc finger protein, putative, expressed
	LOC_Os07g25430	photosystem I reaction center subunit IV A, chloroplast precursor, putative, expressed
	LOC_Os12g42300	potasium efflux antiporter protein, putative, expressed
	LOC_Os02g51570	peptidyl-prolyl cis-trans isomerase, FKBP-type, putative, expressed
	LOC_Os10g13850	POEI17 - Pollen Ole e I allergen and extensin family protein precursor, expressed
	LOC_Os06g02500	superoxide dismutase, chloroplast, putative, expressed
	LOC_Os02g36570	ABC1 family domain containing protein, putative, expressed
	LOC_Os02g33450	peroxiredoxin, putative, expressed
	LOC_Os11g47370	expressed protein
	LOC_Os02g49870	expressed protein
	LOC_Os07g36080	oxygen evolving enhancer protein 3 domain containing protein, expressed
	LOC_Os04g36070	OsRR1 type-A response regulator, expressed
	LOC_Os08g06630	RNA polymerase sigma factor, putative, expressed
	LOC_Os01g39270	NAD binding domain of 6-phosphogluconate dehydrogenase containing protein, expressed
	LOC_Os05g34260	transposon protein, putative, Ac/Ds sub-class, expressed
	LOC_Os09g26190	CBS domain containing protein, expressed
	LOC_Os01g55290	PPR repeat domain containing protein, putative, expressed
	LOC_Os04g55710	transposon protein, putative, unclassified, expressed
	LOC_Os06g45370	fructose-1,6-bisphosphatase, putative, expressed
	LOC_Os01g52170	expressed protein
	LOC_Os07g05820	hydroxyacid oxidase 1, putative, expressed
	LOC_Os02g27400	OsFBX49 - F-box domain containing protein, expressed
	LOC_Os09g11890	expressed protein
	LOC_Os01g56680	photosystem II reaction center W protein, chloroplast precursor, putative, expressed
	LOC_Os05g15360	expressed protein

## Sheet: Rice - cluster 6
cell type annotation	Gene Name	Description		GO term	Ontology	Description	Number in input list	Number in BG/Ref	p-value	FDR
phloem	LOC_Os04g14220	disease resistance protein RPM1, putative, expressed		GO:0006810	P	transport	31	1638	1.2e-09	1.3e-07
	LOC_Os04g14304	OsWAK30/31 - OsWAK receptor-like protein OsWAK-RLP, expressed		GO:0051234	P	establishment of localization	31	1638	1.2e-09	1.3e-07
	LOC_Os04g32940	Leucine Rich Repeat family protein, expressed		GO:0051179	P	localization	31	1651	1.4e-09	1.3e-07
	LOC_Os06g25950	expressed protein		GO:0055085	P	transmembrane transport	16	701	1.9e-06	0.00013
	LOC_Os04g07890	AGAP002737-PA, putative, expressed		GO:0006811	P	ion transport	10	408	0.0001	0.0056
	LOC_Os06g18990	embryogenesis transmembrane protein, putative, expressed		GO:0034637	P	cellular carbohydrate biosynthetic process	5	114	0.0005	0.023
	LOC_Os05g14010	ethylene-responsive protein related, putative, expressed		GO:0016051	P	carbohydrate biosynthetic process	5	121	0.00064	0.025
	LOC_Os02g17780	ent-kaurene synthase, chloroplast precursor, putative, expressed		GO:0005975	P	carbohydrate metabolic process	12	833	0.0023	0.079
	LOC_Os06g02960	expressed protein		GO:0006812	P	cation transport	7	348	0.0034	0.1
	LOC_Os06g34020	glycosyl hydrolases family 17, putative, expressed		GO:0030001	P	metal ion transport	5	214	0.0071	0.19
	LOC_Os04g37990	transporter family protein, putative, expressed		GO:0023052	P	signaling	6	447	0.038	0.95
	LOC_Os02g28074	XRN 5-3 exonuclease N-terminus family protein, expressed		GO:0032774	P	RNA biosynthetic process	5	788	0.44	1
	LOC_Os01g34880	callose synthase, putative, expressed		GO:0019222	P	regulation of metabolic process	13	1664	0.13	1
	LOC_Os01g17160	OsSubt1 - Putative Subtilisin homologue, expressed		GO:0016310	P	phosphorylation	11	1695	0.33	1
	LOC_Os01g34890	GLUCAN SYNTHASE-LIKE protein, putative, expressed		GO:0031323	P	regulation of cellular metabolic process	13	1593	0.099	1
	LOC_Os11g12620	receptor protein kinase CLAVATA1 precursor, putative, expressed		GO:0044249	P	cellular biosynthetic process	22	5890	0.99	1
	LOC_Os08g07010	ABC-2 type transporter domain containing protein, expressed		GO:0006807	P	nitrogen compound metabolic process	21	7073	1	1
	LOC_Os06g17890	expressed protein		GO:0045449	P	regulation of transcription	12	1513	0.13	1
	LOC_Os06g02780	aspartic protease, putative, expressed		GO:0044281	P	small molecule metabolic process	7	1034	0.34	1
	LOC_Os06g02810	expressed protein		GO:0034645	P	cellular macromolecule biosynthetic process	16	5248	1	1
	LOC_Os10g14870	heavy metal-associated domain containing protein, expressed		GO:0043170	P	macromolecule metabolic process	34	10433	1	1
	LOC_Os05g44210	trehalose-6-phosphate synthase, putative, expressed		GO:0050789	P	regulation of biological process	13	2027	0.32	1
	LOC_Os11g12740	peptide transporter PTR2, putative, expressed		GO:0080090	P	regulation of primary metabolic process	12	1626	0.18	1
	LOC_Os02g14900	1,3-beta-glucan synthase component domain containing protein, expressed		GO:0044267	P	cellular protein metabolic process	13	2877	0.81	1
	LOC_Os06g50340	receptor protein kinase CLAVATA1 precursor, putative, expressed		GO:0044262	P	cellular carbohydrate metabolic process	5	385	0.063	1
	LOC_Os03g15530	expressed protein		GO:0044260	P	cellular macromolecule metabolic process	31	9350	1	1
	LOC_Os02g51110	aquaporin protein, putative, expressed		GO:0010468	P	regulation of gene expression	12	1577	0.16	1
	LOC_Os02g17680	ethylene-responsive protein related, putative, expressed		GO:0060255	P	regulation of macromolecule metabolic process	12	1640	0.19	1
	LOC_Os03g49830	expressed protein		GO:0010467	P	gene expression	14	2424	0.46	1
	LOC_Os05g04000	expressed protein		GO:0065007	P	biological regulation	13	2125	0.38	1
	LOC_Os06g16330	BRASSINOSTEROID INSENSITIVE 1-associated receptor kinase 1 precursor, putative, expressed		GO:0031326	P	regulation of cellular biosynthetic process	12	1564	0.15	1
	LOC_Os03g60850	peptide transporter PTR2, putative, expressed		GO:0006508	P	proteolysis	5	1579	0.94	1
	LOC_Os01g36240	peroxidase precursor, putative, expressed		GO:0006468	P	protein amino acid phosphorylation	10	1570	0.36	1
	LOC_Os08g32500	nucleobase-ascorbate transporter, putative, expressed		GO:0009987	P	cellular process	65	12839	0.85	1
	LOC_Os01g52550	ABC transporter, ATP-binding protein, putative, expressed		GO:0006139	P	nucleobase, nucleoside, nucleotide and nucleic acid metabolic process	19	6695	1	1
	LOC_Os05g34980	amino acid transporter, putative, expressed		GO:0019219	P	regulation of nucleobase, nucleoside, nucleotide and nucleic acid metabolic process	12	1520	0.13	1
	LOC_Os01g04640	reticulon domain containing protein, putative, expressed		GO:0043687	P	post-translational protein modification	10	1815	0.54	1
	LOC_Os01g13000	ethylene-responsive protein related, putative, expressed		GO:0009889	P	regulation of biosynthetic process	12	1564	0.15	1
	LOC_Os06g05160	sulfate transporter, putative, expressed		GO:0006464	P	protein modification process	10	1929	0.62	1
	LOC_Os09g28510	EF hand family protein, putative, expressed		GO:0050794	P	regulation of cellular process	13	1955	0.28	1
	LOC_Os03g04220	glutathione S-transferase, putative, expressed		GO:0009058	P	biosynthetic process	22	6085	0.99	1
	LOC_Os09g36580	thaumatin, putative, expressed		GO:0043412	P	macromolecule modification	10	1979	0.65	1
	LOC_Os11g07600	ABC-2 type transporter domain containing protein, expressed		GO:0009059	P	macromolecule biosynthetic process	16	5252	1	1
	LOC_Os06g01966	auxin-induced protein 5NG4, putative, expressed		GO:0051171	P	regulation of nitrogen compound metabolic process	12	1520	0.13	1
	LOC_Os03g07480	sucrose transporter, putativ, expressed		GO:0008152	P	metabolic process	63	14398	1	1
	LOC_Os04g36040	peptide transporter PTR2, putative, expressed		GO:0055114	P	oxidation reduction	10	1351	0.21	1
	LOC_Os03g45340	hsp20/alpha crystallin family protein, putative, expressed		GO:0016070	P	RNA metabolic process	7	1088	0.39	1
	LOC_Os01g72009	expressed protein		GO:0044238	P	primary metabolic process	48	11969	1	1
	LOC_Os01g45470	expressed protein		GO:0019538	P	protein metabolic process	16	4333	0.97	1
	LOC_Os01g01520	transferase family protein, putative, expressed		GO:0050896	P	response to stimulus	6	1026	0.5	1
	LOC_Os03g12290	glutamine synthetase, catalytic domain containing protein, expressed		GO:0051252	P	regulation of RNA metabolic process	5	740	0.38	1
	LOC_Os01g55110	RING-H2 finger protein, putative, expressed		GO:0006950	P	response to stress	5	873	0.52	1
	LOC_Os03g25790	glycosyl hydrolases family 17 protein, expressed		GO:0044237	P	cellular metabolic process	42	10696	1	1
	LOC_Os03g09940	sulfate transporter, putative, expressed		GO:0006355	P	regulation of transcription, DNA-dependent	5	737	0.38	1
	LOC_Os02g03960	CPuORF1 - conserved peptide uORF-containing transcript, expressed		GO:0006796	P	phosphate metabolic process	11	1795	0.4	1
	LOC_Os06g02900	aspartic proteinase nepenthesin-2 precursor, putative, expressed		GO:0010556	P	regulation of macromolecule biosynthetic process	12	1564	0.15	1
	LOC_Os03g01170	transporter family protein, putative, expressed		GO:0006350	P	transcription	12	1629	0.18	1
	LOC_Os06g16300	BRASSINOSTEROID INSENSITIVE 1-associated receptor kinase 1 precursor, putative, expressed		GO:0006351	P	transcription, DNA-dependent	5	786	0.43	1
	LOC_Os06g40510	CRAL/TRIO domain containing protein, expressed		GO:0006793	P	phosphorus metabolic process	11	1795	0.4	1
	LOC_Os12g08130	amino acid transporter, putative, expressed		GO:0005215	F	transporter activity	28	941	3.4e-13	9.6e-11
	LOC_Os02g10290	copper-transporting ATPase, putative, expressed		GO:0022857	F	transmembrane transporter activity	16	643	6.4e-07	9.2e-05
	LOC_Os12g39640	MYB family transcription factor, putative, expressed		GO:0022891	F	substrate-specific transmembrane transporter activity	14	517	1.3e-06	0.00012
	LOC_Os07g32510	dof zinc finger domain containing protein, putative, expressed		GO:0022892	F	substrate-specific transporter activity	14	593	6.1e-06	0.00043
	LOC_Os05g33320	expressed protein		GO:0035251	F	UDP-glucosyltransferase activity	5	63	3.5e-05	0.002
	LOC_Os05g16670	SHR5-receptor-like kinase, putative, expressed		GO:0046527	F	glucosyltransferase activity	5	73	6.9e-05	0.0028
	LOC_Os04g38026	transporter family protein, putative, expressed		GO:0015075	F	ion transmembrane transporter activity	10	389	6.9e-05	0.0028
	LOC_Os01g36660	carboxyl-terminal peptidase, putative, expressed		GO:0022804	F	active transmembrane transporter activity	9	333	0.00011	0.004
	LOC_Os12g38120	thaumatin family domain containing protein, expressed		GO:0042626	F	ATPase activity, coupled to transmembrane movement of substances	6	142	0.00016	0.0046
	LOC_Os06g42030	potassium transporter, putative, expressed		GO:0016820	F	hydrolase activity, acting on acid anhydrides, catalyzing transmembrane movement of substances	6	147	0.0002	0.0046
	LOC_Os01g43844	cytochrome P450 72A1, putative, expressed		GO:0043492	F	ATPase activity, coupled to movement of substances	6	142	0.00016	0.0046
	LOC_Os09g33559	proline-rich family protein, putative, expressed		GO:0016887	F	ATPase activity	9	355	0.00018	0.0046
	LOC_Os08g01670	invertase/pectin methylesterase inhibitor family protein, putative, expressed		GO:0017111	F	nucleoside-triphosphatase activity	13	726	0.00021	0.0046
	LOC_Os12g29220	nodulin MtN3 family protein, putative, expressed		GO:0016462	F	pyrophosphatase activity	13	743	0.00026	0.0053
	LOC_Os12g38150	osmotin, putative, expressed		GO:0016818	F	hydrolase activity, acting on acid anhydrides, in phosphorus-containing anhydrides	13	759	0.00031	0.006
	LOC_Os04g49890	multidrug resistance-associated protein, putative, expressed		GO:0016817	F	hydrolase activity, acting on acid anhydrides	13	764	0.00033	0.006
	LOC_Os03g38740	Dicer, putative, expressed		GO:0015405	F	P-P-bond-hydrolysis-driven transmembrane transporter activity	6	170	0.00042	0.0066
	LOC_Os02g32814	heavy metal-associated domain containing protein, expressed		GO:0015399	F	primary active transmembrane transporter activity	6	170	0.00042	0.0066
	LOC_Os01g51920	phosphotransferase, putative, expressed		GO:0008194	F	UDP-glycosyltransferase activity	5	118	0.00058	0.0087
	LOC_Os01g07500	alliin lyase precursor, putative, expressed		GO:0042623	F	ATPase activity, coupled	7	275	0.00092	0.013
	LOC_Os10g36924	aquaporin protein, putative, expressed		GO:0060089	F	molecular transducer activity	5	152	0.0017	0.022
	LOC_Os03g02970	Dicer, putative, expressed		GO:0004871	F	signal transducer activity	5	152	0.0017	0.022
	LOC_Os02g44860	GDSL-like lipase/acylhydrolase, putative, expressed		GO:0005524	F	ATP binding	28	3085	0.0049	0.058
	LOC_Os12g08090	amino acid transporter, putative, expressed		GO:0032559	F	adenyl ribonucleotide binding	28	3087	0.005	0.058
	LOC_Os12g05260	phytosulfokines precursor, putative, expressed		GO:0030554	F	adenyl nucleotide binding	29	3247	0.0052	0.058
	LOC_Os11g09020	amino acid transporter, putative, expressed		GO:0001883	F	purine nucleoside binding	29	3247	0.0052	0.058
	LOC_Os06g34730	expressed protein		GO:0001882	F	nucleoside binding	29	3257	0.0055	0.058
	LOC_Os03g54000	oligopeptide transporter, putative, expressed		GO:0048037	F	cofactor binding	8	543	0.011	0.11
	LOC_Os02g08010	LTPL43 - Protease inhibitor/seed storage/LTP family protein precursor, putative, expressed		GO:0032555	F	purine ribonucleotide binding	28	3292	0.012	0.11
	LOC_Os06g46670	glutamate receptor, putative, expressed		GO:0032553	F	ribonucleotide binding	28	3292	0.012	0.11
	LOC_Os10g07480	plant protein of unknown function DUF869 domain containing protein, expressed		GO:0017076	F	purine nucleotide binding	29	3456	0.012	0.11
	LOC_Os10g39170	peroxidase precursor, putative, expressed		GO:0000166	F	nucleotide binding	31	3874	0.018	0.16
	LOC_Os02g44370	scarecrow, putative, expressed		GO:0004553	F	hydrolase activity, hydrolyzing O-glycosyl compounds	6	424	0.031	0.27
	LOC_Os04g55800	sulfate transporter, putative, expressed		GO:0016757	F	transferase activity, transferring glycosyl groups	7	595	0.047	0.4
	LOC_Os01g07570	carboxyl-terminal proteinase, putative, expressed		GO:0016798	F	hydrolase activity, acting on glycosyl bonds	6	480	0.05	0.41
	LOC_Os05g11510	B-box zinc finger family protein, putative, expressed		GO:0050662	F	coenzyme binding	5	382	0.061	0.49
	LOC_Os05g33310	oxidoreductase, 2OG-Fe oxygenase family protein, putative, expressed		GO:0005506	F	iron ion binding	7	713	0.099	0.77
	LOC_Os07g23640	retrotransposon protein, putative, Ty3-gypsy subclass, expressed		GO:0020037	F	heme binding	6	600	0.11	0.86
	LOC_Os08g36860	cytochrome P450, putative, expressed		GO:0046906	F	tetrapyrrole binding	6	608	0.12	0.88
	LOC_Os07g42714	expressed protein		GO:0016758	F	transferase activity, transferring hexosyl groups	5	489	0.13	0.96
	LOC_Os09g21340	nucleobase-ascorbate transporter, putative, expressed		GO:0016740	F	transferase activity	20	6190	1	1
	LOC_Os01g39890	transposon protein, putative, unclassified, expressed		GO:0046872	F	metal ion binding	25	5476	0.88	1
	LOC_Os01g51632	myosin XI, putative, expressed		GO:0008270	F	zinc ion binding	7	3939	1	1
	LOC_Os05g02250	expressed protein		GO:0005488	F	binding	76	16823	1	1
	LOC_Os03g44710	YABBY domain containing protein, putative, expressed		GO:0003676	F	nucleic acid binding	12	8251	1	1
	LOC_Os10g05600	thaumatin-like protein 1 precursor, putative, expressed		GO:0003677	F	DNA binding	8	5059	1	1
	LOC_Os04g52320	QRT3, putative, expressed		GO:0046914	F	transition metal ion binding	17	4875	0.99	1
	LOC_Os04g52460	retrotransposon protein, putative, unclassified, expressed		GO:0016787	F	hydrolase activity	29	4901	0.36	1
	LOC_Os08g25310	phosphatidylinositol transfer, putative, expressed		GO:0016301	F	kinase activity	12	1750	0.25	1
	LOC_Os01g72520	phosphoesterase family protein, putative, expressed		GO:0043169	F	cation binding	30	5696	0.63	1
	LOC_Os07g01310	glutamate receptor, putative, expressed		GO:0016788	F	hydrolase activity, acting on ester bonds	8	1949	0.85	1
	LOC_Os02g12750	tetraspanin family protein, putative, expressed		GO:0003824	F	catalytic activity	69	12724	0.59	1
	LOC_Os08g41440	UDP-glucuronate 4-epimerase, putative, expressed		GO:0016773	F	phosphotransferase activity, alcohol group as acceptor	12	1726	0.24	1
	LOC_Os07g10530	carboxyl-terminal peptidase, putative, expressed		GO:0016772	F	transferase activity, transferring phosphorus-containing groups	12	4781	1	1
	LOC_Os02g03700	expressed protein		GO:0016491	F	oxidoreductase activity	12	1672	0.21	1
	LOC_Os01g74300	metallothionein, putative, expressed		GO:0043167	F	ion binding	30	5700	0.63	1
	LOC_Os01g53294	respiratory burst oxidase protein B, putative, expressed		GO:0005515	F	protein binding	14	2460	0.48	1
	LOC_Os01g56490	ubiquitin carboxyl-terminal hydrolase, putative, expressed		GO:0030528	F	transcription regulator activity	7	987	0.3	1
	LOC_Os01g09860	retrotransposon protein, putative, unclassified, expressed		GO:0004674	F	protein serine/threonine kinase activity	9	1478	0.42	1
	LOC_Os01g51290	protein kinase family protein, putative, expressed		GO:0004672	F	protein kinase activity	10	1575	0.36	1
	LOC_Os03g46660	glucan endo-1,3-beta-glucosidase precursor, putative, expressed		GO:0009055	F	electron carrier activity	5	599	0.23	1
	LOC_Os02g56280	zinc finger family protein, putative, expressed		GO:0016020	C	membrane	40	2115	2.1e-12	1.1e-10
	LOC_Os06g02019	cytochrome P450, putative, expressed		GO:0044425	C	membrane part	24	1007	1.6e-09	4.4e-08
	LOC_Os04g36050	cleft lip and palate transmembrane protein 1, putative, expressed		GO:0016021	C	integral to membrane	20	752	7.5e-09	1.4e-07
	LOC_Os04g52479	peptidase, trypsin-like serine and cysteine proteases, putative, expressed		GO:0031224	C	intrinsic to membrane	20	775	1.2e-08	1.7e-07
	LOC_Os03g12064	expressed protein		GO:0044459	C	plasma membrane part	5	36	2.9e-06	3.1e-05
	LOC_Os01g62260	thaumatin, putative, expressed		GO:0005886	C	plasma membrane	5	44	7e-06	6.3e-05
	LOC_Os06g51270	1,3-beta-glucan synthase component domain containing protein, expressed		GO:0044464	C	cell part	50	5945	0.00056	0.0038
	LOC_Os02g02890	peptidyl-prolyl cis-trans isomerase, putative, expressed		GO:0005623	C	cell	50	5945	0.00056	0.0038
	LOC_Os05g50420	retrotransposon protein, putative, unclassified, expressed		GO:0043234	C	protein complex	5	706	0.35	1
	LOC_Os12g38140	expressed protein		GO:0043231	C	intracellular membrane-bounded organelle	5	2296	1	1
	LOC_Os06g45020	STRUBBELIG-RECEPTOR FAMILY 3 precursor, putative, expressed		GO:0044424	C	intracellular part	6	3529	1	1
	LOC_Os01g19170	polygalacturonase, putative, expressed		GO:0043229	C	intracellular organelle	6	2859	1	1
	LOC_Os04g58504	choline transporter-related, putative, expressed		GO:0005622	C	intracellular	11	4116	1	1
	LOC_Os05g42350	ferredoxin--nitrite reductase, putative, expressed		GO:0043227	C	membrane-bounded organelle	5	2319	1	1
	LOC_Os03g11010	natural resistance-associated macrophage protein, putative, expressed		GO:0032991	C	macromolecular complex	5	1207	0.8	1
	LOC_Os01g56140	expressed protein		GO:0043226	C	organelle	6	2859	1	1
	LOC_Os12g04500	response regulator receiver domain containing protein, expressed
	LOC_Os10g40390	scarecrow, putative, expressed
	LOC_Os10g36060	protein transport protein-related, putative, expressed
	LOC_Os02g45650	peptidase, putative, expressed
	LOC_Os09g29239	purine permease, putative, expressed
	LOC_Os05g32544	glycosyltransferase, putative, expressed
	LOC_Os03g19200	DNAJ heat shock N-terminal domain-containing protein, putative, expressed
	LOC_Os06g12310	aquaporin protein, putative, expressed
	LOC_Os04g40040	copper methylamine oxidase precursor, putative, expressed
	LOC_Os02g03790	expressed protein
	LOC_Os01g59180	OsFBX27 - F-box domain containing protein, expressed
	LOC_Os04g56160	plasma membrane ATPase, putative, expressed
	LOC_Os02g03840	expressed protein
	LOC_Os01g71114	disease resistance protein RGA4, putative, expressed
	LOC_Os05g28870	mitochondrial carrier protein, putative, expressed
	LOC_Os09g22505	expressed protein
	LOC_Os07g32600	glucan endo-1,3-beta-glucosidase precursor, putative, expressed
	LOC_Os01g02200	armadillo/beta-catenin repeat family protein, putative, expressed
	LOC_Os03g21040	stress responsive protein, putative, expressed
	LOC_Os10g10300	retrotransposon protein, putative, unclassified, expressed
	LOC_Os03g17310	calcium-transporting ATPase, endoplasmic reticulum-type, putative, expressed
	LOC_Os11g34650	expressed protein
	LOC_Os03g49610	Os3bglu8 - beta-glucosidase, exo-beta-glucansase, high similarity to Os3bglu7, expressed
	LOC_Os09g02650	kinesin motor domain containing protein, putative, expressed
	LOC_Os07g38290	plastocyanin-like domain containing protein, putative, expressed
	LOC_Os11g41150	nitrilase-associated protein, putative, expressed
	LOC_Os01g36640	disease resistance protein RPM1, putative, expressed
	LOC_Os10g41260	MYB family transcription factor, putative, expressed
	LOC_Os01g54080	kinesin motor protein-related, putative, expressed
	LOC_Os03g50860	histidine kinase, putative, expressed
	LOC_Os05g37730	MYB family transcription factor, putative, expressed
	LOC_Os02g22190	glycosyltransferase, putative, expressed
	LOC_Os02g48010	nuclear matrix constituent protein 1-like, putative, expressed
	LOC_Os04g18010	cleavage and polyadenylation specificity factor subunit 1, putative, expressed
	LOC_Os03g45280	dehydrin, putative, expressed
	LOC_Os06g15779	aluminum-activated malate transporter, putative, expressed
	LOC_Os02g35180	OsRR2 type-A response regulator, expressed
	LOC_Os10g04342	stripe rust resistance protein Yr10, putative, expressed
	LOC_Os02g30310	ThiF family domain containing protein, putative, expressed
	LOC_Os12g06260	harpin-induced protein 1 domain containing protein, expressed
	LOC_Os06g14406	SYD, putative, expressed
	LOC_Os06g38970	expressed protein
	LOC_Os12g02250	STE_PAK_Ste20_Slob_Wnk.3 - STE kinases include homologs to sterile 7, sterile 11 and sterile 20 from yeast, expressed
	LOC_Os08g42400	no apical meristem protein, putative, expressed
	LOC_Os04g58470	choline transporter-related, putative, expressed
	LOC_Os05g27304	peptide transporter PTR2, putative, expressed
	LOC_Os04g54430	immediate-early protein RSP40, putative, expressed
	LOC_Os08g34280	cinnamoyl-CoA reductase, putative, expressed
	LOC_Os04g21110	phosphoribulokinase/Uridine kinase family protein, expressed
	LOC_Os04g57970	expressed protein
	LOC_Os01g35930	retrotransposon protein, putative, unclassified, expressed
	LOC_Os10g35960	NAD-dependent malic enzyme, mitochondrial precursor, putative, expressed
	LOC_Os04g45800	diacylglycerol kinase, putative, expressed
	LOC_Os03g43510	expressed protein
	LOC_Os09g24440	expressed protein
	LOC_Os04g48760	leucine-rich repeat family protein, putative, expressed
	LOC_Os08g24946	EDM2, putative, expressed
	LOC_Os01g14580	dehydrogenase, putative, expressed
	LOC_Os05g43690	glucan endo-1,3-beta-glucosidase-like protein 3 precursor, putative, expressed
	LOC_Os03g59240	carboxyl-terminal peptidase, putative, expressed
	LOC_Os02g12480	expressed protein
	LOC_Os11g36470	ubiquitin carboxyl-terminal hydrolase 21, putative, expressed
	LOC_Os03g10620	hydrolase, alpha/beta fold family domain containing protein, expressed
	LOC_Os08g01930	KH domain-containing protein, putative, expressed

## Sheet: Rice - cluster 7
cell type annotation	Gene Name	Description		GO term	Ontology	Description	Number in input list	Number in BG/Ref	p-value	FDR
epidermis	LOC_Os05g14590	MCM6 - Putative minichromosome maintenance MCM complex subunit 6, expressed		GO:0071103	P	DNA conformation change	16	82	7.3e-19	1.7e-16
	LOC_Os08g45170	carboxyl-terminal peptidase, putative, expressed		GO:0034728	P	nucleosome organization	15	70	2.7e-18	1.7e-16
	LOC_Os02g44930	HMG1/2, putative, expressed		GO:0031497	P	chromatin assembly	15	70	2.7e-18	1.7e-16
	LOC_Os08g02440	expressed protein		GO:0065004	P	protein-DNA complex assembly	15	70	2.7e-18	1.7e-16
	LOC_Os08g44360	male sterility protein 2, putative, expressed		GO:0006334	P	nucleosome assembly	15	70	2.7e-18	1.7e-16
	LOC_Os03g38170	expressed protein		GO:0006323	P	DNA packaging	15	71	3.3e-18	1.8e-16
	LOC_Os03g11540	RPA1B - Putative single-stranded DNA binding complex subunit 1, expressed		GO:0034622	P	cellular macromolecular complex assembly	17	121	8.1e-18	3.7e-16
	LOC_Os11g32100	inducer of CBF expression 1, putative, expressed		GO:0034621	P	cellular macromolecular complex subunit organization	17	142	9.3e-17	3.7e-15
	LOC_Os12g31810	cyclin, putative, expressed		GO:0065003	P	macromolecular complex assembly	17	169	1.3e-15	4.6e-14
	LOC_Os03g06670	Core histone H2A/H2B/H3/H4 domain containing protein, putative, expressed		GO:0044085	P	cellular component biogenesis	19	239	1.4e-15	4.6e-14
	LOC_Os06g07210	ribonucleoside-diphosphate reductase large subunit, putative, expressed		GO:0022607	P	cellular component assembly	17	172	1.7e-15	5.1e-14
	LOC_Os08g01100	HMG1/2, putative, expressed		GO:0043933	P	macromolecular complex subunit organization	17	190	8e-15	2.1e-13
	LOC_Os09g19930	HOTHEAD precursor, putative, expressed		GO:0007018	P	microtubule-based movement	5	63	5.5e-05	0.0014
	LOC_Os02g08190	CYPRO4, putative, expressed		GO:0007017	P	microtubule-based process	5	79	0.00015	0.0035
	LOC_Os01g64820	POLA1 - Putative DNA polymerase alpha catalytic subunit, expressed		GO:0006629	P	lipid metabolic process	11	528	0.00041	0.0089
	LOC_Os10g04180	NB-ARC domain containing protein, expressed		GO:0016043	P	cellular component organization	18	1240	0.00054	0.0096
	LOC_Os02g40784	WAX2, putative, expressed		GO:0006996	P	organelle organization	17	1129	0.00052	0.0096
	LOC_Os04g45720	aldehyde dehydrogenase, putative, expressed		GO:0051276	P	chromosome organization	16	1024	0.00051	0.0096
	LOC_Os12g40460	zinc finger, C3HC4 type domain containing protein, expressed		GO:0006333	P	chromatin assembly or disassembly	15	982	0.00097	0.016
	LOC_Os06g16290	ribosomal protein L7Ae, putative, expressed		GO:0006325	P	chromatin organization	15	1018	0.0014	0.022
	LOC_Os06g02530	expressed protein		GO:0006396	P	RNA processing	6	198	0.0015	0.022
	LOC_Os05g34150	glutathione S-transferase, putative, expressed		GO:0006412	P	translation	10	595	0.0036	0.052
	LOC_Os08g09170	expressed protein		GO:0044267	P	cellular protein metabolic process	29	2877	0.0038	0.053
	LOC_Os05g01230	zinc finger, C3HC4 type domain containing protein, expressed		GO:0008610	P	lipid biosynthetic process	5	180	0.0052	0.069
	LOC_Os12g06980	SAP domain containing protein, expressed		GO:0006457	P	protein folding	5	202	0.0083	0.11
	LOC_Os02g44740	expressed protein		GO:0016053	P	organic acid biosynthetic process	5	222	0.012	0.14
	LOC_Os09g32540	expressed protein		GO:0046394	P	carboxylic acid biosynthetic process	5	222	0.012	0.14
	LOC_Os02g57590	rRNA 2-O-methyltransferase fibrillarin 2, putative, expressed		GO:0044255	P	cellular lipid metabolic process	5	229	0.013	0.15
	LOC_Os05g34700	GDSL-like lipase/acylhydrolase, putative, expressed		GO:0044283	P	small molecule biosynthetic process	5	320	0.046	0.49
	LOC_Os01g67100	expressed protein		GO:0009987	P	cellular process	88	12839	0.045	0.49
	LOC_Os10g35180	white-brown complex homolog protein 11, putative, expressed		GO:0044281	P	small molecule metabolic process	11	1034	0.05	0.51
	LOC_Os01g22380	expressed protein		GO:0043412	P	macromolecule modification	18	1979	0.053	0.53
	LOC_Os01g15480	EMB3013, putative, expressed		GO:0010467	P	gene expression	21	2424	0.058	0.56
	LOC_Os01g67740	chromosome segregation protein, putative, expressed		GO:0019752	P	carboxylic acid metabolic process	6	473	0.069	0.62
	LOC_Os03g04530	cytochrome P450, putative, expressed		GO:0043436	P	oxoacid metabolic process	6	473	0.069	0.62
	LOC_Os02g30800	POLE1 - Putative DNA polymerase epsilon catalytic subunit, expressed		GO:0006082	P	organic acid metabolic process	6	474	0.069	0.62
	LOC_Os01g13430	importin-alpha re-exporter, putative, expressed		GO:0042180	P	cellular ketone metabolic process	6	480	0.072	0.63
	LOC_Os10g28230	Core histone H2A/H2B/H3/H4 domain containing protein, putative, expressed		GO:0019538	P	protein metabolic process	33	4333	0.087	0.73
	LOC_Os10g01570	C-5 cytosine-specific DNA methylase, putative, expressed		GO:0006468	P	protein amino acid phosphorylation	14	1570	0.093	0.76
	LOC_Os10g28060	3-ketoacyl-CoA synthase, putative, expressed		GO:0034645	P	cellular macromolecule biosynthetic process	21	5248	0.99	1
	LOC_Os03g53920	kinesin motor domain containing protein, putative, expressed		GO:0019222	P	regulation of metabolic process	5	1664	0.97	1
	LOC_Os08g42470	BEE 1, putative, expressed		GO:0016310	P	phosphorylation	14	1695	0.14	1
	LOC_Os06g40600	elongation factor, putative, expressed		GO:0044249	P	cellular biosynthetic process	27	5890	0.96	1
	LOC_Os03g07100	LTPL82 - Protease inhibitor/seed storage/LTP family protein precursor, expressed		GO:0006807	P	nitrogen compound metabolic process	23	7073	1	1
	LOC_Os06g42020	CSLA9 - cellulose synthase-like family A, expressed		GO:0050789	P	regulation of biological process	7	2027	0.96	1
	LOC_Os01g49200	microtubule associated protein, putative, expressed		GO:0044260	P	cellular macromolecule metabolic process	51	9350	0.84	1
	LOC_Os02g42560	expressed protein		GO:0006260	P	DNA replication	6	2898	1	1
	LOC_Os03g19670	GDSL-like lipase/acylhydrolase, putative, expressed		GO:0065007	P	biological regulation	9	2125	0.9	1
	LOC_Os01g43050	CENP-C1, putative, expressed		GO:0006139	P	nucleobase, nucleoside, nucleotide and nucleic acid metabolic process	22	6695	1	1
	LOC_Os07g39850	expressed protein		GO:0060255	P	regulation of macromolecule metabolic process	5	1640	0.97	1
	LOC_Os08g02250	IQ calmodulin-binding motif domain containing protein, expressed		GO:0043687	P	post-translational protein modification	14	1815	0.21	1
	LOC_Os03g01980	KIP1, putative, expressed		GO:0006810	P	transport	7	1638	0.87	1
	LOC_Os09g21510	STE_MEKK_ste11_MAP3K.2 - STE kinases include homologs to sterile 7, sterile 11 and sterile 20 from yeast, expressed		GO:0006464	P	protein modification process	14	1929	0.27	1
	LOC_Os05g01910	pumilio-family RNA binding protein, putative, expressed		GO:0050794	P	regulation of cellular process	6	1955	0.98	1
	LOC_Os01g11550	TCP family transcription factor, putative, expressed		GO:0009058	P	biosynthetic process	27	6085	0.98	1
	LOC_Os07g10350	S1 RNA binding domain containing protein, expressed		GO:0009059	P	macromolecule biosynthetic process	21	5252	0.99	1
	LOC_Os01g60670	receptor-like protein kinase precursor, putative, expressed		GO:0008152	P	metabolic process	78	14398	0.94	1
	LOC_Os08g44420	kinesin-related protein, putative, expressed		GO:0051234	P	establishment of localization	7	1638	0.87	1
	LOC_Os07g32390	targeting protein-related, putative, expressed		GO:0051179	P	localization	7	1651	0.87	1
	LOC_Os02g56130	PCNA - Putative DNA replicative polymerase clamp, expressed		GO:0055114	P	oxidation reduction	10	1351	0.3	1
	LOC_Os03g47940	GDSL-like lipase/acylhydrolase, putative, expressed		GO:0016070	P	RNA metabolic process	8	1088	0.33	1
	LOC_Os03g06980	nucleic acid binding protein, putative, expressed		GO:0044238	P	primary metabolic process	69	11969	0.72	1
	LOC_Os11g05730	histone H3, putative, expressed		GO:0044237	P	cellular metabolic process	60	10696	0.79	1
	LOC_Os07g07220	LSM domain containing protein, expressed		GO:0043170	P	macromolecule metabolic process	55	10433	0.92	1
	LOC_Os12g39980	kinesin motor domain containing protein, putative, expressed		GO:0006796	P	phosphate metabolic process	14	1795	0.19	1
	LOC_Os07g05190	leucine-rich repeat family protein, putative, expressed		GO:0006793	P	phosphorus metabolic process	14	1795	0.19	1
	LOC_Os04g34240	histone H3, putative, expressed		GO:0006259	P	DNA metabolic process	10	4515	1	1
	LOC_Os04g49420	Core histone H2A/H2B/H3/H4 domain containing protein, putative, expressed		GO:0000166	F	nucleotide binding	45	3874	6.3e-06	0.00094
	LOC_Os01g33040	kinesin motor domain containing protein, expressed		GO:0001882	F	nucleoside binding	36	3257	0.0002	0.01
	LOC_Os09g26340	Core histone H2A/H2B/H3/H4 domain containing protein, putative, expressed		GO:0005198	F	structural molecule activity	11	462	0.00014	0.01
	LOC_Os01g42960	TTL1, putative, expressed		GO:0017076	F	purine nucleotide binding	37	3456	0.0003	0.011
	LOC_Os02g40440	GDSL-like lipase/acylhydrolase, putative, expressed		GO:0032555	F	purine ribonucleotide binding	35	3292	0.00052	0.012
	LOC_Os06g19550	oxidoreductase, short chain dehydrogenase/reductase family, putative, expressed		GO:0032553	F	ribonucleotide binding	35	3292	0.00052	0.012
	LOC_Os06g02600	DAG protein, chloroplast precursor, putative, expressed		GO:0051082	F	unfolded protein binding	5	117	0.00085	0.012
	LOC_Os02g48730	rho GDP-dissociation inhibitor 1, putative, expressed		GO:0030554	F	adenyl nucleotide binding	34	3247	0.00084	0.012
	LOC_Os06g06510	histone H3, putative, expressed		GO:0005515	F	protein binding	28	2460	0.00076	0.012
	LOC_Os02g47150	DNA topoisomerase 2, putative, expressed		GO:0001883	F	purine nucleoside binding	34	3247	0.00084	0.012
	LOC_Os03g13930	OsSub28 - Putative Subtilisin homologue, expressed		GO:0003735	F	structural constituent of ribosome	9	396	0.00077	0.012
	LOC_Os07g05580	ribosomal protein L7Ae, putative, expressed		GO:0005524	F	ATP binding	32	3085	0.0014	0.017
	LOC_Os04g48760	leucine-rich repeat family protein, putative, expressed		GO:0032559	F	adenyl ribonucleotide binding	32	3087	0.0015	0.017
	LOC_Os10g33540	alcohol oxidase, putative, expressed		GO:0004674	F	protein serine/threonine kinase activity	14	1478	0.064	0.68
	LOC_Os06g06460	histone H3, putative, expressed		GO:0017111	F	nucleoside-triphosphatase activity	8	726	0.074	0.75
	LOC_Os08g37390	cyclin, putative, expressed		GO:0016818	F	hydrolase activity, acting on acid anhydrides, in phosphorus-containing anhydrides	8	759	0.09	0.75
	LOC_Os04g42860	GDSL-like lipase/acylhydrolase, putative, expressed		GO:0016817	F	hydrolase activity, acting on acid anhydrides	8	764	0.093	0.75
	LOC_Os02g01140	GDSL-like lipase/acylhydrolase, putative, expressed		GO:0016462	F	pyrophosphatase activity	8	743	0.082	0.75
	LOC_Os06g41700	expansin precursor, putative, expressed		GO:0004672	F	protein kinase activity	14	1575	0.095	0.75
	LOC_Os03g22690	nucleoporin interacting component, putative, expressed		GO:0016740	F	transferase activity	26	6190	0.99	1
	LOC_Os03g25450	h/ACA ribonucleoprotein complex subunit 4, putative, expressed		GO:0046872	F	metal ion binding	13	5476	1	1
	LOC_Os04g54840	DNA-directed RNA polymerase subunit, putative, expressed		GO:0008270	F	zinc ion binding	7	3939	1	1
	LOC_Os03g51440	LRR receptor-like protein kinase, putative, expressed		GO:0005488	F	binding	107	16823	0.18	1
	LOC_Os12g44090	leucine-rich repeat family protein, putative, expressed		GO:0003676	F	nucleic acid binding	49	8251	0.58	1
	LOC_Os12g39830	cyclin, putative, expressed		GO:0003677	F	DNA binding	29	5059	0.65	1
	LOC_Os02g18660	expressed protein		GO:0016787	F	hydrolase activity	21	4901	0.97	1
	LOC_Os06g20370	microtubule associated protein, putative, expressed		GO:0016301	F	kinase activity	14	1750	0.17	1
	LOC_Os08g09350	gar2, putative, expressed		GO:0043169	F	cation binding	13	5696	1	1
	LOC_Os08g10608	ribosomal protein S17, putative, expressed		GO:0016788	F	hydrolase activity, acting on ester bonds	7	1949	0.95	1
	LOC_Os01g69290	antifreeze glycoprotein, putative, expressed		GO:0003824	F	catalytic activity	66	12724	0.97	1
	LOC_Os05g32760	BZIP protein, putative, expressed		GO:0016773	F	phosphotransferase activity, alcohol group as acceptor	14	1726	0.16	1
	LOC_Os10g36390	monocopper oxidase, putative, expressed		GO:0016772	F	transferase activity, transferring phosphorus-containing groups	17	4781	1	1
	LOC_Os06g14620	ribonucleoside-diphosphate reductase small chain, putative, expressed		GO:0046914	F	transition metal ion binding	13	4875	1	1
	LOC_Os01g59120	cyclin, putative, expressed		GO:0016491	F	oxidoreductase activity	13	1672	0.21	1
	LOC_Os06g42000	peroxiredoxin, putative, expressed		GO:0043167	F	ion binding	13	5700	1	1
	LOC_Os01g65440	universal stress protein domain containing protein, putative, expressed		GO:0003723	F	RNA binding	10	3190	0.99	1
	LOC_Os03g21730	receptor-like protein kinase precursor, putative, expressed		GO:0000786	C	nucleosome	14	63	2.4e-17	1.2e-15
	LOC_Os05g02300	Core histone H2A/H2B/H3/H4 domain containing protein, putative, expressed		GO:0032993	C	protein-DNA complex	14	63	2.4e-17	1.2e-15
	LOC_Os09g34930	3-ketoacyl-CoA synthase precursor, putative, expressed		GO:0043229	C	intracellular organelle	52	2859	8.6e-14	2.1e-12
	LOC_Os02g29480	RNA-binding protein-like, putative, expressed		GO:0043226	C	organelle	52	2859	8.6e-14	2.1e-12
	LOC_Os03g63660	expressed protein		GO:0044424	C	intracellular part	56	3529	1.7e-12	3.3e-11
	LOC_Os05g04850	RNA recognition motif containing protein, putative, expressed		GO:0005622	C	intracellular	59	4116	2.2e-11	3.5e-10
	LOC_Os03g58850	uncharacterized PE-PGRS family protein PE_PGRS3 precursor, putative, expressed		GO:0032991	C	macromolecular complex	30	1207	4.4e-11	6e-10
	LOC_Os01g21300	esterase/lipase/thioesterase family protein, putative, expressed		GO:0005634	C	nucleus	32	1884	8.6e-08	1e-06
	LOC_Os03g37270	RNA recognition motif containing protein, putative, expressed		GO:0043232	C	intracellular non-membrane-bounded organelle	27	1494	3.3e-07	2.6e-06
	LOC_Os01g46380	ketol-acid reductoisomerase, chloroplast precursor, putative, expressed		GO:0044464	C	cell part	64	5945	2.8e-07	2.6e-06
	LOC_Os03g46920	expressed protein		GO:0005623	C	cell	64	5945	2.8e-07	2.6e-06
	LOC_Os01g57650	ZOS1-12 - C2H2 zinc finger protein, expressed		GO:0043228	C	non-membrane-bounded organelle	27	1494	3.3e-07	2.6e-06
	LOC_Os10g02770	glycosyl hydrolases family 16, putative, expressed		GO:0043231	C	intracellular membrane-bounded organelle	34	2296	7.5e-07	5.5e-06
	LOC_Os05g49180	protein of unknown function DUF1296 domain containing protein, expressed		GO:0043227	C	membrane-bounded organelle	34	2319	9.4e-07	6.4e-06
	LOC_Os03g39020	Kinesin motor domain domain containing protein, expressed		GO:0030529	C	ribonucleoprotein complex	10	438	0.00038	0.0024
	LOC_Os01g41640	expressed protein		GO:0005694	C	chromosome	16	1018	0.00048	0.0029
	LOC_Os03g52310	transposon protein, putative, unclassified, expressed		GO:0005840	C	ribosome	9	397	0.00078	0.0044
	LOC_Os05g48290	T-complex protein, putative, expressed		GO:0044422	C	organelle part	20	1521	0.00089	0.0044
	LOC_Os07g05720	TCP family transcription factor, putative, expressed		GO:0044446	C	intracellular organelle part	20	1521	0.00089	0.0044
	LOC_Os07g36500	Core histone H2A/H2B/H3/H4 domain containing protein, putative, expressed		GO:0000785	C	chromatin	14	973	0.0025	0.012
	LOC_Os05g36280	histone H3, putative, expressed		GO:0044427	C	chromosomal part	14	989	0.0028	0.013
	LOC_Os08g44840	transferase family protein, putative, expressed		GO:0005737	C	cytoplasm	16	1263	0.0042	0.018
	LOC_Os02g36710	SET, putative, expressed		GO:0044444	C	cytoplasmic part	12	966	0.015	0.061
	LOC_Os06g28000	carboxyl-terminal peptidase, putative, expressed		GO:0016020	C	membrane	7	2115	0.97	1
	LOC_Os02g04480	cleavage and polyadenylation specificity factor, putative, expressed		GO:0043234	C	protein complex	6	706	0.25	1
	LOC_Os11g37080	h/ACA ribonucleoprotein complex subunit 1-like protein 1, putative, expressed
	LOC_Os02g28810	ribosomal protein, putative, expressed
	LOC_Os12g36890	CSLD4 - cellulose synthase-like family D, expressed
	LOC_Os03g55704	expressed protein
	LOC_Os08g39590	inactive receptor kinase At2g26730 precursor, putative, expressed
	LOC_Os04g46620	T-complex protein, putative, expressed
	LOC_Os07g44190	h/ACA ribonucleoprotein complex subunit 4, putative, expressed
	LOC_Os09g38400	prostatic spermine-binding protein precursor, putative, expressed
	LOC_Os02g35060	RNA methyltransferase protein, putative, expressed
	LOC_Os05g05470	T-complex protein, putative, expressed
	LOC_Os04g55500	expressed protein
	LOC_Os03g01530	tubulin/FtsZ domain containing protein, putative, expressed
	LOC_Os02g32760	60S acidic ribosomal protein, putative, expressed
	LOC_Os12g34124	mitochondrial ribosomal protein S3, putative, expressed
	LOC_Os05g49860	Core histone H2A/H2B/H3/H4 domain containing protein, putative, expressed
	LOC_Os01g27730	GTPase of unknown function domain containing protein, putative, expressed
	LOC_Os03g18270	expressed protein
	LOC_Os10g31856	midasin-related, putative, expressed
	LOC_Os12g14126	retrotransposon protein, putative, Ty1-copia subclass, expressed
	LOC_Os01g62350	60S ribosomal protein L36-2, putative, expressed
	LOC_Os03g64080	retrotransposon protein, putative, Ty1-copia subclass, expressed
	LOC_Os05g28190	ranBP1 domain containing protein, expressed
	LOC_Os02g58390	inactive receptor kinase At2g26730 precursor, putative, expressed
	LOC_Os04g58840	Eukaryotic aspartyl protease domain containing protein, expressed
	LOC_Os01g52490	40S ribosomal protein S24, putative, expressed
	LOC_Os04g48490	fasciclin-like arabinogalactan protein, putative, expressed
	LOC_Os06g14540	endoglucanase, putative, expressed
	LOC_Os03g43890	WD domain, G-beta repeat domain containing protein, expressed
	LOC_Os04g42100	retrotransposon protein, putative, unclassified, expressed
	LOC_Os03g02780	Core histone H2A/H2B/H3/H4 domain containing protein, putative, expressed
	LOC_Os02g57820	AT hook motif domain containing protein, expressed
	LOC_Os10g25450	OsSub60 - Putative Subtilisin homologue, expressed
	LOC_Os03g52300	SCP-like extracellular protein, expressed
	LOC_Os07g10660	ribosomal protein, putative, expressed
	LOC_Os11g03110	GRAS family transcription factor domain containing protein, expressed
	LOC_Os05g47890	WD domain, G-beta repeat domain containing protein, expressed
	LOC_Os03g22730	nucleolar protein NOP5-1, putative, expressed
	LOC_Os06g47320	T-complex protein, putative, expressed
	LOC_Os02g51950	expressed protein
	LOC_Os02g54110	expressed protein
	LOC_Os01g68830	expressed protein
	LOC_Os03g43670	TKL_IRAK_CR4L.1 - The CR4L subfamily has homology with Crinkly4, expressed
	LOC_Os01g44069	glycerol-3-phosphate acyltransferase, putative, expressed
	LOC_Os01g64640	histone H3, putative, expressed
	LOC_Os07g47420	60S ribosome subunit biogenesis protein NIP7, putative, expressed
	LOC_Os05g49230	ribosomal RNA large subunit methyltransferase J, putative, expressed
	LOC_Os01g70020	DEK C terminal domain containing protein, expressed
	LOC_Os01g60330	inactive receptor kinase At2g26730 precursor, putative, expressed
	LOC_Os08g17410	BRASSINOSTEROID INSENSITIVE 1 precursor, putative, expressed
	LOC_Os03g58810	DEAD-box ATP-dependent RNA helicase, putative, expressed
	LOC_Os02g20930	apoptosis inhibitor 5, putative, expressed
	LOC_Os05g08840	DnaK family protein, putative, expressed
	LOC_Os06g20090	NUP155, putative, expressed
	LOC_Os11g10750	OsSCP48 - Putative Serine Carboxypeptidase homologue, expressed
	LOC_Os05g05220	glioma tumor suppressor candidate region gene 2 protein, putative, expressed
	LOC_Os12g39160	expressed protein
	LOC_Os07g41740	PHD finger protein, putative, expressed
	LOC_Os03g59020	T-complex protein, putative, expressed
	LOC_Os11g37670	expressed protein
	LOC_Os04g46310	HEAT repeat family protein, putative, expressed
	LOC_Os06g43760	tRNA synthetase class I, putative, expressed
	LOC_Os04g51430	retrotransposon protein, putative, unclassified, expressed
	LOC_Os02g55370	60S ribosomal protein L39, putative, expressed
	LOC_Os12g02870	GRAS family transcription factor domain containing protein, expressed
	LOC_Os02g51040	expansin precursor, putative, expressed
	LOC_Os05g46580	polyprenyl synthetase, putative, expressed
	LOC_Os02g56920	WAX2, putative, expressed
	LOC_Os03g22740	nucleolar protein NOP5-1, putative, expressed
	LOC_Os12g31800	glycine-rich RNA-binding protein 7, putative, expressed
	LOC_Os08g36760	remorin C-terminal domain containing protein, putative, expressed
	LOC_Os03g56060	CSLC9 - cellulose synthase-like family C, expressed
	LOC_Os12g41950	auxin response factor, putative, expressed

## Sheet: Rice - cluster 8
cell type annotation	Gene Name	Description
	LOC_Os12g41680	No apical meristem protein, putative, expressed
	LOC_Os01g40860	aldehyde dehydrogenase, putative, expressed
	LOC_Os05g41550	expressed protein
	LOC_Os12g42610	YABBY domain containing protein, putative, expressed
	LOC_Os05g29030	protein phosphatase 2C, putative, expressed
	LOC_Os07g18120	aldehyde oxidase, putative, expressed
	LOC_Os05g10370	acid phosphatase, putative, expressed
	LOC_Os10g35770	E2F-related protein, putative, expressed
	LOC_Os05g49420	transcription factor, putative, expressed
	LOC_Os01g52110	RING finger and CHY zinc finger domain-containing protein 1, putative, expressed
	LOC_Os10g40740	helix-loop-helix DNA-binding domain containing protein, expressed
	LOC_Os07g37230	inositol-1-monophosphatase, putative, expressed
	LOC_Os05g01470	methionine S-methyltransferase, putative, expressed
	LOC_Os09g06464	CCT/B-box zinc finger protein, putative, expressed
	LOC_Os12g18729	expressed protein
	LOC_Os08g11480	expressed protein
	LOC_Os03g12670	expressed protein
	LOC_Os01g25990	expressed protein
	LOC_Os12g08810	VTC2, putative, expressed
	LOC_Os10g07229	dehydrogenase, putative, expressed
	LOC_Os12g16350	enoyl-CoA hydratase/isomerase family protein, putative, expressed
	LOC_Os05g33570	pyruvate, phosphate dikinase, chloroplast precursor, putative, expressed
	LOC_Os08g06110	MYB family transcription factor, putative, expressed
	LOC_Os04g23890	AGC_PVPK_like_kin82y.10 - ACG kinases include homologs to PKA, PKG and PKC, expressed
	LOC_Os08g11470	transposon protein, putative, CACTA, En/Spm sub-class, expressed
	LOC_Os01g26039	expressed protein
	LOC_Os03g43510	expressed protein
	LOC_Os04g45834	DUF584 domain containing protein, putative, expressed
	LOC_Os01g25484	ferredoxin--nitrite reductase, putative, expressed
	LOC_Os09g24440	expressed protein
	LOC_Os02g05630	protein phosphatase 2C, putative, expressed
	LOC_Os11g42510	tyrosine aminotransferase, putative, expressed
	LOC_Os02g42810	oxidoreductase, short chain dehydrogenase/reductase family domain containing protein, expressed
	LOC_Os12g17320	polyprenyl synthetase, putative, expressed
	LOC_Os04g25400	uncharacterized protein all1601, putative, expressed
	LOC_Os03g62610	RNA-binding protein containing a PIN domain, putative, expressed
	LOC_Os05g31140	glycosyl hydrolases family 17, putative, expressed
	LOC_Os01g45274	carbonic anhydrase, chloroplast precursor, putative, expressed
	LOC_Os04g55710	transposon protein, putative, unclassified, expressed
	LOC_Os11g04409	expressed protein
	LOC_Os10g22630	expressed protein
	LOC_Os01g67480	helix-loop-helix DNA-binding domain containing protein, expressed
	LOC_Os05g11260	expressed protein
	LOC_Os12g15222	expressed protein
	LOC_Os03g19760	HAD-superfamily hydrolase, subfamily IA, variant 3 containing protein, expressed
	LOC_Os12g08760	carboxyvinyl-carboxyphosphonate phosphorylmutase, putative, expressed
	LOC_Os02g29510	DUF803 domain containing, putative, expressed
	LOC_Os07g31870	expressed protein
	LOC_Os03g16670	haloacid dehalogenase-like hydrolase family protein, putative, expressed
	LOC_Os02g10350	MLO domain containing protein, putative, expressed
	LOC_Os06g44034	expressed protein
	LOC_Os05g33840	transketolase, putative, expressed
	LOC_Os01g25386	multidrug resistance-associated protein, putative, expressed
	LOC_Os04g52479	peptidase, trypsin-like serine and cysteine proteases, putative, expressed
	LOC_Os04g56400	glutamine synthetase, catalytic domain containing protein, expressed
	LOC_Os07g49110	D-alanine--D-alanine ligase family, putative, expressed
	LOC_Os10g33420	non-lysosomal glucosylceramidase, putative, expressed
	LOC_Os03g56370	methyltransferase, putative, expressed
	LOC_Os07g46460	ferredoxin-dependent glutamate synthase, chloroplast precursor, putative, expressed
	LOC_Os02g10120	lipoxygenase, putative, expressed
	LOC_Os04g41460	transporter family protein, putative, expressed
	LOC_Os01g56780	plus-3 domain containing protein, expressed
	LOC_Os01g68020	BTBZ2 - Bric-a-Brac, Tramtrack, and Broad Complex BTB domain with TAZ zinc finger and Calmodulin-binding domains, expressed
	LOC_Os09g06499	sulfate transporter 4.1, chloroplast precursor, putative, expressed
	LOC_Os02g14800	expressed protein
	LOC_Os10g01044	isoflavone reductase, putative, expressed
	LOC_Os12g04204	expressed protein
	LOC_Os12g27370	expressed protein
	LOC_Os11g47970	AAA-type ATPase family protein, putative, expressed
	LOC_Os03g56280	lactate/malate dehydrogenase, putative, expressed
	LOC_Os02g35180	OsRR2 type-A response regulator, expressed
	LOC_Os08g36480	nitrate reductase, putative, expressed
	LOC_Os05g50420	retrotransposon protein, putative, unclassified, expressed
	LOC_Os03g32499	expressed protein
	LOC_Os03g54130	cysteine protease 1 precursor, putative, expressed
	LOC_Os09g31482	splicing factor U2AF, putative, expressed
	LOC_Os06g17970	NBS-LRR disease resistance protein, putative, expressed
	LOC_Os08g07774	disease resistance protein RPM1, putative, expressed
	LOC_Os02g46030	MYB family transcription factor, putative, expressed
	LOC_Os03g56930	app1, putative, expressed
	LOC_Os05g32970	expressed protein
	LOC_Os01g11054	phosphoenolpyruvate carboxylase, putative, expressed
	LOC_Os10g07470	ZOS10-01 - C2H2 zinc finger protein, expressed
	LOC_Os03g32490	DUF1230 domain containing protein, expressed
	LOC_Os03g04770	beta-amylase, putative, expressed
	LOC_Os03g51650	membrane protein, putative, expressed
	LOC_Os12g42300	potasium efflux antiporter protein, putative, expressed
	LOC_Os04g55230	tetratricopeptide repeat domain containing protein, putative, expressed
	LOC_Os02g53700	DENN domain containing protein, expressed
	LOC_Os01g13740	myb-like DNA-binding domain containing protein, expressed
	LOC_Os02g36340	riboflavin biosynthesis protein ribAB, chloroplast precursor, putative, expressed
	LOC_Os08g33120	RNA recognition motif containing protein, putative, expressed
	LOC_Os02g22100	OsRhmbd6 - Putative Rhomboid homologue, expressed
	LOC_Os03g49720	PAP fibrillin family domain containing protein, expressed
	LOC_Os08g19140	adenylate kinase family protein, putative, expressed
	LOC_Os03g47740	homeodomain protein, putative, expressed
	LOC_Os01g61120	expressed protein
	LOC_Os05g01530	expressed protein
	LOC_Os01g71630	expressed protein
	LOC_Os11g20310	expressed protein
	LOC_Os04g57560	amine oxidase, flavin-containing, domain containing protein, expressed
	LOC_Os03g13810	expressed protein
	LOC_Os09g20930	expressed protein
	LOC_Os05g03040	AP2 domain containing protein, expressed
	LOC_Os02g10860	bZIP transcription factor domain containing protein, expressed
	LOC_Os08g37130	oxidoreductase, short chain dehydrogenase/reductase family domain containing protein, expressed
	LOC_Os07g09040	peptidyl-prolyl cis-trans isomerase, FKBP-type, putative, expressed
	LOC_Os09g31506	dihydroflavonol-4-reductase, putative, expressed
	LOC_Os05g44300	plant-specific domain TIGR01615 family protein, expressed
	LOC_Os06g29260	retrotransposon protein, putative, unclassified, expressed
	LOC_Os02g47020	phosphoribulokinase/Uridine kinase family protein, expressed
	LOC_Os03g22160	relA-SpoT like protein RSH1, putative, expressed
	LOC_Os01g15900	expressed protein
	LOC_Os06g36180	amino acid transporter, putative, expressed
	LOC_Os09g22505	expressed protein
	LOC_Os01g42700	expressed protein
	LOC_Os05g26990	phospholipid-transporting ATPase 2, putative, expressed
	LOC_Os12g20150	phosphoglucan, water dikinase, chloroplast precursor, putative, expressed
	LOC_Os07g05850	transposon protein, putative, CACTA, En/Spm sub-class, expressed
	LOC_Os03g48300	histidine acid phosphatase, putative, expressed
	LOC_Os05g48760	protein of unknown function DUF1421 domain containing protein, expressed
	LOC_Os05g31680	expressed protein
	LOC_Os01g29409	tRNA methyltransferase, putative, expressed
	LOC_Os07g01030	glycosyl transferase, group 1 domain containing protein, expressed
	LOC_Os07g01760	aminotransferase, classes I and II, domain containing protein, expressed
	LOC_Os12g43720	early-responsive to dehydration protein-related, putative, expressed
	LOC_Os02g45670	myb-like DNA-binding domain containing protein, expressed
	LOC_Os02g17970	AGC_PKA/PKG_like.1 - ACG kinases include homologs to PKA, PKG and PKC, expressed
	LOC_Os02g32160	copine, putative, expressed
	LOC_Os01g52640	suppressor of phythchrome A, putative, expressed
	LOC_Os11g08210	no apical meristem protein, putative, expressed
	LOC_Os03g19250	AMP-binding enzyme, putative, expressed
	LOC_Os12g23180	3-beta hydroxysteroid dehydrogenase/isomerase family protein, putative, expressed
	LOC_Os03g01350	expressed protein
	LOC_Os12g44360	sodium/hydrogen exchanger 7, putative, expressed
	LOC_Os10g10175	expressed protein
	LOC_Os05g36994	expressed protein
	LOC_Os04g41340	4-nitrophenylphosphatase, putative, expressed
	LOC_Os03g12064	expressed protein
	LOC_Os06g04070	pyridoxal-dependent decarboxylase protein, putative, expressed
	LOC_Os09g38090	expressed protein
	LOC_Os07g28790	PAP fibrillin family domain containing protein, expressed
	LOC_Os01g13540	NIN, putative, expressed
	LOC_Os01g37690	sodium/calcium exchanger protein, putative, expressed
	LOC_Os02g36570	ABC1 family domain containing protein, putative, expressed
	LOC_Os03g22420	AAA-type ATPase family protein, putative, expressed
	LOC_Os04g36720	ferric-chelate reductase, putative, expressed
	LOC_Os01g03040	expressed protein
	LOC_Os04g53310	soluble starch synthase 3, chloroplast precursor, putative, expressed
	LOC_Os05g46030	myosin head family protein, expressed
	LOC_Os03g63870	expressed protein
	LOC_Os04g38914	expressed protein
	LOC_Os06g14406	SYD, putative, expressed
	LOC_Os01g09252	WD domain, G-beta repeat domain containing protein, expressed
	LOC_Os10g29560	transposon protein, putative, CACTA, En/Spm sub-class, expressed
	LOC_Os11g10990	heat shock protein DnaJ, putative, expressed
	LOC_Os01g71114	disease resistance protein RGA4, putative, expressed
	LOC_Os01g67120	rhodanese-like domain containing protein, putative, expressed
	LOC_Os04g58710	AMP-binding domain containing protein, expressed
	LOC_Os07g04180	amino acid transporter, putative, expressed
	LOC_Os04g16680	fructose-1,6-bisphosphatase, putative, expressed
	LOC_Os04g33210	ERD1 protein, chloroplast precursor, putative, expressed
	LOC_Os03g50310	CCT/B-box zinc finger protein, putative, expressed
	LOC_Os01g12340	retrotransposon protein, putative, unclassified, expressed
	LOC_Os04g37580	cation transport regulator-like protein 1, putative, expressed
	LOC_Os02g15640	CAPIP1, putative, expressed
	LOC_Os11g17290	expressed protein
	LOC_Os01g51290	protein kinase family protein, putative, expressed
	LOC_Os08g19114	expressed protein
	LOC_Os12g07370	csAtPR5, putative, expressed
	LOC_Os01g31870	natural resistance-associated macrophage protein, putative, expressed
	LOC_Os09g39390	oxidoreductase, aldo/keto reductase family protein, putative, expressed
	LOC_Os02g03700	expressed protein
	LOC_Os10g41550	beta-amylase, putative, expressed
	LOC_Os05g15360	expressed protein
	LOC_Os02g38980	bromodomain domain containing protein, expressed
	LOC_Os03g43720	transporter family protein, putative, expressed
	LOC_Os12g16280	expressed protein
	LOC_Os02g34470	expressed protein
	LOC_Os02g53140	COP1, putative, expressed
	LOC_Os09g12290	bifunctional aspartokinase/homoserine dehydrogenase, chloroplast precursor, putative, expressed
	LOC_Os08g24946	EDM2, putative, expressed
	LOC_Os11g39020	ABC transporter, ATP-binding protein, putative, expressed
	LOC_Os03g01360	expressed protein
	LOC_Os11g47370	expressed protein
	LOC_Os01g38530	ELF3 protein, putative, expressed
	LOC_Os08g39694	cytochrome P450, putative, expressed
	LOC_Os03g22620	terpene synthase family, metal binding domain containing protein, expressed
	LOC_Os10g36924	aquaporin protein, putative, expressed
	LOC_Os10g18370	transcriptional regulator, putative, expressed
	LOC_Os01g08890	expressed protein
	LOC_Os10g38710	glutathione S-transferase, putative, expressed
	LOC_Os02g51670	ethylene-responsive transcription factor, putative, expressed
	LOC_Os03g27840	splicing factor, arginine/serine-rich 16, putative, expressed
	LOC_Os03g31026	retrotransposon protein, putative, unclassified, expressed
	LOC_Os02g27220	protein phosphatase 2C, putative, expressed
	LOC_Os11g06020	homeobox domain containing protein, expressed
	LOC_Os08g41460	expressed protein
	LOC_Os04g28480	retrotransposon protein, putative, unclassified, expressed
	LOC_Os06g25500	expressed protein

[truncated: 29 more sheets: Rice - cluster 9, Rice - cluster 10, Rice - cluster 11, Rice - cluster 12, Rice - cluster 13, Rice - cluster 14, Rice - cluster 15, Rice - cluster 16, Rice - cluster 17, Rice - cluster 18, Sorghum - cluster 0, Sorghum - cluster 1, Sorghum - cluster 2, Sorghum - cluster 3, Sorghum - cluster 4, Sorghum - cluster 5, Sorghum - cluster 6, Sorghum - cluster 7, Sorghum - cluster 8, Sorghum - cluster 9 …]
